# Supplementary material for: Research on the Mechanism of HRP Relieving IPEC-J2 Cells Immunological Stress Based on Transcriptome Sequencing Analysis
Source: Front Nutr. 2022 Jul 15;9:944390. doi: 10.3389/fnut.2022.944390 (PMC9336541; doi:10.3389/fnut.2022.944390)
Supplement: Supplementary file 1 [file Table_1.XLSX]

## Sheet: Sheet1
Table S1 Primer sequences and annealing temperatures for polymerase chain reactions
Genes	Primer sequences(5’-3’)	Product Size (bp)	Annealing temp.℃
IL-8	Forward: GCATTCCACACCTTTCCACC	267	60°C
	Reverse: TCTTCAAAAATATCTGTACAACCTTCTG
MKNK2	Forward: GAGGAGGAGGACCGCTTCTACC	86	60°C
	Reverse: TTGAAGTGCCGCCGCTTGTG
NFKB2	Forward: ATTTGGCGGGCTTGCTGGATG	119	60°C
	Reverse: ACTGTCCTCCTTCACCTCTGCTG
RRAS	Forward: ACGGCTTCCTGCTGGTGTTTG	84	60°C
	Reverse: TGACTCGGAGGATCTGCGTGAAG
TGFB1	Forward: GCTGTGGCTGCTAGTGCTGAC	104	60°C
	Reverse: GAATGGCCTCGATGCGCTTCC
TNFAIP3	Forward: ACAATGAGCAGGGGCGGAGAG	150	60°C
	Reverse: CTGAGCACTCGTGGCACAAGG
NFKBIA	Forward: TGGTGTCGCTCTTGTTGAAGTGTG	108	60°C
	Reverse: GCTGCTGTATCCGAGTGCTTGG
TRAF1	Forward: TCTGCTGCACCGTCTGTCTCC	149	60°C
	Reverse: AACTCCAGCCTCAGCCACCTC
MAP3K8	Forward: CCAGTGAAGAGCCAGCAGTGTAC	150	60°C
	Reverse: GCAAGTCCTCCACGGTTCCATATC
MAP2K1	Forward: TCGATGAACAGCAGCGGAAGC	130	60°C
	Reverse: ACCTTGAACACCACACCTCCATTG
β-actin	Forward: CATCCTGCGTCTGGACCTGG	116	60°C
	Reverse: TAATGTCACGCACGATTTCC
