# Supplementary material for: Research on the Mechanism of HRP Relieving IPEC-J2 Cells Immunological Stress Based on Transcriptome Sequencing Analysis
Source: Front Nutr. 2022 Jul 15;9:944390. doi: 10.3389/fnut.2022.944390 (PMC9336541; doi:10.3389/fnut.2022.944390)
Supplement: Supplementary file 2 [file Table_2.XLSX]

## Sheet: DEGs were identified in C vs. L
					Table S2：DEGs were identified in C vs. L
id	C-1_count	C-2_count	C-3_count	L-1_count	L-2_count	L-3_count	C-1_fpkm	C-2_fpkm	C-3_fpkm	L-1_fpkm	L-2_fpkm	L-3_fpkm	C_mean	L_mean	log2(fc)	PValue	FDR	Symbol	Description	KEGG_A_class	KEGG_B_class	Pathway	K_ID	GO Component	GO Function	GO Process
LOC733688	44	48	65	1997	2526	2379	2.7	3.01	3.8	125.23	134.29	127.51	3.17	129.01	5.34686	4.7024e-303	6.36846e-299	TXNIP	thioredoxin-interacting protein [Sus scrofa]	Organismal Systems	Immune system	ko04621//NOD-like receptor signaling pathway	K20910	-	-	-
LOC100520726	5859	5049	5711	631	793	762	177.4	155.86	164.46	19.5	20.77	20.12	165.907	20.13	-3.04295	7.70218e-188	5.21553e-184	EGR1	PREDICTED: early growth response protein 1 [Sus scrofa]	Human Diseases;Environmental Information Processing;Human Diseases;Organismal Systems;Organismal Systems;Human Diseases	Infectious diseases;Signal transduction;Endocrine and metabolic diseases;Endocrine system;Endocrine system;Neurodegenerative diseases	ko05166//HTLV-I infection;ko04371//Apelin signaling pathway;ko04933//AGE-RAGE signaling pathway in diabetic complications;ko04928//Parathyroid hormone synthesis, secretion and action;ko04912//GnRH signaling pathway;ko05020//Prion diseases	K09203;K09203;K09203;K09203;K09203;K09203	-	-	-
LOC100156071	1413	1357	1508	6013	7075	6963	53.92	52.79	54.73	234.13	233.53	231.73	53.8133	233.13	2.1151	2.79879e-183	1.26347e-179	NDRG1	PREDICTED: protein NDRG1 [Vicugna pacos]	-	-	-	-	-	-	-
LOC110261009	1129	1152	1217	32	23	33	27.71	28.82	28.4	0.8	0.49	0.71	28.31	0.666667	-5.4082	2.37619e-172	8.04518e-169	FOSB	PREDICTED: protein fosB isoform X1 [Manis javanica]	Human Diseases;Organismal Systems;Organismal Systems;Human Diseases;Human Diseases	Substance dependence;Development;Immune system;Substance dependence;Substance dependence	ko05034//Alcoholism;ko04380//Osteoclast differentiation;ko04657//IL-17 signaling pathway;ko05031//Amphetamine addiction;ko05030//Cocaine addiction	K09029;K09029;K09029;K09029;K09029	-	-	-
LOC654406	810	800	846	3389	4225	4256	67.08	67.49	66.58	286.15	302.46	307.21	67.05	298.607	2.15494	6.96613e-162	1.88685e-158	AKR1C3	prostaglandin F synthase [Sus scrofa]	-	-	-	-	-	-	-
LOC100144486	2491	2146	2187	228	249	216	248.31	218.1	207.34	23.19	21.47	18.78	224.583	21.1467	-3.40875	6.99748e-147	1.57945e-143	FOS	proto-oncogene c-Fos [Sus scrofa]	Human Diseases;Environmental Information Processing;Human Diseases;Human Diseases;Environmental Information Processing;Human Diseases;Human Diseases;Organismal Systems;Human Diseases;Human Diseases;Cellular Processes;Organismal Systems;Organismal Systems;Organismal Systems;Organismal Systems;Organismal Systems;Organismal Systems;Environmental Information Processing;Human Diseases;Organismal Syste…	Cancers;Signal transduction;Infectious diseases;Infectious diseases;Signal transduction;Infectious diseases;Infectious diseases;Endocrine system;Cardiovascular diseases;Cancers;Cell growth and death;Development;Endocrine system;Endocrine system;Nervous system;Immune system;Immune system;Signal transduction;Infectious diseases;Nervous system;Immune system;Endocrine system;Infectious diseases;Immun…	ko05200//Pathways in cancer;ko04010//MAPK signaling pathway;ko05166//HTLV-I infection;ko05168//Herpes simplex infection;ko04024//cAMP signaling pathway;ko05167//Kaposi sarcoma-associated herpesvirus infection;ko05161//Hepatitis B;ko04921//Oxytocin signaling pathway;ko05418//Fluid shear stress and atherosclerosis;ko05224//Breast cancer;ko04210//Apoptosis;ko04380//Osteoclast differentiation;ko04915…	K04379;K04379;K04379;K04379;K04379;K04379;K04379;K04379;K04379;K04379;K04379;K04379;K04379;K04379;K04379;K04379;K04379;K04379;K04379;K04379;K04379;K04379;K04379;K04379;K04379;K04379;K04379;K04379;K04379;K04379;K04379;K04379;K04379;K04379;K04379	-	-	-
LOC100517736	1292	1286	1248	4320	5288	5306	57.75	58.61	53.06	197.05	204.47	206.86	56.4733	202.793	1.84437	1.00328e-119	1.94106e-116	SRXN1	PREDICTED: sulfiredoxin-1 [Sus scrofa]	-	-	-	-	-	-	-
LOC100627510	2406	3124	3191	488	585	540	54.52	72.18	68.77	11.28	11.47	10.67	65.1567	11.14	-2.54816	6.4147e-118	1.08593e-114	CDH6	PREDICTED: cadherin-6 [Sus scrofa]	-	-	-	-	-	-	-
LOC100516832	1107	1127	1232	159	208	182	8.82	9.15	9.33	1.29	1.43	1.26	9.1	1.32667	-2.77806	3.30768e-108	4.97732e-105	B3galt5	PREDICTED: beta-1,3-galactosyltransferase 5 [Sus scrofa]	Metabolism;Metabolism;Metabolism	Global and overview maps;Glycan biosynthesis and metabolism;Glycan biosynthesis and metabolism	ko01100//Metabolic pathways;ko00601//Glycosphingolipid biosynthesis - lacto and neolacto series;ko00603//Glycosphingolipid biosynthesis - globo and isoglobo series	K03877;K03877;K03877	-	-	-
LOC100155736	1570	1834	1848	4700	5656	5616	57.02	60.07	58	165.91	165.15	165.46	58.3633	165.507	1.50376	6.74304e-99	9.1321e-96	LIPG	endothelial lipase precursor [Sus scrofa]	Metabolism;Metabolism;Organismal Systems	Global and overview maps;Lipid metabolism;Digestive system	ko01100//Metabolic pathways;ko00561//Glycerolipid metabolism;ko04979//Cholesterol metabolism	K22284;K22284;K22284	-	-	-
LOC397035	33816	35163	36938	80129	93018	96508	4125.18	4373.31	4285.65	9974.6	9815.84	10268	4261.38	10019.5	1.23342	7.53238e-96	9.27373e-93	FTL	ferritin light chain [Sus scrofa]	Cellular Processes;Organismal Systems;Cellular Processes	Cell growth and death;Digestive system;Cell growth and death	ko04217//Necroptosis;ko04978//Mineral absorption;ko04216//Ferroptosis	K13625;K13625;K13625	-	-	-
LOC100620701	564	565	626	1863	2158	2135	29.56	31.85	32.43	104.41	103.33	102.57	31.28	103.437	1.72544	9.73385e-95	1.09855e-91	ECM1	PREDICTED: extracellular matrix protein 1 [Sus scrofa]	-	-	-	-	-	-	-
LOC100518718	928	999	982	2847	3212	3202	48.33	53.07	48.62	151.38	144.77	145.5	50.0067	147.217	1.55775	2.54962e-92	2.65611e-89	Sqstm1	PREDICTED: sequestosome-1 isoform X1 [Sus scrofa]	Cellular Processes;Cellular Processes;Human Diseases;Organismal Systems;Cellular Processes	Cell growth and death;Cell growth and death;Cardiovascular diseases;Development;Transport and catabolism	ko04217//Necroptosis;ko04218//Cellular senescence;ko05418//Fluid shear stress and atherosclerosis;ko04380//Osteoclast differentiation;ko04137//Mitophagy - animal	K14381;K14381;K14381;K14381;K14381	-	-	-
LOC397410	1277	1207	1297	3592	4186	4142	118.87	114.55	114.83	341.2	337.07	336.28	116.083	338.183	1.54264	1.4493e-91	1.40199e-88	NPC2	epididymal secretory protein E1 precursor [Sus scrofa]	Cellular Processes;Organismal Systems	Transport and catabolism;Digestive system	ko04142//Lysosome;ko04979//Cholesterol metabolism	K13443;K13443	-	-	-
LOC100627292	813	808	914	2444	2793	2763	23.53	23.81	25.14	72.06	69.76	69.6	24.16	70.4733	1.54446	6.79185e-89	6.13213e-86	Palld	PREDICTED: palladin isoform X1 [Rhinolophus sinicus]	-	-	-	-	-	-	-
LOC100126235	759	663	640	58	52	47	96.95	86.34	77.75	7.56	5.75	5.24	87.0133	6.18333	-3.81478	1.01116e-88	8.55885e-86	AQP3	aquaporin-3 [Sus scrofa]	Organismal Systems	Excretory system	ko04962//Vasopressin-regulated water reabsorption	K09876	-	-	-
LOC733649	479	412	513	1570	1955	1930	21.51	18.34	21.65	70.52	74.77	75.17	20.5	73.4867	1.84186	1.48108e-83	1.1799e-80	TAP1	PREDICTED: antigen peptide transporter 1 [Sus scrofa]	Human Diseases;Human Diseases;Cellular Processes;Organismal Systems;Environmental Information Processing;Human Diseases	Infectious diseases;Infectious diseases;Transport and catabolism;Immune system;Membrane transport;Immune diseases	ko05163//Human cytomegalovirus infection;ko05168//Herpes simplex infection;ko04145//Phagosome;ko04612//Antigen processing and presentation;ko02010//ABC transporters;ko05340//Primary immunodeficiency	K05653;K05653;K05653;K05653;K05653;K05653	-	-	-
LOC100515283	354	369	408	1195	1457	1445	17.99	19.12	19.72	61.97	64.05	64.05	18.9433	63.3567	1.74181	3.23492e-81	2.43392e-78	GM2A	PREDICTED: ganglioside GM2 activator isoform X1 [Sus scrofa]	Cellular Processes	Transport and catabolism	ko04142//Lysosome	K12383	GO:0031988//membrane-bounded vesicle;GO:0043231//intracellular membrane-bounded organelle	GO:0030234//enzyme regulator activity	GO:0001573//ganglioside metabolic process;GO:0009311//oligosaccharide metabolic process;GO:0009893//positive regulation of metabolic process;GO:0044708//single-organism behavior;GO:0050905//neuromuscular process;GO:0051235//maintenance of location
LOC493184	2298	1753	1944	7558	9526	8475	419.6	326.34	337.6	1408.23	1504.64	1349.66	361.18	1420.84	1.97596	4.02757e-80	2.87081e-77	HSPB1	heat shock protein beta-1 [Sus scrofa]	Environmental Information Processing;Human Diseases;Human Diseases;Environmental Information Processing	Signal transduction;Infectious diseases;Infectious diseases;Signal transduction	ko04010//MAPK signaling pathway;ko05169//Epstein-Barr virus infection;ko05146//Amoebiasis;ko04370//VEGF signaling pathway	K04455;K04455;K04455;K04455	-	-	-
LOC100156780	104	73	90	614	651	694	13.45	9.63	11.07	81.03	72.83	78.28	11.3833	77.38	2.76504	6.62227e-78	4.48427e-75	SDF2L1	PREDICTED: stromal cell-derived factor 2-like protein 1 [Sus scrofa]	-	-	-	-	-	-	-
LOC100622579	901	941	908	2498	2823	2832	39.21	41.63	37.52	111.01	106.51	107.36	39.4533	108.293	1.45673	1.40372e-75	9.05268e-73	HERPUD1	PREDICTED: homocysteine-responsive endoplasmic reticulum-resident ubiquitin-like domain member 1 protein [Sus scrofa]	Genetic Information Processing	Folding, sorting and degradation	ko04141//Protein processing in endoplasmic reticulum	K14027	-	-	-
LOC100520618	24	30	25	357	394	402	1.51	1.93	1.5	22.96	21.48	22.1	1.64667	22.18	3.75164	5.85726e-73	3.60567e-70	ODC1	PREDICTED: ornithine decarboxylase-like [Sus scrofa]	Metabolism;Metabolism;Metabolism	Global and overview maps;Metabolism of other amino acids;Amino acid metabolism	ko01100//Metabolic pathways;ko00480//Glutathione metabolism;ko00330//Arginine and proline metabolism	K01581;K01581;K01581	-	-	-
LOC100155895	93	103	128	636	727	624	2.46	2.83	3.3	17.42	16.91	14.6	2.86333	16.31	2.50999	6.88104e-73	4.05174e-70	ARRDC4	PREDICTED: arrestin domain-containing protein 4 [Sus scrofa]	-	-	-	-	-	-	-
LOC100152373	654	680	757	1804	2167	2075	31.29	33.13	34.38	88.33	89.5	86.8	32.9333	88.21	1.42139	2.60014e-71	1.46724e-68	CREG1	PREDICTED: protein CREG1 isoform X1 [Sus scrofa]	-	-	-	-	-	-	-
LOC110261495	654	588	637	1774	2124	2107	42.87	39.3	39.72	118.67	120.45	120.47	40.63	119.863	1.56077	2.04877e-70	1.10986e-67	LY6G6C	PREDICTED: lymphocyte antigen 6 complex locus protein G6c [Rousettus aegyptiacus]	-	-	-	-	-	-	-
LOC397639	322	263	284	1057	1284	1239	22.31	18.59	18.71	74.78	77.04	74.92	19.87	75.58	1.92741	9.39881e-69	4.8957e-66	EPHX1	epoxide hydrolase 1 precursor [Sus scrofa]	Organismal Systems;Human Diseases;Metabolism	Digestive system;Cancers;Xenobiotics biodegradation and metabolism	ko04976//Bile secretion;ko05204//Chemical carcinogenesis;ko00980//Metabolism of xenobiotics by cytochrome P450	K01253;K01253;K01253	-	-	-
LOC100517731	405	389	441	1237	1435	1380	10.27	9.99	9.63	41.82	42.03	41.97	9.96333	41.94	2.07363	1.53268e-68	7.6878e-66	Tfcp2l1	PREDICTED: transcription factor CP2-like protein 1 isoform X1 [Sus scrofa]	-	-	-	-	-	-	-
LOC397682	21	24	36	336	370	439	2.33	2.72	3.8	38.08	35.53	42.51	2.95	38.7067	3.7138	1.71591e-68	8.29949e-66	GSTA2	glutathione S-transferase alpha M14 [Sus scrofa]	Human Diseases;Human Diseases;Human Diseases;Human Diseases;Human Diseases;Human Diseases;Metabolism;Metabolism;Metabolism;Metabolism	Cancers;Cancers;Cardiovascular diseases;Cancers;Cancers;Drug resistance;Xenobiotics biodegradation and metabolism;Xenobiotics biodegradation and metabolism;Xenobiotics biodegradation and metabolism;Metabolism of other amino acids	ko05200//Pathways in cancer;ko05225//Hepatocellular carcinoma;ko05418//Fluid shear stress and atherosclerosis;ko05215//Prostate cancer;ko05204//Chemical carcinogenesis;ko01524//Platinum drug resistance;ko00983//Drug metabolism - other enzymes;ko00980//Metabolism of xenobiotics by cytochrome P450;ko00982//Drug metabolism - cytochrome P450;ko00480//Glutathione metabolism	K00799;K00799;K00799;K00799;K00799;K00799;K00799;K00799;K00799;K00799	-	-	-
LOC100523358	3894	3755	3856	1133	1358	1375	82.93	81.53	78.1	24.62	25.02	25.54	80.8533	25.06	-1.68992	2.51915e-68	1.17644e-65	JUNB	PREDICTED: LOW QUALITY PROTEIN: transcription factor jun-B [Sus scrofa]	Organismal Systems;Environmental Information Processing	Development;Signal transduction	ko04380//Osteoclast differentiation;ko04668//TNF signaling pathway	K09028;K09028	-	-	-
LOC100517077	3242	3138	3370	6854	8508	8198	107.52	106.08	106.29	232.01	244.19	237.16	106.63	237.787	1.15705	5.10023e-65	2.30241e-62	Mknk2	PREDICTED: MAP kinase-interacting serine/threonine-protein kinase 2 [Camelus bactrianus]	Environmental Information Processing;Organismal Systems;Environmental Information Processing	Signal transduction;Endocrine system;Signal transduction	ko04010//MAPK signaling pathway;ko04910//Insulin signaling pathway;ko04066//HIF-1 signaling pathway	K04372;K04372;K04372	-	-	-
LOC100153541	822	726	812	2046	2504	2552	61.11	54.67	57.39	155.25	160.8	165.09	57.7233	160.38	1.47427	7.81771e-65	3.41533e-62	AIFM2	PREDICTED: apoptosis-inducing factor 2 isoform X1 [Sus scrofa]	Cellular Processes	Cell growth and death	ko04115//p53 signaling pathway	K22745	-	-	-
LOC100154530	4009	3319	3641	893	1036	1123	116.02	97.93	100.22	26.37	25.94	28.35	104.723	26.8867	-1.96162	5.53252e-64	2.34147e-61	TGM2	PREDICTED: protein-glutamine gamma-glutamyltransferase 2 [Sus scrofa]	Human Diseases	Neurodegenerative diseases	ko05016//Huntington disease	K05625	-	-	-
LOC100522839	3741	3126	3485	897	1073	1049	427.1	363.86	378.41	104.5	105.97	104.45	389.79	104.973	-1.89267	2.85577e-63	1.17199e-60	ID1	DNA-binding protein inhibitor ID-1 [Sus scrofa]	Environmental Information Processing;Environmental Information Processing;Cellular Processes;Environmental Information Processing	Signal transduction;Signal transduction;Cellular community - eukaryotes;Signal transduction	ko04015//Rap1 signaling pathway;ko04390//Hippo signaling pathway;ko04550//Signaling pathways regulating pluripotency of stem cells;ko04350//TGF-beta signaling pathway	K04680;K04680;K04680;K04680	-	-	-
LOC100286741	108	68	97	520	648	602	4.57	2.94	3.91	22.47	23.73	22.23	3.80667	22.81	2.58307	5.6769e-63	2.26124e-60	FSCN1	fascin [Sus scrofa]	Human Diseases	Cancers	ko05206//MicroRNAs in cancer	K17455	-	-	-
LOC407060	10304	10661	11323	20347	23451	23945	465.31	490.84	486.32	937.64	916.11	943.11	480.823	932.287	0.955267	4.39398e-61	1.70022e-58	HSPA5	PREDICTED: 78 kDa glucose-regulated protein [Equus asinus]	Genetic Information Processing;Organismal Systems;Organismal Systems;Human Diseases;Genetic Information Processing	Folding, sorting and degradation;Immune system;Endocrine system;Neurodegenerative diseases;Folding, sorting and degradation	ko04141//Protein processing in endoplasmic reticulum;ko04612//Antigen processing and presentation;ko04918//Thyroid hormone synthesis;ko05020//Prion diseases;ko03060//Protein export	K09490;K09490;K09490;K09490;K09490	-	-	-
LOC100145895	288	209	216	980	1182	1139	53.88	39.87	38.43	187.09	191.3	185.86	44.06	188.083	2.09383	2.07774e-59	7.81634e-57	ISG15	ubiquitin-like protein ISG15 [Sus scrofa]	Human Diseases;Organismal Systems	Infectious diseases;Immune system	ko05165//Human papillomavirus infection;ko04622//RIG-I-like receptor signaling pathway	K12159;K12159	-	-	-
LOC396985	2590	2282	2499	5589	6945	6929	124.25	111.62	114.02	273.6	288.21	289.92	116.63	283.91	1.28349	1.13927e-58	4.17004e-56	PLAU	RecName: Full=Urokinase-type plasminogen activator; Short=U-plasminogen activator; Short=uPA; Contains: RecName: Full=Urokinase-type plasminogen activator long chain A; Contains: RecName: Full=Urokinase-type plasminogen activator short chain A; Contains: RecName: Full=Urokinase-type plasminogen activator chain B; Flags: Precursor	Human Diseases;Human Diseases;Human Diseases;Human Diseases;Environmental Information Processing;Organismal Systems	Cancers;Cancers;Cancers;Cancers;Signal transduction;Immune system	ko05205//Proteoglycans in cancer;ko05202//Transcriptional misregulation in cancers;ko05206//MicroRNAs in cancer;ko05215//Prostate cancer;ko04064//NF-kappa B signaling pathway;ko04610//Complement and coagulation cascades	K01348;K01348;K01348;K01348;K01348;K01348	-	-	-
LOC100153821	1485	1178	1274	3642	4530	4361	94.47	76.4	77.08	236.43	249.29	241.97	82.65	242.563	1.55327	2.2317e-56	7.95368e-54	DDIT4	DNA damage-inducible transcript 4 protein [Sus scrofa]	Environmental Information Processing;Human Diseases;Environmental Information Processing;Cellular Processes	Signal transduction;Cancers;Signal transduction;Transport and catabolism	ko04151//PI3K-Akt signaling pathway;ko05206//MicroRNAs in cancer;ko04150//mTOR signaling pathway;ko04140//Autophagy - animal	K08270;K08270;K08270;K08270	-	-	-
LOC100462751	269	293	304	870	1045	938	17.37	19.29	18.68	57.34	58.39	52.84	18.4467	56.19	1.60695	3.44849e-56	1.19751e-53	GABARAPL1	PREDICTED: gamma-aminobutyric acid receptor-associated protein-like 1 [Sus scrofa]	Human Diseases;Organismal Systems;Environmental Information Processing;Cellular Processes;Environmental Information Processing;Organismal Systems;Cellular Processes;Cellular Processes	Infectious diseases;Immune system;Signal transduction;Transport and catabolism;Signal transduction;Nervous system;Transport and catabolism;Transport and catabolism	ko05167//Kaposi sarcoma-associated herpesvirus infection;ko04621//NOD-like receptor signaling pathway;ko04371//Apelin signaling pathway;ko04140//Autophagy - animal;ko04068//FoxO signaling pathway;ko04727//GABAergic synapse;ko04137//Mitophagy - animal;ko04136//Autophagy - other eukaryotes	K08341;K08341;K08341;K08341;K08341;K08341;K08341;K08341	-	-	-
LOC397284	2683	2819	2957	922	1173	1151	102.96	110.3	107.93	36.11	38.94	38.52	107.063	37.8567	-1.49985	9.28745e-56	3.1445e-53	CLCA1	calcium-activated chloride channel regulator 1 precursor [Sus scrofa]	Organismal Systems;Organismal Systems	Digestive system;Endocrine system	ko04972//Pancreatic secretion;ko04924//Renin secretion	K05027;K05027	-	-	-
LOC100513626	1461	1475	1618	450	529	448	33.89	38.6	38.42	14.79	14.46	12.17	36.97	13.8067	-1.42099	1.9529e-54	6.45077e-52	ABCC5	PREDICTED: multidrug resistance-associated protein 5 isoform X1 [Vicugna pacos]	Environmental Information Processing;Human Diseases	Membrane transport;Drug resistance	ko02010//ABC transporters;ko01523//Antifolate resistance	K05668;K05668	-	-	-
LOC100625219	1067	870	932	2562	3071	3053	149.17	124	123.92	365.49	371.39	372.25	132.363	369.71	1.48189	5.83867e-54	1.88269e-51	BLVRB	PREDICTED: flavin reductase (NADPH) [Sus scrofa]	Metabolism;Metabolism;Metabolism	Global and overview maps;Metabolism of cofactors and vitamins;Metabolism of cofactors and vitamins	ko01100//Metabolic pathways;ko00860//Porphyrin and chlorophyll metabolism;ko00740//Riboflavin metabolism	K05901;K05901;K05901	-	-	-
LOC100624458	3334	3248	3400	1166	1251	1333	28.36	28.18	27.52	10.13	9.21	9.89	28.02	9.74333	-1.52397	7.32177e-54	2.30602e-51	ANKH	PREDICTED: progressive ankylosis protein homolog [Sus scrofa]	-	-	-	-	-	-	-
LOC397147	109	100	122	490	616	503	3.78	3.51	4.14	17.79	18.85	15.29	3.81	17.31	2.18374	5.83885e-53	1.79717e-50	CLCN2	PREDICTED: chloride channel protein 2 isoform X2 [Sus scrofa]	Organismal Systems	Digestive system	ko04978//Mineral absorption	K05011	-	-	-
LOC445512	80	78	74	382	496	429	5.88	5.85	5.18	28.67	31.56	27.52	5.63667	29.25	2.37552	6.68169e-53	2.01089e-50	HMOX1	heme oxygenase 1 [Sus scrofa]	Metabolism;Human Diseases;Human Diseases;Human Diseases;Human Diseases;Environmental Information Processing;Organismal Systems;Cellular Processes;Metabolism	Global and overview maps;Cancers;Cancers;Cancers;Cardiovascular diseases;Signal transduction;Digestive system;Cell growth and death;Metabolism of cofactors and vitamins	ko01100//Metabolic pathways;ko05200//Pathways in cancer;ko05206//MicroRNAs in cancer;ko05225//Hepatocellular carcinoma;ko05418//Fluid shear stress and atherosclerosis;ko04066//HIF-1 signaling pathway;ko04978//Mineral absorption;ko04216//Ferroptosis;ko00860//Porphyrin and chlorophyll metabolism	K00510;K00510;K00510;K00510;K00510;K00510;K00510;K00510;K00510	-	-	-
LOC100516558	585	520	553	1405	1715	1630	70.46	63.85	63.35	172.68	178.68	171.22	65.8867	174.193	1.40263	4.76485e-52	1.40283e-49	RRAS	PREDICTED: ras-related protein R-Ras [Sus scrofa]	Environmental Information Processing;Human Diseases;Environmental Information Processing;Cellular Processes;Environmental Information Processing;Environmental Information Processing;Human Diseases;Organismal Systems;Cellular Processes;Environmental Information Processing;Environmental Information Processing;Cellular Processes;Organismal Systems;Cellular Processes	Signal transduction;Infectious diseases;Signal transduction;Cell motility;Signal transduction;Signal transduction;Cancers;Development;Cell growth and death;Signal transduction;Signal transduction;Transport and catabolism;Immune system;Transport and catabolism	ko04010//MAPK signaling pathway;ko05166//HTLV-I infection;ko04014//Ras signaling pathway;ko04810//Regulation of actin cytoskeleton;ko04015//Rap1 signaling pathway;ko04024//cAMP signaling pathway;ko05205//Proteoglycans in cancer;ko04360//Axon guidance;ko04218//Cellular senescence;ko04072//Phospholipase D signaling pathway;ko04371//Apelin signaling pathway;ko04140//Autophagy - animal;ko04625//C-typ…	K07829;K07829;K07829;K07829;K07829;K07829;K07829;K07829;K07829;K07829;K07829;K07829;K07829;K07829	-	-	-
LOC110256870	3410	2949	3187	7121	8506	8308	107.98	95.21	95.98	230.06	232.95	229.41	99.7233	230.807	1.21068	3.49127e-51	1.00601e-48	LOXL2	PREDICTED: lysyl oxidase homolog 2 [Vicugna pacos]	-	-	-	-	-	-	-
LOC100519653	396	372	415	987	1182	1190	33.63	32.1	33.65	85.91	87.15	88.45	33.1267	87.17	1.39584	4.52894e-50	1.27782e-47	Capg	PREDICTED: macrophage-capping protein [Sus scrofa]	-	-	-	-	-	-	-
LOC396570	25	12	29	281	306	265	2.37	1.16	2.61	27.16	25.07	21.89	2.04667	24.7067	3.59355	1.49773e-49	4.13955e-47	PLET1	placenta-expressed transcript 1 protein precursor [Sus scrofa]	-	-	-	-	-	-	-
LOC100627693	481	461	467	1208	1476	1320	15.51	15.13	14.27	39.9	40.78	36.39	14.97	39.0233	1.38226	2.14971e-49	5.82271e-47	RAB7B	PREDICTED: ras-related protein Rab-7b [Sus scrofa]	Cellular Processes;Cellular Processes;Human Diseases;Human Diseases;Cellular Processes	Transport and catabolism;Transport and catabolism;Infectious diseases;Infectious diseases;Transport and catabolism	ko04145//Phagosome;ko04140//Autophagy - animal;ko05146//Amoebiasis;ko05132//Salmonella infection;ko04137//Mitophagy - animal	K07898;K07898;K07898;K07898;K07898	-	-	-
LOC100521617	5017	4741	5301	1896	2231	2194	363.45	350.2	365.18	140.1	139.73	138.64	359.61	139.49	-1.36627	6.61295e-49	1.75606e-46	MAL	PREDICTED: myelin and lymphocyte protein isoform X1 [Sus scrofa]	-	-	-	-	-	-	-
LOC110260904	39	42	42	299	285	357	0.97	1.06	0.99	7.58	6.12	7.73	1.00667	7.14333	2.82701	7.35952e-48	1.91673e-45	OSGIN1	PREDICTED: oxidative stress-induced growth inhibitor 1 [Ceratotherium simum simum]	-	-	-	-	-	-	-
LOC100521185	50	33	59	269	420	369	3.66	2.48	4.08	20.1	26.59	23.57	3.40667	23.42	2.78131	2.97695e-45	7.60694e-43	ZFAND2A	PREDICTED: AN1-type zinc finger protein 2A [Sus scrofa]	-	-	-	-	-	-	-
LOC100512476	3648	3753	4057	6527	7869	7911	313.93	334.75	344.2	595.69	622.42	615.88	330.96	611.33	0.885295	4.64724e-45	1.16551e-42	PRDX1	PREDICTED: peroxiredoxin-1 isoform X1 [Ovis aries musimon]	Human Diseases;Cellular Processes	Infectious diseases;Transport and catabolism	ko05146//Amoebiasis;ko04146//Peroxisome	K13279;K13279	-	-	-
LOC100515686	244	193	243	720	807	784	24.98	20.14	23.66	75.21	71.46	70	22.9267	72.2233	1.65544	1.02715e-44	2.52922e-42	TMEM92	PREDICTED: transmembrane protein 92 [Sus scrofa]	-	-	-	-	-	-	-
LOC100520763	794	905	893	246	296	268	29.5	34.28	31.55	9.33	9.51	8.68	31.7767	9.17333	-1.79245	3.41076e-44	8.24855e-42	HEXIM1	PREDICTED: protein HEXIM1 [Sus scrofa]	-	-	-	-	-	-	-
LOC100144503	2103	1875	1948	626	749	732	126.76	106.73	108.64	36.15	38.4	33.09	114.043	35.88	-1.66833	9.55753e-44	2.27084e-41	Rhob	rho-related GTP-binding protein RhoB precursor [Homo sapiens]	-	-	-	-	-	-	-
LOC396906	56	49	48	261	329	353	2.53	2.26	2.07	12.05	12.88	13.93	2.28667	12.9533	2.50201	3.34649e-43	7.81406e-41	HSPA6	heat shock 70 kDa protein [Sus scrofa]	Environmental Information Processing;Cellular Processes;Human Diseases;Human Diseases;Genetic Information Processing;Human Diseases;Organismal Systems;Genetic Information Processing;Human Diseases;Organismal Systems;Human Diseases;Organismal Systems;Human Diseases	Signal transduction;Transport and catabolism;Infectious diseases;Infectious diseases;Folding, sorting and degradation;Infectious diseases;Endocrine system;Transcription;Infectious diseases;Immune system;Infectious diseases;Aging;Neurodegenerative diseases	ko04010//MAPK signaling pathway;ko04144//Endocytosis;ko05169//Epstein-Barr virus infection;ko05164//Influenza A;ko04141//Protein processing in endoplasmic reticulum;ko05162//Measles;ko04915//Estrogen signaling pathway;ko03040//Spliceosome;ko05145//Toxoplasmosis;ko04612//Antigen processing and presentation;ko05134//Legionellosis;ko04213//Longevity regulating pathway - multiple species;ko05020//Pri…	K03283;K03283;K03283;K03283;K03283;K03283;K03283;K03283;K03283;K03283;K03283;K03283;K03283	-	-	-
LOC100627498	452	596	588	115	140	126	9.2	13.13	11.36	2.48	2.38	2.12	11.23	2.32667	-2.27102	1.76026e-42	4.04055e-40	SYTL2	PREDICTED: synaptotagmin-like protein 2 isoform X1 [Sus scrofa]	-	-	-	-	-	-	-
LOC100513633	993	858	870	2105	2449	2450	73.48	65.37	61.52	159.34	157.42	159.05	66.79	158.603	1.24772	3.78634e-42	8.54641e-40	SDCBP2	PREDICTED: syntenin-2 isoform X1 [Sus scrofa]	-	-	-	-	-	-	-
LOC100518810	469	438	502	1050	1275	1215	16.83	16.02	17.13	38.44	39.57	38.02	16.66	38.6767	1.21508	2.10386e-41	4.67092e-39	TRIB3	PREDICTED: tribbles homolog 3 isoform X1 [Bubalus bubalis]	Human Diseases	Endocrine and metabolic diseases	ko04931//Insulin resistance	K19518	-	-	-
LOC106505668	555	543	578	136	120	151	15.86	16.02	16.49	3.99	2.94	3.86	16.1233	3.59667	-2.16442	2.64815e-41	5.7845e-39	Ttll3	PREDICTED: tubulin monoglycylase TTLL3-like isoform X3 [Sus scrofa]	-	-	-	-	-	-	-
LOC100627339	327	407	403	948	1050	1033	15.09	19.15	17.69	44.64	41.92	41.58	17.31	42.7133	1.30308	3.10567e-41	6.67621e-39	TTC9	PREDICTED: tetratricopeptide repeat protein 9A [Rhinolophus sinicus]	-	-	-	-	-	-	-
LOC100511011	3504	3499	3838	1518	1703	1701	45.19	45.89	46.72	20.03	18.73	18.85	45.9333	19.2033	-1.25818	4.9036e-41	1.03765e-38	Srrm2	serine/arginine repetitive matrix protein 2 [Sus scrofa]	-	-	-	-	-	-	-
LOC768102	774	804	802	238	255	227	84.96	89.98	83.73	26.66	24.21	21.73	86.2233	24.2	-1.83307	6.83403e-41	1.4239e-38	SRSF6	serine/arginine-rich splicing factor 6 [Sus scrofa]	Human Diseases;Genetic Information Processing	Infectious diseases;Transcription	ko05168//Herpes simplex infection;ko03040//Spliceosome	K12893;K12893	-	-	-
LOC768117	2593	2370	2370	777	1000	971	182.42	160.06	148.53	50.38	66.34	68.12	163.67	61.6133	-1.40948	9.36596e-41	1.92187e-38	SRSF2	serine/arginine-rich splicing factor 2 [Sus scrofa]	Human Diseases;Genetic Information Processing	Infectious diseases;Transcription	ko05168//Herpes simplex infection;ko03040//Spliceosome	K12891;K12891	-	-	-
LOC100621090	341	380	391	822	1048	1005	20.43	23.21	22.28	50.25	54.31	52.51	21.9733	52.3567	1.25262	2.71541e-40	5.48878e-38	GADD45B	PREDICTED: growth arrest and DNA damage-inducible protein GADD45 beta [Sus scrofa]	Human Diseases;Environmental Information Processing;Human Diseases;Human Diseases;Cellular Processes;Human Diseases;Human Diseases;Cellular Processes;Environmental Information Processing;Cellular Processes;Environmental Information Processing;Human Diseases;Human Diseases;Human Diseases;Cellular Processes;Human Diseases;Human Diseases;Human Diseases;Human Diseases;Human Diseases;Human Diseases;Hu…	Cancers;Signal transduction;Cancers;Cancers;Cell growth and death;Cancers;Cancers;Cell growth and death;Signal transduction;Cell growth and death;Signal transduction;Cancers;Cancers;Cancers;Cell growth and death;Cancers;Cancers;Cancers;Cancers;Cancers;Cancers;Cancers	ko05200//Pathways in cancer;ko04010//MAPK signaling pathway;ko05202//Transcriptional misregulation in cancers;ko05225//Hepatocellular carcinoma;ko04218//Cellular senescence;ko05226//Gastric cancer;ko05224//Breast cancer;ko04210//Apoptosis;ko04068//FoxO signaling pathway;ko04110//Cell cycle;ko04064//NF-kappa B signaling pathway;ko05222//Small cell lung cancer;ko05210//Colorectal cancer;ko05220//Ch…	K04402;K04402;K04402;K04402;K04402;K04402;K04402;K04402;K04402;K04402;K04402;K04402;K04402;K04402;K04402;K04402;K04402;K04402;K04402;K04402;K04402;K04402	-	-	-
LOC396913	5074	4127	4389	1502	1673	1686	477.39	395.88	392.75	144.2	136.16	138.35	422.007	139.57	-1.59628	3.46703e-40	6.90499e-38	JUN	PREDICTED: transcription factor AP-1 [Ovis aries musimon]	Human Diseases;Environmental Information Processing;Human Diseases;Human Diseases;Human Diseases;Environmental Information Processing;Human Diseases;Cellular Processes;Human Diseases;Human Diseases;Organismal Systems;Cellular Processes;Human Diseases;Human Diseases;Organismal Systems;Human Diseases;Human Diseases;Environmental Information Processing;Cellular Processes;Organismal Systems;Organisma…	Cancers;Signal transduction;Infectious diseases;Infectious diseases;Infectious diseases;Signal transduction;Infectious diseases;Cellular community - eukaryotes;Infectious diseases;Cancers;Immune system;Cellular community - eukaryotes;Endocrine and metabolic diseases;Infectious diseases;Endocrine system;Cardiovascular diseases;Cancers;Signal transduction;Cell growth and death;Development;Endocrine…	ko05200//Pathways in cancer;ko04010//MAPK signaling pathway;ko05166//HTLV-I infection;ko05168//Herpes simplex infection;ko05169//Epstein-Barr virus infection;ko04024//cAMP signaling pathway;ko05167//Kaposi sarcoma-associated herpesvirus infection;ko04510//Focal adhesion;ko05164//Influenza A;ko05203//Viral carcinogenesis;ko04621//NOD-like receptor signaling pathway;ko04530//Tight junction;ko04932/…	K04448;K04448;K04448;K04448;K04448;K04448;K04448;K04448;K04448;K04448;K04448;K04448;K04448;K04448;K04448;K04448;K04448;K04448;K04448;K04448;K04448;K04448;K04448;K04448;K04448;K04448;K04448;K04448;K04448;K04448;K04448;K04448;K04448;K04448;K04448;K04448;K04448;K04448;K04448;K04448;K04448;K04448;K04448;K04448;K04448;K04448;K04448;K04448	-	-	-
LOC102158045	3873	4910	5200	1760	2033	2030	153.33	199.29	197.14	71.7	70.12	70.64	183.253	70.82	-1.37161	3.85752e-40	7.57136e-38	DDX5	PREDICTED: probable ATP-dependent RNA helicase DDX5 isoform X2 [Colobus angolensis palliatus]	Human Diseases;Human Diseases;Genetic Information Processing	Cancers;Cancers;Transcription	ko05205//Proteoglycans in cancer;ko05202//Transcriptional misregulation in cancers;ko03040//Spliceosome	K12823;K12823;K12823	-	-	-
LOC664652	1351	1518	1656	542	582	641	35.47	39.1	39.87	14.51	13.03	14.37	38.1467	13.97	-1.44922	5.5966e-40	1.08278e-37	OGT	PREDICTED: UDP-N-acetylglucosamine--peptide N-acetylglucosaminyltransferase 110 kDa subunit isoform X1 [Equus caballus]	Human Diseases;Metabolism	Endocrine and metabolic diseases;Glycan biosynthesis and metabolism	ko04931//Insulin resistance;ko00514//Other types of O-glycan biosynthesis	K09667;K09667	-	-	-
LOC100521017	945	762	896	1996	2340	2245	74.82	61.51	67.47	161.27	160.27	155.03	67.9333	158.857	1.22553	1.72326e-39	3.28706e-37	PLAUR	PREDICTED: urokinase plasminogen activator surface receptor isoform X1 [Sus scrofa]	Human Diseases;Organismal Systems	Cancers;Immune system	ko05205//Proteoglycans in cancer;ko04610//Complement and coagulation cascades	K03985;K03985	-	-	-
LOC100271728	567	704	689	165	206	162	16.86	19.14	18	5.16	5.26	3.85	18	4.75667	-1.91997	3.23396e-39	6.08299e-37	TRPC6	PREDICTED: short transient receptor potential channel 6 isoform X2 [Sus scrofa]	Organismal Systems;Environmental Information Processing	Development;Signal transduction	ko04360//Axon guidance;ko04022//cGMP - PKG signaling pathway	K04969;K04969	-	-	-
LOC396625	657	826	907	1746	1900	2110	26.56	34.05	34.88	72.04	66.45	74.41	31.83	70.9667	1.15675	4.09665e-39	7.60012e-37	GSR	PREDICTED: glutathione reductase [Sus scrofa]	Organismal Systems;Metabolism	Endocrine system;Metabolism of other amino acids	ko04918//Thyroid hormone synthesis;ko00480//Glutathione metabolism	K00383;K00383	-	-	-
LOC100622986	839	742	829	1676	2003	1937	42.89	38.89	40.96	90.63	91.77	89.63	40.9133	90.6767	1.14816	4.40436e-39	8.06057e-37	G6PD	PREDICTED: glucose-6-phosphate 1-dehydrogenase [Camelus dromedarius]	Metabolism;Metabolism;Human Diseases;Metabolism;Metabolism	Global and overview maps;Global and overview maps;Cancers;Metabolism of other amino acids;Carbohydrate metabolism	ko01100//Metabolic pathways;ko01200//Carbon metabolism;ko05230//Central carbon metabolism in cancer;ko00480//Glutathione metabolism;ko00030//Pentose phosphate pathway	K00036;K00036;K00036;K00036;K00036	-	-	-
LOC100515289	179	201	192	529	607	628	17.28	19.79	17.63	52.12	50.7	52.89	18.2333	51.9033	1.50925	5.3891e-39	9.73128e-37	BLVRA	PREDICTED: biliverdin reductase A [Sus scrofa]	Metabolism;Metabolism	Global and overview maps;Metabolism of cofactors and vitamins	ko01100//Metabolic pathways;ko00860//Porphyrin and chlorophyll metabolism	K00214;K00214	GO:0031988//membrane-bounded vesicle;GO:0044424//intracellular part	GO:0003824//catalytic activity;GO:0046914//transition metal ion binding	GO:0006787//porphyrin-containing compound catabolic process;GO:0044710//single-organism metabolic process
LOC100153829	869	765	799	1782	2091	1995	32.21	28.83	28.05	67.09	67.03	64.55	29.6967	66.2233	1.15704	9.62634e-39	1.71539e-36	NFKB2	PREDICTED: nuclear factor NF-kappa-B p100 subunit isoform X1 [Sus scrofa]	Human Diseases;Environmental Information Processing;Human Diseases;Human Diseases;Human Diseases;Human Diseases;Organismal Systems;Environmental Information Processing;Organismal Systems;Human Diseases	Cancers;Signal transduction;Infectious diseases;Infectious diseases;Cancers;Cancers;Development;Signal transduction;Immune system;Infectious diseases	ko05200//Pathways in cancer;ko04010//MAPK signaling pathway;ko05166//HTLV-I infection;ko05169//Epstein-Barr virus infection;ko05203//Viral carcinogenesis;ko05224//Breast cancer;ko04380//Osteoclast differentiation;ko04064//NF-kappa B signaling pathway;ko04625//C-type lectin receptor signaling pathway;ko05134//Legionellosis	K04469;K04469;K04469;K04469;K04469;K04469;K04469;K04469;K04469;K04469	-	-	-
LOC100514576	65	84	62	370	377	337	1.82	2.25	1.55	10.08	8.61	7.89	1.87333	8.86	2.2417	1.24299e-38	2.18621e-36	ADAMTSL4	PREDICTED: ADAMTS-like protein 4 isoform X1 [Sus scrofa]	-	-	-	-	GO:0005578//proteinaceous extracellular matrix	GO:0004175//endopeptidase activity	GO:0019538//protein metabolic process;GO:0042981//regulation of apoptotic process;GO:0043062//extracellular structure organization
LOC100516554	3186	3220	3437	1379	1402	1517	98.73	103.55	104.4	44.39	39.1	41.33	102.227	41.6067	-1.29688	1.72494e-38	2.99499e-36	Ntn4	netrin-4 isoform X1 [Microcebus murinus]	Organismal Systems	Development	ko04360//Axon guidance	K06845	-	-	-
LOC100519410	817	765	877	257	283	288	35.83	34.21	36.58	11.5	10.74	11.02	35.54	11.0867	-1.68062	1.35254e-37	2.31867e-35	GALNT18	PREDICTED: polypeptide N-acetylgalactosaminyltransferase 18 [Felis catus]	Metabolism;Metabolism	Global and overview maps;Glycan biosynthesis and metabolism	ko01100//Metabolic pathways;ko00512//Mucin type O-glycan biosynthesis	K00710;K00710	-	-	-
LOC403166	768	708	822	232	202	232	18.85	17.69	19.18	5.75	4.29	4.97	18.5733	5.00333	-1.89227	1.52615e-37	2.58358e-35	A2M	PREDICTED: LOW QUALITY PROTEIN: alpha-2-macroglobulin [Sus scrofa]	Organismal Systems	Immune system	ko04610//Complement and coagulation cascades	K03910	-	-	-
LOC100516689	147	121	118	416	508	552	5.96	5.01	4.55	17.22	17.83	19.53	5.17333	18.1933	1.81424	4.28488e-37	7.16421e-35	C1orf115	PREDICTED: uncharacterized protein C1orf115 homolog [Sus scrofa]	-	-	-	-	-	-	-
LOC100622156	172	188	179	551	583	563	4.75	5.32	4.36	15.12	14.34	13.77	4.81	14.41	1.58296	4.93754e-37	8.15478e-35	TNFAIP3	PREDICTED: tumor necrosis factor alpha-induced protein 3 isoform X1 [Sus scrofa]	Human Diseases;Cellular Processes;Organismal Systems;Human Diseases;Environmental Information Processing;Environmental Information Processing;Organismal Systems	Infectious diseases;Cell growth and death;Immune system;Infectious diseases;Signal transduction;Signal transduction;Immune system	ko05169//Epstein-Barr virus infection;ko04217//Necroptosis;ko04621//NOD-like receptor signaling pathway;ko05162//Measles;ko04668//TNF signaling pathway;ko04064//NF-kappa B signaling pathway;ko04657//IL-17 signaling pathway	K11859;K11859;K11859;K11859;K11859;K11859;K11859	-	-	-
LOC102162336	935	914	920	304	322	339	68.28	68.15	64.59	22.59	20.45	21.86	67.0067	21.6333	-1.63105	7.40436e-37	1.20816e-34	--	PREDICTED: uncharacterized protein LOC100521600 [Sus scrofa]	-	-	-	-	-	-	-
LOC100154062	1321	1148	1100	344	414	378	43.79	34.48	31.2	11.07	12.24	11.04	36.49	11.45	-1.67215	1.24263e-36	2.00345e-34	OLFML2A	PREDICTED: LOW QUALITY PROTEIN: olfactomedin-like protein 2A isoform X1 [Ovis aries]	-	-	-	-	-	-	-
LOC100155147	180	211	231	534	638	641	7.65	9.14	9.36	23.17	23.46	23.76	8.71667	23.4633	1.42856	1.28567e-36	2.04845e-34	PIK3IP1	PREDICTED: phosphoinositide-3-kinase-interacting protein 1 isoform X1 [Sus scrofa]	-	-	-	-	-	-	-
LOC733654	348	455	448	956	1076	1235	21.1	28.13	25.84	59.15	56.44	65.31	25.0233	60.3	1.26888	1.67636e-36	2.63987e-34	CTH	cystathionine gamma-lyase [Sus scrofa]	Metabolism;Metabolism;Metabolism;Metabolism;Metabolism	Global and overview maps;Global and overview maps;Amino acid metabolism;Amino acid metabolism;Metabolism of other amino acids	ko01100//Metabolic pathways;ko01230//Biosynthesis of amino acids;ko00270//Cysteine and methionine metabolism;ko00260//Glycine, serine and threonine metabolism;ko00450//Selenocompound metabolism	K01758;K01758;K01758;K01758;K01758	-	-	-
LOC100517006	930	829	808	245	268	279	42.94	39.48	35.69	11.81	10.69	11.41	39.37	11.3033	-1.80035	1.898e-36	2.95455e-34	Igsf5	PREDICTED: immunoglobulin superfamily member 5 isoform X1 [Sus scrofa]	Cellular Processes;Human Diseases	Cellular community - eukaryotes;Infectious diseases	ko04530//Tight junction;ko05120//Epithelial cell signaling in Helicobacter pylori infection	K06786;K06786	-	-	-
LOC100514210	3740	3336	3686	6451	7892	7669	350.43	318.69	328.48	616.8	639.68	626.72	332.533	627.733	0.916653	1.9692e-36	3.03055e-34	Taldo1	transaldolase [Sus scrofa]	Metabolism;Metabolism;Metabolism;Metabolism	Global and overview maps;Global and overview maps;Global and overview maps;Carbohydrate metabolism	ko01100//Metabolic pathways;ko01200//Carbon metabolism;ko01230//Biosynthesis of amino acids;ko00030//Pentose phosphate pathway	K00616;K00616;K00616;K00616	GO:0031988//membrane-bounded vesicle;GO:0043231//intracellular membrane-bounded organelle;GO:0044444//cytoplasmic part	GO:0016744//transferase activity, transferring aldehyde or ketonic groups;GO:0030246//carbohydrate binding	GO:0005997//xylulose metabolic process;GO:0006739//NADP metabolic process;GO:0015980//energy derivation by oxidation of organic compounds;GO:0019682//glyceraldehyde-3-phosphate metabolic process;GO:0051704//multi-organism process
LOC100620310	82	94	81	313	370	375	5.41	6.51	4.98	21.76	20.79	22.16	5.63333	21.57	1.93697	3.47065e-36	5.28124e-34	CLEC11A	PREDICTED: C-type lectin domain family 11 member A isoform X1 [Sus scrofa]	-	-	-	-	-	-	-
LOC100737210	3531	4238	4425	1694	1894	2007	145.26	177.75	173.15	71.1	67.41	72	165.387	70.17	-1.23692	3.94746e-36	5.94005e-34	NCL	PREDICTED: nucleolin isoform X1 [Sus scrofa]	Human Diseases	Infectious diseases	ko05130//Pathogenic Escherichia coli infection	K11294	-	-	-
LOC100515954	33	50	33	222	275	255	7.5	11.59	7.14	51.52	54.1	50.58	8.74333	52.0667	2.5741	4.34997e-36	6.4738e-34	Cda	cytidine deaminase [Sus scrofa]	Metabolism;Metabolism;Metabolism	Global and overview maps;Nucleotide metabolism;Xenobiotics biodegradation and metabolism	ko01100//Metabolic pathways;ko00240//Pyrimidine metabolism;ko00983//Drug metabolism - other enzymes	K01489;K01489;K01489	-	-	-
LOC100141405	750	522	618	1645	2011	1933	60.26	42.76	47.23	134.88	139.78	135.46	50.0833	136.707	1.44868	8.02857e-36	1.18186e-33	CTSZ	cathepsin Z precursor [Sus scrofa]	Cellular Processes;Cellular Processes	Cell growth and death;Transport and catabolism	ko04210//Apoptosis;ko04142//Lysosome	K08568;K08568	-	-	-
LOC100516103	1634	1450	1472	509	576	605	31.89	28.92	27.68	10.34	9.91	10.31	29.4967	10.1867	-1.53387	1.56366e-35	2.27706e-33	DAPK1	PREDICTED: death-associated protein kinase 1 isoform X4 [Balaenoptera acutorostrata scammoni]	Human Diseases;Cellular Processes;Human Diseases	Cancers;Transport and catabolism;Cancers	ko05200//Pathways in cancer;ko04140//Autophagy - animal;ko05219//Bladder cancer	K08803;K08803;K08803	-	-	-
LOC100522721	714	709	771	216	278	255	15.65	15.82	16.01	4.77	5.26	4.9	15.8267	4.97667	-1.66911	1.6541e-35	2.38314e-33	RASGRP1	PREDICTED: RAS guanyl-releasing protein 1 isoform X1 [Sus scrofa]	Human Diseases;Environmental Information Processing;Environmental Information Processing;Organismal Systems;Organismal Systems	Cancers;Signal transduction;Signal transduction;Immune system;Immune system	ko05200//Pathways in cancer;ko04010//MAPK signaling pathway;ko04014//Ras signaling pathway;ko04611//Platelet activation;ko04660//T cell receptor signaling pathway	K04350;K04350;K04350;K04350;K04350	-	-	-
LOC396681	1050	1108	1221	2077	2367	2269	34.56	37.18	38.22	69.75	67.39	65.13	36.6533	67.4233	0.879304	5.82021e-35	8.29716e-33	TXNRD1	thioredoxin reductase 1, cytoplasmic [Sus scrofa]	Human Diseases;Human Diseases;Metabolism	Cancers;Cancers;Metabolism of other amino acids	ko05200//Pathways in cancer;ko05225//Hepatocellular carcinoma;ko00450//Selenocompound metabolism	K22182;K22182;K22182	-	-	-
LOC100522185	1871	1608	1838	626	750	667	127.15	111.87	120	44	44.37	40.04	119.673	42.8033	-1.48331	6.72839e-35	9.49194e-33	FUS	RNA-binding protein FUS [Sus scrofa]	Human Diseases	Cancers	ko05202//Transcriptional misregulation in cancers	K13098	-	-	-
LOC397030	12359	11220	12185	20548	24946	23846	1408.16	1303.36	1320.43	2389.03	2458.72	2369.66	1343.98	2405.8	0.840003	1.14483e-34	1.59839e-32	FTH1	PREDICTED: ferritin heavy chain isoform X1 [Sus scrofa]	Cellular Processes;Organismal Systems;Cellular Processes	Cell growth and death;Digestive system;Cell growth and death	ko04217//Necroptosis;ko04978//Mineral absorption;ko04216//Ferroptosis	K00522;K00522;K00522	-	-	-
LOC397480	146	110	127	440	483	470	11.69	8.99	9.59	35.92	33.43	32.87	10.09	34.0733	1.75572	1.36485e-34	1.88614e-32	HSD11B1	corticosteroid 11-beta-dehydrogenase isozyme 1 isoform 1 [Sus scrofa]	Metabolism;Human Diseases;Metabolism;Metabolism	Global and overview maps;Cancers;Xenobiotics biodegradation and metabolism;Lipid metabolism	ko01100//Metabolic pathways;ko05204//Chemical carcinogenesis;ko00980//Metabolism of xenobiotics by cytochrome P450;ko00140//Steroid hormone biosynthesis	K15680;K15680;K15680;K15680	-	-	-
LOC100516830	660	546	555	1325	1708	1579	28.73	24.42	22.85	62.34	67.55	62.08	25.3333	63.99	1.33681	1.57766e-34	2.15821e-32	RASSF1	PREDICTED: ras association domain-containing protein 1 isoform X1 [Sus scrofa]	Human Diseases;Environmental Information Processing;Human Diseases;Environmental Information Processing;Human Diseases;Human Diseases;Environmental Information Processing	Cancers;Signal transduction;Cancers;Signal transduction;Cancers;Cancers;Signal transduction	ko05200//Pathways in cancer;ko04014//Ras signaling pathway;ko05206//MicroRNAs in cancer;ko04390//Hippo signaling pathway;ko05223//Non-small cell lung cancer;ko05219//Bladder cancer;ko04392//Hippo signaling pathway - multiple species	K09850;K09850;K09850;K09850;K09850;K09850;K09850	-	-	-
LOC396926	1586	1650	1830	2919	3242	3420	130.67	138.56	143.46	245.38	230.94	245.61	137.563	240.643	0.8068	2.44473e-34	3.3109e-32	CTSL	cathepsin L1 precursor [Sus scrofa]	Human Diseases;Cellular Processes;Human Diseases;Cellular Processes;Cellular Processes;Cellular Processes;Human Diseases;Organismal Systems	Cancers;Transport and catabolism;Cardiovascular diseases;Cell growth and death;Transport and catabolism;Transport and catabolism;Immune diseases;Immune system	ko05205//Proteoglycans in cancer;ko04145//Phagosome;ko05418//Fluid shear stress and atherosclerosis;ko04210//Apoptosis;ko04140//Autophagy - animal;ko04142//Lysosome;ko05323//Rheumatoid arthritis;ko04612//Antigen processing and presentation	K01365;K01365;K01365;K01365;K01365;K01365;K01365;K01365	-	-	-
LOC100521921	497	459	521	126	153	137	11.5	10.83	11.47	2.98	3.06	2.76	11.2667	2.93333	-1.94145	3.11666e-34	4.17911e-32	ATP12A	PREDICTED: potassium-transporting ATPase alpha chain 2 [Sus scrofa]	Metabolism	Energy metabolism	ko00190//Oxidative phosphorylation	K01544	-	-	-
LOC100520019	1490	1404	1511	2631	3253	3012	146.59	140.84	141.38	264.09	276.87	258.47	142.937	266.477	0.898633	4.21313e-34	5.59396e-32	RHOC	PREDICTED: rho-related GTP-binding protein RhoC isoform X1 [Camelus ferus]	-	-	-	-	-	-	-
LOC110257485	538	553	599	156	199	184	7.27	7.61	7.69	2.15	2.33	2.17	7.52333	2.21667	-1.76298	1.07988e-33	1.41988e-31	DIDO1	PREDICTED: death-inducer obliterator 1 isoform X1 [Equus caballus]	-	-	-	-	-	-	-
LOC100737739	60	69	53	251	314	297	4.12	4.83	3.46	17.6	18.67	17.8	4.13667	18.0233	2.12333	1.62935e-33	2.12175e-31	RND1	PREDICTED: rho-related GTP-binding protein Rho6 [Sus scrofa]	Organismal Systems	Development	ko04360//Axon guidance	K07531	-	-	-
LOC100524417	574	560	635	1186	1335	1316	6.74	6.7	7.08	14.19	13.55	13.46	6.84	13.7333	1.00561	1.70098e-33	2.19393e-31	THSD4	PREDICTED: thrombospondin type-1 domain-containing protein 4 isoform X2 [Ceratotherium simum simum]	-	-	-	-	-	-	-
LOC100525209	3021	2739	2855	1096	1309	1343	120.6	111.48	108.4	44.65	45.21	46.76	113.493	45.54	-1.3174	2.14061e-33	2.73494e-31	IER2	PREDICTED: immediate early response gene 2 protein [Sus scrofa]	-	-	-	-	-	-	-
LOC100621933	1862	1718	1742	687	717	706	52.95	49.81	47.11	19.93	17.64	17.51	49.9567	18.36	-1.44411	3.88111e-33	4.91233e-31	EHD3	PREDICTED: EH domain-containing protein 3 [Dasypus novemcinctus]	Cellular Processes	Transport and catabolism	ko04144//Endocytosis	K12476	-	-	-
LOC654413	1151	1554	1581	507	572	527	65.74	90.49	85.88	29.55	28.26	26.25	80.7033	28.02	-1.52617	4.08506e-32	5.12259e-30	PALMD	palmdelphin [Sus scrofa]	-	-	-	-	-	-	-
LOC100623369	2687	2493	2690	4414	5408	5214	90.46	85.58	86.14	151.65	157.51	153.11	87.3933	154.09	0.818178	4.5089e-32	5.6022e-30	Sema7a	PREDICTED: semaphorin-7A [Sus scrofa]	Organismal Systems	Development	ko04360//Axon guidance	K06529	-	-	-
LOC100155180	4476	4468	4669	1980	2378	2467	283.05	288.78	280.21	128.41	129.95	136.83	284.013	131.73	-1.10837	4.71976e-32	5.81088e-30	OSR2	PREDICTED: LOW QUALITY PROTEIN: protein odd-skipped-related 2 [Cebus capucinus imitator]	-	-	-	-	-	-	-
LOC100520025	669	664	717	1255	1472	1495	51.78	52.4	52.78	99.13	98.56	100.93	52.32	99.54	0.927914	5.5092e-32	6.72173e-30	CRELD2	PREDICTED: cysteine-rich with EGF-like domain protein 2 [Sus scrofa]	-	-	-	-	-	-	-
LOC397591	839	840	818	284	329	307	21.82	22.27	20.23	7.54	7.4	6.96	21.44	7.3	-1.55434	8.46168e-32	1.02318e-29	NPC1	PREDICTED: Niemann-Pick C1 protein isoform X1 [Sus scrofa]	Cellular Processes;Organismal Systems	Transport and catabolism;Digestive system	ko04142//Lysosome;ko04979//Cholesterol metabolism	K12385;K12385	-	-	-
LOC100516614	253	197	237	574	724	685	6.61	5.25	5.89	15.32	16.39	15.64	5.91667	15.7833	1.41555	8.68964e-32	1.04145e-29	PLLP	PREDICTED: plasmolipin [Sus scrofa]	-	-	-	-	-	-	-
LOC100737107	405	421	488	887	1041	1005	7.42	7.84	8.53	16.58	16.41	16.08	7.93	16.3567	1.04449	1.51595e-31	1.80092e-29	IFFO2	PREDICTED: intermediate filament family orphan 2 isoform X1 [Sus scrofa]	-	-	-	-	-	-	-
LOC100156039	49	58	47	207	280	274	2.25	2.73	2.07	9.76	11.2	11.04	2.35	10.6667	2.18238	2.90804e-31	3.42466e-29	SLC38A3	PREDICTED: sodium-coupled neutral amino acid transporter 3 isoform X1 [Sus scrofa]	Organismal Systems;Organismal Systems;Organismal Systems	Nervous system;Nervous system;Excretory system	ko04724//Glutamatergic synapse;ko04727//GABAergic synapse;ko04964//Proximal tubule bicarbonate reclamation	K13576;K13576;K13576	-	-	-
LOC100153483	1010	835	916	1822	2227	2196	39.94	34.03	34.38	73.56	76.54	75.96	36.1167	75.3533	1.06101	3.10689e-31	3.62729e-29	ADAM15	PREDICTED: disintegrin and metalloproteinase domain-containing protein 15 isoform X1 [Sus scrofa]	-	-	-	-	-	-	-
LOC100156353	1755	1809	1891	781	899	885	42.94	45.23	44.16	19.57	19.16	18.99	44.11	19.24	-1.197	3.30908e-31	3.83033e-29	ACIN1	PREDICTED: apoptotic chromatin condensation inducer in the nucleus isoform X1 [Orcinus orca]	Genetic Information Processing;Genetic Information Processing;Genetic Information Processing	Translation;Transcription;Translation	ko03013//RNA transport;ko03040//Spliceosome;ko03015//mRNA surveillance pathway	K12875;K12875;K12875	-	-	-
LOC396880	91	103	104	305	354	395	6.97	8.05	7.58	23.85	23.46	26.4	7.53333	24.57	1.70554	4.04332e-31	4.64057e-29	CXCL8	interleukin-8 precursor [Sus scrofa]	Human Diseases;Environmental Information Processing;Human Diseases;Human Diseases;Human Diseases;Human Diseases;Organismal Systems;Organismal Systems;Cellular Processes;Human Diseases;Human Diseases;Environmental Information Processing;Human Diseases;Organismal Systems;Human Diseases;Human Diseases;Environmental Information Processing;Human Diseases;Human Diseases;Human Diseases;Organismal System…	Cancers;Signaling molecules and interaction;Infectious diseases;Infectious diseases;Infectious diseases;Cancers;Immune system;Immune system;Cell growth and death;Endocrine and metabolic diseases;Infectious diseases;Signal transduction;Infectious diseases;Immune system;Infectious diseases;Infectious diseases;Signal transduction;Endocrine and metabolic diseases;Infectious diseases;Immune diseases;I…	ko05200//Pathways in cancer;ko04060//Cytokine-cytokine receptor interaction;ko05163//Human cytomegalovirus infection;ko05167//Kaposi sarcoma-associated herpesvirus infection;ko05164//Influenza A;ko05202//Transcriptional misregulation in cancers;ko04062//Chemokine signaling pathway;ko04621//NOD-like receptor signaling pathway;ko04218//Cellular senescence;ko04932//Non-alcoholic fatty liver disease …	K10030;K10030;K10030;K10030;K10030;K10030;K10030;K10030;K10030;K10030;K10030;K10030;K10030;K10030;K10030;K10030;K10030;K10030;K10030;K10030;K10030;K10030;K10030;K10030;K10030;K10030;K10030;K10030	-	-	-
LOC733607	650	786	773	1358	1590	1586	81.05	99.9	91.65	172.75	171.48	172.46	90.8667	172.23	0.922513	4.63546e-31	5.27546e-29	MGST3	microsomal glutathione S-transferase 3 [Sus scrofa]	Human Diseases;Human Diseases;Human Diseases;Human Diseases;Human Diseases;Human Diseases;Metabolism;Metabolism;Metabolism;Metabolism	Cancers;Cancers;Cardiovascular diseases;Cancers;Cancers;Drug resistance;Xenobiotics biodegradation and metabolism;Xenobiotics biodegradation and metabolism;Xenobiotics biodegradation and metabolism;Metabolism of other amino acids	ko05200//Pathways in cancer;ko05225//Hepatocellular carcinoma;ko05418//Fluid shear stress and atherosclerosis;ko05215//Prostate cancer;ko05204//Chemical carcinogenesis;ko01524//Platinum drug resistance;ko00983//Drug metabolism - other enzymes;ko00980//Metabolism of xenobiotics by cytochrome P450;ko00982//Drug metabolism - cytochrome P450;ko00480//Glutathione metabolism	K00799;K00799;K00799;K00799;K00799;K00799;K00799;K00799;K00799;K00799	-	-	-
LOC595103	190	153	159	473	549	540	12.93	10.96	10.25	32.7	32.81	31.86	11.38	32.4567	1.51201	4.76396e-31	5.37652e-29	PLIN3	47 kDa tail interaction protein [Sus scrofa]	-	-	-	-	-	-	-
LOC100156612	458	399	416	1040	1240	1014	7.83	7.24	7.35	18.06	18.08	15.19	7.47333	17.11	1.19502	6.51319e-31	7.28993e-29	KATNAL1	PREDICTED: katanin p60 ATPase-containing subunit A-like 1 isoform X2 [Sus scrofa]	-	-	-	-	-	-	-
LOC100126864	174	175	222	485	590	536	10.75	11.02	13.05	30.58	31.54	28.89	11.6067	30.3367	1.38611	9.79704e-31	1.08755e-28	IFNGR2	interferon gamma receptor 2 precursor [Sus scrofa]	Human Diseases;Environmental Information Processing;Human Diseases;Human Diseases;Human Diseases;Cellular Processes;Environmental Information Processing;Human Diseases;Organismal Systems;Organismal Systems;Organismal Systems;Human Diseases;Human Diseases;Environmental Information Processing;Human Diseases;Organismal Systems;Human Diseases;Human Diseases	Cancers;Signaling molecules and interaction;Infectious diseases;Infectious diseases;Infectious diseases;Cell growth and death;Signal transduction;Infectious diseases;Development;Immune system;Immune system;Infectious diseases;Infectious diseases;Signal transduction;Infectious diseases;Immune system;Immune diseases;Infectious diseases	ko05200//Pathways in cancer;ko04060//Cytokine-cytokine receptor interaction;ko05168//Herpes simplex infection;ko05152//Tuberculosis;ko05164//Influenza A;ko04217//Necroptosis;ko04630//Jak-STAT signaling pathway;ko05162//Measles;ko04380//Osteoclast differentiation;ko04650//Natural killer cell mediated cytotoxicity;ko04659//Th17 cell differentiation;ko05142//Chagas disease (American trypanosomiasis)…	K05133;K05133;K05133;K05133;K05133;K05133;K05133;K05133;K05133;K05133;K05133;K05133;K05133;K05133;K05133;K05133;K05133;K05133	-	-	-
LOC100154509	1050	1151	1242	397	544	491	75.88	85.05	85.46	28.67	33.5	30.86	82.13	31.01	-1.40518	1.07633e-30	1.1851e-28	SRSF5	PREDICTED: serine/arginine-rich splicing factor 5 isoform X1 [Sus scrofa]	Human Diseases;Genetic Information Processing	Infectious diseases;Transcription	ko05168//Herpes simplex infection;ko03040//Spliceosome	K12893;K12893	-	-	-
LOC100522394	10516	8871	9434	17882	20610	20811	410.89	353.21	350.41	712.42	696.22	708.61	371.503	705.75	0.925782	1.43479e-30	1.56705e-28	VIM	PREDICTED: vimentin isoform X1 [Sus scrofa]	Human Diseases;Human Diseases	Infectious diseases;Cancers	ko05169//Epstein-Barr virus infection;ko05206//MicroRNAs in cancer	K07606;K07606	-	-	-
LOC100525134	314	427	413	96	91	80	6.29	9.09	8.2	1.98	1.57	1.36	7.86	1.63667	-2.26377	1.68337e-30	1.82383e-28	TRMT9B	PREDICTED: probable tRNA methyltransferase 9-like protein isoform X1 [Sus scrofa]	-	-	-	-	-	-	-
LOC100154055	808	735	779	231	308	294	16.37	15.32	15.01	4.88	5.55	5.17	15.5667	5.2	-1.58188	2.02301e-30	2.17441e-28	SLC45A4	PREDICTED: solute carrier family 45 member 4 isoform X1 [Sus scrofa]	-	-	-	-	-	-	-
LOC110261143	2081	2351	2426	1011	1147	1190	76.34	88	84.49	37.84	36.17	37.91	82.9433	37.3067	-1.15269	2.25931e-30	2.40928e-28	SFPQ	PREDICTED: splicing factor, proline- and glutamine-rich [Odobenus rosmarus divergens]	-	-	-	-	-	-	-
LOC100622057	60	52	61	234	275	261	0.8	0.7	0.77	3.16	3.15	3.02	0.756667	3.11	2.03918	2.30696e-30	2.44087e-28	KIF21B	PREDICTED: kinesin-like protein KIF21B isoform X3 [Canis lupus familiaris]	-	-	-	-	-	-	-
MSTRG.22998	154	143	165	409	593	468	34.07	32.26	34.72	92.34	113.49	90.3	33.6833	98.71	1.55116	3.83984e-30	4.03123e-28	--	-	-	-	-	-	-	-	-
LOC100738688	1099	1098	1202	381	516	522	46.14	47	47.99	16.32	18.74	19.11	47.0433	18.0567	-1.38146	8.78722e-30	9.15425e-28	HERPUD2	PREDICTED: homocysteine-responsive endoplasmic reticulum-resident ubiquitin-like domain member 2 protein [Camelus ferus]	-	-	-	-	-	-	-
MSTRG.22989	1227	1353	1412	536	646	638	12.59	11.9	14.77	12.33	8.78	9.99	13.0867	10.3667	-0.336146	9.26244e-30	9.57567e-28	--	PREDICTED: mitochondrial inner membrane protein COX18 isoform X1 [Sus scrofa]	-	-	-	-	-	-	-
LOC100152541	223	197	152	555	618	663	10.02	8.94	6.46	25.44	24.01	25.92	8.47333	25.1233	1.56803	1.96592e-28	2.01701e-26	PQLC1	PREDICTED: PQ-loop repeat-containing protein 1 isoform X1 [Sus scrofa]	-	-	-	-	-	-	-
LOC100525150	210	187	218	519	590	539	4.68	4.11	4.49	11.52	11.27	10.2	4.42667	10.9967	1.31277	2.1771e-28	2.21688e-26	Cd44	PREDICTED: CD44 antigen isoform X4 [Sus scrofa]	Human Diseases;Human Diseases;Human Diseases;Organismal Systems;Environmental Information Processing;Human Diseases	Infectious diseases;Cancers;Cancers;Immune system;Signaling molecules and interaction;Infectious diseases	ko05169//Epstein-Barr virus infection;ko05205//Proteoglycans in cancer;ko05206//MicroRNAs in cancer;ko04640//Hematopoietic cell lineage;ko04512//ECM-receptor interaction;ko05131//Shigellosis	K06256;K06256;K06256;K06256;K06256;K06256	-	-	-
LOC100616094	856	895	975	331	422	355	23.34	24.88	25.29	9.21	9.96	8.44	24.5033	9.20333	-1.41275	2.2482e-28	2.2722e-26	Dgcr8	microprocessor complex subunit DGCR8 [Sus scrofa]	-	-	-	-	-	-	-
LOC100515934	1099	964	1037	1855	2340	2198	49.2	44	44.16	84.74	90.62	85.82	45.7867	87.06	0.927082	3.2252e-28	3.23547e-26	ANXA6	PREDICTED: annexin A6 [Sus scrofa]	-	-	-	-	-	-	-
LOC397429	460	497	586	1028	1083	1213	29.38	32.36	35.6	67	59.83	67.57	32.4467	64.8	0.997924	3.52789e-28	3.5131e-26	SLC2A2	solute carrier family 2, facilitated glucose transporter member 2 [Sus scrofa]	Human Diseases;Organismal Systems;Organismal Systems;Organismal Systems;Human Diseases;Organismal Systems;Human Diseases;Human Diseases	Endocrine and metabolic diseases;Endocrine system;Endocrine system;Endocrine system;Cancers;Digestive system;Endocrine and metabolic diseases;Endocrine and metabolic diseases	ko04931//Insulin resistance;ko04922//Glucagon signaling pathway;ko04911//Insulin secretion;ko04917//Prolactin signaling pathway;ko05230//Central carbon metabolism in cancer;ko04973//Carbohydrate digestion and absorption;ko04930//Type II diabetes mellitus;ko04950//Maturity onset diabetes of the young	K07593;K07593;K07593;K07593;K07593;K07593;K07593;K07593	-	-	-
LOC414408	2777	2833	3112	4354	5300	5159	174.15	173.65	175.53	266.84	275.02	269.43	174.443	270.43	0.632497	4.77783e-28	4.72308e-26	ODC1	ornithine decarboxylase 1 [Sus scrofa]	Metabolism;Metabolism;Metabolism	Global and overview maps;Metabolism of other amino acids;Amino acid metabolism	ko01100//Metabolic pathways;ko00480//Glutathione metabolism;ko00330//Arginine and proline metabolism	K01581;K01581;K01581	-	-	-
LOC100526169	1039	1193	1286	1995	2336	2208	24.35	28.5	28.66	47.71	47.35	45.13	27.17	46.73	0.782334	6.12307e-28	6.00904e-26	PKP2	PREDICTED: plakophilin-2 isoform X1 [Balaenoptera acutorostrata scammoni]	Human Diseases	Cardiovascular diseases	ko05412//Arrhythmogenic right ventricular cardiomyopathy (ARVC)	K12642	-	-	-
LOC100513084	59	70	49	233	255	304	2.08	2.27	1.37	7.57	8.11	8.29	1.90667	7.99	2.06714	8.41066e-28	8.19465e-26	CSF1	PREDICTED: macrophage colony-stimulating factor 1, partial [Sus scrofa]	Environmental Information Processing;Environmental Information Processing;Environmental Information Processing;Environmental Information Processing;Environmental Information Processing;Organismal Systems;Environmental Information Processing;Organismal Systems;Human Diseases	Signal transduction;Signal transduction;Signaling molecules and interaction;Signal transduction;Signal transduction;Development;Signal transduction;Immune system;Immune diseases	ko04151//PI3K-Akt signaling pathway;ko04010//MAPK signaling pathway;ko04060//Cytokine-cytokine receptor interaction;ko04014//Ras signaling pathway;ko04015//Rap1 signaling pathway;ko04380//Osteoclast differentiation;ko04668//TNF signaling pathway;ko04640//Hematopoietic cell lineage;ko05323//Rheumatoid arthritis	K05453;K05453;K05453;K05453;K05453;K05453;K05453;K05453;K05453	-	-	-
LOC100158214	2276	3085	3030	1118	1325	1321	50.15	69.09	63.46	25.31	24.86	25.25	60.9	25.14	-1.27646	1.02809e-27	9.94535e-26	FLRT3	PREDICTED: leucine-rich repeat transmembrane protein FLRT3 [Sus scrofa]	-	-	-	-	-	-	-
LOC100623151	4687	3846	4167	1655	2014	1851	110.31	92.29	93.28	39.75	41	38	98.6267	39.5833	-1.31708	1.09883e-27	1.05543e-25	INF2	PREDICTED: inverted formin-2 isoform X3 [Ovis aries musimon]	-	-	-	-	-	-	-
LOC100520655	697	725	790	274	310	312	9.6	10.66	11.04	4.52	4.11	4.13	10.4333	4.25333	-1.29453	1.43986e-27	1.37325e-25	TP53BP1	PREDICTED: tumor suppressor p53-binding protein 1 isoform X1 [Lipotes vexillifer]	Organismal Systems	Immune system	ko04621//NOD-like receptor signaling pathway	K20915	-	-	-
LOC100627201	45	31	60	221	261	221	0.83	0.57	1.04	4.1	4.11	3.52	0.813333	3.91	2.26525	1.52971e-27	1.44873e-25	SLC2A6	PREDICTED: solute carrier family 2, facilitated glucose transporter member 6 isoform X1 [Sus scrofa]	-	-	-	-	-	-	-
LOC100156818	512	536	603	999	1196	1135	14.12	15.07	15.82	28.12	28.54	27.3	15.0033	27.9867	0.899457	2.37445e-27	2.23314e-25	PI4K2A	PREDICTED: phosphatidylinositol 4-kinase type 2-alpha [Sus scrofa]	Metabolism;Environmental Information Processing;Metabolism	Global and overview maps;Signal transduction;Carbohydrate metabolism	ko01100//Metabolic pathways;ko04070//Phosphatidylinositol signaling system;ko00562//Inositol phosphate metabolism	K13711;K13711;K13711	-	-	-
LOC100525560	121	110	104	307	406	385	10.82	10.03	8.85	28.02	31.41	30.03	9.9	29.82	1.59078	2.71998e-27	2.54046e-25	CDKN2D	PREDICTED: cyclin-dependent kinase 4 inhibitor D [Sus scrofa]	Environmental Information Processing;Cellular Processes	Signal transduction;Cell growth and death	ko04068//FoxO signaling pathway;ko04110//Cell cycle	K06623;K06623	-	-	-
LOC100514856	1213	1413	1448	577	586	655	20.65	24.6	23.51	10.01	8.64	9.78	22.92	9.47667	-1.27416	3.28178e-27	3.04419e-25	APBB2	PREDICTED: amyloid beta A4 precursor protein-binding family B member 2 isoform X1 [Sus scrofa]	-	-	-	-	-	-	-
LOC100627907	271	330	295	64	84	70	9.49	12.58	10.82	2.63	2.91	1.98	10.9633	2.50667	-2.12884	4.26027e-27	3.92496e-25	DTNA	PREDICTED: dystrobrevin alpha isoform X4 [Bos taurus]	-	-	-	-	-	-	-
LOC100737113	3795	3097	3347	1351	1580	1491	277.53	230.91	232.79	100.82	99.95	95.1	247.077	98.6233	-1.32496	4.65967e-27	4.26391e-25	KRT17	PREDICTED: keratin, type I cytoskeletal 17 isoform X3 [Sus scrofa]	Organismal Systems;Human Diseases;Human Diseases	Endocrine system;Infectious diseases;Infectious diseases	ko04915//Estrogen signaling pathway;ko05130//Pathogenic Escherichia coli infection;ko05150//Staphylococcus aureus infection	K07604;K07604;K07604	-	-	-
LOC396887	88	89	67	276	329	314	6.28	6.36	4.44	20.75	21.08	19.6	5.69333	20.4767	1.84664	4.81723e-27	4.3785e-25	Wfikkn2	PREDICTED: uterine plasmin/trypsin inhibitor [Sus scrofa]	-	-	-	-	-	-	-
LOC100626166	2794	2608	2788	1249	1376	1295	129.3	123.05	122.71	58.98	55.09	52.27	125.02	55.4467	-1.17299	7.95268e-27	7.18021e-25	AJUBA	PREDICTED: LIM domain-containing protein ajuba isoform X1 [Vicugna pacos]	Environmental Information Processing;Environmental Information Processing	Signal transduction;Signal transduction	ko04390//Hippo signaling pathway;ko04392//Hippo signaling pathway - multiple species	K16682;K16682	-	-	-
LOC100512538	2014	1821	1955	3318	3752	3749	99.71	92.04	91.97	167.71	160.72	162.04	94.5733	163.49	0.789697	8.08433e-27	7.25074e-25	Nucb1	PREDICTED: nucleobindin-1 isoform X1 [Sus scrofa]	-	-	-	-	-	-	-
LOC733669	1883	1733	1633	3104	3725	3789	148.27	139.12	122.29	249.41	253.73	260.21	136.56	254.45	0.897847	1.18837e-26	1.05882e-24	GADD45A	growth arrest and DNA damage-inducible protein GADD45 alpha [Bos taurus]	Human Diseases;Environmental Information Processing;Human Diseases;Human Diseases;Cellular Processes;Human Diseases;Human Diseases;Cellular Processes;Environmental Information Processing;Cellular Processes;Environmental Information Processing;Human Diseases;Human Diseases;Human Diseases;Cellular Processes;Human Diseases;Human Diseases;Human Diseases;Human Diseases;Human Diseases;Human Diseases;Hu…	Cancers;Signal transduction;Cancers;Cancers;Cell growth and death;Cancers;Cancers;Cell growth and death;Signal transduction;Cell growth and death;Signal transduction;Cancers;Cancers;Cancers;Cell growth and death;Cancers;Cancers;Cancers;Cancers;Cancers;Cancers;Cancers	ko05200//Pathways in cancer;ko04010//MAPK signaling pathway;ko05202//Transcriptional misregulation in cancers;ko05225//Hepatocellular carcinoma;ko04218//Cellular senescence;ko05226//Gastric cancer;ko05224//Breast cancer;ko04210//Apoptosis;ko04068//FoxO signaling pathway;ko04110//Cell cycle;ko04064//NF-kappa B signaling pathway;ko05222//Small cell lung cancer;ko05210//Colorectal cancer;ko05220//Ch…	K04402;K04402;K04402;K04402;K04402;K04402;K04402;K04402;K04402;K04402;K04402;K04402;K04402;K04402;K04402;K04402;K04402;K04402;K04402;K04402;K04402;K04402	-	-	-
LOC397645	1009	957	1044	1685	1950	2005	202.4	195.72	199.18	344.91	338.37	350.78	199.1	344.687	0.791792	1.22252e-26	1.08213e-24	SAT1	diamine acetyltransferase 1 [Sus scrofa]	Metabolism;Metabolism;Cellular Processes	Global and overview maps;Amino acid metabolism;Cell growth and death	ko01100//Metabolic pathways;ko00330//Arginine and proline metabolism;ko04216//Ferroptosis	K00657;K00657;K00657	-	-	-
LOC100622890	1539	1237	1303	2768	3071	3059	102.25	83.79	82.33	187.65	176.49	177.25	89.4567	180.463	1.01244	1.62211e-26	1.42651e-24	Csrp1	PREDICTED: cysteine and glycine-rich protein 1 [Sus scrofa]	-	-	-	-	-	-	-
MSTRG.7730	127	141	140	337	423	409	5.07	5.74	5.32	13.73	14.61	14.24	5.37667	14.1933	1.40043	1.77607e-26	1.55182e-24	PDGFB	PREDICTED: platelet-derived growth factor subunit B isoform X1 [Hipposideros armiger]	Human Diseases;Environmental Information Processing;Environmental Information Processing;Human Diseases;Environmental Information Processing;Cellular Processes;Environmental Information Processing;Human Diseases;Cellular Processes;Environmental Information Processing;Human Diseases;Human Diseases;Environmental Information Processing;Human Diseases;Human Diseases;Cellular Processes;Human Diseases;…	Cancers;Signal transduction;Signal transduction;Infectious diseases;Signal transduction;Cell motility;Signal transduction;Infectious diseases;Cellular community - eukaryotes;Signal transduction;Cancers;Cardiovascular diseases;Signal transduction;Cancers;Cancers;Cellular community - eukaryotes;Drug resistance;Cancers;Cancers;Cancers	ko05200//Pathways in cancer;ko04151//PI3K-Akt signaling pathway;ko04010//MAPK signaling pathway;ko05166//HTLV-I infection;ko04014//Ras signaling pathway;ko04810//Regulation of actin cytoskeleton;ko04015//Rap1 signaling pathway;ko05167//Kaposi sarcoma-associated herpesvirus infection;ko04510//Focal adhesion;ko04630//Jak-STAT signaling pathway;ko05206//MicroRNAs in cancer;ko05418//Fluid shear stres…	K17386;K17386;K17386;K17386;K17386;K17386;K17386;K17386;K17386;K17386;K17386;K17386;K17386;K17386;K17386;K17386;K17386;K17386;K17386;K17386	-	-	-
LOC100524966	989	883	933	351	399	386	15.71	14.27	14.11	5.78	5.49	5.34	14.6967	5.53667	-1.4084	1.84524e-26	1.60192e-24	TNS3	PREDICTED: LOW QUALITY PROTEIN: tensin-3 [Sus scrofa]	-	-	-	-	-	-	-
LOC100520131	1039	1145	1190	472	510	558	49.93	57.27	56.15	21.88	20.11	21.19	54.45	21.06	-1.37043	3.42254e-26	2.95232e-24	OSR1	PREDICTED: protein odd-skipped-related 1 [Equus przewalskii]	-	-	-	-	-	-	-
LOC100174954	21	19	26	151	147	166	0.61	0.56	0.72	4.46	3.68	4.19	0.63	4.11	2.70571	3.49244e-26	2.99355e-24	KLF11	Krueppel-like factor 11 [Sus scrofa]	-	-	-	-	-	-	-
LOC100145887	1442	1466	1572	2425	2660	2786	37.81	39.77	39.36	66	60.68	63.96	38.98	63.5467	0.705082	4.44618e-26	3.78709e-24	ARHGEF2	PREDICTED: rho guanine nucleotide exchange factor 2 isoform X1 [Sus scrofa]	Cellular Processes;Human Diseases;Human Diseases	Cellular community - eukaryotes;Cardiovascular diseases;Infectious diseases	ko04530//Tight junction;ko05418//Fluid shear stress and atherosclerosis;ko05130//Pathogenic Escherichia coli infection	K12791;K12791;K12791	-	-	-
LOC780426	580	493	561	1046	1312	1185	45.2	36.38	41.67	78.36	84.37	77	41.0833	79.91	0.959823	5.71982e-26	4.84147e-24	CCND3	PREDICTED: G1/S-specific cyclin-D3 [Felis catus]	Human Diseases;Environmental Information Processing;Human Diseases;Human Diseases;Cellular Processes;Human Diseases;Environmental Information Processing;Cellular Processes;Human Diseases;Environmental Information Processing;Environmental Information Processing;Cellular Processes;Cellular Processes	Cancers;Signal transduction;Infectious diseases;Infectious diseases;Cellular community - eukaryotes;Cancers;Signal transduction;Cell growth and death;Infectious diseases;Signal transduction;Signal transduction;Cell growth and death;Cell growth and death	ko05200//Pathways in cancer;ko04151//PI3K-Akt signaling pathway;ko05165//Human papillomavirus infection;ko05166//HTLV-I infection;ko04510//Focal adhesion;ko05203//Viral carcinogenesis;ko04630//Jak-STAT signaling pathway;ko04218//Cellular senescence;ko05162//Measles;ko04390//Hippo signaling pathway;ko04310//Wnt signaling pathway;ko04110//Cell cycle;ko04115//p53 signaling pathway	K10152;K10152;K10152;K10152;K10152;K10152;K10152;K10152;K10152;K10152;K10152;K10152;K10152	-	-	-
LOC100155091	239	218	256	613	631	577	6.08	5.65	6.19	15.91	13.89	12.8	5.97333	14.2	1.24928	6.65893e-26	5.60136e-24	ITGA5	PREDICTED: integrin alpha-5 [Sus scrofa]	Environmental Information Processing;Human Diseases;Cellular Processes;Human Diseases;Cellular Processes;Human Diseases;Cellular Processes;Organismal Systems;Human Diseases;Human Diseases;Environmental Information Processing;Human Diseases;Human Diseases;Human Diseases;Human Diseases	Signal transduction;Infectious diseases;Cell motility;Cancers;Cellular community - eukaryotes;Cancers;Transport and catabolism;Immune system;Cardiovascular diseases;Cardiovascular diseases;Signaling molecules and interaction;Infectious diseases;Infectious diseases;Cardiovascular diseases;Infectious diseases	ko04151//PI3K-Akt signaling pathway;ko05165//Human papillomavirus infection;ko04810//Regulation of actin cytoskeleton;ko05205//Proteoglycans in cancer;ko04510//Focal adhesion;ko05206//MicroRNAs in cancer;ko04145//Phagosome;ko04640//Hematopoietic cell lineage;ko05414//Dilated cardiomyopathy (DCM);ko05410//Hypertrophic cardiomyopathy (HCM);ko04512//ECM-receptor interaction;ko05133//Pertussis;ko0510…	K06484;K06484;K06484;K06484;K06484;K06484;K06484;K06484;K06484;K06484;K06484;K06484;K06484;K06484;K06484	-	-	-
LOC100515838	219	193	210	476	567	539	7.18	6.45	6.55	15.92	16.08	15.4	6.72667	15.8	1.23196	1.06379e-25	8.89317e-24	ESPN	PREDICTED: espin isoform X1 [Canis lupus familiaris]	-	-	-	-	-	-	-
LOC397538	476	612	674	1129	1279	1280	15.53	20.36	20.92	37.59	36.1	36.43	18.9367	36.7067	0.95486	1.15106e-25	9.5637e-24	ME1	PREDICTED: NADP-dependent malic enzyme [Sus scrofa]	Metabolism;Metabolism;Organismal Systems;Metabolism	Global and overview maps;Global and overview maps;Endocrine system;Carbohydrate metabolism	ko01100//Metabolic pathways;ko01200//Carbon metabolism;ko03320//PPAR signaling pathway;ko00620//Pyruvate metabolism	K00029;K00029;K00029;K00029	-	-	-
LOC100525383	381	245	277	808	929	926	41.66	27.31	28.81	90.16	87.87	88.31	32.5933	88.78	1.44566	1.51266e-25	1.24914e-23	Ccdc85b	PREDICTED: coiled-coil domain-containing protein 85B [Sus scrofa]	-	-	-	-	-	-	-
LOC100737048	4284	3921	4313	6460	7672	7685	396.76	370.39	380.4	611.37	614.75	620.96	382.517	615.693	0.686689	1.6512e-25	1.35529e-23	EEF1D	PREDICTED: elongation factor 1-delta isoform X2 [Sus scrofa]	Human Diseases	Infectious diseases	ko05168//Herpes simplex infection	K15410	-	-	-
LOC100620890	763	787	917	328	344	297	28.43	29.9	32.5	12.47	11.09	9.65	30.2767	11.07	-1.45155	2.70001e-25	2.20278e-23	SRRT	PREDICTED: serrate RNA effector molecule homolog isoform X6 [Sus scrofa]	-	-	-	-	-	-	-
LOC100628102	1503	1198	1283	456	550	575	59.67	48.49	48.44	18.47	18.89	19.91	52.2	19.09	-1.45123	3.83197e-25	3.10757e-23	VILL	PREDICTED: villin-like protein [Sus scrofa]	-	-	-	-	-	-	-
LOC100154343	1062	1252	1251	459	568	606	21.73	25.95	24.25	9.66	10	11.05	23.9767	10.2367	-1.22789	3.8946e-25	3.13956e-23	Ablim1	PREDICTED: actin-binding LIM protein 1 isoform X3 [Sus scrofa]	Organismal Systems	Development	ko04360//Axon guidance	K07520	-	-	-
LOC100512455	178	158	163	416	501	446	4.09	3.7	3.56	9.75	9.96	8.94	3.78333	9.55	1.33584	3.96825e-25	3.18e-23	ABTB2	PREDICTED: ankyrin repeat and BTB/POZ domain-containing protein 2 [Sus scrofa]	-	-	-	-	-	-	-
LOC100157287	805	1101	1114	361	401	444	12.34	17.21	16.25	5.65	5.32	5.94	15.2667	5.63667	-1.43747	4.10785e-25	3.27251e-23	PRPF4B	PREDICTED: serine/threonine-protein kinase PRP4 homolog isoform X1 [Balaenoptera acutorostrata scammoni]	-	-	-	-	-	-	-
LOC100513179	371	418	404	865	879	862	5.77	6.63	5.98	13.73	11.83	11.7	6.12667	12.42	1.01949	4.75728e-25	3.76771e-23	DOPEY2	PREDICTED: protein dopey-2 isoform X1 [Sus scrofa]	-	-	-	-	-	-	-
LOC100517416	51	43	40	179	244	206	1.71	1.46	1.27	6.09	7.03	5.99	1.48	6.37	2.1057	5.3673e-25	4.22612e-23	Dusp10	PREDICTED: dual specificity protein phosphatase 10 [Sus scrofa]	Environmental Information Processing	Signal transduction	ko04010//MAPK signaling pathway	K20216	-	-	-
LOC100512302	143	172	169	391	460	431	11.12	13.64	12.5	31.03	30.95	29.24	12.42	30.4067	1.29172	5.41709e-25	4.24067e-23	HABP4	intracellular hyaluronan-binding protein 4 [Sus scrofa]	-	-	-	-	-	-	-
LOC397566	443	455	491	837	974	968	20.15	21.22	21.41	39.36	38.47	38.74	20.9267	38.8567	0.89282	5.724e-25	4.45518e-23	PGM1	PREDICTED: phosphoglucomutase-1 isoform X1 [Sus scrofa]	Metabolism;Metabolism;Metabolism;Metabolism;Metabolism;Metabolism;Metabolism	Global and overview maps;Nucleotide metabolism;Carbohydrate metabolism;Carbohydrate metabolism;Carbohydrate metabolism;Carbohydrate metabolism;Carbohydrate metabolism	ko01100//Metabolic pathways;ko00230//Purine metabolism;ko00010//Glycolysis / Gluconeogenesis;ko00520//Amino sugar and nucleotide sugar metabolism;ko00500//Starch and sucrose metabolism;ko00052//Galactose metabolism;ko00030//Pentose phosphate pathway	K01835;K01835;K01835;K01835;K01835;K01835;K01835	-	-	-
LOC414425	571	496	571	1011	1165	1207	39	34.54	37.1	70.47	68.84	71.91	36.88	70.4067	0.932873	6.1404e-25	4.75197e-23	EPHX2	bifunctional epoxide hydrolase 2 [Sus scrofa]	Metabolism;Cellular Processes;Metabolism	Global and overview maps;Transport and catabolism;Lipid metabolism	ko01100//Metabolic pathways;ko04146//Peroxisome;ko00590//Arachidonic acid metabolism	K08726;K08726;K08726	-	-	-
LOC110258335	329	250	318	652	760	777	9.42	7.28	8.64	19.01	18.77	19.37	8.44667	19.05	1.17334	1.02862e-24	7.91511e-23	TNFAIP2	PREDICTED: tumor necrosis factor alpha-induced protein 2 [Lipotes vexillifer]	-	-	-	-	-	-	-
LOC100312961	1323	1768	2017	3067	3595	3569	89.57	122.03	129.87	211.88	210.53	210.73	113.823	211.047	0.890766	1.23176e-24	9.42469e-23	ASNS	asparagine synthetase [Sus scrofa]	Metabolism;Metabolism	Global and overview maps;Amino acid metabolism	ko01100//Metabolic pathways;ko00250//Alanine, aspartate and glutamate metabolism	K01953;K01953	-	-	-
LOC110259317	540	552	529	924	1275	1206	56.22	58.67	52.54	99.05	115.78	110.37	55.81	108.4	0.957769	1.28661e-24	9.7891e-23	LSM4	PREDICTED: U6 snRNA-associated Sm-like protein LSm4 [Myotis brandtii]	Genetic Information Processing;Genetic Information Processing	Transcription;Folding, sorting and degradation	ko03040//Spliceosome;ko03018//RNA degradation	K12623;K12623	-	-	-
LOC100518270	18	17	23	127	138	150	1.27	1.23	1.54	8.99	8.18	9.24	1.34667	8.80333	2.70866	2.48888e-24	1.88307e-22	RHEX	PREDICTED: uncharacterized protein C1orf186 homolog isoform X1 [Sus scrofa]	-	-	-	-	-	-	-
LOC106504183	2624	2079	2379	922	1078	1117	59.34	48.58	51.09	24.5	24.35	24.94	53.0033	24.5967	-1.10762	2.54304e-24	1.91336e-22	LENG8	PREDICTED: leukocyte receptor cluster member 8 [Orcinus orca]	-	-	-	-	-	-	-
LOC100156484	285	257	268	609	640	658	14.45	13.29	12.92	31.54	28.1	29.1	13.5533	29.58	1.12597	2.66933e-24	1.99728e-22	Maff	PREDICTED: transcription factor MafF isoform X1 [Sus scrofa]	-	-	-	-	-	-	-
LOC100517950	7111	5795	6153	11146	13332	13223	440.8	366.82	363.05	702.8	711.72	711.33	390.223	708.617	0.860705	2.73171e-24	2.03272e-22	TINAGL1	PREDICTED: tubulointerstitial nephritis antigen-like isoform X1 [Sus scrofa]	-	-	-	-	-	-	-
LOC100519560	903	710	858	1639	1742	1867	66.62	53.68	60.1	122.93	110.65	119.85	60.1333	117.81	0.970225	2.75612e-24	2.03968e-22	UBALD2	PREDICTED: UBA-like domain-containing protein 2 isoform X1 [Sus scrofa]	-	-	-	-	-	-	-
LOC100624415	586	556	562	1051	1355	1151	16.15	15.62	14.73	29.56	32.31	27.67	15.5	29.8467	0.945302	3.24783e-24	2.39051e-22	DAPK3	PREDICTED: death-associated protein kinase 3 [Sus scrofa]	Human Diseases;Cellular Processes;Human Diseases	Cancers;Transport and catabolism;Cancers	ko05200//Pathways in cancer;ko04140//Autophagy - animal;ko05219//Bladder cancer	K08803;K08803;K08803	-	-	-
LOC100627099	1178	834	1021	2044	2469	2396	50.74	36.63	41.83	89.85	92	90.02	43.0667	90.6233	1.07331	6.84063e-24	5.00771e-22	PLCD1	1-phosphatidylinositol 4,5-bisphosphate phosphodiesterase delta-1 [Sus scrofa]	Metabolism;Environmental Information Processing;Organismal Systems;Human Diseases;Environmental Information Processing;Metabolism	Global and overview maps;Signal transduction;Endocrine system;Endocrine and metabolic diseases;Signal transduction;Carbohydrate metabolism	ko01100//Metabolic pathways;ko04020//Calcium signaling pathway;ko04919//Thyroid hormone signaling pathway;ko04933//AGE-RAGE signaling pathway in diabetic complications;ko04070//Phosphatidylinositol signaling system;ko00562//Inositol phosphate metabolism	K05857;K05857;K05857;K05857;K05857;K05857	-	-	-
LOC100513307	313	306	343	626	747	698	23.81	23.73	24.81	48.59	49.15	46.3	24.1167	48.0133	0.993405	7.58316e-24	5.52144e-22	DHRS11	dehydrogenase/reductase SDR family member 11 [Sus scrofa]	-	-	-	-	-	-	-
LOC100622853	359	361	305	77	100	109	13.53	13.57	11.16	2.78	3.11	3.43	12.7533	3.10667	-2.03744	8.11011e-24	5.87354e-22	Ccdc114	PREDICTED: coiled-coil domain-containing protein 114 isoform X1 [Sus scrofa]	-	-	-	-	-	-	-
LOC100515017	2021	1985	2157	982	1122	1034	21.25	21.28	21.57	10.53	10.2	9.48	21.3667	10.07	-1.0853	9.0621e-24	6.52808e-22	TNRC18	PREDICTED: LOW QUALITY PROTEIN: trinucleotide repeat-containing gene 18 protein [Bubalus bubalis]	-	-	-	-	-	-	-
LOC110260946	1974	1791	2008	884	984	964	46.83	41.41	44.61	20.43	19.33	19.38	44.2833	19.7133	-1.16759	9.80278e-24	7.02429e-22	Esrp2	PREDICTED: epithelial splicing regulatory protein 2 isoform X1 [Rousettus aegyptiacus]	-	-	-	-	-	-	-
LOC100316849	1973	1721	2027	823	992	901	132.94	118.22	129.9	56.59	57.82	52.95	127.02	55.7867	-1.18706	1.05614e-23	7.52802e-22	ZFP36	tristetraprolin [Sus scrofa]	Human Diseases;Human Diseases	Infectious diseases;Infectious diseases	ko05166//HTLV-I infection;ko05167//Kaposi sarcoma-associated herpesvirus infection	K15308;K15308	-	-	-
LOC100521318	1943	1844	1952	2951	3462	3504	53.47	51.64	50.8	83.26	82.76	84.62	51.97	83.5467	0.684903	1.06931e-23	7.58205e-22	GPT2	PREDICTED: alanine aminotransferase 2 [Sus scrofa]	Metabolism;Metabolism;Metabolism;Metabolism;Metabolism;Metabolism	Global and overview maps;Global and overview maps;Global and overview maps;Amino acid metabolism;Amino acid metabolism;Global and overview maps	ko01100//Metabolic pathways;ko01200//Carbon metabolism;ko01230//Biosynthesis of amino acids;ko00250//Alanine, aspartate and glutamate metabolism;ko00220//Arginine biosynthesis;ko01210//2-Oxocarboxylic acid metabolism	K00814;K00814;K00814;K00814;K00814;K00814	-	-	-
LOC100271903	557	472	499	984	1156	1113	26.11	22.09	22.12	46.37	46.39	45.3	23.44	46.02	0.973288	1.34773e-23	9.50641e-22	TNIP1	TNFAIP3-interacting protein 1 [Sus scrofa]	-	-	-	-	-	-	-
LOC100523834	1735	1464	1644	594	801	767	20.7	17.81	18.65	7.23	8.27	7.98	19.0533	7.82667	-1.28357	1.46603e-23	1.02873e-21	HCFC1	PREDICTED: host cell factor 1 isoform X6 [Sus scrofa]	Human Diseases	Infectious diseases	ko05168//Herpes simplex infection	K14966	-	-	-
LOC100156543	409	368	415	751	843	928	27.63	25.64	26.76	51.59	48.85	54.41	26.6767	51.6167	0.952259	1.90813e-23	1.33205e-21	OGFOD2	PREDICTED: 2-oxoglutarate and iron-dependent oxygenase domain-containing protein 2 [Sus scrofa]	-	-	-	-	-	-	-
LOC100525282	371	340	307	729	842	795	29.65	27.38	22.8	56.53	57.13	52.77	26.61	55.4767	1.05991	2.01621e-23	1.40028e-21	ROGDI	PREDICTED: protein rogdi homolog [Lipotes vexillifer]	-	-	-	-	-	-	-
LOC100152141	2982	2653	2907	1291	1504	1518	144.64	131.2	134.11	63.9	63.11	64.22	136.65	63.7433	-1.10014	2.10245e-23	1.44771e-21	CTGF	connective tissue growth factor precursor [Sus scrofa]	Environmental Information Processing;Environmental Information Processing	Signal transduction;Signal transduction	ko04390//Hippo signaling pathway;ko04371//Apelin signaling pathway	K06827;K06827	-	-	-
LOC100240743	81	71	97	259	281	284	9.93	8.88	11.52	32.41	29.81	30.38	10.11	30.8667	1.61027	2.10588e-23	1.44771e-21	DDIT3	DNA damage-inducible transcript 3 protein [Sus scrofa]	Environmental Information Processing;Human Diseases;Genetic Information Processing;Human Diseases;Cellular Processes	Signal transduction;Cancers;Folding, sorting and degradation;Endocrine and metabolic diseases;Cell growth and death	ko04010//MAPK signaling pathway;ko05202//Transcriptional misregulation in cancers;ko04141//Protein processing in endoplasmic reticulum;ko04932//Non-alcoholic fatty liver disease (NAFLD);ko04210//Apoptosis	K04452;K04452;K04452;K04452;K04452	-	-	-
LOC110260656	1916	1686	1893	797	908	949	10.2	9.15	9.58	4.33	4.18	4.41	9.64333	4.30667	-1.16296	2.48493e-23	1.69967e-21	KMT2D	PREDICTED: LOW QUALITY PROTEIN: histone-lysine N-methyltransferase 2D [Equus caballus]	Human Diseases;Metabolism	Endocrine and metabolic diseases;Amino acid metabolism	ko04934//Cushing syndrome;ko00310//Lysine degradation	K09187;K09187	-	-	-
LOC100623071	3674	3067	3232	1382	1672	1613	161.31	137.29	134.97	61.92	63.5	61.77	144.523	62.3967	-1.21176	2.81047e-23	1.91267e-21	FOXJ1	PREDICTED: forkhead box protein J1 [Sus scrofa]	-	-	-	-	-	-	-
MSTRG.18004	772	762	836	1255	1532	1511	39.48	39.73	40.66	65.49	67.77	67.39	39.9567	66.8833	0.743211	3.48041e-23	2.35676e-21	Alas1	PREDICTED: 5-aminolevulinate synthase, nonspecific, mitochondrial [Bison bison bison]	Metabolism;Metabolism;Metabolism	Global and overview maps;Amino acid metabolism;Metabolism of cofactors and vitamins	ko01100//Metabolic pathways;ko00260//Glycine, serine and threonine metabolism;ko00860//Porphyrin and chlorophyll metabolism	K00643;K00643;K00643	GO:0044429//mitochondrial part	GO:0016749//N-succinyltransferase activity;GO:0043168//anion binding	GO:0006779//porphyrin-containing compound biosynthetic process
LOC407608	4230	4105	4364	6100	7404	7233	273.53	270.63	268.39	402.51	414.16	407.93	270.85	408.2	0.591782	4.27976e-23	2.87693e-21	PGK1	phosphoglycerate kinase 1 [Sus scrofa]	Metabolism;Metabolism;Environmental Information Processing;Metabolism;Metabolism	Global and overview maps;Global and overview maps;Signal transduction;Global and overview maps;Carbohydrate metabolism	ko01100//Metabolic pathways;ko01200//Carbon metabolism;ko04066//HIF-1 signaling pathway;ko01230//Biosynthesis of amino acids;ko00010//Glycolysis / Gluconeogenesis	K00927;K00927;K00927;K00927;K00927	-	-	-
LOC100526033	579	664	758	263	264	276	13.83	16.17	17.22	6.41	5.46	5.75	15.74	5.87333	-1.42218	4.29107e-23	2.87693e-21	FNBP4	PREDICTED: formin-binding protein 4 [Balaenoptera acutorostrata scammoni]	-	-	-	-	-	-	-
LOC654328	2290	2778	3010	1284	1407	1436	45.77	54.75	55.36	25.91	24.23	25.6	51.96	25.2467	-1.04131	5.19318e-23	3.46459e-21	MET	met proto-oncogene precursor [Sus scrofa]	Human Diseases;Environmental Information Processing;Environmental Information Processing;Environmental Information Processing;Environmental Information Processing;Human Diseases;Cellular Processes;Human Diseases;Organismal Systems;Human Diseases;Human Diseases;Human Diseases;Human Diseases;Human Diseases;Cellular Processes;Human Diseases;Human Diseases;Human Diseases;Human Diseases;Human Diseases	Cancers;Signal transduction;Signal transduction;Signal transduction;Signal transduction;Cancers;Cellular community - eukaryotes;Cancers;Development;Cancers;Cancers;Cancers;Drug resistance;Infectious diseases;Cellular community - eukaryotes;Cancers;Infectious diseases;Cancers;Cancers;Infectious diseases	ko05200//Pathways in cancer;ko04151//PI3K-Akt signaling pathway;ko04010//MAPK signaling pathway;ko04014//Ras signaling pathway;ko04015//Rap1 signaling pathway;ko05205//Proteoglycans in cancer;ko04510//Focal adhesion;ko05202//Transcriptional misregulation in cancers;ko04360//Axon guidance;ko05206//MicroRNAs in cancer;ko05225//Hepatocellular carcinoma;ko05226//Gastric cancer;ko01521//EGFR tyrosine …	K05099;K05099;K05099;K05099;K05099;K05099;K05099;K05099;K05099;K05099;K05099;K05099;K05099;K05099;K05099;K05099;K05099;K05099;K05099;K05099	-	-	-
LOC100515028	498	408	509	149	177	149	15.48	12.67	15.1	4.85	4.74	3.92	14.4167	4.50333	-1.67867	5.30306e-23	3.52055e-21	Ddx11	PREDICTED: LOW QUALITY PROTEIN: probable ATP-dependent RNA helicase DDX11 [Odobenus rosmarus divergens]	-	-	-	-	GO:0005819//spindle;GO:0043231//intracellular membrane-bounded organelle	GO:0003678//DNA helicase activity;GO:0032550//purine ribonucleoside binding;GO:0042623//ATPase activity, coupled;GO:0043566//structure-specific DNA binding	GO:0006725//cellular aromatic compound metabolic process;GO:0007059//chromosome segregation;GO:0032392//DNA geometric change
LOC100154266	347	279	351	661	849	746	16.16	13.15	15.44	31.2	33.97	30.2	14.9167	31.79	1.09165	5.57851e-23	3.68535e-21	ABHD4	PREDICTED: abhydrolase domain-containing protein 4 isoform X1 [Sus scrofa]	-	-	-	-	-	-	-
LOC100627312	131	126	95	330	375	387	5.22	5.12	3.6	13.41	12.92	13.44	4.64667	13.2567	1.51245	7.47514e-23	4.91436e-21	NUMBL	PREDICTED: LOW QUALITY PROTEIN: numb-like protein [Sus scrofa]	Environmental Information Processing	Signal transduction	ko04330//Notch signaling pathway	K06057	-	-	-
LOC100157848	5881	5915	6317	8529	10122	9808	351.32	360.57	359.28	520.15	523.12	511.09	357.057	518.12	0.537133	7.68487e-23	5.02783e-21	HMGA1	high mobility group protein HMG-I/HMG-Y isoform 2 [Sus scrofa]	-	-	-	-	-	-	-
LOC100519549	234	237	211	45	57	58	2.55	2.63	2.19	0.5	0.54	0.55	2.45667	0.53	-2.21264	1.04027e-22	6.77325e-21	EPHB2	PREDICTED: ephrin type-B receptor 2 isoform X1 [Orcinus orca]	Organismal Systems	Development	ko04360//Axon guidance	K05111	-	-	-
LOC100623582	179	158	171	438	422	471	9.94	8.91	8.96	24.75	20.27	22.81	9.27	22.61	1.28632	1.57977e-22	1.02367e-20	NBL1	PREDICTED: neuroblastoma suppressor of tumorigenicity 1 isoform X1 [Lipotes vexillifer]	Environmental Information Processing	Signal transduction	ko04350//TGF-beta signaling pathway	K19558	-	-	-
LOC100520826	5517	7906	8090	3088	3365	3587	169.07	247.01	235.79	96.57	89.2	95.87	217.29	93.88	-1.21073	1.67049e-22	1.07731e-20	EIF4G2	PREDICTED: eukaryotic translation initiation factor 4 gamma 2 [Loxodonta africana]	Genetic Information Processing;Human Diseases	Translation;Cardiovascular diseases	ko03013//RNA transport;ko05416//Viral myocarditis	K03260;K03260	-	-	-
LOC100624274	426	316	404	779	932	918	48.23	35.8	43.02	86.64	88.45	88.07	42.35	87.72	1.05054	1.70279e-22	1.09293e-20	--	PREDICTED: FXYD domain-containing ion transport regulator 5 isoform X1 [Sus scrofa]	-	-	-	-	-	-	-
LOC106509633	1502	1377	1480	651	729	739	13.77	12.87	12.94	6.1	5.76	5.9	13.1933	5.92	-1.15614	1.76134e-22	1.12518e-20	TRRAP	PREDICTED: transformation/transcription domain-associated protein isoform X1 [Canis lupus familiaris]	Human Diseases	Infectious diseases	ko05166//HTLV-I infection	K08874	-	-	-
LOC100622217	51	70	65	216	240	224	2.02	3.02	2.55	8.92	8.55	8.37	2.53	8.61333	1.76743	1.82322e-22	1.15924e-20	MAP3K8	PREDICTED: mitogen-activated protein kinase kinase kinase 8 [Sus scrofa]	Environmental Information Processing;Organismal Systems;Environmental Information Processing;Organismal Systems	Signal transduction;Immune system;Signal transduction;Immune system	ko04010//MAPK signaling pathway;ko04620//Toll-like receptor signaling pathway;ko04668//TNF signaling pathway;ko04660//T cell receptor signaling pathway	K04415;K04415;K04415;K04415	-	-	-
LOC110260406	7234	5739	6374	2783	3199	3149	59.35	48	49.73	23.3	22.7	22.53	52.36	22.8433	-1.19669	1.8728e-22	1.1852e-20	EPPK1	PREDICTED: LOW QUALITY PROTEIN: epiplakin [Bos taurus]	-	-	-	-	-	-	-
LOC450242	639	705	756	1125	1417	1304	99.11	109.21	111.11	177.13	195.07	180.93	106.477	184.377	0.792119	2.37829e-22	1.4981e-20	JPT1	PREDICTED: hematological and neurological expressed 1 protein isoform X1 [Sus scrofa]	-	-	-	-	-	-	-
LOC102158679	1225	1136	1208	465	619	586	40.17	37.86	37.64	15.39	17.5	16.74	38.5567	16.5433	-1.22073	2.56938e-22	1.61098e-20	CEACAM5	PREDICTED: LOW QUALITY PROTEIN: carcinoembryonic antigen-related cell adhesion molecule 5-like [Cavia porcellus]	-	-	-	-	-	-	-
LOC397306	1355	1210	1271	521	643	620	31.39	28.57	27.98	12.34	12.82	12.46	29.3133	12.54	-1.22502	2.65404e-22	1.65639e-20	Rxra	PREDICTED: retinoic acid receptor RXR-alpha isoform X1 [Odobenus rosmarus divergens]	Human Diseases;Environmental Information Processing;Human Diseases;Human Diseases;Human Diseases;Human Diseases;Organismal Systems;Organismal Systems;Organismal Systems;Organismal Systems;Human Diseases;Organismal Systems;Organismal Systems;Human Diseases;Human Diseases	Cancers;Signal transduction;Cancers;Endocrine and metabolic diseases;Cancers;Infectious diseases;Endocrine system;Immune system;Endocrine system;Digestive system;Cancers;Endocrine system;Endocrine system;Cancers;Cancers	ko05200//Pathways in cancer;ko04151//PI3K-Akt signaling pathway;ko05202//Transcriptional misregulation in cancers;ko04932//Non-alcoholic fatty liver disease (NAFLD);ko05226//Gastric cancer;ko05160//Hepatitis C;ko04919//Thyroid hormone signaling pathway;ko04659//Th17 cell differentiation;ko04928//Parathyroid hormone synthesis, secretion and action;ko04976//Bile secretion;ko05222//Small cell lung c…	K08524;K08524;K08524;K08524;K08524;K08524;K08524;K08524;K08524;K08524;K08524;K08524;K08524;K08524;K08524	-	-	-
LOC100049696	237	235	247	61	63	43	5.48	5.73	5.88	1.53	1.38	1.61	5.69667	1.50667	-1.91876	2.85903e-22	1.77614e-20	TNNI3	cardiac troponin I [Sus scrofa]	Environmental Information Processing;Organismal Systems;Human Diseases;Human Diseases;Organismal Systems	Signal transduction;Circulatory system;Cardiovascular diseases;Cardiovascular diseases;Circulatory system	ko04024//cAMP signaling pathway;ko04261//Adrenergic signaling in cardiomyocytes;ko05414//Dilated cardiomyopathy (DCM);ko05410//Hypertrophic cardiomyopathy (HCM);ko04260//Cardiac muscle contraction	K12044;K12044;K12044;K12044;K12044	-	-	-
LOC100524105	134	155	125	320	403	427	2.73	3.22	2.42	6.66	7.11	7.59	2.79	7.12	1.35161	3.09568e-22	1.91437e-20	YPEL2	Protein yippee-like 2, partial [Anas platyrhynchos]	-	-	-	-	-	-	-
LOC654327	1360	1538	1556	686	824	744	55.94	64.5	60.87	28.79	29.32	26.69	60.4367	28.2667	-1.09632	3.14257e-22	1.93453e-20	SRSF1	serine/arginine-rich splicing factor 1 isoform 1 [Homo sapiens]	Human Diseases;Genetic Information Processing;Organismal Systems	Infectious diseases;Transcription;Immune system	ko05168//Herpes simplex infection;ko03040//Spliceosome;ko04657//IL-17 signaling pathway	K12890;K12890;K12890	-	-	-
LOC397630	2755	2295	2564	1115	1262	1278	88.97	75.57	78.76	36.75	35.26	36	81.1	36.0033	-1.17157	3.17294e-22	1.9444e-20	PC	pyruvate carboxylase, mitochondrial [Sus scrofa]	Metabolism;Metabolism;Metabolism;Metabolism;Metabolism	Global and overview maps;Global and overview maps;Global and overview maps;Carbohydrate metabolism;Carbohydrate metabolism	ko01100//Metabolic pathways;ko01200//Carbon metabolism;ko01230//Biosynthesis of amino acids;ko00620//Pyruvate metabolism;ko00020//Citrate cycle (TCA cycle)	K01958;K01958;K01958;K01958;K01958	-	-	-
LOC100514159	1213	1189	1365	587	623	629	11.26	11.26	12.06	5.56	5	5.1	11.5267	5.22	-1.14285	3.36234e-22	2.05118e-20	SRCAP	PREDICTED: helicase SRCAP isoform X1 [Sus scrofa]	-	-	-	-	GO:0032991//macromolecular complex;GO:0043231//intracellular membrane-bounded organelle	GO:0032550//purine ribonucleoside binding	-
LOC100525720	841	920	1048	399	435	471	16.2	18.06	19.2	7.84	7.25	7.91	17.82	7.66667	-1.21683	3.56833e-22	2.16708e-20	SAP30L	PREDICTED: histone deacetylase complex subunit SAP30L [Sus scrofa]	-	-	-	-	-	-	-
LOC100736696	2405	2318	2612	3522	4345	4201	171.91	168.93	177.57	256.89	268.66	261.9	172.803	262.483	0.603095	3.89313e-22	2.35378e-20	--	PREDICTED: parathymosin [Sus scrofa]	-	-	-	-	-	-	-
LOC100526149	733	985	1052	362	403	393	24.81	33.99	33.87	12.5	11.8	11.6	30.89	11.9667	-1.36812	4.04377e-22	2.43399e-20	PNN	pinin [Sus scrofa]	Genetic Information Processing;Genetic Information Processing	Translation;Translation	ko03013//RNA transport;ko03015//mRNA surveillance pathway	K13114;K13114	-	-	-
LOC100524087	758	1058	1037	364	364	428	7.37	10.5	9.59	3.62	3.06	3.63	9.15333	3.43667	-1.41329	4.07519e-22	2.44205e-20	UTP20	PREDICTED: small subunit processome component 20 homolog [Sus scrofa]	-	-	-	-	-	-	-
LOC100521917	753	925	870	347	405	386	5.85	7.33	6.43	2.75	2.72	2.62	6.53667	2.69667	-1.27738	4.16718e-22	2.4783e-20	PTPN14	PREDICTED: tyrosine-protein phosphatase non-receptor type 14 [Orcinus orca]	-	-	-	-	-	-	-
LOC110259541	1404	1241	1405	551	713	626	21.99	19.91	21.15	8.93	9.69	8.57	21.0167	9.06333	-1.21342	4.17228e-22	2.4783e-20	NDST1	PREDICTED: bifunctional heparan sulfate N-deacetylase/N-sulfotransferase 1 [Canis lupus familiaris]	Metabolism;Metabolism	Global and overview maps;Glycan biosynthesis and metabolism	ko01100//Metabolic pathways;ko00534//Glycosaminoglycan biosynthesis - heparan sulfate / heparin	K02576;K02576	-	-	-
LOC100515390	2436	2279	2482	3619	4169	4270	104.79	98.95	100.34	156.16	153.19	157.59	101.36	155.647	0.618786	4.3464e-22	2.57045e-20	WARS	PREDICTED: tryptophan--tRNA ligase, cytoplasmic [Sus scrofa]	Genetic Information Processing	Translation	ko00970//Aminoacyl-tRNA biosynthesis	K01867	-	-	-
LOC100514770	349	244	285	75	66	62	6.03	4.3	4.68	1.32	0.99	0.93	5.00333	1.08	-2.21186	5.03559e-22	2.9588e-20	ATP2C2	PREDICTED: calcium-transporting ATPase type 2C member 2 isoform X1 [Sus scrofa]	-	-	-	-	GO:0031224//intrinsic component of membrane	GO:0019829//cation-transporting ATPase activity;GO:0032550//purine ribonucleoside binding;GO:0043169//cation binding	GO:0006816//calcium ion transport
LOC100156112	2881	3522	3733	4963	5883	6164	238.73	297.55	294.2	419.66	421.7	445.48	276.827	428.947	0.631815	5.04675e-22	2.9588e-20	ATP6V1E1	PREDICTED: V-type proton ATPase subunit E 1 [Sus scrofa]	Metabolism;Human Diseases;Cellular Processes;Environmental Information Processing;Metabolism;Human Diseases;Human Diseases;Organismal Systems;Human Diseases;Organismal Systems	Global and overview maps;Infectious diseases;Transport and catabolism;Signal transduction;Energy metabolism;Immune diseases;Infectious diseases;Nervous system;Infectious diseases;Excretory system	ko01100//Metabolic pathways;ko05165//Human papillomavirus infection;ko04145//Phagosome;ko04150//mTOR signaling pathway;ko00190//Oxidative phosphorylation;ko05323//Rheumatoid arthritis;ko05120//Epithelial cell signaling in Helicobacter pylori infection;ko04721//Synaptic vesicle cycle;ko05110//Vibrio cholerae infection;ko04966//Collecting duct acid secretion	K02150;K02150;K02150;K02150;K02150;K02150;K02150;K02150;K02150;K02150	-	-	-
LOC397346	304	446	409	106	119	135	12.63	18.89	16.16	4.49	4.28	4.89	15.8933	4.55333	-1.80343	5.82888e-22	3.40261e-20	MMP13	PREDICTED: collagenase 3 [Sus scrofa]	Organismal Systems;Organismal Systems;Organismal Systems	Endocrine system;Endocrine system;Immune system	ko04926//Relaxin signaling pathway;ko04928//Parathyroid hormone synthesis, secretion and action;ko04657//IL-17 signaling pathway	K07994;K07994;K07994	-	-	-
LOC100625699	65	96	74	238	301	261	2.45	3.68	2.65	9.14	9.8	8.57	2.92667	9.17	1.64766	6.90179e-22	4.01163e-20	NUAK2	PREDICTED: NUAK family SNF1-like kinase 2 isoform X1 [Sus scrofa]	-	-	-	-	-	-	-
LOC100515041	810	876	1035	1572	1638	1741	16.67	18.24	20.22	33.02	29.1	31.31	18.3767	31.1433	0.761048	7.43536e-22	4.3033e-20	Pdlim5	PREDICTED: PDZ and LIM domain protein 5 isoform X2 [Bos taurus]	-	-	-	-	GO:0005856//cytoskeleton;GO:0031674//I band	GO:0043169//cation binding	-
LOC397117	278	321	338	552	748	709	36.12	42.52	41.76	73.18	84.06	80.34	40.1333	79.1933	0.980578	7.80324e-22	4.49699e-20	GSTO1	glutathione S-transferase omega-1 [Sus scrofa]	Human Diseases;Human Diseases;Human Diseases;Human Diseases;Human Diseases;Human Diseases;Metabolism;Metabolism;Metabolism;Metabolism	Cancers;Cancers;Cardiovascular diseases;Cancers;Cancers;Drug resistance;Xenobiotics biodegradation and metabolism;Xenobiotics biodegradation and metabolism;Xenobiotics biodegradation and metabolism;Metabolism of other amino acids	ko05200//Pathways in cancer;ko05225//Hepatocellular carcinoma;ko05418//Fluid shear stress and atherosclerosis;ko05215//Prostate cancer;ko05204//Chemical carcinogenesis;ko01524//Platinum drug resistance;ko00983//Drug metabolism - other enzymes;ko00980//Metabolism of xenobiotics by cytochrome P450;ko00982//Drug metabolism - cytochrome P450;ko00480//Glutathione metabolism	K00799;K00799;K00799;K00799;K00799;K00799;K00799;K00799;K00799;K00799	-	-	-
LOC100519699	3153	3566	3819	5112	5807	5763	20.07	23.11	23.11	33.17	31.93	31.96	22.0967	32.3533	0.550086	8.1599e-22	4.68261e-20	CTNND1	PREDICTED: catenin delta-1 isoform X1 [Sus scrofa]	Environmental Information Processing;Organismal Systems;Cellular Processes	Signal transduction;Immune system;Cellular community - eukaryotes	ko04015//Rap1 signaling pathway;ko04670//Leukocyte transendothelial migration;ko04520//Adherens junction	K05690;K05690;K05690	-	-	-
LOC396969	621	623	635	996	1258	1252	49.65	50.79	48.29	81.26	87.01	87.31	49.5767	85.1933	0.781079	1.17412e-21	6.7093e-20	CTSH	pro-cathepsin H precursor [Sus scrofa]	Cellular Processes;Cellular Processes	Cell growth and death;Transport and catabolism	ko04210//Apoptosis;ko04142//Lysosome	K01366;K01366	-	-	-
LOC106505804	6920	8495	8791	3969	4685	4853	185.61	232.31	224.26	108.64	108.69	113.52	214.06	110.283	-0.9568	1.27808e-21	7.27269e-20	pol	pol protein, partial (endogenous virus) [Sus scrofa]	-	-	-	-	-	-	-
LOC100522643	1414	1227	1351	542	641	686	22.26	19.69	20.23	8.71	8.73	9.42	20.7267	8.95333	-1.21099	1.32329e-21	7.49848e-20	PLXNB1	PREDICTED: LOW QUALITY PROTEIN: plexin-B1 [Camelus bactrianus]	Organismal Systems	Development	ko04360//Axon guidance	K06821	-	-	-
LOC100155924	156	119	162	342	435	409	5.99	4.66	5.92	13.4	14.45	13.7	5.52333	13.85	1.32627	1.48474e-21	8.37642e-20	RFTN1	PREDICTED: raftlin [Balaenoptera acutorostrata scammoni]	-	-	-	-	-	-	-
LOC106504051	797	717	707	267	328	327	30.38	27.87	25.63	10.39	10.82	10.87	27.96	10.6933	-1.38665	1.4906e-21	8.37642e-20	NOP14	PREDICTED: nucleolar protein 14 [Lipotes vexillifer]	-	-	-	-	-	-	-
LOC100519082	443	433	505	762	966	969	31.38	31.25	34.04	55.12	59.19	59.91	32.2233	58.0733	0.84977	1.56489e-21	8.75755e-20	IFITM1	PREDICTED: interferon-induced transmembrane protein 1-like [Sus scrofa]	Organismal Systems	Immune system	ko04662//B cell receptor signaling pathway	K19831	-	-	-
LOC100152732	235	222	239	50	64	68	14.08	13.56	13.62	3.06	3.32	3.55	13.7533	3.31	-2.05488	1.75046e-21	9.75576e-20	GPATCH4	G patch domain-containing protein 4 [Sus scrofa]	-	-	-	-	-	-	-
LOC100519746	1157	1523	1675	592	712	697	31.08	39.49	40.65	16.13	16.63	16.1	37.0733	16.2867	-1.18669	1.76059e-21	9.77197e-20	DAB2	PREDICTED: disabled homolog 2 isoform X1 [Sus scrofa]	Cellular Processes	Transport and catabolism	ko04144//Endocytosis	K12475	-	-	-
LOC100037993	11979	11526	12436	16535	20789	19840	1820.93	1786.28	1798.04	2564.3	2733.45	2630.47	1801.75	2642.74	0.552636	1.93516e-21	1.06971e-19	RPL10A	60S ribosomal protein L10a [Rattus norvegicus]	Genetic Information Processing	Translation	ko03010//Ribosome	K02865	-	-	-
LOC100623207	327	288	351	88	115	102	17.37	15.6	17.73	4.77	5.28	4.73	16.9	4.92667	-1.77834	2.52577e-21	1.39051e-19	LGI2	leucine-rich repeat LGI family member 2 precursor [Bos taurus]	-	-	-	-	-	-	-
LOC397488	233	232	268	60	73	71	10.33	9.4	9.72	2.54	2.66	2.43	9.81667	2.54333	-1.94851	2.72586e-21	1.49459e-19	GHR	growth hormone receptor precursor [Sus scrofa]	Environmental Information Processing;Environmental Information Processing;Environmental Information Processing;Environmental Information Processing	Signal transduction;Signaling molecules and interaction;Signaling molecules and interaction;Signal transduction	ko04151//PI3K-Akt signaling pathway;ko04060//Cytokine-cytokine receptor interaction;ko04080//Neuroactive ligand-receptor interaction;ko04630//Jak-STAT signaling pathway	K05080;K05080;K05080;K05080	-	-	-
LOC100627864	106	102	114	255	338	321	7.05	6.92	7.07	17.28	19.39	18.49	7.01333	18.3867	1.39049	2.94426e-21	1.60783e-19	LAT2	PREDICTED: linker for activation of T-cells family member 2 isoform X2 [Sus scrofa]	-	-	-	-	-	-	-
LOC100625072	91	104	87	257	290	298	2.26	2.64	2.06	6.53	6.24	6.47	2.32	6.41333	1.46695	3.37147e-21	1.83373e-19	PTGER4	PREDICTED: prostaglandin E2 receptor EP4 subtype isoform X1 [Balaenoptera acutorostrata scammoni]	Human Diseases;Human Diseases;Environmental Information Processing;Human Diseases;Organismal Systems;Organismal Systems	Cancers;Infectious diseases;Signaling molecules and interaction;Infectious diseases;Sensory system;Endocrine system	ko05200//Pathways in cancer;ko05165//Human papillomavirus infection;ko04080//Neuroactive ligand-receptor interaction;ko05163//Human cytomegalovirus infection;ko04750//Inflammatory mediator regulation of TRP channels;ko04924//Renin secretion	K04261;K04261;K04261;K04261;K04261;K04261	-	-	-
LOC100518083	91	125	157	308	366	430	1.99	2.78	3.26	6.86	6.91	8.19	2.67667	7.32	1.45141	3.6398e-21	1.97175e-19	HERC5	PREDICTED: E3 ISG15--protein ligase HERC5 isoform X1 [Camelus bactrianus]	-	-	-	-	-	-	-
LOC406188	285	303	302	603	657	623	34.36	37.25	34.63	74.19	68.52	65.51	35.4133	69.4067	0.970782	4.02979e-21	2.17432e-19	NFKBIA	NF-kappa-B inhibitor alpha [Sus scrofa]	Human Diseases;Human Diseases;Human Diseases;Human Diseases;Human Diseases;Environmental Information Processing;Human Diseases;Human Diseases;Human Diseases;Organismal Systems;Organismal Systems;Human Diseases;Human Diseases;Human Diseases;Cellular Processes;Organismal Systems;Organismal Systems;Organismal Systems;Organismal Systems;Organismal Systems;Environmental Information Processing;Human Di…	Cancers;Infectious diseases;Infectious diseases;Infectious diseases;Infectious diseases;Signal transduction;Infectious diseases;Infectious diseases;Cancers;Immune system;Immune system;Infectious diseases;Infectious diseases;Infectious diseases;Cell growth and death;Development;Endocrine system;Immune system;Nervous system;Immune system;Signal transduction;Infectious diseases;Cancers;Signal transd…	ko05200//Pathways in cancer;ko05166//HTLV-I infection;ko05163//Human cytomegalovirus infection;ko05168//Herpes simplex infection;ko05169//Epstein-Barr virus infection;ko04024//cAMP signaling pathway;ko05167//Kaposi sarcoma-associated herpesvirus infection;ko05164//Influenza A;ko05203//Viral carcinogenesis;ko04062//Chemokine signaling pathway;ko04621//NOD-like receptor signaling pathway;ko05161//H…	K04734;K04734;K04734;K04734;K04734;K04734;K04734;K04734;K04734;K04734;K04734;K04734;K04734;K04734;K04734;K04734;K04734;K04734;K04734;K04734;K04734;K04734;K04734;K04734;K04734;K04734;K04734;K04734;K04734;K04734;K04734;K04734;K04734;K04734;K04734;K04734;K04734;K04734;K04734;K04734	-	-	-
LOC100521367	681	594	619	1088	1319	1303	52.68	46.84	45.54	85.88	88.26	87.9	48.3533	87.3467	0.853137	4.49545e-21	2.41595e-19	SPR	PREDICTED: sepiapterin reductase [Sus scrofa]	Metabolism;Metabolism	Global and overview maps;Metabolism of cofactors and vitamins	ko01100//Metabolic pathways;ko00790//Folate biosynthesis	K00072;K00072	-	-	-
MSTRG.11451	497	545	581	919	1064	1015	41.41	46.25	45.37	77.67	76.05	73.45	44.3433	75.7233	0.772021	4.55078e-21	2.43601e-19	SERPINB6	PREDICTED: serpin B6 [Camelus ferus]	Human Diseases	Infectious diseases	ko05146//Amoebiasis	K13963	GO:0031988//membrane-bounded vesicle;GO:0032991//macromolecular complex;GO:0044421//extracellular region part;GO:0044424//intracellular part	-	-
LOC100125376	836	928	953	1416	1585	1680	37.99	43	41.19	65.67	62.31	66.59	40.7267	64.8567	0.671281	5.67215e-21	3.02433e-19	TES	testin [Sus scrofa]	-	-	-	-	-	-	-
LOC100521060	311	372	371	620	752	753	23.37	28.5	26.52	47.55	48.89	49.36	26.13	48.6	0.895249	6.27633e-21	3.33335e-19	IER3IP1	immediate early response 3-interacting protein 1 precursor [Homo sapiens]	-	-	-	-	-	-	-
LOC100154722	381	428	438	731	841	828	11.42	13.08	12.48	22.35	21.8	21.64	12.3267	21.93	0.831123	7.31879e-21	3.87181e-19	MTHFD1L	PREDICTED: monofunctional C1-tetrahydrofolate synthase, mitochondrial [Tursiops truncatus]	Metabolism;Metabolism	Global and overview maps;Metabolism of cofactors and vitamins	ko01100//Metabolic pathways;ko00670//One carbon pool by folate	K13402;K13402	-	-	-
LOC100523845	680	647	612	239	279	287	9.81	9.6	8.45	3.49	3.46	3.67	9.28667	3.54	-1.39141	8.35743e-21	4.40407e-19	DEF8	PREDICTED: differentially expressed in FDCP 8 homolog isoform X1 [Sus scrofa]	-	-	-	-	-	-	-
LOC100514115	7047	5483	6176	2631	3269	2947	190.08	150.89	158.52	72.43	76.31	69.37	166.497	72.7033	-1.1954	8.40501e-21	4.41198e-19	FGFR3	PREDICTED: fibroblast growth factor receptor 3 isoform X2 [Orcinus orca]	Human Diseases;Environmental Information Processing;Environmental Information Processing;Cellular Processes;Environmental Information Processing;Cellular Processes;Environmental Information Processing;Human Diseases;Cellular Processes;Human Diseases;Human Diseases;Human Diseases	Cancers;Signal transduction;Signal transduction;Transport and catabolism;Signal transduction;Cell motility;Signal transduction;Cancers;Cellular community - eukaryotes;Drug resistance;Cancers;Cancers	ko05200//Pathways in cancer;ko04151//PI3K-Akt signaling pathway;ko04010//MAPK signaling pathway;ko04144//Endocytosis;ko04014//Ras signaling pathway;ko04810//Regulation of actin cytoskeleton;ko04015//Rap1 signaling pathway;ko05206//MicroRNAs in cancer;ko04550//Signaling pathways regulating pluripotency of stem cells;ko01521//EGFR tyrosine kinase inhibitor resistance;ko05230//Central carbon metabol…	K05094;K05094;K05094;K05094;K05094;K05094;K05094;K05094;K05094;K05094;K05094;K05094	GO:0000323//lytic vacuole;GO:0005886//plasma membrane;GO:0005924//cell-substrate adherens junction;GO:0016021//integral component of membrane;GO:0016023//cytoplasmic, membrane-bounded vesicle	GO:0004714//transmembrane receptor protein tyrosine kinase activity;GO:0019838//growth factor binding;GO:0032550//purine ribonucleoside binding	GO:0001934//positive regulation of protein phosphorylation;GO:0001936//regulation of endothelial cell proliferation;GO:0002064//epithelial cell development;GO:0006357//regulation of transcription from RNA polymerase II promoter;GO:0006952//defense response;GO:0007088//regulation of mitotic nuclear division;GO:0007409//axonogenesis;GO:0008285//negative regulation of cell proliferation;GO:0008543//…
LOC100152362	650	768	760	304	340	342	5.75	7	6.25	3.48	2.59	2.81	6.33333	2.96	-1.09737	8.67231e-21	4.53472e-19	VPS13B	PREDICTED: vacuolar protein sorting-associated protein 13B isoform X1 [Sus scrofa]	-	-	-	-	-	-	-
LOC100621544	1254	1074	1213	1967	2383	2172	50.36	42.95	45.16	81.11	83.32	76.99	46.1567	80.4733	0.801972	9.80872e-21	5.10921e-19	RNF19B	PREDICTED: E3 ubiquitin-protein ligase RNF19B isoform X1 [Sus scrofa]	-	-	-	-	-	-	-
LOC396703	3038	3305	3651	1775	1942	1944	41.33	45.52	47.11	24.68	22.75	22.97	44.6533	23.4667	-0.928155	1.42004e-20	7.36844e-19	SON	PREDICTED: protein SON isoform X1 [Sus scrofa]	-	-	-	-	-	-	-
LOC102165618	505	623	583	936	1119	1167	15.73	19.78	17.27	29.75	30.15	31.7	17.5933	30.5333	0.795356	1.54765e-20	7.99991e-19	GNG2	PREDICTED: guanine nucleotide-binding protein G(I)/G(S)/G(O) subunit gamma-2 [Equus przewalskii]	Human Diseases;Environmental Information Processing;Human Diseases;Environmental Information Processing;Human Diseases;Organismal Systems;Human Diseases;Organismal Systems;Environmental Information Processing;Organismal Systems;Organismal Systems;Organismal Systems;Organismal Systems;Organismal Systems;Organismal Systems;Organismal Systems;Human Diseases	Cancers;Signal transduction;Infectious diseases;Signal transduction;Infectious diseases;Immune system;Substance dependence;Nervous system;Signal transduction;Endocrine system;Nervous system;Nervous system;Nervous system;Nervous system;Environmental adaptation;Nervous system;Substance dependence	ko05200//Pathways in cancer;ko04151//PI3K-Akt signaling pathway;ko05163//Human cytomegalovirus infection;ko04014//Ras signaling pathway;ko05167//Kaposi sarcoma-associated herpesvirus infection;ko04062//Chemokine signaling pathway;ko05034//Alcoholism;ko04723//Retrograde endocannabinoid signaling;ko04371//Apelin signaling pathway;ko04926//Relaxin signaling pathway;ko04728//Dopaminergic synapse;ko04…	K07826;K07826;K07826;K07826;K07826;K07826;K07826;K07826;K07826;K07826;K07826;K07826;K07826;K07826;K07826;K07826;K07826	-	-	-
LOC100038004	106	105	104	2	5	2	5.65	5.2	5.11	0.16	0.22	0.13	5.32	0.17	-4.96782	2.10037e-20	1.08157e-18	EGR2	PREDICTED: E3 SUMO-protein ligase EGR2 isoform X1 [Sus scrofa]	Human Diseases;Human Diseases;Human Diseases;Organismal Systems	Infectious diseases;Cancers;Infectious diseases;Immune system	ko05166//HTLV-I infection;ko05203//Viral carcinogenesis;ko05161//Hepatitis B;ko04625//C-type lectin receptor signaling pathway	K12496;K12496;K12496;K12496	-	-	-
LOC100154160	2472	3426	3636	5206	6029	6149	127.39	180	178.21	273.76	268.76	276.37	161.867	272.963	0.753901	2.32817e-20	1.19433e-18	PSAT1	PREDICTED: phosphoserine aminotransferase [Sus scrofa]	Metabolism;Metabolism;Metabolism;Metabolism;Metabolism	Global and overview maps;Global and overview maps;Global and overview maps;Amino acid metabolism;Metabolism of cofactors and vitamins	ko01100//Metabolic pathways;ko01200//Carbon metabolism;ko01230//Biosynthesis of amino acids;ko00260//Glycine, serine and threonine metabolism;ko00750//Vitamin B6 metabolism	K00831;K00831;K00831;K00831;K00831	-	-	-
LOC110259887	2454	2213	2364	3686	4244	4081	96.55	88.77	88.46	147.98	144.44	140.04	91.26	144.153	0.65955	2.46075e-20	1.25758e-18	VGF	PREDICTED: neurosecretory protein VGF [Panthera pardus]	-	-	-	-	-	-	-
LOC100628052	1440	1698	1634	2480	2708	2763	104.77	125.96	113.07	184.12	170.44	175.33	114.6	176.63	0.624123	2.60524e-20	1.32642e-18	TCIM	PREDICTED: protein C8orf4 homolog [Ovis aries]	-	-	-	-	-	-	-
LOC100157427	302	301	351	91	118	115	1.24	1.26	1.37	0.38	0.42	0.41	1.29	0.403333	-1.67733	3.77469e-20	1.91463e-18	SYNE1	PREDICTED: nesprin-1 isoform X2 [Vicugna pacos]	-	-	-	-	-	-	-
LOC448812	289	307	286	82	108	88	29.91	32.39	28.15	8.66	9.67	7.94	30.15	8.75667	-1.7837	4.31843e-20	2.18226e-18	IGFBP3	insulin-like growth factor-binding protein 3 [Sus scrofa]	Human Diseases;Cellular Processes;Cellular Processes	Cancers;Cell growth and death;Cell growth and death	ko05202//Transcriptional misregulation in cancers;ko04218//Cellular senescence;ko04115//p53 signaling pathway	K10138;K10138;K10138	-	-	-
LOC100154920	4756	5446	5756	7210	8617	8578	497.14	580.39	572.25	769.06	779.18	782.04	549.927	776.76	0.49823	4.68062e-20	2.35649e-18	EEF1B	elongation factor 1-beta [Sus scrofa]	-	-	-	-	-	-	-
LOC100188906	2635	2481	2655	1278	1512	1480	40.96	39.63	39.54	20.26	20.43	20.15	40.0433	20.28	-0.981504	4.8224e-20	2.41888e-18	CHD3	PREDICTED: chromodomain-helicase-DNA-binding protein 3 isoform X1 [Sus scrofa]	-	-	-	-	-	-	-
LOC100522651	109	81	87	261	297	292	2.09	1.57	1.54	4.86	4.72	4.74	1.73333	4.77333	1.46145	5.11119e-20	2.55427e-18	NEURL1B	PREDICTED: LOW QUALITY PROTEIN: E3 ubiquitin-protein ligase NEURL1B [Sus scrofa]	-	-	-	-	-	-	-
LOC110259171	880	885	953	423	446	426	6.37	6.53	6.56	3.12	2.79	2.69	6.48667	2.86667	-1.1781	5.34739e-20	2.66249e-18	PCNT	PREDICTED: pericentrin [Bison bison bison]	-	-	-	-	-	-	-
LOC100505460	762	844	889	1288	1447	1547	104.35	117.84	115.79	179.99	171.42	184.77	112.66	178.727	0.66578	5.64361e-20	2.79968e-18	MANF	mesencephalic astrocyte-derived neurotrophic factor precursor [Sus scrofa]	-	-	-	-	-	-	-
LOC100520050	510	553	541	198	203	253	7.45	8.27	7.54	2.96	2.57	3.24	7.75333	2.92333	-1.4072	6.32574e-20	3.12663e-18	PRICKLE2	PREDICTED: prickle-like protein 2 isoform X1 [Hipposideros armiger]	Environmental Information Processing	Signal transduction	ko04310//Wnt signaling pathway	K04511	-	-	-
MSTRG.2468	526	900	987	272	242	214	12.73	21.75	22.04	6.7	5.13	4.61	18.84	5.48	-1.78155	7.71531e-20	3.79958e-18	--	Metastasis-associated lung adenocarcinoma transcript 1, partial [Bos mutus]	-	-	-	-	-	-	-
LOC100511961	199	217	225	407	548	482	19.41	21.63	20.88	40.51	46.35	41.01	20.64	42.6233	1.0462	1.0859e-19	5.32838e-18	CMTM7	CKLF-like MARVEL transmembrane domain-containing protein 7 [Sus scrofa]	-	-	-	-	-	-	-
LOC100624226	1327	1480	1444	2147	2394	2412	29.85	33.87	30.77	46.22	43.05	44.35	31.4967	44.54	0.499902	1.21477e-19	5.93919e-18	TNFRSF10B	PREDICTED: tumor necrosis factor receptor superfamily member 10B-like isoform X1 [Sus scrofa]	Environmental Information Processing;Human Diseases;Cellular Processes;Human Diseases;Cellular Processes;Organismal Systems;Cellular Processes	Signaling molecules and interaction;Infectious diseases;Cell growth and death;Infectious diseases;Cell growth and death;Immune system;Cell growth and death	ko04060//Cytokine-cytokine receptor interaction;ko05164//Influenza A;ko04217//Necroptosis;ko05162//Measles;ko04210//Apoptosis;ko04650//Natural killer cell mediated cytotoxicity;ko04115//p53 signaling pathway	K04722;K04722;K04722;K04722;K04722;K04722;K04722	-	-	-
LOC397454	380	409	452	708	795	849	4.45	4.88	5.04	8.46	8.06	8.68	4.79	8.4	0.810364	1.26453e-19	6.16024e-18	Itpr1	PREDICTED: inositol 1,4,5-trisphosphate receptor type 1 isoform X3 [Camelus ferus]	Human Diseases;Human Diseases;Human Diseases;Human Diseases;Environmental Information Processing;Human Diseases;Organismal Systems;Environmental Information Processing;Cellular Processes;Human Diseases;Organismal Systems;Organismal Systems;Cellular Processes;Environmental Information Processing;Organismal Systems;Organismal Systems;Cellular Processes;Organismal Systems;Organismal Systems;Organism…	Infectious diseases;Neurodegenerative diseases;Infectious diseases;Cancers;Signal transduction;Neurodegenerative diseases;Immune system;Signal transduction;Cell growth and death;Endocrine and metabolic diseases;Nervous system;Endocrine system;Cell growth and death;Signal transduction;Circulatory system;Endocrine system;Transport and catabolism;Nervous system;Immune system;Nervous system;Cell grow…	ko05163//Human cytomegalovirus infection;ko05016//Huntington disease;ko05167//Kaposi sarcoma-associated herpesvirus infection;ko05205//Proteoglycans in cancer;ko04020//Calcium signaling pathway;ko05010//Alzheimer disease;ko04621//NOD-like receptor signaling pathway;ko04022//cGMP - PKG signaling pathway;ko04218//Cellular senescence;ko04934//Cushing syndrome;ko04723//Retrograde endocannabinoid sign…	K04958;K04958;K04958;K04958;K04958;K04958;K04958;K04958;K04958;K04958;K04958;K04958;K04958;K04958;K04958;K04958;K04958;K04958;K04958;K04958;K04958;K04958;K04958;K04958;K04958;K04958;K04958;K04958;K04958;K04958;K04958;K04958;K04958;K04958;K04958;K04958;K04958;K04958;K04958;K04958	-	-	-
LOC100157194	269	305	343	542	655	660	16.48	19.02	19.97	33.84	34.67	35.25	18.49	34.5867	0.903471	1.32462e-19	6.42985e-18	TOMM34	mitochondrial import receptor subunit TOM34 [Sus scrofa]	-	-	-	-	-	-	-
LOC100625825	765	795	893	358	424	414	15.34	16.71	17.02	7.68	7.19	7.65	16.3567	7.50667	-1.12363	1.54682e-19	7.48164e-18	ZMYM2	PREDICTED: zinc finger MYM-type protein 2 isoform X1 [Ceratotherium simum simum]	-	-	-	-	-	-	-
LOC102161427	4976	4770	5205	6948	8065	8136	413.88	404.53	411.77	589.7	580.28	590.23	410.06	586.737	0.516878	1.80719e-19	8.70987e-18	LDHB	PREDICTED: L-lactate dehydrogenase B chain [Sus scrofa]	Metabolism;Environmental Information Processing;Organismal Systems;Human Diseases;Metabolism;Metabolism;Metabolism;Metabolism	Global and overview maps;Signal transduction;Endocrine system;Cancers;Carbohydrate metabolism;Amino acid metabolism;Carbohydrate metabolism;Carbohydrate metabolism	ko01100//Metabolic pathways;ko04066//HIF-1 signaling pathway;ko04922//Glucagon signaling pathway;ko05230//Central carbon metabolism in cancer;ko00010//Glycolysis / Gluconeogenesis;ko00270//Cysteine and methionine metabolism;ko00620//Pyruvate metabolism;ko00640//Propanoate metabolism	K00016;K00016;K00016;K00016;K00016;K00016;K00016;K00016	-	-	-
LOC100153486	364	292	312	628	840	713	17.29	14.14	14.09	30.44	34.51	29.53	15.1733	31.4933	1.05351	1.97716e-19	9.49529e-18	NFKBIE	PREDICTED: LOW QUALITY PROTEIN: NF-kappa-B inhibitor epsilon [Sus scrofa]	Human Diseases;Organismal Systems;Organismal Systems;Organismal Systems;Organismal Systems;Organismal Systems;Organismal Systems	Infectious diseases;Immune system;Nervous system;Immune system;Immune system;Immune system;Endocrine system	ko05169//Epstein-Barr virus infection;ko04659//Th17 cell differentiation;ko04722//Neurotrophin signaling pathway;ko04660//T cell receptor signaling pathway;ko04658//Th1 and Th2 cell differentiation;ko04662//B cell receptor signaling pathway;ko04920//Adipocytokine signaling pathway	K05872;K05872;K05872;K05872;K05872;K05872;K05872	-	-	-
LOC641349	1517	1987	1956	2762	3273	3261	51.83	69.21	63.56	96.29	96.73	97.17	61.5333	96.73	0.652595	2.29268e-19	1.09716e-17	PPP1R3C	PREDICTED: protein phosphatase 1 regulatory subunit 3C [Sus scrofa]	Organismal Systems;Human Diseases	Endocrine system;Endocrine and metabolic diseases	ko04910//Insulin signaling pathway;ko04931//Insulin resistance	K07189;K07189	-	-	-
LOC100519535	1418	1746	1750	785	925	856	69.45	86.99	80.7	39.48	39.66	36.67	79.0467	38.6033	-1.03398	2.3903e-19	1.13985e-17	Hnrnph1	PREDICTED: heterogeneous nuclear ribonucleoprotein H isoform X1 [Sus scrofa]	-	-	-	-	-	-	-
LOC100524545	2365	1987	2206	1013	1119	1158	63.31	54.22	56.19	27.67	25.91	27.06	57.9067	26.88	-1.1072	2.41064e-19	1.14552e-17	PCSK6	PREDICTED: proprotein convertase subtilisin/kexin type 6, partial [Cercocebus atys]	-	-	-	-	-	-	-
LOC100626978	1435	1500	1568	637	896	805	170.85	182.08	177.55	77.39	92.28	83.59	176.827	84.42	-1.06668	2.45326e-19	1.1617e-17	ID3	DNA-binding protein inhibitor ID-3 [Sus scrofa]	Cellular Processes;Environmental Information Processing	Cellular community - eukaryotes;Signal transduction	ko04550//Signaling pathways regulating pluripotency of stem cells;ko04350//TGF-beta signaling pathway	K17694;K17694	-	-	-
LOC100522669	568	372	414	126	149	135	18.43	12.31	12.78	4.17	4.18	3.82	14.5067	4.05667	-1.83835	2.53821e-19	1.19774e-17	CYP2W1	PREDICTED: cytochrome P450 2W1 [Sus scrofa]	-	-	-	-	-	-	-
LOC100739491	438	475	482	787	889	890	12.14	13.42	12.71	22.24	21.3	21.5	12.7567	21.68	0.765113	2.60893e-19	1.22286e-17	SEC24D	PREDICTED: protein transport protein Sec24D isoform X1 [Tursiops truncatus]	Genetic Information Processing	Folding, sorting and degradation	ko04141//Protein processing in endoplasmic reticulum	K14007	-	-	-
LOC396648	8944	6892	7517	13603	15681	15220	529.1	415.68	422.93	821.16	802.46	785.28	455.903	802.967	0.816612	2.60952e-19	1.22286e-17	HSPA1B	heat shock 70 kDa protein 1B [Sus scrofa]	Environmental Information Processing;Cellular Processes;Human Diseases;Human Diseases;Genetic Information Processing;Human Diseases;Organismal Systems;Genetic Information Processing;Human Diseases;Organismal Systems;Human Diseases;Organismal Systems;Human Diseases	Signal transduction;Transport and catabolism;Infectious diseases;Infectious diseases;Folding, sorting and degradation;Infectious diseases;Endocrine system;Transcription;Infectious diseases;Immune system;Infectious diseases;Aging;Neurodegenerative diseases	ko04010//MAPK signaling pathway;ko04144//Endocytosis;ko05169//Epstein-Barr virus infection;ko05164//Influenza A;ko04141//Protein processing in endoplasmic reticulum;ko05162//Measles;ko04915//Estrogen signaling pathway;ko03040//Spliceosome;ko05145//Toxoplasmosis;ko04612//Antigen processing and presentation;ko05134//Legionellosis;ko04213//Longevity regulating pathway - multiple species;ko05020//Pri…	K03283;K03283;K03283;K03283;K03283;K03283;K03283;K03283;K03283;K03283;K03283;K03283;K03283	-	-	-
LOC100625739	521	498	567	193	238	164	24.36	23.85	25.4	9.35	9.66	6.75	24.5367	8.58667	-1.51477	2.64301e-19	1.23429e-17	SGK1	PREDICTED: serine/threonine-protein kinase Sgk1 isoform X1 [Camelus dromedarius]	Environmental Information Processing;Environmental Information Processing;Environmental Information Processing;Organismal Systems	Signal transduction;Signal transduction;Signal transduction;Excretory system	ko04151//PI3K-Akt signaling pathway;ko04150//mTOR signaling pathway;ko04068//FoxO signaling pathway;ko04960//Aldosterone-regulated sodium reabsorption	K13302;K13302;K13302;K13302	-	-	-
LOC396823	79437	63952	71511	113447	135832	132687	6931.97	5689.34	5934.48	10102	10254.4	10098.4	6185.26	10151.6	0.714795	3.78309e-19	1.76063e-17	GAPDH	glyceraldehyde-3-phosphate dehydrogenase [Sus scrofa]	Metabolism;Human Diseases;Metabolism;Environmental Information Processing;Metabolism;Metabolism	Global and overview maps;Neurodegenerative diseases;Global and overview maps;Signal transduction;Global and overview maps;Carbohydrate metabolism	ko01100//Metabolic pathways;ko05010//Alzheimer disease;ko01200//Carbon metabolism;ko04066//HIF-1 signaling pathway;ko01230//Biosynthesis of amino acids;ko00010//Glycolysis / Gluconeogenesis	K00134;K00134;K00134;K00134;K00134;K00134	-	-	-
LOC100156226	949	946	974	455	474	468	11.22	11.4	10.95	5.49	4.85	4.82	11.19	5.05333	-1.1469	3.85495e-19	1.78793e-17	EP300	PREDICTED: histone acetyltransferase p300 [Sus scrofa]	Human Diseases;Human Diseases;Human Diseases;Human Diseases;Human Diseases;Environmental Information Processing;Human Diseases;Human Diseases;Human Diseases;Human Diseases;Human Diseases;Environmental Information Processing;Human Diseases;Human Diseases;Environmental Information Processing;Environmental Information Processing;Cellular Processes;Organismal Systems;Human Diseases;Environmental Info…	Cancers;Infectious diseases;Infectious diseases;Infectious diseases;Infectious diseases;Signal transduction;Neurodegenerative diseases;Infectious diseases;Infectious diseases;Infectious diseases;Cancers;Signal transduction;Cancers;Infectious diseases;Signal transduction;Signal transduction;Cell growth and death;Endocrine system;Cancers;Signal transduction;Endocrine system;Endocrine system;Signal …	ko05200//Pathways in cancer;ko05165//Human papillomavirus infection;ko05166//HTLV-I infection;ko05168//Herpes simplex infection;ko05169//Epstein-Barr virus infection;ko04024//cAMP signaling pathway;ko05016//Huntington disease;ko05167//Kaposi sarcoma-associated herpesvirus infection;ko05152//Tuberculosis;ko05164//Influenza A;ko05203//Viral carcinogenesis;ko04630//Jak-STAT signaling pathway;ko05206…	K04498;K04498;K04498;K04498;K04498;K04498;K04498;K04498;K04498;K04498;K04498;K04498;K04498;K04498;K04498;K04498;K04498;K04498;K04498;K04498;K04498;K04498;K04498;K04498;K04498;K04498;K04498	-	-	-
LOC100514844	509	459	535	800	1010	1041	48.04	44.15	48	77	82.4	85.63	46.73	81.6767	0.805575	4.58187e-19	2.11782e-17	YIF1B	PREDICTED: protein YIF1B isoform X1 [Sus scrofa]	-	-	-	-	-	-	-
LOC100522469	1023	957	995	437	526	496	54.93	52.39	50.81	26.55	26.46	23.67	52.71	25.56	-1.04419	5.01709e-19	2.3111e-17	DUSP1	dual specificity protein phosphatase 1 [Sus scrofa]	Environmental Information Processing;Human Diseases;Organismal Systems	Signal transduction;Cardiovascular diseases;Nervous system	ko04010//MAPK signaling pathway;ko05418//Fluid shear stress and atherosclerosis;ko04726//Serotonergic synapse	K21278;K21278;K21278	-	-	-
LOC397337	218	205	234	410	517	502	24.64	23.62	25.16	47.29	50.55	49.49	24.4733	49.11	1.00481	5.56909e-19	2.55668e-17	DHDH	trans-1,2-dihydrobenzene-1,2-diol dehydrogenase [Sus scrofa]	Metabolism;Metabolism	Xenobiotics biodegradation and metabolism;Carbohydrate metabolism	ko00980//Metabolism of xenobiotics by cytochrome P450;ko00040//Pentose and glucuronate interconversions	K00078;K00078	-	-	-
LOC110256140	748	561	640	235	272	250	25.13	19.22	20.45	8.06	7.91	7.33	21.6	7.76667	-1.47566	5.70571e-19	2.61055e-17	FLCN	PREDICTED: folliculin [Ursus maritimus]	Environmental Information Processing;Human Diseases	Signal transduction;Cancers	ko04150//mTOR signaling pathway;ko05211//Renal cell carcinoma	K09594;K09594	-	-	-
LOC100515771	506	402	440	802	970	1046	77.07	62.44	63.75	124.64	127.83	138.99	67.7533	130.487	0.945539	6.1701e-19	2.81352e-17	TMEM205	PREDICTED: transmembrane protein 205 isoform X1 [Sus scrofa]	-	-	-	-	-	-	-
LOC396964	283	231	284	515	590	617	10.32	8.56	9.72	19.31	18.66	19.62	9.53333	19.1967	1.0098	6.46401e-19	2.93765e-17	CD97	PREDICTED: CD97 antigen isoform X3 [Physeter catodon]	-	-	-	-	-	-	-
LOC110261061	1272	1152	1335	1841	2265	2256	105.1	97.04	104.91	155.22	161.89	162.57	102.35	159.893	0.643599	6.97373e-19	3.1587e-17	UBE2S	PREDICTED: ubiquitin-conjugating enzyme E2 S [Physeter catodon]	Genetic Information Processing	Folding, sorting and degradation	ko04120//Ubiquitin mediated proteolysis	K10583	-	-	-
LOC100624157	40062	35933	38997	53820	65930	65198	773.27	707.11	715.9	1060.04	1100.82	1097.56	732.093	1086.14	0.569111	7.46584e-19	3.37033e-17	RPS2	40S ribosomal protein S2 [Bos taurus]	Genetic Information Processing	Translation	ko03010//Ribosome	K02981	-	-	-
LOC100524350	911	1350	1317	481	564	549	11.3	17.08	15.53	6.1	6.06	5.95	14.6367	6.03667	-1.27776	8.09964e-19	3.6443e-17	PHACTR2	PREDICTED: phosphatase and actin regulator 2 [Sus scrofa]	-	-	-	-	-	-	-
LOC397608	1833	2332	2443	3211	4075	3807	195.92	218.3	213.46	309.08	331.13	314.33	209.227	318.18	0.604776	1.06941e-18	4.7957e-17	--	PREDICTED: tropomyosin alpha-4 chain isoform X1 [Sus scrofa]	-	-	-	-	-	-	-
LOC100621523	183	193	227	376	473	484	4.78	5.11	5.62	10.13	10.79	11.16	5.17	10.6933	1.04848	1.13878e-18	5.08992e-17	Pfn2	profilin 2, isoform CRA_c, partial [Homo sapiens]	Cellular Processes;Environmental Information Processing;Human Diseases;Human Diseases	Cell motility;Signal transduction;Infectious diseases;Infectious diseases	ko04810//Regulation of actin cytoskeleton;ko04015//Rap1 signaling pathway;ko05132//Salmonella infection;ko05131//Shigellosis	K05759;K05759;K05759;K05759	-	-	-
LOC110260604	605	433	453	146	177	185	17.44	12.66	12.36	4.29	4.41	4.66	14.1533	4.45333	-1.66818	1.16586e-18	5.19383e-17	DENND6B	PREDICTED: protein DENND6B [Balaenoptera acutorostrata scammoni]	-	-	-	-	-	-	-
LOC100517184	1184	1290	1344	648	682	668	14.52	16.05	15.9	8.12	7.23	7.06	15.49	7.47	-1.05216	1.25277e-18	5.5627e-17	FAM208B	PREDICTED: LOW QUALITY PROTEIN: protein FAM208B [Balaenoptera acutorostrata scammoni]	-	-	-	-	-	-	-
LOC100174959	204	160	199	28	55	41	14.34	11.47	13.3	2.01	3.34	2.51	13.0367	2.62	-2.31494	1.27967e-18	5.64531e-17	KLF2	Krueppel-like factor 2 [Sus scrofa]	Human Diseases;Environmental Information Processing;Environmental Information Processing	Cardiovascular diseases;Signal transduction;Signal transduction	ko05418//Fluid shear stress and atherosclerosis;ko04371//Apelin signaling pathway;ko04068//FoxO signaling pathway	K17845;K17845;K17845	-	-	-
LOC396949	168	105	146	340	394	444	8.26	5.27	6.88	17.15	16.86	19.18	6.80333	17.73	1.38188	1.27971e-18	5.64531e-17	FAAH	fatty-acid amide hydrolase 1 [Sus scrofa]	Organismal Systems	Nervous system	ko04723//Retrograde endocannabinoid signaling	K15528	-	-	-
LOC100514410	1399	1541	1588	650	904	845	39.48	44.31	42.61	18.71	22.05	20.79	42.1333	20.5167	-1.03817	1.29412e-18	5.69033e-17	ICMT	protein-S-isoprenylcysteine O-methyltransferase [Sus scrofa]	Metabolism	Metabolism of terpenoids and polyketides	ko00900//Terpenoid backbone biosynthesis	K00587	GO:0031224//intrinsic component of membrane;GO:0043231//intracellular membrane-bounded organelle	GO:0003880//protein C-terminal carboxyl O-methyltransferase activity;GO:0008134//transcription factor binding	GO:0006479//protein methylation;GO:0010556//regulation of macromolecule biosynthetic process;GO:0033036//macromolecule localization;GO:0040007//growth;GO:0042127//regulation of cell proliferation;GO:0044767//single-organism developmental process;GO:0051056//regulation of small GTPase mediated signal transduction
LOC110259217	1157	920	988	1773	2096	2027	239.78	194.49	195.28	377.74	377.03	367.67	209.85	374.147	0.834245	1.3644e-18	5.97994e-17	--	-	-	-	-	-	-	-	-
LOC100154043	6477	6567	7254	3818	4158	4332	50.72	52.43	54.03	30.51	28.17	29.59	52.3933	29.4233	-0.832423	1.98989e-18	8.69325e-17	FAT1	FAT tumor suppressor homolog 1 [Sus scrofa]	-	-	-	-	-	-	-
LOC100135037	30	28	29	144	152	122	2.39	2.36	2.22	11.94	10.74	8.66	2.32333	10.4467	2.16877	2.01317e-18	8.76669e-17	HLA-B	MHC class I antigen [Sus scrofa]	Human Diseases;Human Diseases;Human Diseases;Cellular Processes;Human Diseases;Human Diseases;Human Diseases;Human Diseases;Cellular Processes;Cellular Processes;Environmental Information Processing;Organismal Systems;Human Diseases;Organismal Systems;Human Diseases;Human Diseases;Human Diseases;Human Diseases	Infectious diseases;Infectious diseases;Infectious diseases;Transport and catabolism;Infectious diseases;Infectious diseases;Infectious diseases;Cancers;Cell growth and death;Transport and catabolism;Signaling molecules and interaction;Immune system;Cardiovascular diseases;Immune system;Immune diseases;Endocrine and metabolic diseases;Immune diseases;Immune diseases	ko05165//Human papillomavirus infection;ko05166//HTLV-I infection;ko05163//Human cytomegalovirus infection;ko04144//Endocytosis;ko05168//Herpes simplex infection;ko05169//Epstein-Barr virus infection;ko05167//Kaposi sarcoma-associated herpesvirus infection;ko05203//Viral carcinogenesis;ko04218//Cellular senescence;ko04145//Phagosome;ko04514//Cell adhesion molecules (CAMs);ko04650//Natural killer …	K06751;K06751;K06751;K06751;K06751;K06751;K06751;K06751;K06751;K06751;K06751;K06751;K06751;K06751;K06751;K06751;K06751;K06751	-	-	-
LOC100521547	151	159	182	344	389	394	5.82	6.24	6.67	13.53	12.97	13.24	6.24333	13.2467	1.08524	2.03805e-18	8.84659e-17	Carhsp1	PREDICTED: calcium-regulated heat stable protein 1 isoform X2 [Sus scrofa]	-	-	-	-	-	-	-
LOC100157079	871	1230	1310	482	498	538	19.61	28.23	28.05	11.09	9.7	10.57	25.2967	10.4533	-1.27498	2.04691e-18	8.85663e-17	SLC16A12	PREDICTED: monocarboxylate transporter 12 isoform X1 [Sus scrofa]	-	-	-	-	-	-	-
LOC100153847	1186	1127	1239	541	669	654	20.97	19.45	19.99	9.38	9.79	9.65	20.1367	9.60667	-1.06772	2.59843e-18	1.12072e-16	Asx	PREDICTED: putative Polycomb group protein ASXL1 isoform X1 [Sus scrofa]	-	-	-	-	-	-	-
LOC397543	1279	1208	1325	1840	2203	2193	70	67.38	68.98	102.75	104.4	104.64	68.7867	103.93	0.595411	2.96615e-18	1.27526e-16	BAK1	PREDICTED: bcl-2 homologous antagonist/killer [Sus scrofa]	Human Diseases;Human Diseases;Human Diseases;Human Diseases;Human Diseases;Human Diseases;Human Diseases;Human Diseases;Genetic Information Processing;Human Diseases;Human Diseases;Cellular Processes;Human Diseases;Human Diseases;Human Diseases;Human Diseases;Human Diseases;Human Diseases;Human Diseases;Human Diseases;Human Diseases;Human Diseases;Cellular Processes;Human Diseases	Cancers;Infectious diseases;Infectious diseases;Infectious diseases;Cancers;Cancers;Cancers;Cancers;Folding, sorting and degradation;Cancers;Cancers;Cell growth and death;Cancers;Cancers;Cancers;Drug resistance;Cancers;Cancers;Cancers;Cancers;Cancers;Cancers;Cell growth and death;Cancers	ko05200//Pathways in cancer;ko05165//Human papillomavirus infection;ko05163//Human cytomegalovirus infection;ko05167//Kaposi sarcoma-associated herpesvirus infection;ko05203//Viral carcinogenesis;ko05202//Transcriptional misregulation in cancers;ko05206//MicroRNAs in cancer;ko05225//Hepatocellular carcinoma;ko04141//Protein processing in endoplasmic reticulum;ko05226//Gastric cancer;ko05224//Brea…	K14021;K14021;K14021;K14021;K14021;K14021;K14021;K14021;K14021;K14021;K14021;K14021;K14021;K14021;K14021;K14021;K14021;K14021;K14021;K14021;K14021;K14021;K14021;K14021	-	-	-
LOC100738612	520	470	526	838	1049	942	28.54	26.3	27.51	46.91	49.79	45.1	27.45	47.2667	0.784017	3.38805e-18	1.45204e-16	ATF3	PREDICTED: cyclic AMP-dependent transcription factor ATF-3 isoform X1 [Bubalus bubalis]	Human Diseases	Infectious diseases	ko05166//HTLV-I infection	K09032	-	-	-
LOC100155947	28	49	35	135	166	175	1.18	2.64	1.77	6.5	6.99	7.72	1.86333	7.07	1.92382	3.46816e-18	1.48168e-16	DERL3	PREDICTED: derlin-3 isoform X1 [Sus scrofa]	Genetic Information Processing	Folding, sorting and degradation	ko04141//Protein processing in endoplasmic reticulum	K13989	-	-	-
LOC100153880	853	995	1021	441	460	527	6.52	7.76	7.42	3.44	3.04	3.51	7.23333	3.33	-1.11914	3.74906e-18	1.59665e-16	HMBOX1	PREDICTED: homeobox-containing protein 1 isoform X1 [Sus scrofa]	-	-	-	-	-	-	-
LOC100514066	3225	3550	3764	1922	2122	2243	76.36	85.79	84.78	46.48	43.49	46.35	82.31	45.44	-0.857105	4.60384e-18	1.95454e-16	DHX9	PREDICTED: ATP-dependent RNA helicase A [Sus scrofa]	-	-	-	-	-	-	-
LOC396774	409	449	504	164	207	206	8.04	9	9.43	3.29	3.52	3.53	8.82333	3.44667	-1.35612	4.87379e-18	2.06268e-16	TIMP4	PREDICTED: metalloproteinase inhibitor 4, partial [Sus scrofa]	-	-	-	-	-	-	-
LOC449528	6638	6514	6844	3697	4198	4168	138.6	138.47	135.81	78.71	75.68	75.82	137.627	76.7367	-0.842772	4.96001e-18	2.09263e-16	EIF4G1	PREDICTED: eukaryotic translation initiation factor 4 gamma 1 isoform X4 [Sus scrofa]	Genetic Information Processing;Human Diseases	Translation;Cardiovascular diseases	ko03013//RNA transport;ko05416//Viral myocarditis	K03260;K03260	-	-	-
LOC102161224	143	173	182	32	47	36	1.72	2.13	2.09	0.39	0.49	0.38	1.98	0.42	-2.23704	5.29817e-18	2.22796e-16	CFAP54	PREDICTED: cilia- and flagella-associated protein 54 [Orcinus orca]	-	-	-	-	-	-	-
LOC100144523	1319	1175	1240	530	661	682	31.96	29.27	28.62	12.96	13.64	14.28	29.95	13.6267	-1.13612	5.31368e-18	2.22796e-16	PMEPA1	PREDICTED: protein TMEPAI isoform X1 [Sus scrofa]	-	-	-	-	-	-	-
LOC100738123	185	187	185	385	409	449	3.43	3.54	3.27	7.29	6.57	7.27	3.41333	7.04333	1.04508	5.49763e-18	2.29798e-16	COL1A1	PREDICTED: LOW QUALITY PROTEIN: collagen alpha-1(I) chain [Vicugna pacos]	Environmental Information Processing;Human Diseases;Human Diseases;Cellular Processes;Organismal Systems;Organismal Systems;Human Diseases;Human Diseases;Organismal Systems;Environmental Information Processing	Signal transduction;Infectious diseases;Cancers;Cellular community - eukaryotes;Endocrine system;Immune system;Infectious diseases;Endocrine and metabolic diseases;Digestive system;Signaling molecules and interaction	ko04151//PI3K-Akt signaling pathway;ko05165//Human papillomavirus infection;ko05205//Proteoglycans in cancer;ko04510//Focal adhesion;ko04926//Relaxin signaling pathway;ko04611//Platelet activation;ko05146//Amoebiasis;ko04933//AGE-RAGE signaling pathway in diabetic complications;ko04974//Protein digestion and absorption;ko04512//ECM-receptor interaction	K06236;K06236;K06236;K06236;K06236;K06236;K06236;K06236;K06236;K06236	-	-	-
LOC100155145	306	324	336	554	694	630	15.84	17.1	16.54	29.26	31.08	28.44	16.4933	29.5933	0.843389	5.56063e-18	2.31716e-16	SERPINB1	PREDICTED: leukocyte elastase inhibitor [Sus scrofa]	Human Diseases	Infectious diseases	ko05146//Amoebiasis	K13963	-	-	-
MSTRG.1207	68	47	42	200	241	180	30.6	21.29	18.03	91.28	93.2	70.02	23.3067	84.8333	1.86389	5.76063e-18	2.39314e-16	--	PREDICTED: mitochondrial inner membrane protein COX18 isoform X1 [Sus scrofa]	-	-	-	-	-	-	-
LOC100624059	670	579	638	229	296	304	16.5	14.35	15.3	5.83	6.22	6.6	15.3833	6.21667	-1.30716	5.79266e-18	2.39908e-16	Taok2	PREDICTED: serine/threonine-protein kinase TAO2 isoform X3 [Canis lupus familiaris]	Environmental Information Processing	Signal transduction	ko04010//MAPK signaling pathway	K04429	-	-	-
LOC102163666	797	1182	1128	1641	2157	2155	64.62	97.63	86.97	135.71	151.23	152.34	83.0733	146.427	0.817721	6.32274e-18	2.61064e-16	ZNHIT1	zinc finger HIT domain-containing protein 1 [Homo sapiens]	-	-	-	-	-	-	-
LOC397340	277	263	248	498	578	574	9.67	9.07	7.67	17.49	17.98	17.92	8.80333	17.7967	1.01549	6.98718e-18	2.87621e-16	STAT5B	PREDICTED: signal transducer and activator of transcription 5B isoform X1 [Sus scrofa]	Human Diseases;Human Diseases;Human Diseases;Cellular Processes;Environmental Information Processing;Organismal Systems;Human Diseases;Human Diseases;Organismal Systems;Human Diseases;Organismal Systems;Environmental Information Processing;Human Diseases;Organismal Systems;Human Diseases;Human Diseases	Cancers;Infectious diseases;Cancers;Cell growth and death;Signal transduction;Immune system;Infectious diseases;Infectious diseases;Immune system;Endocrine and metabolic diseases;Immune system;Signal transduction;Cancers;Endocrine system;Cancers;Cancers	ko05200//Pathways in cancer;ko05166//HTLV-I infection;ko05203//Viral carcinogenesis;ko04217//Necroptosis;ko04630//Jak-STAT signaling pathway;ko04062//Chemokine signaling pathway;ko05161//Hepatitis B;ko05162//Measles;ko04659//Th17 cell differentiation;ko04933//AGE-RAGE signaling pathway in diabetic complications;ko04658//Th1 and Th2 cell differentiation;ko04012//ErbB signaling pathway;ko05220//Chr…	K11224;K11224;K11224;K11224;K11224;K11224;K11224;K11224;K11224;K11224;K11224;K11224;K11224;K11224;K11224;K11224	-	-	-
LOC100519997	2287	2006	2189	1059	1223	1106	25.09	22.44	22.84	11.86	11.61	10.58	23.4567	11.35	-1.04731	7.31884e-18	3.00361e-16	MXRA5	PREDICTED: matrix-remodeling-associated protein 5 [Sus scrofa]	-	-	-	-	-	-	-
LOC106507531	85	73	73	195	244	258	3.56	3.12	2.9	8.34	8.83	9.43	3.19333	8.86667	1.47333	7.83004e-18	3.20369e-16	C1RL	PREDICTED: complement C1r subcomponent-like protein [Balaenoptera acutorostrata scammoni]	-	-	-	-	-	-	-
LOC100144450	743	696	809	351	329	319	21.23	20.22	22	9.41	7.99	8.31	21.15	8.57	-1.30329	8.08772e-18	3.29916e-16	PPP1R10	serine/threonine-protein phosphatase 1 regulatory subunit 10 [Sus scrofa]	-	-	-	-	-	-	-
LOC100144508	282	274	242	78	93	76	13.27	13.14	10.83	4.14	3.78	3.12	12.4133	3.68	-1.75411	8.1201e-18	3.30242e-16	ID4	DNA-binding protein inhibitor ID-4 [Homo sapiens]	Cellular Processes;Environmental Information Processing	Cellular community - eukaryotes;Signal transduction	ko04550//Signaling pathways regulating pluripotency of stem cells;ko04350//TGF-beta signaling pathway	K17695;K17695	-	-	-
LOC100520331	144	104	131	304	376	326	10.79	7.95	9.34	23.25	24.38	21.31	9.36	22.98	1.2958	8.51166e-18	3.4513e-16	TP53I13	PREDICTED: tumor protein p53-inducible protein 13 isoform X1 [Sus scrofa]	-	-	-	-	-	-	-
LOC100522018	80	64	85	191	255	246	2.33	1.9	2.35	5.67	6.42	6.25	2.19333	6.11333	1.47883	8.87327e-18	3.58718e-16	GCLC	PREDICTED: glutamate--cysteine ligase catalytic subunit isoform X1 [Sus scrofa]	Metabolism;Metabolism;Metabolism;Cellular Processes	Global and overview maps;Metabolism of other amino acids;Amino acid metabolism;Cell growth and death	ko01100//Metabolic pathways;ko00480//Glutathione metabolism;ko00270//Cysteine and methionine metabolism;ko04216//Ferroptosis	K11204;K11204;K11204;K11204	-	-	-
LOC396750	803	703	670	1280	1453	1413	37.56	33.52	29.8	61.09	58.79	57.64	33.6267	59.1733	0.815341	9.75023e-18	3.92998e-16	ICAM1	intercellular adhesion molecule 1 precursor [Sus scrofa]	Human Diseases;Human Diseases;Human Diseases;Human Diseases;Environmental Information Processing;Human Diseases;Organismal Systems;Environmental Information Processing;Organismal Systems;Environmental Information Processing;Human Diseases;Human Diseases;Human Diseases;Human Diseases;Human Diseases;Human Diseases	Infectious diseases;Infectious diseases;Infectious diseases;Infectious diseases;Signaling molecules and interaction;Cardiovascular diseases;Immune system;Signal transduction;Immune system;Signal transduction;Endocrine and metabolic diseases;Immune diseases;Infectious diseases;Cardiovascular diseases;Infectious diseases;Infectious diseases	ko05166//HTLV-I infection;ko05169//Epstein-Barr virus infection;ko05167//Kaposi sarcoma-associated herpesvirus infection;ko05164//Influenza A;ko04514//Cell adhesion molecules (CAMs);ko05418//Fluid shear stress and atherosclerosis;ko04650//Natural killer cell mediated cytotoxicity;ko04668//TNF signaling pathway;ko04670//Leukocyte transendothelial migration;ko04064//NF-kappa B signaling pathway;ko0…	K06490;K06490;K06490;K06490;K06490;K06490;K06490;K06490;K06490;K06490;K06490;K06490;K06490;K06490;K06490;K06490	-	-	-
LOC100513931	88	76	88	216	245	255	3.93	3.46	3.74	9.84	9.47	9.93	3.71	9.74667	1.39349	1.01465e-17	4.07755e-16	XKR8	PREDICTED: XK-related protein 8 [Sus scrofa]	-	-	-	-	GO:0031224//intrinsic component of membrane	-	GO:0006911//phagocytosis, engulfment;GO:0017121//phospholipid scrambling
LOC100622743	20	19	22	108	118	109	0.34	0.39	0.37	2.2	1.94	1.88	0.366667	2.00667	2.45226	1.26281e-17	5.05985e-16	RAB11FIP5	PREDICTED: rab11 family-interacting protein 5 isoform X1 [Sus scrofa]	Cellular Processes	Transport and catabolism	ko04144//Endocytosis	K12484	-	-	-
LOC100621470	47	66	50	161	191	212	0.78	1.11	0.79	2.71	2.73	3.05	0.893333	2.83	1.66353	1.4755e-17	5.89458e-16	CGNL1	PREDICTED: cingulin-like protein 1-like [Physeter catodon]	Cellular Processes	Cellular community - eukaryotes	ko04530//Tight junction	K21110	-	-	-
LOC397603	2601	2087	2341	3677	4498	4341	163.19	133.5	139.69	235.41	244.12	237.54	145.46	239.023	0.716529	1.53985e-17	6.1336e-16	IDH2	isocitrate dehydrogenase [NADP], mitochondrial [Sus scrofa]	Metabolism;Metabolism;Cellular Processes;Metabolism;Human Diseases;Metabolism;Metabolism;Metabolism	Global and overview maps;Global and overview maps;Transport and catabolism;Global and overview maps;Cancers;Metabolism of other amino acids;Carbohydrate metabolism;Global and overview maps	ko01100//Metabolic pathways;ko01200//Carbon metabolism;ko04146//Peroxisome;ko01230//Biosynthesis of amino acids;ko05230//Central carbon metabolism in cancer;ko00480//Glutathione metabolism;ko00020//Citrate cycle (TCA cycle);ko01210//2-Oxocarboxylic acid metabolism	K00031;K00031;K00031;K00031;K00031;K00031;K00031;K00031	-	-	-
LOC110260411	117	125	126	15	27	22	6.43	7.01	6.59	0.84	1.28	1.06	6.67667	1.06	-2.65506	1.57761e-17	6.26555e-16	Mapk15	PREDICTED: mitogen-activated protein kinase 15 isoform X1 [Bos taurus]	Organismal Systems	Immune system	ko04657//IL-17 signaling pathway	K19603	-	-	-
LOC100155428	3105	2831	3097	4263	5105	4967	101.76	94.57	96.51	142.54	144.7	141.96	97.6133	143.067	0.551537	1.69515e-17	6.71268e-16	TAPBP	PREDICTED: tapasin [Sus scrofa]	Human Diseases;Organismal Systems	Infectious diseases;Immune system	ko05163//Human cytomegalovirus infection;ko04612//Antigen processing and presentation	K08058;K08058	-	-	-
LOC100153830	63	67	80	173	235	231	0.92	1	1.11	2.58	2.97	2.94	1.01	2.83	1.48645	1.83242e-17	7.23513e-16	MALT1	PREDICTED: mucosa-associated lymphoid tissue lymphoma translocation protein 1 isoform X1 [Tursiops truncatus]	Human Diseases;Environmental Information Processing;Organismal Systems;Organismal Systems;Organismal Systems	Infectious diseases;Signal transduction;Immune system;Immune system;Immune system	ko05152//Tuberculosis;ko04064//NF-kappa B signaling pathway;ko04625//C-type lectin receptor signaling pathway;ko04660//T cell receptor signaling pathway;ko04662//B cell receptor signaling pathway	K07369;K07369;K07369;K07369;K07369	-	-	-
LOC100624619	245	243	235	478	503	529	6.85	7.14	6.59	13.51	12.34	13.82	6.86	13.2233	0.946805	1.88492e-17	7.42076e-16	EFNB1	PREDICTED: ephrin-B1 [Physeter catodon]	Organismal Systems	Development	ko04360//Axon guidance	K05463	-	-	-
LOC100037997	10576	10720	10928	13958	17874	16787	2726.26	2817.37	2679.22	3671.58	3985.72	3774.16	2740.95	3810.49	0.475299	1.98821e-17	7.80473e-16	RPS26	PREDICTED: 40S ribosomal protein S26-like [Chlorocebus sabaeus]	Genetic Information Processing	Translation	ko03010//Ribosome	K02976	-	-	-
LOC100514839	7229	5837	6470	3107	3624	3590	54.73	45.05	46.59	24	23.73	23.7	48.79	23.81	-1.03502	2.29406e-17	8.97933e-16	LRP1	PREDICTED: prolow-density lipoprotein receptor-related protein 1 [Balaenoptera acutorostrata scammoni]	Human Diseases;Human Diseases;Organismal Systems	Neurodegenerative diseases;Infectious diseases;Digestive system	ko05010//Alzheimer disease;ko05144//Malaria;ko04979//Cholesterol metabolism	K04550;K04550;K04550	GO:0005774//vacuolar membrane;GO:0005924//cell-substrate adherens junction;GO:0016021//integral component of membrane;GO:0043234//protein complex	GO:0003723//RNA binding;GO:0005515//protein binding	GO:0006909//phagocytosis;GO:0010517//regulation of phospholipase activity;GO:0010642//negative regulation of platelet-derived growth factor receptor signaling pathway;GO:0010874//regulation of cholesterol efflux;GO:0014910//regulation of smooth muscle cell migration;GO:0016125//sterol metabolic process;GO:0032970//regulation of actin filament-based process;GO:0048844//artery morphogenesis
LOC595127	840	988	1076	1394	1701	1706	70.27	84.27	85.61	119	123.09	124.47	80.05	122.187	0.610114	2.32742e-17	9.08366e-16	ARL6IP5	PRA1 family protein 3 [Sus scrofa]	-	-	-	-	-	-	-
LOC100739567	1365	1311	1404	626	821	712	45.65	44.87	43.15	20.88	22.75	20.15	44.5567	21.26	-1.0675	2.44008e-17	9.49598e-16	Ccnl2	PREDICTED: cyclin-L2 isoform X1 [Bubalus bubalis]	-	-	-	-	-	-	-
LOC100620215	640	748	698	311	347	343	8.46	10.08	8.78	4.2	3.97	3.96	9.10667	4.04333	-1.17138	2.70399e-17	1.04929e-15	CREBBP	PREDICTED: CREB-binding protein [Ceratotherium simum simum]	Human Diseases;Human Diseases;Human Diseases;Human Diseases;Human Diseases;Environmental Information Processing;Human Diseases;Human Diseases;Human Diseases;Human Diseases;Human Diseases;Environmental Information Processing;Human Diseases;Human Diseases;Environmental Information Processing;Environmental Information Processing;Cellular Processes;Organismal Systems;Human Diseases;Environmental Info…	Cancers;Infectious diseases;Infectious diseases;Infectious diseases;Infectious diseases;Signal transduction;Neurodegenerative diseases;Infectious diseases;Infectious diseases;Infectious diseases;Cancers;Signal transduction;Cancers;Infectious diseases;Signal transduction;Signal transduction;Cell growth and death;Endocrine system;Cancers;Signal transduction;Endocrine system;Endocrine system;Signal …	ko05200//Pathways in cancer;ko05165//Human papillomavirus infection;ko05166//HTLV-I infection;ko05168//Herpes simplex infection;ko05169//Epstein-Barr virus infection;ko04024//cAMP signaling pathway;ko05016//Huntington disease;ko05167//Kaposi sarcoma-associated herpesvirus infection;ko05152//Tuberculosis;ko05164//Influenza A;ko05203//Viral carcinogenesis;ko04630//Jak-STAT signaling pathway;ko05206…	K04498;K04498;K04498;K04498;K04498;K04498;K04498;K04498;K04498;K04498;K04498;K04498;K04498;K04498;K04498;K04498;K04498;K04498;K04498;K04498;K04498;K04498;K04498;K04498;K04498;K04498;K04498	-	-	-
LOC110255317	24929	24096	25075	32281	40149	39341	2396.92	2362.1	2293.05	3167.24	3339.36	3299.11	2350.69	3268.57	0.475575	2.9059e-17	1.12442e-15	RPL7A	PREDICTED: 60S ribosomal protein L7a [Camelus dromedarius]	Genetic Information Processing	Translation	ko03010//Ribosome	K02936	-	-	-
LOC100512013	318	256	278	587	612	619	22.2	18.22	18.46	41.82	36.96	37.69	19.6267	38.8233	0.984109	3.18419e-17	1.22859e-15	ALDOC	sperm-associated antigen 5 [Camelus ferus]	Metabolism;Metabolism;Environmental Information Processing;Metabolism;Metabolism;Metabolism;Metabolism	Global and overview maps;Global and overview maps;Signal transduction;Global and overview maps;Carbohydrate metabolism;Carbohydrate metabolism;Carbohydrate metabolism	ko01100//Metabolic pathways;ko01200//Carbon metabolism;ko04066//HIF-1 signaling pathway;ko01230//Biosynthesis of amino acids;ko00010//Glycolysis / Gluconeogenesis;ko00051//Fructose and mannose metabolism;ko00030//Pentose phosphate pathway	K01623;K01623;K01623;K01623;K01623;K01623;K01623	-	-	-
LOC100512105	662	709	734	318	360	369	12.03	13.13	12.69	5.95	5.66	5.85	12.6167	5.82	-1.11624	3.58066e-17	1.37764e-15	ZCCHC14	PREDICTED: zinc finger CCHC domain-containing protein 14 isoform X1 [Sus scrofa]	-	-	-	-	-	-	-
LOC100518125	3383	3399	3762	4805	5394	5471	213.61	219.16	226.24	308.24	292.61	299.61	219.67	300.153	0.450362	3.78478e-17	1.45205e-15	YBX3	PREDICTED: Y-box-binding protein 3 isoform X1 [Sus scrofa]	Cellular Processes	Cellular community - eukaryotes	ko04530//Tight junction	K06099	-	-	-
LOC396735	406	336	364	639	858	759	38.96	32.53	33.77	68.95	76.53	65.49	35.0867	70.3233	1.00308	3.8434e-17	1.47037e-15	CXCL16	PREDICTED: C-X-C motif chemokine 16 isoform X2 [Sus scrofa]	Environmental Information Processing;Organismal Systems	Signaling molecules and interaction;Immune system	ko04060//Cytokine-cytokine receptor interaction;ko04062//Chemokine signaling pathway	K10035;K10035	-	-	-
LOC397561	8565	6951	7718	3791	4412	4043	121.73	100.72	104.32	54.98	54.24	50.11	108.923	53.11	-1.03626	3.91266e-17	1.49265e-15	FASN	fatty acid synthase [Sus scrofa]	Metabolism;Organismal Systems;Environmental Information Processing;Metabolism;Metabolism	Global and overview maps;Endocrine system;Signal transduction;Global and overview maps;Lipid metabolism	ko01100//Metabolic pathways;ko04910//Insulin signaling pathway;ko04152//AMPK signaling pathway;ko01212//Fatty acid metabolism;ko00061//Fatty acid biosynthesis	K00665;K00665;K00665;K00665;K00665	-	-	-
LOC100152157	129	167	172	309	382	390	4.97	6.56	6.31	12.17	12.71	13.11	5.94667	12.6633	1.0905	4.01841e-17	1.52869e-15	POLR3GL	PREDICTED: DNA-directed RNA polymerase III subunit RPC7-like [Sus scrofa]	Metabolism;Human Diseases;Metabolism;Metabolism;Organismal Systems;Genetic Information Processing	Global and overview maps;Infectious diseases;Nucleotide metabolism;Nucleotide metabolism;Immune system;Transcription	ko01100//Metabolic pathways;ko05169//Epstein-Barr virus infection;ko00230//Purine metabolism;ko00240//Pyrimidine metabolism;ko04623//Cytosolic DNA-sensing pathway;ko03020//RNA polymerase	K03024;K03024;K03024;K03024;K03024;K03024	-	-	-
LOC100626537	810	631	695	1251	1497	1385	40.04	31.88	32.71	63.03	64.03	59.7	34.8767	62.2533	0.835889	4.52112e-17	1.71511e-15	EML2	PREDICTED: echinoderm microtubule-associated protein-like 2 isoform X1 [Canis lupus familiaris]	-	-	-	-	-	-	-
LOC100515635	23	24	14	131	112	110	1.14	0.31	0.46	4.64	3.08	3.34	0.636667	3.68667	2.53371	5.95186e-17	2.25156e-15	CREB5	PREDICTED: cyclic AMP-responsive element-binding protein 5 isoform X3 [Sus scrofa]	Environmental Information Processing;Human Diseases;Human Diseases;Organismal Systems;Environmental Information Processing;Human Diseases;Human Diseases;Environmental Information Processing;Human Diseases;Human Diseases;Human Diseases;Organismal Systems;Organismal Systems;Organismal Systems;Organismal Systems;Environmental Information Processing;Environmental Information Processing;Human Diseases…	Signal transduction;Infectious diseases;Infectious diseases;Environmental adaptation;Signal transduction;Neurodegenerative diseases;Cancers;Signal transduction;Substance dependence;Infectious diseases;Endocrine and metabolic diseases;Circulatory system;Endocrine system;Endocrine system;Nervous system;Signal transduction;Signal transduction;Cancers;Nervous system;Endocrine and metabolic diseases;E…	ko04151//PI3K-Akt signaling pathway;ko05165//Human papillomavirus infection;ko05163//Human cytomegalovirus infection;ko04714//Thermogenesis;ko04024//cAMP signaling pathway;ko05016//Huntington disease;ko05203//Viral carcinogenesis;ko04022//cGMP - PKG signaling pathway;ko05034//Alcoholism;ko05161//Hepatitis B;ko04934//Cushing syndrome;ko04261//Adrenergic signaling in cardiomyocytes;ko04915//Estroge…	K09047;K09047;K09047;K09047;K09047;K09047;K09047;K09047;K09047;K09047;K09047;K09047;K09047;K09047;K09047;K09047;K09047;K09047;K09047;K09047;K09047;K09047;K09047;K09047;K09047;K09047;K09047;K09047;K09047;K09047	-	-	-
LOC100381266	12321	12050	12798	16509	19106	18943	731.92	729.81	723.08	1000.75	981.81	981.45	728.27	988.003	0.440042	6.08019e-17	2.2937e-15	CALR	calreticulin precursor [Sus scrofa]	Human Diseases;Human Diseases;Genetic Information Processing;Cellular Processes;Human Diseases;Organismal Systems	Infectious diseases;Infectious diseases;Folding, sorting and degradation;Transport and catabolism;Infectious diseases;Immune system	ko05166//HTLV-I infection;ko05163//Human cytomegalovirus infection;ko04141//Protein processing in endoplasmic reticulum;ko04145//Phagosome;ko05142//Chagas disease (American trypanosomiasis);ko04612//Antigen processing and presentation	K08057;K08057;K08057;K08057;K08057;K08057	-	-	-
LOC100519062	525	673	620	942	1125	1168	4.93	6.45	5.55	9.04	9.15	9.58	5.64333	9.25667	0.713945	6.14105e-17	2.31023e-15	MAP1B	PREDICTED: microtubule-associated protein 1B isoform X1 [Sus scrofa]	-	-	-	-	-	-	-
LOC733596	565	592	662	274	291	301	20.19	21.22	21.87	9.78	9.06	9.51	21.0933	9.45	-1.1584	6.55648e-17	2.45968e-15	PLAGL1	zinc finger protein PLAGL1 [Sus scrofa]	-	-	-	-	-	-	-
LOC100156502	1166	1135	1292	553	722	645	21.78	21.62	22.96	10.54	11.67	10.51	22.12	10.9067	-1.02014	6.78464e-17	2.53824e-15	Foxa1	PREDICTED: hepatocyte nuclear factor 3-alpha [Sus scrofa]	-	-	-	-	-	-	-
LOC100525347	330	254	253	563	647	649	22.43	17.4	15.23	34.44	35.1	30.21	18.3533	33.25	0.857312	8.28705e-17	3.08787e-15	VWA1	PREDICTED: von Willebrand factor A domain-containing protein 1 isoform X1 [Sus scrofa]	-	-	-	-	-	-	-
LOC106504117	223	216	228	403	537	466	21.26	21	20.68	39.21	44.29	38.75	20.98	40.75	0.957785	8.29938e-17	3.08787e-15	ETHE1	PREDICTED: persulfide dioxygenase ETHE1, mitochondrial [Sus scrofa]	Metabolism	Energy metabolism	ko00920//Sulfur metabolism	K17725	-	-	-
LOC100134956	74	59	85	202	206	257	2.91	2.37	3.18	8.11	7.01	8.82	2.82	7.98	1.50069	9.72222e-17	3.60734e-15	UNC45B	protein unc-45 homolog B [Sus scrofa]	-	-	-	-	-	-	-
LOC396862	503	440	475	779	1036	890	80.04	71.39	71.89	126.5	142.61	123.52	74.44	130.877	0.814058	1.02366e-16	3.78781e-15	TIMP1	RecName: Full=Metalloproteinase inhibitor 1; AltName: Full=Tissue inhibitor of metalloproteinases 1; Short=TIMP-1; Flags: Precursor	Environmental Information Processing	Signal transduction	ko04066//HIF-1 signaling pathway	K16451	-	-	-
LOC100153223	1078	1395	1428	626	709	695	18.58	24.03	22.78	11.34	11.47	10.38	21.7967	11.0633	-0.978321	1.17149e-16	4.32301e-15	MAGI3	PREDICTED: membrane-associated guanylate kinase, WW and PDZ domain-containing protein 3 isoform X1 [Sus scrofa]	Environmental Information Processing	Signal transduction	ko04015//Rap1 signaling pathway	K06112	-	-	-
LOC100627336	695	561	699	256	298	321	24.78	20.36	23.66	9.3	9.18	9.97	22.9333	9.48333	-1.27398	1.21179e-16	4.45959e-15	EPS8L1	PREDICTED: LOW QUALITY PROTEIN: epidermal growth factor receptor kinase substrate 8-like protein 1 [Sus scrofa]	-	-	-	-	-	-	-
LOC102160717	867	798	801	346	448	359	21.8	20.41	19.09	8.87	9.75	7.88	20.4333	8.83333	-1.20989	1.3889e-16	5.09752e-15	IGSF9	PREDICTED: protein turtle homolog A [Camelus dromedarius]	-	-	-	-	-	-	-
LOC100511331	412	289	356	732	873	728	33.55	24	27.58	60.83	61.5	51.71	28.3767	58.0133	1.03168	1.50317e-16	5.50202e-15	AKR7A2	aflatoxin B1 aldehyde reductase member 2 [Sus scrofa]	Metabolism	Xenobiotics biodegradation and metabolism	ko00980//Metabolism of xenobiotics by cytochrome P450	K15303	-	-	-
LOC100217386	2368	2717	2977	3601	4320	4240	153.78	179.92	183.94	238.69	242.71	240.15	172.547	240.517	0.47915	1.69575e-16	6.19018e-15	XBP1	X-box-binding protein 1 isoform XBP1(S) [Sus scrofa]	Human Diseases;Genetic Information Processing;Human Diseases	Infectious diseases;Folding, sorting and degradation;Endocrine and metabolic diseases	ko05166//HTLV-I infection;ko04141//Protein processing in endoplasmic reticulum;ko04932//Non-alcoholic fatty liver disease (NAFLD)	K09027;K09027;K09027	-	-	-
LOC100152781	890	678	743	1300	1623	1556	44.74	34.73	35.46	66.45	70.4	68	38.31	68.2833	0.833812	1.79175e-16	6.52302e-15	SMOX	PREDICTED: spermine oxidase isoform X3 [Physeter catodon]	Metabolism;Metabolism	Amino acid metabolism;Metabolism of other amino acids	ko00330//Arginine and proline metabolism;ko00410//beta-Alanine metabolism	K12259;K12259	-	-	-
LOC100525644	3276	5218	5485	1912	2311	2317	120.59	162.94	161.9	70.32	68.49	69.91	148.477	69.5733	-1.09363	1.80041e-16	6.53698e-15	SLC38A2	sodium-coupled neutral amino acid transporter 2 [Sus scrofa]	Organismal Systems;Organismal Systems;Organismal Systems	Nervous system;Digestive system;Nervous system	ko04724//Glutamatergic synapse;ko04974//Protein digestion and absorption;ko04727//GABAergic synapse	K14207;K14207;K14207	-	-	-
LOC100620497	245	274	333	510	559	619	3.11	3.54	4.02	6.6	6.13	6.85	3.55667	6.52667	0.875821	1.97974e-16	7.1689e-15	SNTB2	PREDICTED: beta-2-syntrophin [Sus scrofa]	-	-	-	-	-	-	-
LOC102164483	1173	1016	1052	491	577	537	39.13	34.55	33.29	16.67	16.61	15.61	35.6567	16.2967	-1.12959	2.00081e-16	7.22588e-15	ALS2CL	PREDICTED: ALS2 C-terminal-like protein [Sus scrofa]	-	-	-	-	-	-	-
LOC100125555	30	38	53	125	170	169	5.35	6.93	8.94	22.3	25.63	25.56	7.07333	24.4967	1.79212	2.06626e-16	7.44237e-15	LY96	lymphocyte antigen 96 [Sus scrofa]	Organismal Systems;Environmental Information Processing;Human Diseases;Human Diseases;Human Diseases	Immune system;Signal transduction;Infectious diseases;Infectious diseases;Infectious diseases	ko04620//Toll-like receptor signaling pathway;ko04064//NF-kappa B signaling pathway;ko05145//Toxoplasmosis;ko05130//Pathogenic Escherichia coli infection;ko05133//Pertussis	K05400;K05400;K05400;K05400;K05400	-	-	-
LOC100517041	834	987	1031	467	468	519	31.64	38.18	37.2	18.08	15.36	17.17	35.6733	16.87	-1.08039	2.07571e-16	7.45658e-15	Dhx15	PREDICTED: pre-mRNA-splicing factor ATP-dependent RNA helicase DHX15 [Orcinus orca]	Genetic Information Processing	Transcription	ko03040//Spliceosome	K12820	-	-	-
LOC100523596	711	640	702	279	367	334	26.97	24.71	25.48	10.75	12.14	11	25.72	11.2967	-1.18699	2.18364e-16	7.82356e-15	MICALL2	PREDICTED: MICAL-like protein 2 [Orcinus orca]	Cellular Processes	Cellular community - eukaryotes	ko04530//Tight junction	K21068	-	-	-
LOC100517534	730	926	972	1296	1542	1597	45.15	58.4	57.18	81.8	82.51	86.16	53.5767	83.49	0.639999	2.27033e-16	8.11269e-15	TXNDC12	PREDICTED: thioredoxin domain-containing protein 12 [Physeter catodon]	Metabolism	Metabolism of other amino acids	ko00480//Glutathione metabolism	K05360	-	-	-
LOC100153983	1011	952	979	458	539	535	47.72	45.48	43.69	21.67	21.94	21.84	45.63	21.8167	-1.06455	2.31217e-16	8.24046e-15	Nr2f2	COUP transcription factor 2 isoform 1 [Sus scrofa]	-	-	-	-	-	-	-
LOC397581	403	503	567	838	1013	882	121.72	145.31	152.89	247.12	248.23	220.21	139.973	238.52	0.768958	2.31916e-16	8.24366e-15	TXN	PREDICTED: thioredoxin [Aotus nancymaae]	Organismal Systems;Human Diseases	Immune system;Cardiovascular diseases	ko04621//NOD-like receptor signaling pathway;ko05418//Fluid shear stress and atherosclerosis	K03671;K03671	-	-	-
LOC100522109	251	326	317	96	116	117	7.17	9.38	8.73	2.66	2.91	3.03	8.42667	2.86667	-1.55559	2.60866e-16	9.24847e-15	ELMO1	PREDICTED: engulfment and cell motility protein 1 isoform X3 [Vicugna pacos]	Organismal Systems;Human Diseases;Human Diseases	Immune system;Infectious diseases;Infectious diseases	ko04062//Chemokine signaling pathway;ko05100//Bacterial invasion of epithelial cells;ko05131//Shigellosis	K12366;K12366;K12366	-	-	-
LOC100624902	2398	2108	2271	1128	1322	1288	138.13	123.8	124.42	66.3	65.87	64.71	128.783	65.6267	-0.972592	2.76728e-16	9.78519e-15	KAZALD1	kazal-type serine protease inhibitor domain-containing protein 1 precursor [Sus scrofa]	-	-	-	-	-	-	-
LOC100513746	20	43	32	130	140	144	0.8	1.75	1.22	5.26	4.83	5.01	1.25667	5.03333	2.00191	3.33832e-16	1.17737e-14	Noct	PREDICTED: nocturnin isoform X3 [Felis catus]	-	-	-	-	GO:0036464//cytoplasmic ribonucleoprotein granule;GO:0043231//intracellular membrane-bounded organelle	GO:0000175//3'-5'-exoribonuclease activity;GO:0044822//poly(A) RNA binding	GO:0001649//osteoblast differentiation;GO:0002237//response to molecule of bacterial origin;GO:0007623//circadian rhythm;GO:0022618//ribonucleoprotein complex assembly;GO:0043488//regulation of mRNA stability;GO:0045597//positive regulation of cell differentiation;GO:0090501//RNA phosphodiester bond hydrolysis;GO:2000026//regulation of multicellular organismal development
LOC100516268	14	9	5	80	87	84	0.68	0.44	0.23	3.95	3.64	3.55	0.45	3.71333	3.04472	3.94069e-16	1.3862e-14	WNT5B	PREDICTED: protein Wnt-5b [Trichechus manatus latirostris]	Human Diseases;Human Diseases;Human Diseases;Human Diseases;Organismal Systems;Human Diseases;Human Diseases;Environmental Information Processing;Environmental Information Processing;Human Diseases;Human Diseases;Cellular Processes;Environmental Information Processing;Organismal Systems;Human Diseases	Cancers;Infectious diseases;Infectious diseases;Cancers;Development;Cancers;Endocrine and metabolic diseases;Signal transduction;Signal transduction;Cancers;Cancers;Cellular community - eukaryotes;Signal transduction;Endocrine system;Cancers	ko05200//Pathways in cancer;ko05165//Human papillomavirus infection;ko05166//HTLV-I infection;ko05205//Proteoglycans in cancer;ko04360//Axon guidance;ko05225//Hepatocellular carcinoma;ko04934//Cushing syndrome;ko04390//Hippo signaling pathway;ko04150//mTOR signaling pathway;ko05226//Gastric cancer;ko05224//Breast cancer;ko04550//Signaling pathways regulating pluripotency of stem cells;ko04310//Wn…	K00444;K00444;K00444;K00444;K00444;K00444;K00444;K00444;K00444;K00444;K00444;K00444;K00444;K00444;K00444	-	-	-
LOC100737811	887	839	885	1299	1503	1490	45.65	44.02	43.32	68.22	66.91	66.88	44.33	67.3367	0.603109	4.16359e-16	1.46082e-14	PDLIM2	PREDICTED: PDZ and LIM domain protein 2 [Sus scrofa]	-	-	-	-	-	-	-
LOC100523725	853	631	711	270	349	318	30.05	22.64	23.74	9.69	10.72	9.83	25.4767	10.08	-1.33768	4.3498e-16	1.51955e-14	Axin1	PREDICTED: axin-1 isoform X1 [Sus scrofa]	Human Diseases;Human Diseases;Human Diseases;Human Diseases;Environmental Information Processing;Human Diseases;Human Diseases;Cellular Processes;Environmental Information Processing;Human Diseases;Human Diseases;Human Diseases	Cancers;Infectious diseases;Cancers;Endocrine and metabolic diseases;Signal transduction;Cancers;Cancers;Cellular community - eukaryotes;Signal transduction;Cancers;Cancers;Cancers	ko05200//Pathways in cancer;ko05165//Human papillomavirus infection;ko05225//Hepatocellular carcinoma;ko04934//Cushing syndrome;ko04390//Hippo signaling pathway;ko05226//Gastric cancer;ko05224//Breast cancer;ko04550//Signaling pathways regulating pluripotency of stem cells;ko04310//Wnt signaling pathway;ko05210//Colorectal cancer;ko05217//Basal cell carcinoma;ko05213//Endometrial cancer	K02157;K02157;K02157;K02157;K02157;K02157;K02157;K02157;K02157;K02157;K02157;K02157	-	-	-
LOC733670	28	22	46	125	148	141	2.52	2.02	3.94	11.48	11.52	11.07	2.82667	11.3567	2.00637	4.35344e-16	1.51955e-14	RGS2	regulator of G-protein signaling 2 [Sus scrofa]	Organismal Systems;Environmental Information Processing;Organismal Systems	Sensory system;Signal transduction;Endocrine system	ko04740//Olfactory transduction;ko04022//cGMP - PKG signaling pathway;ko04921//Oxytocin signaling pathway	K18154;K18154;K18154	-	-	-
LOC110256368	336	297	313	99	111	138	5.07	4.57	4.49	1.52	1.45	1.82	4.71	1.59667	-1.56066	4.51424e-16	1.57163e-14	URB1	PREDICTED: nucleolar pre-ribosomal-associated protein 1 isoform X2 [Physeter catodon]	-	-	-	-	-	-	-
LOC100524810	1087	873	930	1617	1807	1847	122.29	100.2	99.36	185.91	176.15	181.46	107.283	181.173	0.755945	5.05321e-16	1.75476e-14	IGSF23	PREDICTED: immunoglobulin superfamily member 23 isoform X1 [Sus scrofa]	-	-	-	-	-	-	-
LOC100512176	128	133	169	270	388	358	11.28	11.94	14.1	24.2	29.43	27.41	12.44	27.0133	1.11869	5.21031e-16	1.80468e-14	TMEM14A	PREDICTED: transmembrane protein 14A [Sus scrofa]	-	-	-	-	-	-	-
LOC100623077	83	76	75	252	216	224	3.01	3.24	3.11	11.15	7.27	8.33	3.12	8.91667	1.51496	5.23851e-16	1.80983e-14	KLHL30	PREDICTED: kelch-like protein 30 [Sus scrofa]	-	-	-	-	-	-	-
LOC733671	14779	14411	15391	18908	23262	22718	1900.55	1870.31	1872.2	2470.15	2599.59	2540.76	1881.02	2536.83	0.431514	5.42733e-16	1.87029e-14	RPS3	40S ribosomal protein S3 isoform 1 [Homo sapiens]	Genetic Information Processing	Translation	ko03010//Ribosome	K02985	-	-	-
LOC100521177	129	132	145	277	336	316	6.61	6.99	7.08	14.95	14.92	14.51	6.89333	14.7933	1.10167	5.74031e-16	1.97312e-14	HDHD2	PREDICTED: haloacid dehalogenase-like hydrolase domain-containing protein 2 isoform X1 [Sus scrofa]	-	-	-	-	-	-	-
LOC100513359	1662	1522	1552	787	894	892	22.93	21.41	20.37	11.08	10.67	10.74	21.57	10.83	-0.993993	5.79483e-16	1.98682e-14	ARID1A	PREDICTED: AT-rich interactive domain-containing protein 1A isoform X2 [Ceratotherium simum simum]	Organismal Systems;Human Diseases	Environmental adaptation;Cancers	ko04714//Thermogenesis;ko05225//Hepatocellular carcinoma	K11653;K11653	-	-	-
LOC100519315	26	35	47	165	147	133	0.97	1.33	1.67	6.28	4.74	4.33	1.32333	5.11667	1.95103	5.85479e-16	2.00231e-14	PANX2	PREDICTED: pannexin-2 isoform X1 [Sus scrofa]	-	-	-	-	-	-	-
LOC110256877	245	254	261	491	540	485	5.91	6.25	5.98	12.08	11.26	10.19	6.04667	11.1767	0.886278	6.26446e-16	2.13702e-14	IRF2BP2	PREDICTED: interferon regulatory factor 2-binding protein 2 isoform X1 [Capra hircus]	-	-	-	-	-	-	-
LOC100737806	609	710	731	989	1186	1222	18.89	22.45	21.56	31.3	31.82	33.05	20.9667	32.0567	0.612527	6.36746e-16	2.1667e-14	MTHFD2	PREDICTED: bifunctional methylenetetrahydrofolate dehydrogenase/cyclohydrolase, mitochondrial [Sus scrofa]	Metabolism;Metabolism	Global and overview maps;Metabolism of cofactors and vitamins	ko01100//Metabolic pathways;ko00670//One carbon pool by folate	K13403;K13403	-	-	-
LOC100525194	432	408	468	173	207	151	19.83	18.72	19.71	8.11	7.77	5.89	19.42	7.25667	-1.42016	6.84165e-16	2.32222e-14	ZDHHC14	PREDICTED: probable palmitoyltransferase ZDHHC14 isoform X2 [Camelus bactrianus]	-	-	-	-	-	-	-
LOC100157344	171	191	174	351	395	400	4.52	5.14	4.36	9.45	8.99	9.18	4.67333	9.20667	0.978227	7.52128e-16	2.54652e-14	--	PREDICTED: mucin-4 isoform X1 [Sus scrofa]	-	-	-	-	-	-	-
LOC100152843	314	213	280	81	83	87	17.52	12.12	14.86	4.61	4.01	4.23	14.8333	4.28333	-1.79204	7.57249e-16	2.55746e-14	FOXQ1	PREDICTED: forkhead box protein Q1 [Panthera pardus]	-	-	-	-	-	-	-
LOC106504077	2532	2800	2786	1523	1626	1702	16.34	18.43	17.1	10.03	9.08	9.58	17.29	9.56333	-0.854352	7.79293e-16	2.62536e-14	Macf1	PREDICTED: microtubule-actin cross-linking factor 1 isoform X23 [Sus scrofa]	-	-	-	-	-	-	-
LOC100153163	214	219	209	403	449	460	12.2	12.72	11.35	23.45	22.13	22.86	12.09	22.8133	0.916063	9.02614e-16	3.03328e-14	MICB	PREDICTED: MHC class I polypeptide-related sequence B-like isoform X1 [Sus scrofa]	Human Diseases;Organismal Systems	Infectious diseases;Immune system	ko05167//Kaposi sarcoma-associated herpesvirus infection;ko04650//Natural killer cell mediated cytotoxicity	K07985;K07985	-	-	-
LOC100048933	660	723	777	1066	1215	1218	26.39	29.45	29.51	43.49	41.77	42.29	28.45	42.5167	0.5796	9.38998e-16	3.14774e-14	ZFAND5	AN1-type zinc finger protein 5 [Sus scrofa]	-	-	-	-	-	-	-
LOC100620966	516	429	419	776	943	947	13.79	11.7	10.66	21.13	21.77	22.11	12.05	21.67	0.846666	9.61841e-16	3.21635e-14	SESN2	PREDICTED: sestrin-2 [Sus scrofa]	Environmental Information Processing;Organismal Systems;Cellular Processes	Signal transduction;Aging;Cell growth and death	ko04150//mTOR signaling pathway;ko04211//Longevity regulating pathway - mammal;ko04115//p53 signaling pathway	K20394;K20394;K20394	-	-	-
LOC100154391	199	231	235	74	75	63	3.61	4.27	4.05	1.36	1.16	1	3.97667	1.17333	-1.76095	9.66708e-16	3.22466e-14	KCNQ5	PREDICTED: potassium voltage-gated channel subfamily KQT member 5 isoform X1 [Sus scrofa]	Organismal Systems	Nervous system	ko04725//Cholinergic synapse	K04930	-	-	-
LOC110258073	332	306	323	121	131	105	8.34	7.8	7.68	3.1	2.81	2.3	7.94	2.73667	-1.53672	9.74694e-16	3.24331e-14	SNAPC4	PREDICTED: snRNA-activating protein complex subunit 4 [Ceratotherium simum simum]	-	-	-	-	-	-	-
LOC100152796	442	389	453	155	211	177	28.36	25.44	27.64	10.15	11.71	9.9	27.1467	10.5867	-1.35853	9.82183e-16	3.26022e-14	--	arginine and glutamate-rich protein 1 [Bos taurus]	-	-	-	-	-	-	-
LOC100620115	281	411	415	123	158	133	4.59	6.84	6.45	2.05	2.23	1.89	5.96	2.05667	-1.535	1.01568e-15	3.36318e-14	ZFC3H1	PREDICTED: zinc finger C3H1 domain-containing protein [Vicugna pacos]	-	-	-	-	-	-	-
LOC641309	694	828	875	349	459	408	21.02	22.97	21.82	10.03	11.32	10.31	21.9367	10.5533	-1.05565	1.06565e-15	3.52003e-14	PKD2	polycystin-2 [Sus scrofa]	-	-	-	-	-	-	-
LOC100625277	634	476	517	932	1152	1137	58.59	45.63	45.44	87.88	92.09	91.86	49.8867	90.61	0.861016	1.21745e-15	4.01166e-14	Upp1	PREDICTED: uridine phosphorylase 1 [Lipotes vexillifer]	Metabolism;Metabolism;Metabolism	Global and overview maps;Nucleotide metabolism;Xenobiotics biodegradation and metabolism	ko01100//Metabolic pathways;ko00240//Pyrimidine metabolism;ko00983//Drug metabolism - other enzymes	K00757;K00757;K00757	-	-	-
LOC100153930	5711	4869	5120	7643	9067	9007	601.38	522.74	512.78	821.28	825.93	827.22	545.633	824.81	0.59613	1.30916e-15	4.30338e-14	S100A14	protein S100-A14 [Sus scrofa]	-	-	-	-	-	-	-
LOC102162661	87	101	125	7	19	20	1.24	1.47	1.69	0.1	0.23	0.25	1.46667	0.193333	-2.92338	1.33018e-15	4.3619e-14	Fer1l4	PREDICTED: fer-1-like protein 4 [Sus scrofa]	-	-	-	-	-	-	-
LOC100524685	1607	1937	2021	952	1160	1067	30.4	37.64	36.16	18.35	19.22	17.65	34.7333	18.4067	-0.916092	1.37014e-15	4.48207e-14	ADGRL2	PREDICTED: adhesion G protein-coupled receptor L2 isoform X4 [Sus scrofa]	-	-	-	-	-	-	-
LOC100523287	962	1052	1051	498	616	554	24.45	27.22	25.43	13.08	13.43	12.39	25.7	12.9667	-0.986961	1.39651e-15	4.55734e-14	PKP4	PREDICTED: plakophilin-4 isoform X4 [Sus scrofa]	-	-	-	-	-	-	-
LOC100518254	11081	11757	12297	14283	18272	17879	2211.73	2392.8	2333.74	2914.04	3161.72	3119.09	2312.76	3064.95	0.40625	1.40831e-15	4.58481e-14	RPS19	PREDICTED: 40S ribosomal protein S19 isoform X1 [Sus scrofa]	Genetic Information Processing	Translation	ko03010//Ribosome	K02966	-	-	-
LOC100514486	66	59	61	157	198	206	2.41	2.16	2.05	5.94	6.33	6.64	2.20667	6.30333	1.51425	1.47978e-15	4.8059e-14	Stac2	PREDICTED: SH3 and cysteine-rich domain-containing protein 2 isoform X1 [Sus scrofa]	-	-	-	-	-	GO:0043169//cation binding	GO:0007165//signal transduction
LOC396676	225	129	151	431	506	441	16.14	9.45	10.25	31.44	31.33	27.55	11.9467	30.1067	1.33347	1.55173e-15	5.02754e-14	ST6GALNAC4	ST6GalNAc IV [Sus scrofa]	Metabolism;Metabolism	Global and overview maps;Glycan biosynthesis and metabolism	ko01100//Metabolic pathways;ko00604//Glycosphingolipid biosynthesis - ganglio series	K03374;K03374	-	-	-
LOC100628075	1126	1187	1199	588	693	701	15.41	16.56	15.6	8.21	8.2	8.37	15.8567	8.26	-0.940876	1.55598e-15	5.02926e-14	NCOR1	PREDICTED: nuclear receptor corepressor 1 isoform X9 [Bubalus bubalis]	Human Diseases;Organismal Systems;Human Diseases	Cancers;Endocrine system;Drug resistance	ko05202//Transcriptional misregulation in cancers;ko04919//Thyroid hormone signaling pathway;ko01522//Endocrine resistance	K04650;K04650;K04650	-	-	-
LOC100514796	5648	6046	5912	7675	8784	9150	1307.58	1428.82	1303.26	1821.61	1767.79	1857.16	1346.55	1815.52	0.431111	1.75223e-15	5.65012e-14	RPL35A	60S ribosomal protein L35a [Homo sapiens]	Genetic Information Processing	Translation	ko03010//Ribosome	K02917	GO:0015934//large ribosomal subunit;GO:0031988//membrane-bounded vesicle;GO:0043231//intracellular membrane-bounded organelle	GO:0003723//RNA binding;GO:0005198//structural molecule activity	GO:0000956//nuclear-transcribed mRNA catabolic process;GO:0006412//translation;GO:0006613//cotranslational protein targeting to membrane;GO:0016032//viral process;GO:0016072//rRNA metabolic process;GO:0022613//ribonucleoprotein complex biogenesis;GO:0032774//RNA biosynthetic process;GO:0043624//cellular protein complex disassembly
MSTRG.5319	6845	8503	9192	11024	12971	13290	264.81	335.38	338.24	435.23	434.11	448.44	312.81	439.26	0.489788	1.75901e-15	5.6585e-14	env	env protein [Sus scrofa]	-	-	-	-	-	-	-
LOC397522	972	1088	1033	1422	1810	1724	136.22	155.59	137.58	203.22	219.39	210.78	143.13	211.13	0.560805	1.91331e-15	6.14028e-14	PSME2	proteasome activator complex subunit 2 [Sus scrofa]	Organismal Systems;Genetic Information Processing	Immune system;Folding, sorting and degradation	ko04612//Antigen processing and presentation;ko03050//Proteasome	K06697;K06697	-	-	-
LOC733672	923	800	817	1328	1602	1510	223.28	197.31	187.97	327.82	335.23	318.59	202.853	327.213	0.689795	1.92372e-15	6.15908e-14	CST3	cystatin-C precursor [Sus scrofa]	Organismal Systems	Digestive system	ko04970//Salivary secretion	K13899	-	-	-
LOC414397	5340	4237	4752	7338	9255	8206	1216.86	984.37	1029.9	1706.32	1824.37	1630.92	1077.04	1720.54	0.675782	1.94354e-15	6.20787e-14	RPS16	PREDICTED: 40S ribosomal protein S16 [Papio anubis]	Genetic Information Processing	Translation	ko03010//Ribosome	K02960	-	-	-
LOC100522738	200	225	255	387	469	510	3.25	3.73	3.93	6.42	6.6	7.23	3.63667	6.75	0.892271	2.17194e-15	6.92107e-14	RBMS2	PREDICTED: RNA-binding motif, single-stranded-interacting protein 2 [Sus scrofa]	-	-	-	-	-	-	-
LOC100524016	488	466	491	201	221	244	35.76	34.81	34.22	15.03	14.01	15.59	34.93	14.8767	-1.23142	2.48179e-15	7.88989e-14	Msln	PREDICTED: mesothelin [Sus scrofa]	-	-	-	-	-	-	-
LOC396816	2723	2346	2615	3661	4383	4257	285.08	247.62	256.68	387.24	387.43	386.97	263.127	387.213	0.557371	2.52494e-15	8.00825e-14	AKR1B1	aldose reductase [Sus scrofa]	Metabolism;Metabolism;Metabolism;Metabolism;Metabolism;Metabolism	Global and overview maps;Lipid metabolism;Carbohydrate metabolism;Carbohydrate metabolism;Metabolism of cofactors and vitamins;Carbohydrate metabolism	ko01100//Metabolic pathways;ko00561//Glycerolipid metabolism;ko00051//Fructose and mannose metabolism;ko00052//Galactose metabolism;ko00790//Folate biosynthesis;ko00040//Pentose and glucuronate interconversions	K00011;K00011;K00011;K00011;K00011;K00011	-	-	-
LOC100517284	8656	7073	7851	11618	13844	13434	247.26	205.98	213.26	338.56	342.01	334.61	222.167	338.393	0.607059	2.55534e-15	8.08574e-14	ACTN4	PREDICTED: alpha-actinin-4 isoform X1 [Sus scrofa]	Cellular Processes;Cellular Processes;Human Diseases;Cellular Processes;Human Diseases;Human Diseases;Organismal Systems;Cellular Processes	Cell motility;Cellular community - eukaryotes;Cancers;Cellular community - eukaryotes;Immune diseases;Infectious diseases;Immune system;Cellular community - eukaryotes	ko04810//Regulation of actin cytoskeleton;ko04510//Focal adhesion;ko05203//Viral carcinogenesis;ko04530//Tight junction;ko05322//Systemic lupus erythematosus;ko05146//Amoebiasis;ko04670//Leukocyte transendothelial migration;ko04520//Adherens junction	K05699;K05699;K05699;K05699;K05699;K05699;K05699;K05699	-	-	-
LOC100623926	576	692	685	999	1159	1094	14.49	17.74	16.38	25.64	25.21	24	16.2033	24.95	0.622749	2.5787e-15	8.14063e-14	PRRG1	PREDICTED: transmembrane gamma-carboxyglutamic acid protein 1 [Sus scrofa]	-	-	-	-	-	-	-
LOC100156733	1399	1422	1508	772	877	867	19.57	20.23	19.87	10.9	10.24	10.18	19.89	10.44	-0.929922	2.61661e-15	8.24111e-14	CHD8	PREDICTED: chromodomain-helicase-DNA-binding protein 8 isoform X2 [Sus scrofa]	Environmental Information Processing	Signal transduction	ko04310//Wnt signaling pathway	K04494	-	-	-
LOC100152191	708	775	857	338	460	411	30.9	32.3	34.72	15.28	16.47	15.96	32.64	15.9033	-1.03731	3.03538e-15	9.53785e-14	CPSF6	PREDICTED: cleavage and polyadenylation specificity factor subunit 6 isoform X1 [Homo sapiens]	Genetic Information Processing	Translation	ko03015//mRNA surveillance pathway	K14398	-	-	-
LOC396972	93	81	69	194	251	240	8.07	6.72	5.93	17.74	19.42	17.26	6.90667	18.14	1.39311	3.36263e-15	1.05339e-13	LGALS9	galectin-9 isoform 1 [Sus scrofa]	-	-	-	-	-	-	-
LOC100625286	862	898	948	412	530	528	13.9	14.76	14.55	6.79	7.41	7.44	14.4033	7.21333	-0.997665	3.36792e-15	1.05339e-13	KIF13A	PREDICTED: kinesin-like protein KIF13A isoform X5 [Pan troglodytes]	-	-	-	-	-	-	-
LOC397023	1315	1209	1296	1805	2145	2116	33.73	31.62	31.62	47.24	47.59	47.34	32.3233	47.39	0.552007	3.4552e-15	1.0782e-13	PTGFRN	PREDICTED: prostaglandin F2 receptor negative regulator [Sus scrofa]	-	-	-	-	-	-	-
MSTRG.22265	4117	5501	5463	7012	8448	8239	153.6	208.31	192.73	266.16	272.91	267.25	184.88	268.773	0.539801	3.5176e-15	1.09515e-13	env	env protein [Sus scrofa]	-	-	-	-	-	-	-
LOC100520501	778	866	869	406	486	458	9.78	11.11	10.5	5.16	5.2	4.96	10.4633	5.10667	-1.03489	4.02566e-15	1.25045e-13	ANKRD17	PREDICTED: ankyrin repeat domain-containing protein 17 isoform X1 [Capra hircus]	-	-	-	-	-	-	-
LOC100520645	753	993	994	1337	1579	1642	23.06	31	28.96	41.78	41.82	43.86	27.6733	42.4867	0.618514	4.63811e-15	1.43739e-13	CCNYL1	PREDICTED: cyclin-Y-like protein 1 isoform X1 [Sus scrofa]	-	-	-	-	-	-	-
LOC100169931	182	123	167	333	387	396	14.72	10.14	12.84	27.48	27.07	27.93	12.5667	27.4933	1.12948	4.65429e-15	1.43866e-13	SLC30A3	zinc transporter 3 [Sus scrofa]	-	-	-	-	-	-	-
LOC100514523	342	374	411	611	693	685	23.13	25.78	26.43	42.16	40.54	40.4	25.1133	41.0333	0.708343	4.66344e-15	1.43866e-13	KDELR3	PREDICTED: ER lumen protein-retaining receptor 3 [Callithrix jacchus]	Human Diseases	Infectious diseases	ko05110//Vibrio cholerae infection	K10949	GO:0031224//intrinsic component of membrane	GO:0005048//signal sequence binding	GO:0035437//maintenance of protein localization in endoplasmic reticulum
LOC733668	1126	1013	1122	538	627	573	74.29	68.14	70.4	36.22	35.78	32.97	70.9433	34.99	-1.01972	4.7512e-15	1.4624e-13	DIRAS3	GTP-binding protein Di-Ras3 [Sus scrofa]	-	-	-	-	-	-	-
LOC100518554	425	362	370	646	759	786	28.32	24.59	23.45	43.92	43.75	45.68	25.4533	44.45	0.804329	4.78928e-15	1.47078e-13	INHBE	PREDICTED: inhibin beta E chain [Sus scrofa]	Environmental Information Processing;Cellular Processes;Environmental Information Processing	Signaling molecules and interaction;Cellular community - eukaryotes;Signal transduction	ko04060//Cytokine-cytokine receptor interaction;ko04550//Signaling pathways regulating pluripotency of stem cells;ko04350//TGF-beta signaling pathway	K22689;K22689;K22689	-	-	-
LOC100513660	18727	19039	20016	23673	28533	29176	2637.14	2732.79	2681	3399.95	3473.77	3580.73	2683.64	3484.82	0.37689	5.23999e-15	1.60555e-13	RPS11	PREDICTED: 40S ribosomal protein S11 [Camelus dromedarius]	Genetic Information Processing	Translation	ko03010//Ribosome	K02949	-	-	-
LOC733694	4	2	10	78	66	67	0.35	0.18	0.69	5.96	4.42	4.38	0.406667	4.92	3.59674	5.2933e-15	1.61822e-13	AKR1C1	PREDICTED: dihydrodiol dehydrogenase 3-like [Sus scrofa]	Metabolism;Metabolism;Metabolism;Organismal Systems;Metabolism	Global and overview maps;Lipid metabolism;Lipid metabolism;Endocrine system;Metabolism of cofactors and vitamins	ko01100//Metabolic pathways;ko00590//Arachidonic acid metabolism;ko00140//Steroid hormone biosynthesis;ko04913//Ovarian Steroidogenesis;ko00790//Folate biosynthesis	K04119;K04119;K04119;K04119;K04119	-	-	-
LOC396975	357	336	450	598	764	757	33.56	32.2	40.23	57.37	62.13	62.07	35.33	60.5233	0.776598	5.47944e-15	1.67135e-13	PSMB8	proteasome subunit beta type-8 [Sus scrofa]	Genetic Information Processing	Folding, sorting and degradation	ko03050//Proteasome	K02740	-	-	-
LOC100738351	428	443	413	149	221	182	9.75	10.46	9.01	3.31	4.22	3.48	9.74	3.67	-1.40814	5.80801e-15	1.76759e-13	MAPT	PREDICTED: microtubule-associated protein tau isoform X1 [Balaenoptera acutorostrata scammoni]	Environmental Information Processing;Human Diseases	Signal transduction;Neurodegenerative diseases	ko04010//MAPK signaling pathway;ko05010//Alzheimer disease	K04380;K04380	-	-	-
LOC100525753	643	555	728	1014	1166	1148	59.76	52.59	64.35	96.16	93.74	93.05	58.9	94.3167	0.679245	6.04461e-15	1.83547e-13	CDC42EP5	PREDICTED: cdc42 effector protein 5 [Sus scrofa]	-	-	-	-	-	-	-
LOC102167071	2889	2469	2632	3990	4504	4494	78.47	69.02	67.89	108.22	104	104.28	71.7933	105.5	0.555321	6.16015e-15	1.86637e-13	TRPM4	PREDICTED: transient receptor potential cation channel subfamily M member 4 [Physeter catodon]	Organismal Systems	Endocrine system	ko04911//Insulin secretion	K04979	-	-	-
LOC100152427	1741	2026	2087	1070	1204	1218	41.24	47.72	46.43	25.89	24.6	24.75	45.13	25.08	-0.847549	6.48358e-15	1.95998e-13	SULF1	PREDICTED: extracellular sulfatase Sulf-1 isoform X2 [Ovis aries musimon]	-	-	-	-	-	-	-
LOC100521291	273	261	250	455	547	527	16.53	16.11	14.39	28.11	28.65	27.83	15.6767	28.1967	0.846906	6.75584e-15	2.03774e-13	Cdk5rap3	PREDICTED: CDK5 regulatory subunit-associated protein 3 [Sus scrofa]	-	-	-	-	-	-	-
LOC106504088	562	549	495	923	981	987	12.46	12.41	10.44	20.88	18.81	19.09	11.77	19.5933	0.735249	7.00505e-15	2.10821e-13	KLHL21	PREDICTED: kelch-like protein 21 [Sus scrofa]	-	-	-	-	-	-	-
LOC100625759	156	143	167	288	369	355	16.47	15.4	16.77	31.03	33.71	32.69	16.2133	32.4767	1.00222	7.51431e-15	2.25646e-13	SMIM1	PREDICTED: small integral membrane protein 1-like [Sus scrofa]	-	-	-	-	-	-	-
LOC102161799	1089	997	1031	480	597	589	30.7	28.63	27.67	13.78	14.51	14.45	29	14.2467	-1.02543	7.75503e-15	2.32359e-13	IPO9	PREDICTED: importin-9 isoform X1 [Condylura cristata]	-	-	-	-	-	-	-
LOC100523638	307	298	299	485	638	587	6.56	6.45	6.05	10.7	12.06	11.16	6.35333	11.3067	0.831588	7.77343e-15	2.32396e-13	TRPV2	transient receptor potential cation channel subfamily V member 2 isoform X1 [Castor canadensis]	Organismal Systems;Organismal Systems	Immune system;Sensory system	ko04621//NOD-like receptor signaling pathway;ko04750//Inflammatory mediator regulation of TRP channels	K04971;K04971	-	-	-
LOC100627038	99	84	100	249	254	230	1.51	1.2	1.38	3.75	3.32	2.98	1.36333	3.35	1.29702	8.60289e-15	2.56628e-13	UNC13A	PREDICTED: protein unc-13 homolog A isoform X7 [Bos taurus]	Organismal Systems	Nervous system	ko04721//Synaptic vesicle cycle	K15293	-	-	-
MSTRG.15229	3769	4403	4430	2393	2760	2755	100.32	121.54	115.28	65.1	65.88	65.36	112.38	65.4467	-0.779994	8.72133e-15	2.59589e-13	HNRNPU	PREDICTED: heterogeneous nuclear ribonucleoprotein U isoform X3 [Ovis aries musimon]	Genetic Information Processing	Transcription	ko03040//Spliceosome	K12888	GO:0005681//spliceosomal complex;GO:0031981//nuclear lumen;GO:0035770//ribonucleoprotein granule;GO:0043234//protein complex;GO:0044423//virion part	GO:0003723//RNA binding;GO:0032550//purine ribonucleoside binding;GO:0044212//transcription regulatory region DNA binding	GO:0000377//RNA splicing, via transesterification reactions with bulged adenosine as nucleophile;GO:0001503//ossification;GO:0007623//circadian rhythm;GO:0048255//mRNA stabilization
LOC100622613	7886	8060	8243	10086	12456	12004	1167.43	1216.63	1160.45	1523.88	1595.41	1549.82	1181.5	1556.37	0.397561	9.16397e-15	2.72166e-13	RPS9	40S ribosomal protein S9 isoform a [Homo sapiens]	Genetic Information Processing	Translation	ko03010//Ribosome	K02997	-	-	-
LOC110261156	334	482	419	157	178	176	8.71	12.82	10.4	4.18	4.02	4	10.6433	4.06667	-1.38803	9.22796e-15	2.73467e-13	KIAA0754	PREDICTED: microtubule-actin cross-linking factor 1 isoform X9 [Capra hircus]	-	-	-	-	-	-	-
LOC100626582	293	332	305	124	117	125	8.49	9.62	7.66	3.62	3.05	3.14	8.59	3.27	-1.39337	9.90671e-15	2.9294e-13	ARHGEF26	PREDICTED: rho guanine nucleotide exchange factor 26 [Camelus bactrianus]	Human Diseases	Infectious diseases	ko05100//Bacterial invasion of epithelial cells	K13744	-	-	-
LOC100515528	1645	1444	1536	2402	2677	2507	60.45	54.16	53.85	89.94	85.19	80.21	56.1533	85.1133	0.600013	1.01631e-14	2.99867e-13	PKN1	PREDICTED: serine/threonine-protein kinase N1 isoform X1 [Sus scrofa]	Environmental Information Processing;Human Diseases	Signal transduction;Infectious diseases	ko04151//PI3K-Akt signaling pathway;ko05132//Salmonella infection	K06071;K06071	-	-	-
LOC110261260	264	232	225	420	511	545	25.09	22.48	20.34	40.73	42.01	45.17	22.6367	42.6367	0.913433	1.0643e-14	3.13342e-13	GCSH	PREDICTED: glycine cleavage system H protein, mitochondrial [Camelus bactrianus]	Metabolism;Metabolism;Metabolism;Metabolism	Global and overview maps;Global and overview maps;Amino acid metabolism;Carbohydrate metabolism	ko01100//Metabolic pathways;ko01200//Carbon metabolism;ko00260//Glycine, serine and threonine metabolism;ko00630//Glyoxylate and dicarboxylate metabolism	K02437;K02437;K02437;K02437	-	-	-
LOC100736616	188	172	187	318	402	438	22.18	20.86	21.37	40.22	42.23	46.95	21.47	43.1333	1.00648	1.11995e-14	3.29011e-13	HCFC1R1	PREDICTED: host cell factor C1 regulator 1 isoform X1 [Sus scrofa]	-	-	-	-	-	-	-
LOC100152696	486	408	429	184	173	197	11.26	9.67	9.45	4.37	3.47	3.98	10.1267	3.94	-1.36189	1.15928e-14	3.3983e-13	ABCC10	PREDICTED: multidrug resistance-associated protein 7 isoform X2 [Hipposideros armiger]	Environmental Information Processing	Membrane transport	ko02010//ABC transporters	K05674	-	-	-
LOC100518065	1510	1540	1694	865	979	983	50.82	52.84	54.24	29.75	28.51	28.85	52.6333	29.0367	-0.858101	1.18723e-14	3.47272e-13	Slc20a1	PREDICTED: sodium-dependent phosphate transporter 1 isoform X1 [Ursus maritimus]	-	-	-	-	-	-	-
LOC100518769	214	199	203	377	444	424	12.75	12.51	11.04	22.53	22.19	20.09	12.1	21.6033	0.836247	1.33926e-14	3.90897e-13	SLC25A23	PREDICTED: calcium-binding mitochondrial carrier protein SCaMC-3 [Camelus bactrianus]	-	-	-	-	-	-	-
LOC100155813	270	289	292	446	555	599	25.8	28.17	26.43	43.44	46.25	50.02	26.8	46.57	0.797168	1.40626e-14	4.09568e-13	TMEM70	PREDICTED: transmembrane protein 70, mitochondrial isoform X1 [Sus scrofa]	-	-	-	-	-	-	-
LOC100515079	1154	1012	1180	1662	1900	1829	20.11	17.51	19.64	29.64	28.41	27.12	19.0867	28.39	0.572818	1.5205e-14	4.41892e-13	IQGAP3	PREDICTED: ras GTPase-activating-like protein IQGAP3 [Sus scrofa]	Cellular Processes	Cell motility	ko04810//Regulation of actin cytoskeleton	K05767	GO:0030054//cell junction;GO:0044424//intracellular part;GO:0044459//plasma membrane part	GO:0017016//Ras GTPase binding;GO:0032027//myosin light chain binding	GO:0000165//MAPK cascade;GO:0007264//small GTPase mediated signal transduction;GO:0010033//response to organic substance;GO:0010468//regulation of gene expression;GO:0032147//activation of protein kinase activity;GO:0032535//regulation of cellular component size;GO:0033599//regulation of mammary gland epithelial cell proliferation
LOC100322893	368	301	317	569	664	675	43.68	36.42	35.78	68.91	68.17	69.87	38.6267	68.9833	0.836651	1.52817e-14	4.4317e-13	Map1lc3a	microtubule-associated proteins 1A/1B light chain 3A [Sus scrofa]	Cellular Processes	Cell growth and death	ko04216//Ferroptosis	K10435	-	-	-
MSTRG.19639	76	94	101	190	251	247	5.93	7.47	7.49	15.12	16.93	16.8	6.96333	16.2833	1.22555	1.71144e-14	4.95256e-13	--	IL-23, partial [Sus scrofa]	-	-	-	-	-	-	-
LOC100157578	646	556	590	247	300	309	29.17	25.79	25.4	11.24	11.5	12.06	26.7867	11.6	-1.20739	1.8574e-14	5.36348e-13	NAB2	PREDICTED: NGFI-A-binding protein 2 [Sus scrofa]	-	-	-	-	-	-	-
LOC100737299	614	630	726	311	368	330	14.04	14.69	15.79	7.26	7.28	6.58	14.84	7.04	-1.07584	1.89618e-14	5.46383e-13	RGMB	PREDICTED: RGM domain family member B isoform X2 [Sus scrofa]	-	-	-	-	-	-	-
LOC100621453	606	551	627	273	314	296	15.19	14.1	14.95	6.98	6.81	6.48	14.7467	6.75667	-1.12601	1.933e-14	5.5581e-13	FANCA	PREDICTED: Fanconi anemia group A protein isoform X2 [Sus scrofa]	Genetic Information Processing	Replication and repair	ko03460//Fanconi anemia pathway	K10888	-	-	-
LOC102158881	2374	1918	2114	1052	1215	1165	33.42	27.53	28.31	15.11	14.8	14.3	29.7533	14.7367	-1.01364	1.99606e-14	5.72725e-13	NOTCH3	PREDICTED: neurogenic locus notch homolog protein 3 [Bos taurus]	Human Diseases;Human Diseases;Human Diseases;Human Diseases;Environmental Information Processing;Organismal Systems;Organismal Systems;Human Diseases;Environmental Information Processing	Cancers;Infectious diseases;Cancers;Cancers;Signal transduction;Endocrine system;Immune system;Drug resistance;Signal transduction	ko05200//Pathways in cancer;ko05165//Human papillomavirus infection;ko05206//MicroRNAs in cancer;ko05224//Breast cancer;ko04371//Apelin signaling pathway;ko04919//Thyroid hormone signaling pathway;ko04658//Th1 and Th2 cell differentiation;ko01522//Endocrine resistance;ko04330//Notch signaling pathway	K20995;K20995;K20995;K20995;K20995;K20995;K20995;K20995;K20995	-	-	-
LOC100152339	202	132	162	345	416	413	7.18	4.86	5.66	13.37	13.6	13.5	5.9	13.49	1.1931	2.14391e-14	6.13849e-13	ITPK1	inositol-tetrakisphosphate 1-kinase [Sus scrofa]	Metabolism;Environmental Information Processing;Metabolism	Global and overview maps;Signal transduction;Carbohydrate metabolism	ko01100//Metabolic pathways;ko04070//Phosphatidylinositol signaling system;ko00562//Inositol phosphate metabolism	K00913;K00913;K00913	-	-	-
LOC396691	529	712	744	281	302	356	14.6	18.28	17.67	8.08	7.28	8.62	16.85	7.99333	-1.07588	2.31342e-14	6.60985e-13	Bmpr1b	PREDICTED: bone morphogenetic protein receptor type-1B isoform X1 [Macaca fascicularis]	Environmental Information Processing;Organismal Systems;Environmental Information Processing;Human Diseases;Cellular Processes;Environmental Information Processing	Signaling molecules and interaction;Development;Signal transduction;Cardiovascular diseases;Cellular community - eukaryotes;Signal transduction	ko04060//Cytokine-cytokine receptor interaction;ko04360//Axon guidance;ko04390//Hippo signaling pathway;ko05418//Fluid shear stress and atherosclerosis;ko04550//Signaling pathways regulating pluripotency of stem cells;ko04350//TGF-beta signaling pathway	K13578;K13578;K13578;K13578;K13578;K13578	-	-	-
LOC100513689	81	108	109	14	20	19	1.39	1.9	1.78	0.25	0.3	0.29	1.69	0.28	-2.59352	2.52842e-14	7.20893e-13	NCKAP5	PREDICTED: nck-associated protein 5-like, partial [Sus scrofa]	-	-	-	-	-	-	-
LOC100620398	151	206	222	51	55	70	4.76	6.66	6.62	1.84	1.74	1.76	6.01333	1.78	-1.75629	2.56949e-14	7.31064e-13	Sema3a	PREDICTED: semaphorin-3A isoform X1 [Bos taurus]	Organismal Systems	Development	ko04360//Axon guidance	K06840	-	-	-
LOC100513827	1100	996	1106	559	587	561	30.71	28.35	29.37	15.93	14.18	13.66	29.4767	14.59	-1.01459	2.60391e-14	7.39303e-13	WWC1	PREDICTED: protein KIBRA isoform X2 [Ovis aries musimon]	Environmental Information Processing;Environmental Information Processing	Signal transduction;Signal transduction	ko04390//Hippo signaling pathway;ko04392//Hippo signaling pathway - multiple species	K16685;K16685	GO:0031253//cell projection membrane;GO:0032991//macromolecular complex;GO:0043231//intracellular membrane-bounded organelle;GO:0044444//cytoplasmic part	GO:0003712//transcription cofactor activity;GO:0019899//enzyme binding	GO:0007163//establishment or maintenance of cell polarity;GO:0010468//regulation of gene expression;GO:0034645//cellular macromolecule biosynthetic process;GO:0035330//regulation of hippo signaling;GO:0042327//positive regulation of phosphorylation;GO:0045926//negative regulation of growth;GO:0048870//cell motility;GO:0051049//regulation of transport
LOC100514413	708	587	679	985	1226	1204	10.5	8.88	9.58	14.9	15.73	15.57	9.65333	15.4	0.673831	2.72896e-14	7.73187e-13	GTPBP2	PREDICTED: GTP-binding protein 2 isoform X1 [Sus scrofa]	-	-	-	-	GO:0043227//membrane-bounded organelle	GO:0017111//nucleoside-triphosphatase activity;GO:0032550//purine ribonucleoside binding	-
LOC397525	306	348	369	120	171	139	8.69	10.07	9.95	3.47	4.39	3.4	9.57	3.75333	-1.35035	2.77978e-14	7.8594e-13	CFH	complement factor H precursor [Sus scrofa]	Human Diseases;Organismal Systems	Infectious diseases;Immune system	ko05150//Staphylococcus aureus infection;ko04610//Complement and coagulation cascades	K04004;K04004	-	-	-
LOC100626046	430	349	374	662	767	742	40.88	35.71	34.75	68.46	69.33	65.69	37.1133	67.8267	0.869915	2.82049e-14	7.95791e-13	SYNGR1	synaptogyrin-1 [Sus scrofa]	-	-	-	-	-	-	-
LOC100525045	3275	3082	3376	1818	2066	2108	67.21	64.48	65.89	38.07	36.68	37.73	65.86	37.4933	-0.812768	2.87772e-14	8.10249e-13	ERBB3	PREDICTED: receptor tyrosine-protein kinase erbB-3 isoform X1 [Camelus bactrianus]	Environmental Information Processing;Environmental Information Processing;Human Diseases;Environmental Information Processing;Human Diseases;Environmental Information Processing;Human Diseases	Signal transduction;Signal transduction;Cancers;Signal transduction;Cancers;Signal transduction;Drug resistance	ko04151//PI3K-Akt signaling pathway;ko04010//MAPK signaling pathway;ko05205//Proteoglycans in cancer;ko04020//Calcium signaling pathway;ko05206//MicroRNAs in cancer;ko04012//ErbB signaling pathway;ko01521//EGFR tyrosine kinase inhibitor resistance	K05084;K05084;K05084;K05084;K05084;K05084;K05084	-	-	-
LOC100155321	112	78	92	237	273	238	7.59	5.39	5.93	16.39	16.01	14.07	6.30333	15.49	1.29715	2.93128e-14	8.23616e-13	Acer2	PREDICTED: alkaline ceramidase 2 isoform X1 [Sus scrofa]	Metabolism;Environmental Information Processing;Metabolism	Global and overview maps;Signal transduction;Lipid metabolism	ko01100//Metabolic pathways;ko04071//Sphingolipid signaling pathway;ko00600//Sphingolipid metabolism	K01441;K01441;K01441	-	-	-
LOC100517163	373	376	499	174	170	192	16.49	15.24	18.43	7.92	6.97	8.79	16.72	7.89333	-1.08287	2.96998e-14	8.32763e-13	TRIT1	PREDICTED: tRNA dimethylallyltransferase, mitochondrial [Sus scrofa]	Metabolism	Global and overview maps	ko01100//Metabolic pathways	K00791	-	-	-
LOC396966	28424	23271	26422	37526	43912	42759	1040.32	868.21	919.72	1401.22	1389.98	1364.09	942.75	1385.1	0.55504	3.23958e-14	9.06479e-13	ubq-1	polyubiquitin-C [Cricetulus griseus]	Organismal Systems	Endocrine system	ko03320//PPAR signaling pathway	K08770	-	-	-
LOC100155592	1212	1390	1334	1805	2203	2025	114.5	133.89	119.87	174.01	180.04	166.86	122.753	173.637	0.500309	3.54439e-14	9.89725e-13	PDLIM1	PDZ and LIM domain 1 [Sus scrofa]	-	-	-	-	-	-	-
LOC100520035	1236	1187	1255	642	744	715	35.75	35.01	34.53	18.95	18.62	18.04	35.0967	18.5367	-0.920952	3.57018e-14	9.94874e-13	PCDH7	protocadherin-7 precursor [Sus scrofa]	-	-	-	-	-	-	-
LOC100170768	396	346	358	611	714	692	37.63	33.52	32.36	59.25	58.69	57.35	34.5033	58.43	0.759974	3.64582e-14	1.01387e-12	AGPAT2	1-acyl-sn-glycerol-3-phosphate acyltransferase beta precursor [Sus scrofa]	Metabolism;Environmental Information Processing;Metabolism;Metabolism;Organismal Systems	Global and overview maps;Signal transduction;Lipid metabolism;Lipid metabolism;Digestive system	ko01100//Metabolic pathways;ko04072//Phospholipase D signaling pathway;ko00564//Glycerophospholipid metabolism;ko00561//Glycerolipid metabolism;ko04975//Fat digestion and absorption	K13509;K13509;K13509;K13509;K13509	-	-	-
LOC110256692	93	92	94	196	245	246	6.27	6.33	6.03	13.49	14.3	14.46	6.21	14.0833	1.18132	3.80002e-14	1.05458e-12	R3HCC1	PREDICTED: R3H and coiled-coil domain-containing protein 1 [Balaenoptera acutorostrata scammoni]	-	-	-	-	-	-	-
LOC100329222	798	794	719	306	392	442	17.64	17.9	15.12	6.9	7.5	8.52	16.8867	7.64	-1.14424	3.82105e-14	1.05825e-12	PPRC1	PREDICTED: peroxisome proliferator-activated receptor gamma coactivator-related protein 1 isoform X1 [Sus scrofa]	-	-	-	-	-	-	-
LOC100623451	789	962	1032	442	523	542	32.05	33.83	37.02	18.21	17.73	19.22	34.3	18.3867	-0.899549	3.83364e-14	1.05957e-12	ZDHHC20	PREDICTED: probable palmitoyltransferase ZDHHC20 [Sus scrofa]	-	-	-	-	-	-	-
LOC100738372	118	86	103	225	289	260	4.79	3.46	3.83	9.05	10.09	8.9	4.02667	9.34667	1.21487	4.12044e-14	1.13652e-12	CDC42EP1	PREDICTED: cdc42 effector protein 1 [Sus scrofa]	-	-	-	-	-	-	-
LOC397546	997	823	969	1450	1717	1548	56.88	47.87	52.58	84.42	84.74	77.03	52.4433	82.0633	0.645978	4.82489e-14	1.32812e-12	PGD	PREDICTED: 6-phosphogluconate dehydrogenase, decarboxylating [Sus scrofa]	Metabolism;Metabolism;Metabolism;Metabolism	Global and overview maps;Global and overview maps;Metabolism of other amino acids;Carbohydrate metabolism	ko01100//Metabolic pathways;ko01200//Carbon metabolism;ko00480//Glutathione metabolism;ko00030//Pentose phosphate pathway	K00033;K00033;K00033;K00033	-	-	-
LOC100621904	1721	1576	1631	875	973	947	43.13	40.21	39.34	22.35	21.1	20.73	40.8933	21.3933	-0.934704	4.91635e-14	1.35055e-12	KDM4A	PREDICTED: lysine-specific demethylase 4A [Felis catus]	-	-	-	-	-	-	-
LOC100037305	198	179	198	330	401	472	11	9.87	10.39	18.53	19.17	22.34	10.42	20.0133	0.941606	5.05372e-14	1.38548e-12	BIN1	PREDICTED: myc box-dependent-interacting protein 1 isoform X1 [Bubalus bubalis]	Cellular Processes;Organismal Systems	Transport and catabolism;Immune system	ko04144//Endocytosis;ko04666//Fc gamma R-mediated phagocytosis	K12562;K12562	-	-	-
LOC100517189	2208	2305	2671	1340	1579	1491	64.04	65.84	70.21	41.61	42.49	40.41	66.6967	41.5033	-0.684387	5.45398e-14	1.48927e-12	CTDSPL	PREDICTED: CTD small phosphatase-like protein isoform X1 [Sus scrofa]	-	-	-	-	-	-	-
LOC100286811	688	738	807	338	362	452	40.87	44.7	45.59	20.49	18.6	23.42	43.72	20.8367	-1.06917	5.4543e-14	1.48927e-12	Spag6	sperm-associated antigen 6 [Sus scrofa]	-	-	-	-	-	-	-
LOC808508	795	901	1041	456	529	501	261.79	302.5	326.04	153.23	150.69	143.89	296.777	149.27	-0.991453	5.62416e-14	1.53255e-12	MT-ND3	NADH dehydrogenase subunit 3 (mitochondrion) [Sus scrofa]	Metabolism;Organismal Systems;Organismal Systems;Human Diseases;Metabolism	Global and overview maps;Environmental adaptation;Nervous system;Neurodegenerative diseases;Energy metabolism	ko01100//Metabolic pathways;ko04714//Thermogenesis;ko04723//Retrograde endocannabinoid signaling;ko05012//Parkinson disease;ko00190//Oxidative phosphorylation	K03880;K03880;K03880;K03880;K03880	-	-	-
LOC100738659	937	900	1006	493	535	551	11.29	11.09	11.56	6.04	5.57	5.79	11.3133	5.8	-0.963899	5.78136e-14	1.57223e-12	MCM3AP	PREDICTED: germinal-center associated nuclear protein isoform X1 [Sus scrofa]	-	-	-	-	-	-	-
LOC100153630	85	62	62	191	210	200	4.82	4.34	3.49	10.29	15.17	13.18	4.21667	12.88	1.61096	6.12044e-14	1.6611e-12	CSRP2	PREDICTED: cysteine and glycine-rich protein 2 isoform X2 [Sus scrofa]	-	-	-	-	-	-	-
LOC110259358	968	945	992	1338	1646	1542	46.05	45.84	44.88	64.95	67.74	63.98	45.59	65.5567	0.524025	6.28954e-14	1.70358e-12	MYDGF	PREDICTED: UPF0556 protein C19orf10 homolog [Bubalus bubalis]	-	-	-	-	-	-	-
LOC100171389	396	381	421	623	762	693	20.43	20.04	20.65	32.79	34	31.18	20.3733	32.6567	0.680695	6.31074e-14	1.70592e-12	PTPN6	PREDICTED: tyrosine-protein phosphatase non-receptor type 6 isoform X1 [Sus scrofa]	Human Diseases;Environmental Information Processing;Organismal Systems;Organismal Systems;Organismal Systems;Human Diseases;Cellular Processes	Cancers;Signal transduction;Immune system;Immune system;Immune system;Infectious diseases;Cellular community - eukaryotes	ko05205//Proteoglycans in cancer;ko04630//Jak-STAT signaling pathway;ko04650//Natural killer cell mediated cytotoxicity;ko04660//T cell receptor signaling pathway;ko04662//B cell receptor signaling pathway;ko05140//Leishmaniasis;ko04520//Adherens junction	K05697;K05697;K05697;K05697;K05697;K05697;K05697	-	-	-
LOC100514226	306	288	296	100	141	116	10.9	10.4	9.97	3.55	4.31	3.57	10.4233	3.81	-1.45195	6.76702e-14	1.82561e-12	Kifc2	PREDICTED: LOW QUALITY PROTEIN: kinesin-like protein KIFC2 [Sus scrofa]	-	-	-	-	-	-	-
LOC654294	251	174	175	410	499	476	31.95	22.58	21.19	53.26	54.95	52.85	25.24	53.6867	1.08885	6.78189e-14	1.82599e-12	PSMB9	proteasome subunit beta type-9 [Sus scrofa]	Genetic Information Processing	Folding, sorting and degradation	ko03050//Proteasome	K02741	-	-	-
LOC397022	18238	16188	17640	23038	27512	27230	1377.98	1246.99	1267.61	1776.22	1798.16	1794.39	1297.53	1789.59	0.463865	7.01774e-14	1.88574e-12	EEF1G	PREDICTED: elongation factor 1-gamma [Sus scrofa]	Human Diseases	Infectious diseases	ko05134//Legionellosis	K03233	-	-	-
LOC100518508	16	16	8	80	78	93	0.33	0.32	0.16	1.6	1.32	1.59	0.27	1.50333	2.47713	7.24182e-14	1.9421e-12	JCAD	PREDICTED: junctional protein associated with coronary artery disease isoform X1 [Sus scrofa]	-	-	-	-	-	-	-
LOC100157303	1035	1151	1259	607	624	710	29.99	33.52	33.31	17.35	15.79	17.46	32.2733	16.8667	-0.936168	8.34247e-14	2.23285e-12	ZC3H14	PREDICTED: zinc finger CCCH domain-containing protein 14 isoform X1 [Sus scrofa]	-	-	-	-	-	-	-
LOC110260081	9735	7915	8754	12834	14871	14718	602.91	499.49	514.64	813.22	798.44	796.63	539.013	802.763	0.574654	8.39033e-14	2.24123e-12	ALDOA	PREDICTED: fructose-bisphosphate aldolase A isoform X2 [Odobenus rosmarus divergens]	Metabolism;Metabolism;Environmental Information Processing;Metabolism;Metabolism;Metabolism;Metabolism	Global and overview maps;Global and overview maps;Signal transduction;Global and overview maps;Carbohydrate metabolism;Carbohydrate metabolism;Carbohydrate metabolism	ko01100//Metabolic pathways;ko01200//Carbon metabolism;ko04066//HIF-1 signaling pathway;ko01230//Biosynthesis of amino acids;ko00010//Glycolysis / Gluconeogenesis;ko00051//Fructose and mannose metabolism;ko00030//Pentose phosphate pathway	K01623;K01623;K01623;K01623;K01623;K01623;K01623	-	-	-
LOC100736886	1067	1059	1095	549	642	655	20.04	20.86	19.52	10.54	10.7	10.85	20.14	10.6967	-0.912902	8.48576e-14	2.26226e-12	ZSWIM8	PREDICTED: zinc finger SWIM domain-containing protein 8 isoform X1 [Equus przewalskii]	-	-	-	-	-	-	-
LOC100622285	469	481	494	704	847	845	10.08	10.54	10.09	15.43	15.74	15.83	10.2367	15.6667	0.613952	8.5387e-14	2.2719e-12	TRIM25	PREDICTED: E3 ubiquitin/ISG15 ligase TRIM25 [Sus scrofa]	Human Diseases;Environmental Information Processing;Organismal Systems	Infectious diseases;Signal transduction;Immune system	ko05164//Influenza A;ko04064//NF-kappa B signaling pathway;ko04622//RIG-I-like receptor signaling pathway	K10652;K10652;K10652	-	-	-
LOC407739	393	334	377	136	163	178	46.64	40.42	42.56	16.47	16.73	18.43	43.2067	17.21	-1.32801	9.08369e-14	2.41217e-12	SOX2	sex determining region Y-box 2 [Sus scrofa]	Environmental Information Processing;Cellular Processes	Signal transduction;Cellular community - eukaryotes	ko04390//Hippo signaling pathway;ko04550//Signaling pathways regulating pluripotency of stem cells	K16796;K16796	-	-	-
LOC100620715	209	176	197	42	69	72	11.28	9.72	10.1	2.33	3.22	3.43	10.3667	2.99333	-1.79213	9.26194e-14	2.45469e-12	WDR4	PREDICTED: tRNA (guanine-N(7)-)-methyltransferase non-catalytic subunit WDR4 isoform X1 [Sus scrofa]	-	-	-	-	-	-	-
LOC403154	319	434	430	168	164	174	6.68	9.38	8.43	3.72	3.08	3.06	8.16333	3.28667	-1.31253	9.61276e-14	2.54269e-12	CFTR	cystic fibrosis transmembrane conductance regulator, ATP-binding cassette (sub-family C, member 7) [Sus scrofa]	Environmental Information Processing;Cellular Processes;Environmental Information Processing;Organismal Systems;Organismal Systems;Organismal Systems;Environmental Information Processing;Human Diseases	Signal transduction;Cellular community - eukaryotes;Signal transduction;Digestive system;Digestive system;Digestive system;Membrane transport;Infectious diseases	ko04024//cAMP signaling pathway;ko04530//Tight junction;ko04152//AMPK signaling pathway;ko04972//Pancreatic secretion;ko04976//Bile secretion;ko04971//Gastric acid secretion;ko02010//ABC transporters;ko05110//Vibrio cholerae infection	K05031;K05031;K05031;K05031;K05031;K05031;K05031;K05031	-	-	-
LOC100187577	47	37	29	119	149	144	1.14	0.88	0.81	3.24	3.81	3.58	0.943333	3.54333	1.90927	9.7337e-14	2.56966e-12	Lrp8	PREDICTED: low-density lipoprotein receptor-related protein 8 isoform X1 [Sus scrofa]	-	-	-	-	-	-	-
LOC414917	288	307	314	491	542	606	39.02	42.4	40.46	67.88	63.52	71.61	40.6267	67.67	0.736089	1.05104e-13	2.76929e-12	RNF114	E3 ubiquitin-protein ligase RNF114 [Sus scrofa]	-	-	-	-	-	-	-
LOC100514637	7429	7475	7845	9325	11119	11355	1394.47	1430.52	1400.54	1786.13	1805.45	1858.95	1408.51	1816.84	0.367264	1.07235e-13	2.81997e-12	RPS27A	ubiquitin-40S ribosomal protein S27a precursor [Homo sapiens]	Genetic Information Processing	Translation	ko03010//Ribosome	K02977	GO:0015935//small ribosomal subunit;GO:0030659//cytoplasmic vesicle membrane;GO:0031981//nuclear lumen	GO:0003723//RNA binding;GO:0005198//structural molecule activity;GO:0043169//cation binding	GO:0000087//mitotic M phase;GO:0000187//activation of MAPK activity;GO:0000956//nuclear-transcribed mRNA catabolic process;GO:0001666//response to hypoxia;GO:0001818//negative regulation of cytokine production;GO:0001819//positive regulation of cytokine production;GO:0002220//innate immune response activating cell surface receptor signaling pathway;GO:0002753//cytoplasmic pattern recognition rece…
LOC100512115	108	100	127	240	279	255	3.51	3.31	3.92	7.95	7.84	7.22	3.58	7.67	1.09927	1.07802e-13	2.82937e-12	RAB15	PREDICTED: ras-related protein Rab-15 [Sus scrofa]	-	-	-	-	-	-	-
LOC100156267	162	152	178	51	50	47	10.16	9.72	10.62	3.26	2.71	2.57	10.1667	2.84667	-1.8365	1.08504e-13	2.84229e-12	CLRN3	PREDICTED: clarin-3 [Sus scrofa]	-	-	-	-	-	-	-
LOC100154372	305	253	285	467	594	552	35.57	30.08	31.61	55.57	59.92	56.15	32.42	57.2133	0.819467	1.08841e-13	2.84564e-12	HSD17B8	PREDICTED: estradiol 17-beta-dehydrogenase 8 isoform X1 [Sus scrofa]	Metabolism;Metabolism	Global and overview maps;Lipid metabolism	ko01100//Metabolic pathways;ko00140//Steroid hormone biosynthesis	K13370;K13370	-	-	-
MSTRG.1848	1464	1067	1352	2149	2446	2283	65.49	48.66	57.52	98.1	94.65	89.07	57.2233	93.94	0.715136	1.34e-13	3.49664e-12	GSN	plasma gelsolin precursor, partial [Sus scrofa]	Cellular Processes;Human Diseases;Organismal Systems	Cell motility;Cancers;Immune system	ko04810//Regulation of actin cytoskeleton;ko05203//Viral carcinogenesis;ko04666//Fc gamma R-mediated phagocytosis	K05768;K05768;K05768	GO:0005924//cell-substrate adherens junction;GO:0015629//actin cytoskeleton;GO:0016020//membrane;GO:0030863//cortical cytoskeleton;GO:0031252//cell leading edge;GO:0031988//membrane-bounded vesicle;GO:0032991//macromolecular complex;GO:0043231//intracellular membrane-bounded organelle;GO:0044421//extracellular region part;GO:0044430//cytoskeletal part	GO:0017022//myosin binding;GO:0046872//metal ion binding	GO:0006810//transport;GO:0009611//response to wounding;GO:0009888//tissue development;GO:0010324//membrane invagination;GO:0010954//positive regulation of protein processing;GO:0014070//response to organic cyclic compound;GO:0014888//striated muscle adaptation;GO:0021782//glial cell development;GO:0022603//regulation of anatomical structure morphogenesis;GO:0031647//regulation of protein stabilit…
LOC397567	386	439	415	615	797	729	50.75	58.81	52.16	82.94	90.9	84.42	53.9067	86.0867	0.675326	1.43577e-13	3.73934e-12	MGST1	microsomal glutathione S-transferase 1 [Sus scrofa]	Human Diseases;Human Diseases;Human Diseases;Human Diseases;Human Diseases;Human Diseases;Metabolism;Metabolism;Metabolism;Metabolism	Cancers;Cancers;Cardiovascular diseases;Cancers;Cancers;Drug resistance;Xenobiotics biodegradation and metabolism;Xenobiotics biodegradation and metabolism;Xenobiotics biodegradation and metabolism;Metabolism of other amino acids	ko05200//Pathways in cancer;ko05225//Hepatocellular carcinoma;ko05418//Fluid shear stress and atherosclerosis;ko05215//Prostate cancer;ko05204//Chemical carcinogenesis;ko01524//Platinum drug resistance;ko00983//Drug metabolism - other enzymes;ko00980//Metabolism of xenobiotics by cytochrome P450;ko00982//Drug metabolism - cytochrome P450;ko00480//Glutathione metabolism	K00799;K00799;K00799;K00799;K00799;K00799;K00799;K00799;K00799;K00799	-	-	-
LOC100157085	2469	2109	2360	3214	3802	3810	156.56	135.95	143.25	207.36	209.23	210.46	145.253	209.017	0.525047	1.47971e-13	3.84168e-12	Raly	PREDICTED: RNA-binding protein Raly isoform X1 [Sus scrofa]	-	-	-	-	-	-	-
LOC100738137	815	700	775	358	431	377	20.18	17.65	18.23	9.04	9.23	8.12	18.6867	8.79667	-1.08698	1.48073e-13	3.84168e-12	ANO1	PREDICTED: anoctamin-1 isoform X1 [Bos indicus]	-	-	-	-	-	-	-
LOC396989	8245	8913	9266	10600	12802	12787	1165.53	1284.58	1245.8	1529.06	1565.49	1576.53	1231.97	1557.03	0.337827	1.54829e-13	4.00928e-12	RPL19	60S ribosomal protein L19 isoform 1 [Homo sapiens]	Genetic Information Processing	Translation	ko03010//Ribosome	K02885	-	-	-
LOC100737256	2023	2468	2743	1243	1463	1560	72.85	85.53	86.05	53.21	53.13	55.4	81.4767	53.9133	-0.595745	1.55899e-13	4.02929e-12	CSNK2A2	PREDICTED: casein kinase II subunit alpha' [Condylura cristata]	Human Diseases;Human Diseases;Human Diseases;Environmental Information Processing;Environmental Information Processing;Genetic Information Processing;Cellular Processes;Cellular Processes	Infectious diseases;Infectious diseases;Infectious diseases;Signal transduction;Signal transduction;Translation;Cellular community - eukaryotes;Transport and catabolism	ko05168//Herpes simplex infection;ko05169//Epstein-Barr virus infection;ko05162//Measles;ko04310//Wnt signaling pathway;ko04064//NF-kappa B signaling pathway;ko03008//Ribosome biogenesis in eukaryotes;ko04520//Adherens junction;ko04137//Mitophagy - animal	K03097;K03097;K03097;K03097;K03097;K03097;K03097;K03097	-	-	-
LOC106505015	2115	2013	2067	2847	3173	3272	41.74	40.52	38.76	57.21	54.06	56.14	40.34	55.8033	0.46814	1.60521e-13	4.14084e-12	NFE2L1	PREDICTED: nuclear factor erythroid 2-related factor 1 isoform X1 [Orcinus orca]	-	-	-	-	-	-	-
LOC100152069	232	211	237	70	80	98	4.16	3.86	4.04	1.28	1.24	1.53	4.02	1.35	-1.57424	1.65074e-13	4.25017e-12	SMAD6	PREDICTED: mothers against decapentaplegic homolog 6 [Sus scrofa]	Environmental Information Processing	Signal transduction	ko04350//TGF-beta signaling pathway	K04677	-	-	-
LOC100622787	665	799	801	1051	1234	1288	17.1	20.95	19.59	27.58	27.45	28.89	19.2133	27.9733	0.541944	1.74781e-13	4.49156e-12	CLIC4	chloride intracellular channel protein 4 [Bos taurus]	-	-	-	-	-	-	-
LOC406190	1216	1399	1369	694	796	856	33.89	36.94	33.56	19.66	17.92	19.56	34.7967	19.0467	-0.869411	1.85706e-13	4.76329e-12	GAK	PREDICTED: putative tyrosine-protein phosphatase auxilin isoform X1 [Sus scrofa]	Cellular Processes	Transport and catabolism	ko04144//Endocytosis	K09526	-	-	-
LOC100152325	112	81	101	229	261	241	17.43	12.85	14.95	36.37	35.14	32.72	15.0767	34.7433	1.20442	1.86478e-13	4.77404e-12	CHCHD10	PREDICTED: coiled-coil-helix-coiled-coil-helix domain-containing protein 10, mitochondrial [Sus scrofa]	-	-	-	-	-	-	-
LOC100154565	208	191	227	340	433	467	14.2	13.29	14.74	23.69	25.57	27.81	14.0767	25.69	0.867901	1.89709e-13	4.8431e-12	Rhov	rho-related GTP-binding protein RhoV [Sus scrofa]	-	-	-	-	-	-	-
LOC100516037	47	56	48	124	174	165	2.36	2.88	2.29	6.4	7.59	7.27	2.51	7.08667	1.49742	1.8989e-13	4.8431e-12	PDK2	PREDICTED: pyruvate dehydrogenase kinase, isozyme 2 isoform X1 [Vicugna pacos]	-	-	-	-	-	-	-
LOC100337659	283	233	227	461	528	506	7.57	6.36	5.78	12.59	12.22	11.81	6.57	12.2067	0.893704	1.97926e-13	5.03856e-12	EPHB3	PREDICTED: ephrin type-B receptor 3 isoform X1 [Sus scrofa]	Organismal Systems	Development	ko04360//Axon guidance	K05112	-	-	-
LOC399500	174	214	241	60	87	69	17.65	22.14	23.26	6.21	7.64	6.11	21.0167	6.65333	-1.65938	1.99331e-13	5.06213e-12	IL6	interleukin-6 precursor [Sus scrofa]	Human Diseases;Environmental Information Processing;Environmental Information Processing;Human Diseases;Human Diseases;Human Diseases;Human Diseases;Human Diseases;Human Diseases;Human Diseases;Environmental Information Processing;Organismal Systems;Cellular Processes;Human Diseases;Human Diseases;Human Diseases;Environmental Information Processing;Organismal Systems;Organismal Systems;Environmen…	Cancers;Signal transduction;Signaling molecules and interaction;Infectious diseases;Infectious diseases;Infectious diseases;Infectious diseases;Infectious diseases;Infectious diseases;Cancers;Signal transduction;Immune system;Cell growth and death;Endocrine and metabolic diseases;Infectious diseases;Infectious diseases;Signal transduction;Immune system;Immune system;Signal transduction;Infectious…	ko05200//Pathways in cancer;ko04151//PI3K-Akt signaling pathway;ko04060//Cytokine-cytokine receptor interaction;ko05166//HTLV-I infection;ko05163//Human cytomegalovirus infection;ko05168//Herpes simplex infection;ko05167//Kaposi sarcoma-associated herpesvirus infection;ko05152//Tuberculosis;ko05164//Influenza A;ko05202//Transcriptional misregulation in cancers;ko04630//Jak-STAT signaling pathway;…	K05405;K05405;K05405;K05405;K05405;K05405;K05405;K05405;K05405;K05405;K05405;K05405;K05405;K05405;K05405;K05405;K05405;K05405;K05405;K05405;K05405;K05405;K05405;K05405;K05405;K05405;K05405;K05405;K05405;K05405;K05405;K05405;K05405;K05405;K05405;K05405;K05405;K05405;K05405;K05405;K05405;K05405	-	-	-
LOC110256017	2475	2627	2747	3389	3935	3785	75.48	81.68	79.68	105.47	103.83	100.68	78.9467	103.327	0.388262	1.996e-13	5.06213e-12	LASP1	PREDICTED: LIM and SH3 domain protein 1 [Camelus bactrianus]	-	-	-	-	-	-	-
LOC110256142	2966	2576	2719	1456	1692	1652	86.62	76.81	75.94	43.46	42.72	42.2	79.79	42.7933	-0.898822	2.03564e-13	5.15303e-12	MPRIP	PREDICTED: myosin phosphatase Rho-interacting protein isoform X3 [Capra hircus]	-	-	-	-	-	-	-
LOC100738060	1014	969	1059	514	632	541	22.43	21.84	22.23	11.58	12.09	10.43	22.1667	11.3667	-0.963583	2.08706e-13	5.27333e-12	PPFIA1	PREDICTED: liprin-alpha-1 isoform X1 [Vicugna pacos]	-	-	-	-	-	-	-
LOC100524661	1509	1987	1969	964	1010	1109	13.87	15.64	15.03	6.87	6.08	6.52	14.8467	6.49	-1.19385	2.23143e-13	5.6276e-12	SYNE2	PREDICTED: nesprin-2 isoform X1 [Sus scrofa]	-	-	-	-	-	-	-
LOC100514624	15	26	26	90	90	129	0.7	1.16	1.08	4.14	3.39	4.9	0.98	4.14333	2.07994	2.2472e-13	5.65685e-12	NEK6	PREDICTED: serine/threonine-protein kinase Nek6 [Sus scrofa]	-	-	-	-	-	-	-
LOC100152838	2208	1937	2269	1168	1329	1247	47.09	42.13	46.03	25.41	24.51	23.19	45.0833	24.37	-0.887488	2.30121e-13	5.78206e-12	Slc22a23	PREDICTED: solute carrier family 22 member 23, partial [Sus scrofa]	-	-	-	-	-	-	-
LOC110260648	1080	880	964	447	540	533	26.31	21.86	22.34	11.11	11.38	11.31	23.5033	11.2667	-1.0608	2.40281e-13	6.02616e-12	CARD10	PREDICTED: caspase recruitment domain-containing protein 10 isoform X1 [Vicugna pacos]	Environmental Information Processing	Signal transduction	ko04064//NF-kappa B signaling pathway	K20912	-	-	-
LOC397399	2989	2928	3236	3793	4689	4587	219.61	217.21	224.69	283.16	298.03	293.29	220.503	291.493	0.402662	2.56328e-13	6.41673e-12	FCGRT	PREDICTED: IgG receptor FcRn large subunit p51 isoform X1 [Sus scrofa]	-	-	-	-	-	-	-
LOC100737128	1188	1035	1048	484	658	573	12.25	10.88	10.28	5.09	5.86	5.15	11.1367	5.36667	-1.05322	2.61217e-13	6.52705e-12	SZT2	PREDICTED: protein SZT2 [Balaenoptera acutorostrata scammoni]	-	-	-	-	-	-	-
LOC100156458	3343	4029	4455	5025	6141	6240	256.12	313.17	324.47	390.18	404.57	415.36	297.92	403.37	0.437179	2.665e-13	6.64679e-12	GHITM	growth hormone-inducible transmembrane protein [Sus scrofa]	-	-	-	-	-	-	-
LOC100620404	1158	1443	1388	685	768	836	50.07	63.08	56.76	29.88	28.52	31.38	56.6367	29.9267	-0.920305	2.69983e-13	6.72127e-12	HNRNPR	PREDICTED: heterogeneous nuclear ribonucleoprotein R isoform X1 [Papio anubis]	-	-	-	-	-	-	-
LOC100156588	2339	2041	2305	1170	1401	1380	41.07	36.55	38.54	20.97	21.28	21.14	38.72	21.13	-0.873786	2.89216e-13	7.18486e-12	Cdc42bpb	PREDICTED: serine/threonine-protein kinase MRCK beta [Sus scrofa]	-	-	-	-	-	-	-
LOC100626641	123	129	135	269	327	263	3.14	3.1	3	6.28	6.72	5.22	3.08	6.07333	0.979558	2.89665e-13	7.18486e-12	SLC41A1	solute carrier family 41 member 1 [Sus scrofa]	-	-	-	-	-	-	-
LOC100624593	2875	2670	2931	3683	4359	4337	133.98	126.85	129.91	175.14	175.72	176.27	130.247	175.71	0.43195	3.14033e-13	7.77504e-12	GLB1	PREDICTED: beta-galactosidase [Sus scrofa]	Metabolism;Cellular Processes;Metabolism;Metabolism;Metabolism;Metabolism;Metabolism	Global and overview maps;Transport and catabolism;Lipid metabolism;Carbohydrate metabolism;Glycan biosynthesis and metabolism;Glycan biosynthesis and metabolism;Glycan biosynthesis and metabolism	ko01100//Metabolic pathways;ko04142//Lysosome;ko00600//Sphingolipid metabolism;ko00052//Galactose metabolism;ko00531//Glycosaminoglycan degradation;ko00511//Other glycan degradation;ko00604//Glycosphingolipid biosynthesis - ganglio series	K12309;K12309;K12309;K12309;K12309;K12309;K12309	-	-	-
LOC100155110	586	544	650	853	996	1043	90.59	85.74	95.57	134.56	133.2	140.63	90.6333	136.13	0.586871	3.18863e-13	7.88023e-12	Cks1b	PREDICTED: cyclin-dependent kinases regulatory subunit 1 [Peromyscus maniculatus bairdii]	Human Diseases;Human Diseases	Cancers;Cancers	ko05200//Pathways in cancer;ko05222//Small cell lung cancer	K02219;K02219	-	-	-
LOC100049695	59347	53452	57852	73038	88479	87747	6152.74	5649.86	5704.41	7726.87	7935.06	7934.22	5835.67	7865.38	0.430619	3.21738e-13	7.93679e-12	RPLP0	60S acidic ribosomal protein P0 [Sus scrofa]	Genetic Information Processing	Translation	ko03010//Ribosome	K02941	-	-	-
LOC100524376	202	180	199	377	391	391	5.6	5.09	5.23	10.64	9.36	9.42	5.30667	9.80667	0.885957	3.37632e-13	8.31373e-12	Itpkc	PREDICTED: inositol-trisphosphate 3-kinase C [Sus scrofa]	Metabolism;Environmental Information Processing;Environmental Information Processing;Metabolism	Global and overview maps;Signal transduction;Signal transduction;Carbohydrate metabolism	ko01100//Metabolic pathways;ko04020//Calcium signaling pathway;ko04070//Phosphatidylinositol signaling system;ko00562//Inositol phosphate metabolism	K00911;K00911;K00911;K00911	-	-	-
LOC396944	2253	2125	2331	1270	1447	1375	143.66	133.47	134.83	80.08	80.12	73.71	137.32	77.97	-0.816551	3.39521e-13	8.34508e-12	GLUL	PREDICTED: glutamine synthetase isoform X1 [Acinonyx jubatus]	Metabolism;Cellular Processes;Organismal Systems;Organismal Systems;Metabolism;Metabolism;Metabolism;Metabolism;Metabolism	Global and overview maps;Cell growth and death;Nervous system;Nervous system;Global and overview maps;Amino acid metabolism;Carbohydrate metabolism;Amino acid metabolism;Energy metabolism	ko01100//Metabolic pathways;ko04217//Necroptosis;ko04724//Glutamatergic synapse;ko04727//GABAergic synapse;ko01230//Biosynthesis of amino acids;ko00250//Alanine, aspartate and glutamate metabolism;ko00630//Glyoxylate and dicarboxylate metabolism;ko00220//Arginine biosynthesis;ko00910//Nitrogen metabolism	K01915;K01915;K01915;K01915;K01915;K01915;K01915;K01915;K01915	-	-	-
LOC397021	4480	3883	4358	5631	6935	6723	424.61	375.31	392.92	544.7	568.77	555.78	397.613	556.417	0.484799	3.48461e-13	8.54928e-12	TAGLN	transgelin [Sus scrofa]	-	-	-	-	-	-	-
LOC654298	319	295	326	133	136	130	28.35	26.73	27.56	12.06	10.46	10.08	27.5467	10.8667	-1.34197	3.63193e-13	8.89462e-12	ID2	DNA-binding protein inhibitor ID-2 [Sus scrofa]	Human Diseases;Environmental Information Processing;Cellular Processes;Environmental Information Processing	Cancers;Signal transduction;Cellular community - eukaryotes;Signal transduction	ko05202//Transcriptional misregulation in cancers;ko04390//Hippo signaling pathway;ko04550//Signaling pathways regulating pluripotency of stem cells;ko04350//TGF-beta signaling pathway	K17693;K17693;K17693;K17693	-	-	-
LOC100625598	62	63	66	8	4	4	3	2.68	2.05	0.4	0.09	0.15	2.57667	0.213333	-3.59432	4.01255e-13	9.80902e-12	--	PREDICTED: uncharacterized protein LOC100625598 isoform X2 [Sus scrofa]	-	-	-	-	-	-	-
LOC396638	3343	2922	3089	4352	5284	4874	857.87	764.48	753.92	1139.62	1172.97	1090.87	792.09	1134.49	0.518303	4.09437e-13	9.99099e-12	Rps23	40S ribosomal protein S23 [Homo sapiens]	Genetic Information Processing	Translation	ko03010//Ribosome	K02973	-	-	-
LOC106510546	597	518	529	852	1002	971	21.95	19.42	18.5	31.96	31.87	31.14	19.9567	31.6567	0.665639	4.1309e-13	1.0062e-11	Cyp2s1	PREDICTED: cytochrome P450 2S1 [Sus scrofa]	Metabolism;Metabolism;Metabolism	Global and overview maps;Metabolism of cofactors and vitamins;Xenobiotics biodegradation and metabolism	ko01100//Metabolic pathways;ko00830//Retinol metabolism;ko00980//Metabolism of xenobiotics by cytochrome P450	K07420;K07420;K07420	-	-	-
LOC397596	398	322	354	121	181	129	18.86	15.56	15.96	5.85	7.42	5.33	16.7933	6.2	-1.43755	4.21347e-13	1.02447e-11	RHOT2	mitochondrial Rho GTPase 2 [Sus scrofa]	Cellular Processes	Transport and catabolism	ko04137//Mitophagy - animal	K07871	-	-	-
LOC100625001	10318	11037	11625	13141	15577	16071	1869.46	2039.55	2003.16	2433.35	2447.31	2544.42	1970.72	2475.03	0.328719	4.24538e-13	1.03038e-11	RPL17	60S ribosomal protein L17 isoform a [Homo sapiens]	Genetic Information Processing	Translation	ko03010//Ribosome	K02880	-	-	-
LOC100626793	573	626	626	839	1004	1098	40.13	44.91	41.84	60.1	61.19	67.35	42.2933	62.88	0.572171	4.27234e-13	1.03507e-11	ACAT1	PREDICTED: acetyl-CoA acetyltransferase, mitochondrial isoform X1 [Sus scrofa]	Metabolism;Metabolism;Metabolism;Metabolism;Metabolism;Organismal Systems;Metabolism;Metabolism;Metabolism;Metabolism;Metabolism;Metabolism;Metabolism;Metabolism	Global and overview maps;Global and overview maps;Amino acid metabolism;Amino acid metabolism;Global and overview maps;Digestive system;Lipid metabolism;Amino acid metabolism;Carbohydrate metabolism;Carbohydrate metabolism;Carbohydrate metabolism;Carbohydrate metabolism;Metabolism of terpenoids and polyketides;Lipid metabolism	ko01100//Metabolic pathways;ko01200//Carbon metabolism;ko00310//Lysine degradation;ko00280//Valine, leucine and isoleucine degradation;ko01212//Fatty acid metabolism;ko04975//Fat digestion and absorption;ko00071//Fatty acid degradation;ko00380//Tryptophan metabolism;ko00620//Pyruvate metabolism;ko00640//Propanoate metabolism;ko00630//Glyoxylate and dicarboxylate metabolism;ko00650//Butanoate meta…	K00626;K00626;K00626;K00626;K00626;K00626;K00626;K00626;K00626;K00626;K00626;K00626;K00626;K00626	-	-	-
LOC414419	9849	10037	10641	12136	14812	15090	1590.56	1659.27	1641.82	2011.41	2076.22	2140.07	1630.55	2075.9	0.348378	4.45862e-13	1.07827e-11	RPL32	60S ribosomal protein L32 [Pteropus alecto]	Genetic Information Processing	Translation	ko03010//Ribosome	K02912	-	-	-
LOC494014	1653	1775	1916	2314	2629	2692	145.5	131.28	121.35	186.86	160.69	168.27	132.71	171.94	0.373628	4.64194e-13	1.1206e-11	PRNP	major prion protein precursor [Sus scrofa]	Human Diseases;Cellular Processes	Neurodegenerative diseases;Cell growth and death	ko05020//Prion diseases;ko04216//Ferroptosis	K05634;K05634	-	-	-
LOC100620405	1038	1326	1377	632	729	758	13.46	17.53	16.98	8.36	8.17	8.58	15.99	8.37	-0.93387	4.6511e-13	1.12082e-11	USP24	PREDICTED: ubiquitin carboxyl-terminal hydrolase 24 isoform X1 [Homo sapiens]	-	-	-	-	-	-	-
LOC100523889	945	876	959	477	544	539	45.46	42.93	43.9	23.35	22.58	22.58	44.0967	22.8367	-0.949318	4.66051e-13	1.12109e-11	MBD3	PREDICTED: methyl-CpG-binding domain protein 3 isoform X1 [Sus scrofa]	-	-	-	-	-	-	-
LOC106505861	895	1274	1354	560	628	635	13.41	19.47	19.3	8.56	8.14	8.3	17.3933	8.33333	-1.06157	4.69298e-13	1.1269e-11	TTC3	PREDICTED: E3 ubiquitin-protein ligase TTC3 [Orcinus orca]	-	-	-	-	-	-	-
LOC100516578	88	96	113	203	239	248	1.46	1.62	1.78	3.44	3.43	3.59	1.62	3.48667	1.10585	4.90787e-13	1.17641e-11	CCDC80	PREDICTED: coiled-coil domain-containing protein 80 [Sus scrofa]	-	-	-	-	-	-	-
LOC100151746	906	787	871	1225	1495	1418	62.88	51.77	57.86	85.01	86.16	82	57.5033	84.39	0.553426	4.93397e-13	1.18058e-11	FLOT1	flotillin-1 [Sus scrofa]	Organismal Systems	Endocrine system	ko04910//Insulin signaling pathway	K07192	-	-	-
LOC100514228	723	725	785	368	440	434	24.85	25.45	25.71	12.94	13.11	12.95	25.3367	13	-0.962715	5.02872e-13	1.19946e-11	DCAF6	PREDICTED: DDB1- and CUL4-associated factor 6 isoform X2 [Ovis aries]	-	-	-	-	GO:0005924//cell-substrate adherens junction;GO:0031461//cullin-RING ubiquitin ligase complex;GO:0031981//nuclear lumen	GO:0003713//transcription coactivator activity	GO:0006357//regulation of transcription from RNA polymerase II promoter;GO:0032446//protein modification by small protein conjugation
LOC100513263	300	266	313	116	130	122	13.52	12.53	13.68	5.66	5.32	5.13	13.2433	5.37	-1.30227	5.03061e-13	1.19946e-11	Clcf1	PREDICTED: cardiotrophin-like cytokine factor 1 isoform X1 [Rhinolophus sinicus]	Environmental Information Processing	Signaling molecules and interaction	ko04060//Cytokine-cytokine receptor interaction	K05421	-	-	-
LOC100516495	753	813	813	411	434	473	14.55	16.28	15.09	8.11	7.32	7.89	15.3067	7.77333	-0.977555	5.3933e-13	1.28368e-11	EIF4G3	PREDICTED: eukaryotic translation initiation factor 4 gamma 3 isoform X14 [Vicugna pacos]	Genetic Information Processing;Human Diseases	Translation;Cardiovascular diseases	ko03013//RNA transport;ko05416//Viral myocarditis	K03260;K03260	-	-	-
LOC100511003	1255	1090	1182	593	627	711	35.65	31.5	31.86	17.21	15.33	17.55	33.0033	16.6967	-0.983052	5.4572e-13	1.29661e-11	UHRF1	PREDICTED: E3 ubiquitin-protein ligase UHRF1 [Sus scrofa]	-	-	-	-	-	-	-
LOC100141411	659	847	887	390	445	441	14.66	19.08	18.64	8.79	8.63	8.47	17.46	8.63	-1.01662	5.68842e-13	1.34918e-11	ADNP	PREDICTED: activity-dependent neuroprotector homeobox protein isoform X1 [Sus scrofa]	-	-	-	-	-	-	-
LOC100524150	10	7	9	49	69	87	0.32	0.23	0.27	1.59	1.9	2.42	0.273333	1.97	2.84946	5.79664e-13	1.37024e-11	MAN1C1	PREDICTED: mannosyl-oligosaccharide 1,2-alpha-mannosidase IC [Sus scrofa]	Metabolism;Genetic Information Processing;Metabolism	Global and overview maps;Folding, sorting and degradation;Glycan biosynthesis and metabolism	ko01100//Metabolic pathways;ko04141//Protein processing in endoplasmic reticulum;ko00510//N-Glycan biosynthesis	K01230;K01230;K01230	-	-	-
LOC100519240	1399	1207	1308	1868	2112	2222	37.46	32.96	33.31	51.05	48.93	51.92	34.5767	50.6333	0.550289	5.79743e-13	1.37024e-11	MFSD12	PREDICTED: major facilitator superfamily domain-containing protein 12 [Sus scrofa]	-	-	-	-	-	-	-
LOC100510887	580	583	578	278	288	327	13.83	14.17	13.11	6.76	5.94	6.8	13.7033	6.5	-1.07602	5.90082e-13	1.39224e-11	PRRT1B	PREDICTED: leucine-rich repeat extensin-like protein 2 [Sus scrofa]	-	-	-	-	-	-	-
LOC100738908	389	296	285	591	754	644	12.15	9.14	8.13	12.97	14.57	12.69	9.80667	13.41	0.451474	5.94203e-13	1.39953e-11	MLST8	PREDICTED: target of rapamycin complex subunit LST8 isoform X1 [Sus scrofa]	Environmental Information Processing;Organismal Systems;Environmental Information Processing;Cellular Processes;Cellular Processes	Signal transduction;Environmental adaptation;Signal transduction;Transport and catabolism;Transport and catabolism	ko04151//PI3K-Akt signaling pathway;ko04714//Thermogenesis;ko04150//mTOR signaling pathway;ko04140//Autophagy - animal;ko04136//Autophagy - other eukaryotes	K08266;K08266;K08266;K08266;K08266	-	-	-
MSTRG.7964	124	121	127	29	32	37	14.14	14.07	13.78	3.38	3.16	3.68	13.9967	3.40667	-2.03865	5.97453e-13	1.40474e-11	--	-	-	-	-	-	-	-	-
LOC100737254	190	166	212	44	75	68	7.75	6.9	10.52	1.85	2.65	2.42	8.39	2.30667	-1.86286	6.31756e-13	1.48282e-11	PMM2	PREDICTED: phosphomannomutase 2 [Sus scrofa]	Metabolism;Metabolism;Metabolism	Global and overview maps;Carbohydrate metabolism;Carbohydrate metabolism	ko01100//Metabolic pathways;ko00520//Amino sugar and nucleotide sugar metabolism;ko00051//Fructose and mannose metabolism	K17497;K17497;K17497	-	-	-
LOC110261334	406	278	303	105	144	110	13.26	9.01	9.18	3.39	3.94	3.12	10.4833	3.48333	-1.58956	6.64238e-13	1.55636e-11	ZNF324	PREDICTED: zinc finger protein 324A-like isoform X2 [Camelus dromedarius]	-	-	-	-	-	-	-
LOC100738859	359	380	426	599	677	675	18.62	20.09	21.03	31.71	30.42	30.57	19.9133	30.9	0.633872	7.02094e-13	1.64222e-11	HIST2H2BE	histone H2B type 2-E [Homo sapiens]	-	-	-	-	-	-	-
LOC110257935	549	469	587	222	254	301	9.32	8.12	9.48	3.84	3.73	4.46	8.97333	4.01	-1.16204	7.49624e-13	1.75037e-11	MXRA5	PREDICTED: matrix-remodeling-associated protein 5 [Sus scrofa]	-	-	-	-	-	-	-
LOC100514109	57	39	56	133	158	171	3.64	2.54	3.4	8.66	8.72	9.52	3.19333	8.96667	1.48951	7.53816e-13	1.75713e-11	SMPDL3B	PREDICTED: acid sphingomyelinase-like phosphodiesterase 3b [Sus scrofa]	-	-	-	-	GO:0031988//membrane-bounded vesicle;GO:0044421//extracellular region part	GO:0003824//catalytic activity	GO:0006684//sphingomyelin metabolic process
LOC100520402	391	363	400	171	179	188	9.98	9.45	9.71	4.45	3.95	4.19	9.71333	4.19667	-1.21072	7.77329e-13	1.80883e-11	MAP3K14	PREDICTED: mitogen-activated protein kinase kinase kinase 14 [Sus scrofa]	Environmental Information Processing;Human Diseases;Human Diseases;Cellular Processes;Organismal Systems;Environmental Information Processing;Environmental Information Processing;Organismal Systems;Organismal Systems;Human Diseases;Organismal Systems	Signal transduction;Infectious diseases;Infectious diseases;Cell growth and death;Development;Signal transduction;Signal transduction;Immune system;Immune system;Infectious diseases;Immune system	ko04010//MAPK signaling pathway;ko05166//HTLV-I infection;ko05169//Epstein-Barr virus infection;ko04210//Apoptosis;ko04380//Osteoclast differentiation;ko04668//TNF signaling pathway;ko04064//NF-kappa B signaling pathway;ko04625//C-type lectin receptor signaling pathway;ko04660//T cell receptor signaling pathway;ko05120//Epithelial cell signaling in Helicobacter pylori infection;ko04672//Intestina…	K04466;K04466;K04466;K04466;K04466;K04466;K04466;K04466;K04466;K04466;K04466	-	-	-
LOC100624989	764	637	726	322	395	382	54.3	46.16	49.08	23.35	24.29	23.68	49.8467	23.7733	-1.06815	7.91712e-13	1.83913e-11	SERTAD1	PREDICTED: SERTA domain-containing protein 1 [Sus scrofa]	-	-	-	-	-	-	-
LOC100736831	30	25	22	95	92	143	1.52	1.29	1.06	4.92	4.04	6.33	1.29	5.09667	1.98218	7.99996e-13	1.8552e-11	TNFSF9	PREDICTED: tumor necrosis factor ligand superfamily member 9 [Sus scrofa]	Environmental Information Processing	Signaling molecules and interaction	ko04060//Cytokine-cytokine receptor interaction	K05472	-	-	-
LOC100517513	1890	1508	1770	884	993	978	30.42	24.7	27.08	14.48	13.8	13.7	27.4	13.9933	-0.969436	8.09167e-13	1.87326e-11	PCNX3	PREDICTED: pecanex-like protein 3 isoform X1 [Felis catus]	-	-	-	-	-	-	-
LOC100628001	3160	3101	3274	3992	4893	4679	225.87	225.99	222.58	291.18	302.55	291.7	224.813	295.143	0.392688	8.38083e-13	1.93689e-11	MARCKSL1	PREDICTED: MARCKS-related protein isoform X1 [Sus scrofa]	Organismal Systems;Human Diseases	Immune system;Infectious diseases	ko04666//Fc gamma R-mediated phagocytosis;ko05140//Leishmaniasis	K13536;K13536	-	-	-
LOC397067	6255	6747	7134	8099	9720	9492	589.48	648.27	639.44	778.86	792.41	780.19	625.73	783.82	0.324982	8.7055e-13	2.00849e-11	CD9	transmembrane protein CD9 [Sus scrofa]	Organismal Systems	Immune system	ko04640//Hematopoietic cell lineage	K06460	-	-	-
LOC100519021	3837	4892	5132	5987	7282	7153	1150.77	1497.66	1465.42	1834.08	1889.88	1872.86	1371.28	1865.61	0.444118	9.02274e-13	2.07815e-11	Rps27	PREDICTED: 40S ribosomal protein S27-like [Rhinopithecus bieti]	Genetic Information Processing	Translation	ko03010//Ribosome	K02978	-	-	-
LOC100153977	45	48	71	169	158	159	1	1.09	1.51	3.85	3.05	3.1	1.2	3.33333	1.47393	9.16885e-13	2.10821e-11	GCLM	PREDICTED: glutamate--cysteine ligase regulatory subunit [Sus scrofa]	Metabolism;Metabolism;Metabolism;Cellular Processes	Global and overview maps;Metabolism of other amino acids;Amino acid metabolism;Cell growth and death	ko01100//Metabolic pathways;ko00480//Glutathione metabolism;ko00270//Cysteine and methionine metabolism;ko04216//Ferroptosis	K11205;K11205;K11205;K11205	-	-	-
LOC102163628	1555	1480	1705	844	1032	1005	20.34	19.75	21.24	11.33	11.74	11.5	20.4433	11.5233	-0.827072	9.19463e-13	2.11056e-11	SEC16A	PREDICTED: protein transport protein Sec16A isoform X3 [Ceratotherium simum simum]	-	-	-	-	-	-	-
LOC100620771	10	19	16	66	80	100	0.29	0.53	0.52	2.43	2.58	3.27	0.446667	2.76	2.6274	9.2582e-13	2.12155e-11	SYNC	PREDICTED: syncoilin isoform X1 [Sus scrofa]	-	-	-	-	-	-	-
LOC102166900	1303	1420	1567	754	954	895	47.61	52.9	54.46	28.12	30.16	28.52	51.6567	28.9333	-0.836222	9.35909e-13	2.14105e-11	Rrm1	PREDICTED: ribonucleoside-diphosphate reductase large subunit [Ovis aries]	Metabolism;Metabolism;Metabolism;Metabolism;Metabolism	Global and overview maps;Nucleotide metabolism;Nucleotide metabolism;Xenobiotics biodegradation and metabolism;Metabolism of other amino acids	ko01100//Metabolic pathways;ko00230//Purine metabolism;ko00240//Pyrimidine metabolism;ko00983//Drug metabolism - other enzymes;ko00480//Glutathione metabolism	K10807;K10807;K10807;K10807;K10807	-	-	-
LOC110261124	29	16	18	85	102	103	4.52	2.54	2.68	13.53	13.78	14.02	3.24667	13.7767	2.0852	9.69956e-13	2.2152e-11	IFI6	PREDICTED: interferon alpha-inducible protein 6 [Vicugna pacos]	-	-	-	-	-	-	-
LOC100519994	23	19	13	96	84	92	1.58	1.69	0.84	6.67	4.95	5.8	1.37	5.80667	2.08353	9.94467e-13	2.26735e-11	CKMT1	PREDICTED: creatine kinase U-type, mitochondrial isoform X1 [Sus scrofa]	Metabolism;Metabolism	Global and overview maps;Amino acid metabolism	ko01100//Metabolic pathways;ko00330//Arginine and proline metabolism	K00933;K00933	-	-	-
LOC100525287	946	913	987	510	566	550	21.46	21.17	21.32	11.96	11.06	10.95	21.3167	11.3233	-0.912683	1.02526e-12	2.33363e-11	GRHL2	PREDICTED: grainyhead-like protein 2 homolog isoform X1 [Vicugna pacos]	-	-	-	-	-	-	-
LOC733621	303	340	346	577	556	617	8.95	6.92	7.17	13.66	11.84	12.96	7.68	12.82	0.739218	1.09949e-12	2.49838e-11	Foxo3	forkhead box protein O3 [Sus scrofa]	Environmental Information Processing;Organismal Systems;Cellular Processes;Environmental Information Processing;Environmental Information Processing;Organismal Systems;Organismal Systems;Human Diseases;Organismal Systems;Human Diseases;Cellular Processes;Organismal Systems;Human Diseases	Signal transduction;Immune system;Cell growth and death;Signal transduction;Signal transduction;Nervous system;Aging;Drug resistance;Endocrine system;Cancers;Transport and catabolism;Aging;Cancers	ko04151//PI3K-Akt signaling pathway;ko04062//Chemokine signaling pathway;ko04218//Cellular senescence;ko04068//FoxO signaling pathway;ko04152//AMPK signaling pathway;ko04722//Neurotrophin signaling pathway;ko04211//Longevity regulating pathway - mammal;ko01521//EGFR tyrosine kinase inhibitor resistance;ko04917//Prolactin signaling pathway;ko05223//Non-small cell lung cancer;ko04137//Mitophagy - a…	K09408;K09408;K09408;K09408;K09408;K09408;K09408;K09408;K09408;K09408;K09408;K09408;K09408	-	-	-
LOC100154877	671	610	631	897	1144	1098	36.01	33.38	32.22	49.13	53.15	51.4	33.87	51.2267	0.596887	1.11322e-12	2.52535e-11	PXDC1	PREDICTED: PX domain-containing protein 1 [Sus scrofa]	-	-	-	-	-	-	-
LOC100156321	1003	998	943	1418	1610	1572	34.71	35.99	31.67	49.65	48.47	47.15	34.1233	48.4233	0.504944	1.14882e-12	2.60175e-11	SHC1	PREDICTED: SHC-transforming protein 1 isoform X1 [Sus scrofa]	Environmental Information Processing;Cellular Processes;Organismal Systems;Human Diseases;Human Diseases;Human Diseases;Human Diseases;Environmental Information Processing;Human Diseases;Organismal Systems;Organismal Systems;Organismal Systems;Organismal Systems;Organismal Systems;Human Diseases;Environmental Information Processing;Human Diseases;Human Diseases;Human Diseases;Organismal Systems;H…	Signal transduction;Cellular community - eukaryotes;Immune system;Cancers;Cancers;Substance dependence;Cancers;Signal transduction;Cancers;Endocrine system;Immune system;Endocrine system;Endocrine system;Nervous system;Drug resistance;Signal transduction;Drug resistance;Cancers;Infectious diseases;Endocrine system;Cancers	ko04014//Ras signaling pathway;ko04510//Focal adhesion;ko04062//Chemokine signaling pathway;ko05206//MicroRNAs in cancer;ko05225//Hepatocellular carcinoma;ko05034//Alcoholism;ko05226//Gastric cancer;ko04072//Phospholipase D signaling pathway;ko05224//Breast cancer;ko04910//Insulin signaling pathway;ko04650//Natural killer cell mediated cytotoxicity;ko04915//Estrogen signaling pathway;ko04926//Rel…	K06279;K06279;K06279;K06279;K06279;K06279;K06279;K06279;K06279;K06279;K06279;K06279;K06279;K06279;K06279;K06279;K06279;K06279;K06279;K06279;K06279	-	-	-
LOC100523848	24	10	15	78	118	78	1.29	0.55	0.76	4.27	5.47	3.65	0.866667	4.46333	2.36457	1.1867e-12	2.68305e-11	SIGLEC11	PREDICTED: LOW QUALITY PROTEIN: sialic acid-binding Ig-like lectin 11 [Sus scrofa]	-	-	-	-	-	-	-
LOC414369	705	581	660	1017	1151	1099	24.52	20.6	21.83	36.09	34.63	33.34	22.3167	34.6867	0.63626	1.27428e-12	2.87626e-11	SMTN	smoothelin [Sus scrofa]	-	-	-	-	-	-	-
LOC100521086	1203	1012	1160	1636	1949	1804	39.25	33.53	35.91	54.74	55.52	51.69	36.23	53.9833	0.575329	1.28569e-12	2.8972e-11	MOV10L1	PREDICTED: putative helicase MOV-10 isoform X1 [Sus scrofa]	-	-	-	-	-	-	-
LOC100625022	709	837	876	1101	1315	1289	25.3	30.67	29.76	40.3	40.89	40.64	28.5767	40.61	0.506997	1.29454e-12	2.91229e-11	Rab6a	PREDICTED: ras-related protein Rab-6A isoform X1 [Oryctolagus cuniculus]	-	-	-	-	-	-	-
LOC100152428	723	1133	1118	437	482	533	9.4	14.99	13.8	5.78	5.44	6.05	12.73	5.75667	-1.14493	1.3133e-12	2.94959e-11	ABCC1	PREDICTED: multidrug resistance-associated protein 1-like isoform X1 [Sus scrofa]	Environmental Information Processing	Membrane transport	ko02010//ABC transporters	K05670	-	-	-
LOC100519703	746	763	827	1057	1307	1211	28.14	29.35	29.67	40.69	42.66	39.85	29.0533	41.0667	0.499264	1.32062e-12	2.96113e-11	F2RL1	PREDICTED: proteinase-activated receptor 2 [Sus scrofa]	Environmental Information Processing;Organismal Systems;Human Diseases	Signaling molecules and interaction;Sensory system;Infectious diseases	ko04080//Neuroactive ligand-receptor interaction;ko04750//Inflammatory mediator regulation of TRP channels;ko05143//African trypanosomiasis	K04234;K04234;K04234	-	-	-
LOC100520974	81	56	88	178	204	211	3.97	2.8	4.11	8.91	8.66	9.03	3.62667	8.86667	1.28975	1.35608e-12	3.03561e-11	TRIM47	PREDICTED: tripartite motif-containing protein 47 [Sus scrofa]	-	-	-	-	-	-	-
LOC100513345	799	978	1080	488	542	561	20.2	25.23	26.02	12.6	11.87	12.37	23.8167	12.28	-0.955661	1.37638e-12	3.07596e-11	GTF2I	PREDICTED: general transcription factor II-I isoform X1 [Sus scrofa]	Human Diseases;Environmental Information Processing;Genetic Information Processing	Infectious diseases;Signal transduction;Transcription	ko05168//Herpes simplex infection;ko04022//cGMP - PKG signaling pathway;ko03022//Basal transcription factors	K03121;K03121;K03121	-	-	-
LOC100153902	9	3	1	51	67	57	1.36	0.46	0.14	7.84	8.73	7.49	0.653333	8.02	3.61771	1.38087e-12	3.08091e-11	--	PREDICTED: interferon, alpha-inducible protein 27 isoform X1 [Equus caballus]	-	-	-	-	-	-	-
LOC100151976	102	131	96	235	246	301	1.63	2.14	1.46	3.83	3.4	4.2	1.74333	3.81	1.12794	1.43773e-12	3.20249e-11	ALDH1L2	PREDICTED: mitochondrial 10-formyltetrahydrofolate dehydrogenase isoform X1 [Sus scrofa]	Metabolism	Metabolism of cofactors and vitamins	ko00670//One carbon pool by folate	K00289	-	-	-
LOC100738589	1749	1494	1615	2290	2682	2625	46.54	40.53	40.87	62.18	61.73	60.92	42.6467	61.61	0.530732	1.50385e-12	3.34428e-11	CCND1	PREDICTED: G1/S-specific cyclin-D1 [Sus scrofa]	Human Diseases;Environmental Information Processing;Human Diseases;Human Diseases;Human Diseases;Human Diseases;Human Diseases;Cellular Processes;Human Diseases;Environmental Information Processing;Cellular Processes;Human Diseases;Human Diseases;Cellular Processes;Human Diseases;Human Diseases;Human Diseases;Environmental Information Processing;Human Diseases;Organismal Systems;Human Diseases;En…	Cancers;Signal transduction;Infectious diseases;Infectious diseases;Infectious diseases;Infectious diseases;Cancers;Cellular community - eukaryotes;Cancers;Signal transduction;Cellular community - eukaryotes;Cancers;Cancers;Cell growth and death;Infectious diseases;Infectious diseases;Endocrine and metabolic diseases;Signal transduction;Cancers;Endocrine system;Cancers;Signal transduction;Signal …	ko05200//Pathways in cancer;ko04151//PI3K-Akt signaling pathway;ko05165//Human papillomavirus infection;ko05166//HTLV-I infection;ko05163//Human cytomegalovirus infection;ko05167//Kaposi sarcoma-associated herpesvirus infection;ko05205//Proteoglycans in cancer;ko04510//Focal adhesion;ko05203//Viral carcinogenesis;ko04630//Jak-STAT signaling pathway;ko04530//Tight junction;ko05206//MicroRNAs in ca…	K04503;K04503;K04503;K04503;K04503;K04503;K04503;K04503;K04503;K04503;K04503;K04503;K04503;K04503;K04503;K04503;K04503;K04503;K04503;K04503;K04503;K04503;K04503;K04503;K04503;K04503;K04503;K04503;K04503;K04503;K04503;K04503;K04503;K04503;K04503;K04503;K04503;K04503;K04503;K04503;K04503;K04503;K04503;K04503;K04503	-	-	-
LOC100154308	684	528	540	979	1106	1103	48.07	37.48	35.85	70.68	67.34	67.91	40.4667	68.6433	0.762386	1.5494e-12	3.43992e-11	TANGO2	PREDICTED: transport and Golgi organization protein 2 homolog isoform X2 [Sus scrofa]	-	-	-	-	-	-	-
LOC100620331	248	208	202	75	84	77	4.3	3.68	3.33	1.33	1.26	1.16	3.77	1.25	-1.59264	1.55855e-12	3.45457e-11	PLXNA3	plexin-A3 precursor [Oryctolagus cuniculus]	Organismal Systems	Development	ko04360//Axon guidance	K06820	-	-	-
LOC100522653	1771	1977	2264	1027	1300	1343	42.16	47.98	51.26	24.95	26.77	27.89	47.1333	26.5367	-0.828761	1.5709e-12	3.47626e-11	B4GALT5	PREDICTED: beta-1,4-galactosyltransferase 5 isoform X1 [Sus scrofa]	Metabolism;Metabolism	Global and overview maps;Glycan biosynthesis and metabolism	ko01100//Metabolic pathways;ko00512//Mucin type O-glycan biosynthesis	K09905;K09905	-	-	-
LOC100125375	246	289	254	99	118	106	9.13	10.94	8.97	3.75	3.79	3.43	9.68	3.65667	-1.40448	1.57833e-12	3.487e-11	CAV2	caveolin-2 [Sus scrofa]	Cellular Processes;Human Diseases;Cellular Processes;Human Diseases;Human Diseases	Transport and catabolism;Cancers;Cellular community - eukaryotes;Cardiovascular diseases;Infectious diseases	ko04144//Endocytosis;ko05205//Proteoglycans in cancer;ko04510//Focal adhesion;ko05418//Fluid shear stress and atherosclerosis;ko05100//Bacterial invasion of epithelial cells	K12958;K12958;K12958;K12958;K12958	-	-	-
LOC397398	78	59	67	179	209	169	6.61	5.1	5.4	15.48	15.33	12.5	5.70333	14.4367	1.33986	1.59239e-12	3.51233e-11	DNASE2	deoxyribonuclease-2-alpha precursor [Sus scrofa]	Cellular Processes	Transport and catabolism	ko04142//Lysosome	K01158	-	-	-
LOC100512719	229	240	240	375	490	445	16	17.06	15.91	26.77	29.69	27.13	16.3233	27.8633	0.771432	1.69224e-12	3.72651e-11	MIIP	PREDICTED: migration and invasion-inhibitory protein isoform X1 [Sus scrofa]	-	-	-	-	-	-	-
LOC100499564	3098	2929	3004	3902	4729	4555	266.8	257.18	246.05	342.91	352.3	342.14	256.677	345.783	0.429916	1.698e-12	3.72742e-11	PDIA6	protein disulfide-isomerase A6 precursor [Sus scrofa]	Genetic Information Processing	Folding, sorting and degradation	ko04141//Protein processing in endoplasmic reticulum	K09584	-	-	-
LOC397545	84	77	83	175	219	203	5.82	5.4	5.77	12.6	12.92	12.03	5.66333	12.5167	1.14413	1.69816e-12	3.72742e-11	MFGE8	lactadherin precursor [Sus scrofa]	-	-	-	-	-	-	-
LOC733637	2584	2685	2898	3450	3879	4020	221.57	234.66	236.33	301.85	287.69	300.58	230.853	296.707	0.362061	1.80908e-12	3.96445e-11	MYL9	myosin regulatory light chain 2 protein isoform 1 [Sus scrofa]	Cellular Processes;Cellular Processes;Cellular Processes;Organismal Systems;Organismal Systems	Cell motility;Cellular community - eukaryotes;Cellular community - eukaryotes;Immune system;Immune system	ko04810//Regulation of actin cytoskeleton;ko04510//Focal adhesion;ko04530//Tight junction;ko04611//Platelet activation;ko04670//Leukocyte transendothelial migration	K12757;K12757;K12757;K12757;K12757	-	-	-
LOC397240	654	637	632	886	1089	1102	19.58	19.45	17.97	27.01	28.2	28.73	19	27.98	0.558397	1.82915e-12	4.00197e-11	TUFT1	PREDICTED: tuftelin, partial [Sus scrofa]	-	-	-	-	-	-	-
LOC102160784	357	347	431	155	200	174	5.26	5.09	5.9	2.3	2.5	2.21	5.41667	2.33667	-1.21295	1.89385e-12	4.13684e-11	SATB2	PREDICTED: DNA-binding protein SATB2 isoform X1 [Odobenus rosmarus divergens]	-	-	-	-	-	-	-
LOC100621280	844	725	881	382	469	479	15.15	13.14	14.9	6.83	7.05	7.17	14.3967	7.01667	-1.03688	1.93958e-12	4.22991e-11	DIP2A	PREDICTED: disco-interacting protein 2 homolog A isoform X3 [Bos taurus]	-	-	-	-	-	-	-
LOC100624468	261	236	288	393	529	535	18.28	16.86	19.19	28.08	32.04	32.7	18.11	30.94	0.772687	1.95221e-12	4.2506e-11	OSER1	PREDICTED: oxidative stress-responsive serine-rich protein 1 [Sus scrofa]	-	-	-	-	-	-	-
LOC100521839	421	459	439	622	782	779	26.25	29.2	25.52	40.24	43.07	43.61	26.99	42.3067	0.64846	2.01088e-12	4.37132e-11	R3HDM4	PREDICTED: R3H domain-containing protein 4 isoform X1 [Sus scrofa]	-	-	-	-	-	-	-
LOC733593	18608	15765	16659	22705	28107	27656	2497.24	2157.04	2126.33	3109.33	3262.98	3237.07	2260.2	3203.13	0.503028	2.02102e-12	4.38633e-11	RPL10	60S ribosomal protein L10, partial [Bos mutus]	Genetic Information Processing	Translation	ko03010//Ribosome	K02866	-	-	-
LOC100738793	399	556	558	192	251	272	6.83	9.03	8.33	3.58	3.58	4.15	8.06333	3.77	-1.09681	2.03874e-12	4.4177e-11	PARD3B	PREDICTED: partitioning defective 3 homolog B isoform X1 [Bos taurus]	-	-	-	-	-	-	-
LOC100620392	8383	7744	8662	4823	5718	5577	171.32	160.97	168.56	101.2	101.78	99.96	166.95	100.98	-0.725347	2.05381e-12	4.44325e-11	DAG1	RecName: Full=Dystroglycan; AltName: Full=Dystrophin-associated glycoprotein 1; Contains: RecName: Full=Alpha-dystroglycan; Short=Alpha-DG; Contains: RecName: Full=Beta-dystroglycan; Short=Beta-DG; Flags: Precursor	Human Diseases;Human Diseases;Environmental Information Processing;Human Diseases;Human Diseases	Cardiovascular diseases;Cardiovascular diseases;Signaling molecules and interaction;Cardiovascular diseases;Cardiovascular diseases	ko05414//Dilated cardiomyopathy (DCM);ko05410//Hypertrophic cardiomyopathy (HCM);ko04512//ECM-receptor interaction;ko05412//Arrhythmogenic right ventricular cardiomyopathy (ARVC);ko05416//Viral myocarditis	K06265;K06265;K06265;K06265;K06265	-	-	-
LOC396775	1601	1759	1836	2193	2537	2653	39.44	44.18	43.02	55.13	54.06	57	42.2133	55.3967	0.3921	2.08988e-12	4.51407e-11	TIMP3	PREDICTED: metalloproteinase inhibitor 3 isoform X1 [Nomascus leucogenys]	Human Diseases;Human Diseases	Cancers;Cancers	ko05205//Proteoglycans in cancer;ko05206//MicroRNAs in cancer	K16866;K16866	-	-	-
LOC100233191	400	474	546	690	846	813	18.89	22.84	24.53	33.28	34.6	33.49	22.0867	33.79	0.613421	2.22503e-12	4.79834e-11	MAP2K1	PREDICTED: dual specificity mitogen-activated protein kinase kinase 1 isoform X2 [Homo sapiens]	Human Diseases;Environmental Information Processing;Human Diseases;Environmental Information Processing;Human Diseases;Environmental Information Processing;Cellular Processes;Environmental Information Processing;Environmental Information Processing;Human Diseases;Human Diseases;Cellular Processes;Human Diseases;Organismal Systems;Environmental Information Processing;Human Diseases;Human Diseases;…	Cancers;Signal transduction;Infectious diseases;Signal transduction;Infectious diseases;Signal transduction;Cell motility;Signal transduction;Signal transduction;Infectious diseases;Cancers;Cellular community - eukaryotes;Infectious diseases;Immune system;Signal transduction;Cancers;Cancers;Substance dependence;Cell growth and death;Infectious diseases;Endocrine and metabolic diseases;Signal tran…	ko05200//Pathways in cancer;ko04151//PI3K-Akt signaling pathway;ko05165//Human papillomavirus infection;ko04010//MAPK signaling pathway;ko05163//Human cytomegalovirus infection;ko04014//Ras signaling pathway;ko04810//Regulation of actin cytoskeleton;ko04015//Rap1 signaling pathway;ko04024//cAMP signaling pathway;ko05167//Kaposi sarcoma-associated herpesvirus infection;ko05205//Proteoglycans in ca…	K04368;K04368;K04368;K04368;K04368;K04368;K04368;K04368;K04368;K04368;K04368;K04368;K04368;K04368;K04368;K04368;K04368;K04368;K04368;K04368;K04368;K04368;K04368;K04368;K04368;K04368;K04368;K04368;K04368;K04368;K04368;K04368;K04368;K04368;K04368;K04368;K04368;K04368;K04368;K04368;K04368;K04368;K04368;K04368;K04368;K04368;K04368;K04368;K04368;K04368;K04368;K04368;K04368;K04368;K04368;K04368;K04368;…	-	-	-
LOC100154560	572	778	792	350	370	383	7.61	10.56	10.03	4.76	4.26	4.45	9.4	4.49	-1.06595	2.44661e-12	5.26779e-11	HEATR1	PREDICTED: HEAT repeat-containing protein 1 [Sus scrofa]	Genetic Information Processing	Translation	ko03008//Ribosome biogenesis in eukaryotes	K14550	-	-	-
LOC100518211	321	346	395	530	623	636	15.62	17.17	18.28	26.35	26.24	27	17.0233	26.53	0.640111	2.46878e-12	5.30709e-11	PRTFDC1	PREDICTED: phosphoribosyltransferase domain-containing protein 1 isoform X1 [Sus scrofa]	-	-	-	-	-	-	-
LOC100521514	636	456	523	894	1131	993	54.57	39.89	42.68	78.27	83.94	74.31	45.7133	78.84	0.786313	2.48594e-12	5.33551e-11	GALK1	PREDICTED: galactokinase [Sus scrofa]	Metabolism;Metabolism;Metabolism	Global and overview maps;Carbohydrate metabolism;Carbohydrate metabolism	ko01100//Metabolic pathways;ko00520//Amino sugar and nucleotide sugar metabolism;ko00052//Galactose metabolism	K00849;K00849;K00849	-	-	-
LOC100518447	436	346	383	148	170	197	9.94	7.93	8.24	3.37	3.36	3.88	8.70333	3.53667	-1.29918	2.50575e-12	5.36951e-11	Mcf2l	PREDICTED: guanine nucleotide exchange factor DBS isoform X8 [Bubalus bubalis]	-	-	-	-	-	-	-
LOC100739254	1511	1504	1707	865	1015	1050	73.44	74.59	79.09	42.87	42.7	44.53	75.7067	43.3667	-0.803834	2.51151e-12	5.37336e-11	ANKRD29	PREDICTED: ankyrin repeat domain-containing protein 29 [Odobenus rosmarus divergens]	-	-	-	-	-	-	-
LOC396670	10349	12163	12670	14507	16708	16897	213.57	258.41	252.07	308.21	301.4	306.92	241.35	305.51	0.340093	2.65609e-12	5.67372e-11	SCD	acyl-CoA desaturase [Sus scrofa]	Environmental Information Processing;Organismal Systems;Metabolism;Metabolism	Signal transduction;Endocrine system;Global and overview maps;Lipid metabolism	ko04152//AMPK signaling pathway;ko03320//PPAR signaling pathway;ko01212//Fatty acid metabolism;ko01040//Biosynthesis of unsaturated fatty acids	K00507;K00507;K00507;K00507	-	-	-
LOC100624328	40199	34925	38081	50256	58167	58185	1404.96	1244.49	1265.84	1792.35	1758.6	1773.63	1305.1	1774.86	0.443549	2.66445e-12	5.68262e-11	EEF2	PREDICTED: elongation factor 2 [Sus scrofa]	Organismal Systems;Environmental Information Processing	Endocrine system;Signal transduction	ko04921//Oxytocin signaling pathway;ko04152//AMPK signaling pathway	K03234;K03234	-	-	-
LOC100521990	388	380	374	181	149	171	8.23	8.22	7.55	3.92	2.74	3.17	8	3.27667	-1.28777	2.74755e-12	5.84334e-11	LRIG1	PREDICTED: leucine-rich repeats and immunoglobulin-like domains protein 1 isoform X1 [Sus scrofa]	-	-	-	-	-	-	-
LOC100621096	135	108	153	237	348	301	5.96	4.86	6.43	10.68	13.3	11.6	5.75	11.86	1.04447	2.74844e-12	5.84334e-11	SLC48A1	heme transporter HRG1 [Bos taurus]	-	-	-	-	-	-	-
LOC100517442	3582	3300	3520	1964	2205	2344	28.84	27.03	26.99	16.1	15.34	16.41	27.62	15.95	-0.792157	2.87693e-12	6.10693e-11	Huwe1	PREDICTED: E3 ubiquitin-protein ligase HUWE1 isoform X1 [Sus scrofa]	Genetic Information Processing	Folding, sorting and degradation	ko04120//Ubiquitin mediated proteolysis	K10592	-	-	-
LOC100156043	94	78	81	188	265	195	9.56	8.09	7.84	19.52	23.32	17.3	8.49667	20.0467	1.23839	2.88714e-12	6.11902e-11	Cib2	PREDICTED: calcium and integrin-binding family member 2 isoform X1 [Ceratotherium simum simum]	-	-	-	-	-	-	-
LOC100524216	22	24	24	88	86	113	0.66	0.73	0.68	2.68	2.22	2.94	0.69	2.61333	1.92122	2.8925e-12	6.1208e-11	Rflnb	PREDICTED: filamin-interacting protein FAM101B [Sus scrofa]	-	-	-	-	-	-	-
LOC110259235	4411	3529	3963	2068	2417	2418	61.73	50.36	52.78	29.54	29.27	29.49	54.9567	29.4333	-0.900844	2.9373e-12	6.2059e-11	SPTBN2	PREDICTED: spectrin beta chain, non-erythrocytic 2 isoform X2 [Vicugna pacos]	-	-	-	-	-	-	-
LOC100737271	239	277	232	396	505	495	24.89	29.41	22.98	42.09	45.5	44.96	25.76	44.1833	0.77837	3.1774e-12	6.70274e-11	CLPP	PREDICTED: ATP-dependent Clp protease proteolytic subunit, mitochondrial [Mustela putorius furo]	-	-	-	-	-	-	-
LOC396932	1169	1064	1057	1513	1863	1803	67.76	63.52	58.58	90.04	94.18	92.08	63.2867	92.1	0.5413	3.18884e-12	6.7164e-11	ACADS	short-chain specific acyl-CoA dehydrogenase, mitochondrial precursor [Sus scrofa]	Metabolism;Metabolism;Metabolism;Metabolism;Metabolism;Metabolism	Global and overview maps;Global and overview maps;Amino acid metabolism;Global and overview maps;Lipid metabolism;Carbohydrate metabolism	ko01100//Metabolic pathways;ko01200//Carbon metabolism;ko00280//Valine, leucine and isoleucine degradation;ko01212//Fatty acid metabolism;ko00071//Fatty acid degradation;ko00650//Butanoate metabolism	K00248;K00248;K00248;K00248;K00248;K00248	-	-	-
LOC110255321	1825	2759	2685	1216	1357	1379	50.09	77.48	70.13	34.18	32.32	33.34	65.9	33.28	-0.985623	3.19722e-12	6.72359e-11	EIF5	PREDICTED: eukaryotic translation initiation factor 5 [Equus caballus]	Genetic Information Processing	Translation	ko03013//RNA transport	K03262	-	-	-
LOC106508661	818	747	810	405	461	454	7.68	7.13	7.26	3.9	3.77	3.75	7.35667	3.80667	-0.950524	3.34249e-12	7.0182e-11	FREM2	PREDICTED: FRAS1-related extracellular matrix protein 2 [Orcinus orca]	-	-	-	-	-	-	-
LOC100158093	1615	1493	1541	2114	2405	2458	36.93	34.79	33.48	49.21	47.48	48.93	35.0667	48.54	0.469074	3.36386e-12	7.05212e-11	KHNYN	PREDICTED: protein KHNYN [Sus scrofa]	-	-	-	-	-	-	-
LOC102167536	2501	2289	2271	1214	1518	1488	143.5	128.06	118.12	70.15	72.68	70.98	129.893	71.27	-0.865961	3.47779e-12	7.2797e-11	U2AF2	PREDICTED: splicing factor U2AF 65 kDa subunit isoform X1 [Orycteropus afer afer]	Genetic Information Processing	Transcription	ko03040//Spliceosome	K12837	-	-	-
LOC399536	166	217	188	307	444	398	8.73	11.64	9.41	16.48	20.2	18.26	9.92667	18.3133	0.883513	3.4838e-12	7.28103e-11	GALM	aldose 1-epimerase [Sus scrofa]	Metabolism;Metabolism;Metabolism	Global and overview maps;Carbohydrate metabolism;Carbohydrate metabolism	ko01100//Metabolic pathways;ko00010//Glycolysis / Gluconeogenesis;ko00052//Galactose metabolism	K01785;K01785;K01785	-	-	-
LOC100523915	730	933	951	426	455	538	12.27	15.98	15.2	7.3	6.61	7.88	14.4833	7.26333	-0.99569	3.67693e-12	7.67284e-11	SEMA3D	PREDICTED: semaphorin-3D isoform X1 [Balaenoptera acutorostrata scammoni]	Organismal Systems	Development	ko04360//Axon guidance	K06840	-	-	-
LOC733606	3908	4926	5114	5892	7009	7232	691.41	888.55	860.53	1063.73	1072.7	1115.94	813.497	1084.12	0.414321	3.79943e-12	7.91625e-11	TMSB4	PREDICTED: thymosin beta-4 isoform X1 [Nomascus leucogenys]	Cellular Processes	Cell motility	ko04810//Regulation of actin cytoskeleton	K05764	-	-	-
LOC396827	2318	2180	2004	3194	3649	3391	618.52	593.06	508.58	869.68	842.27	789.17	573.387	833.707	0.540032	3.91187e-12	8.13802e-11	--	PREDICTED: metallothionein-2A [Sus scrofa]	-	-	-	-	-	-	-
LOC100736894	339	436	454	168	207	213	3.38	4.44	4.31	1.71	1.79	1.85	4.04333	1.78333	-1.18097	3.92427e-12	8.1513e-11	TIA1	PREDICTED: nucleolysin TIA-1 isoform p40 isoform X1 [Camelus dromedarius]	-	-	-	-	-	-	-
LOC100624868	1106	1039	1164	1409	1832	1767	85.96	82.33	86.04	111.75	123.17	119.78	84.7767	118.233	0.479898	3.93625e-12	8.16365e-11	BNIP3	PREDICTED: BCL2/adenovirus E1B 19 kDa protein-interacting protein 3 [Sus scrofa]	Cellular Processes;Environmental Information Processing;Human Diseases;Cellular Processes	Transport and catabolism;Signal transduction;Infectious diseases;Transport and catabolism	ko04140//Autophagy - animal;ko04068//FoxO signaling pathway;ko05134//Legionellosis;ko04137//Mitophagy - animal	K15464;K15464;K15464;K15464	-	-	-
LOC494458	1074	1279	1379	1635	1956	1916	42.64	47.53	48.67	64.35	63.92	62.55	46.28	63.6067	0.458789	4.01853e-12	8.32155e-11	MSN	PREDICTED: moesin isoform X1 [Sus scrofa]	Cellular Processes;Human Diseases;Cellular Processes;Human Diseases;Organismal Systems	Cell motility;Cancers;Cellular community - eukaryotes;Infectious diseases;Immune system	ko04810//Regulation of actin cytoskeleton;ko05205//Proteoglycans in cancer;ko04530//Tight junction;ko05162//Measles;ko04670//Leukocyte transendothelial migration	K05763;K05763;K05763;K05763;K05763	-	-	-
LOC100624959	32	36	39	93	143	124	1.51	1.73	1.75	4.47	5.83	5.09	1.66333	5.13	1.62488	4.05564e-12	8.38558e-11	TMEM106A	PREDICTED: transmembrane protein 106A isoform X1 [Sus scrofa]	-	-	-	-	-	-	-
LOC100621118	336	292	335	485	611	599	22.58	19.97	21.58	33.7	36.37	35.67	21.3767	35.2467	0.72145	4.12258e-12	8.51099e-11	ABHD14B	PREDICTED: alpha/beta hydrolase domain-containing protein 14B [Sus scrofa]	-	-	-	-	-	-	-
LOC100525725	545	620	638	309	342	312	3.41	3.95	3.79	1.97	1.85	1.7	3.71667	1.84	-1.0143	4.15269e-12	8.5601e-11	MDN1	PREDICTED: midasin isoform X2 [Vicugna pacos]	Genetic Information Processing	Translation	ko03008//Ribosome biogenesis in eukaryotes	K14572	-	-	-
LOC641351	29878	29072	31352	35868	44423	43146	3363.87	3337.07	3357.18	4120.78	4326.48	4236.72	3352.71	4227.99	0.334647	4.23923e-12	8.72522e-11	RPSA	40S ribosomal protein SA [Sus scrofa]	Genetic Information Processing	Translation	ko03010//Ribosome	K02998	-	-	-
LOC100155841	564	500	567	761	964	938	40.17	36.51	38.58	55.41	59.79	58.53	38.42	57.91	0.591955	4.25471e-12	8.74378e-11	MAPK13	PREDICTED: mitogen-activated protein kinase 13 [Camelus bactrianus]	Environmental Information Processing;Human Diseases;Organismal Systems;Environmental Information Processing;Human Diseases;Human Diseases;Human Diseases;Human Diseases;Human Diseases;Organismal Systems;Cellular Processes;Organismal Systems;Human Diseases;Organismal Systems;Cellular Processes;Human Diseases;Organismal Systems;Organismal Systems;Environmental Information Processing;Organismal Syste…	Signal transduction;Infectious diseases;Environmental adaptation;Signal transduction;Infectious diseases;Infectious diseases;Cancers;Infectious diseases;Infectious diseases;Immune system;Cell growth and death;Nervous system;Cardiovascular diseases;Circulatory system;Cellular community - eukaryotes;Infectious diseases;Development;Endocrine system;Signal transduction;Nervous system;Immune system;Im…	ko04010//MAPK signaling pathway;ko05163//Human cytomegalovirus infection;ko04714//Thermogenesis;ko04015//Rap1 signaling pathway;ko05169//Epstein-Barr virus infection;ko05167//Kaposi sarcoma-associated herpesvirus infection;ko05205//Proteoglycans in cancer;ko05152//Tuberculosis;ko05164//Influenza A;ko04621//NOD-like receptor signaling pathway;ko04218//Cellular senescence;ko04723//Retrograde endoca…	K04441;K04441;K04441;K04441;K04441;K04441;K04441;K04441;K04441;K04441;K04441;K04441;K04441;K04441;K04441;K04441;K04441;K04441;K04441;K04441;K04441;K04441;K04441;K04441;K04441;K04441;K04441;K04441;K04441;K04441;K04441;K04441;K04441;K04441;K04441;K04441;K04441;K04441;K04441;K04441;K04441;K04441;K04441;K04441;K04441;K04441;K04441;K04441;K04441	-	-	-
LOC110260738	86	62	86	180	228	190	5.26	3.87	5	11.23	12.06	10.13	4.71	11.14	1.24195	4.50083e-12	9.23557e-11	MANSC1	PREDICTED: MANSC domain-containing protein 1 [Camelus dromedarius]	-	-	-	-	-	-	-
LOC100127150	7375	6269	6777	9341	10736	10720	411.21	356.31	359.36	531.75	517.81	521.09	375.627	523.55	0.479028	4.54432e-12	9.31071e-11	TKT	transketolase [Sus scrofa]	Metabolism;Metabolism;Metabolism;Metabolism	Global and overview maps;Global and overview maps;Global and overview maps;Carbohydrate metabolism	ko01100//Metabolic pathways;ko01200//Carbon metabolism;ko01230//Biosynthesis of amino acids;ko00030//Pentose phosphate pathway	K00615;K00615;K00615;K00615	-	-	-
LOC100511744	474	438	462	193	251	244	10.99	9.86	9.86	4.41	4.69	4.72	10.2367	4.60667	-1.15195	4.6351e-12	9.48236e-11	ARAP3	PREDICTED: arf-GAP with Rho-GAP domain, ANK repeat and PH domain-containing protein 3 isoform X2 [Sus scrofa]	Cellular Processes;Environmental Information Processing;Environmental Information Processing	Transport and catabolism;Signal transduction;Signal transduction	ko04144//Endocytosis;ko04015//Rap1 signaling pathway;ko04024//cAMP signaling pathway	K12490;K12490;K12490	-	-	-
LOC110259297	492	738	753	1026	1230	1161	26.58	38.89	37.89	52.68	54.57	50.2	34.4533	52.4833	0.607216	4.70107e-12	9.60279e-11	Rras2	PREDICTED: ras-related protein R-Ras2 isoform X1 [Bos taurus]	Environmental Information Processing;Human Diseases;Environmental Information Processing;Cellular Processes;Environmental Information Processing;Human Diseases;Cellular Processes;Environmental Information Processing;Environmental Information Processing;Cellular Processes;Organismal Systems;Cellular Processes	Signal transduction;Infectious diseases;Signal transduction;Cell motility;Signal transduction;Cancers;Cell growth and death;Signal transduction;Signal transduction;Transport and catabolism;Immune system;Transport and catabolism	ko04010//MAPK signaling pathway;ko05166//HTLV-I infection;ko04014//Ras signaling pathway;ko04810//Regulation of actin cytoskeleton;ko04024//cAMP signaling pathway;ko05205//Proteoglycans in cancer;ko04218//Cellular senescence;ko04072//Phospholipase D signaling pathway;ko04371//Apelin signaling pathway;ko04140//Autophagy - animal;ko04625//C-type lectin receptor signaling pathway;ko04137//Mitophagy …	K07830;K07830;K07830;K07830;K07830;K07830;K07830;K07830;K07830;K07830;K07830;K07830	-	-	-
LOC110260763	997	1453	1472	646	694	751	16.15	24.09	22.79	10.68	9.72	10.62	21.01	10.34	-1.02284	4.98057e-12	1.01469e-10	GXYLT1	PREDICTED: glucoside xylosyltransferase 1 isoform X1 [Orcinus orca]	Metabolism	Glycan biosynthesis and metabolism	ko00514//Other types of O-glycan biosynthesis	K13676	-	-	-
LOC100514753	67	79	78	181	193	180	16.52	19.86	18.3	45.55	41.17	38.72	18.2267	41.8133	1.19791	4.98242e-12	1.01469e-10	UBE2L6	ubiquitin/ISG15-conjugating enzyme E2 L6 [Sus scrofa]	Human Diseases;Genetic Information Processing	Neurodegenerative diseases;Folding, sorting and degradation	ko05012//Parkinson disease;ko04120//Ubiquitin mediated proteolysis	K04553;K04553	-	GO:0019787//ubiquitin-like protein transferase activity;GO:0036094//small molecule binding	GO:0032446//protein modification by small protein conjugation;GO:0051603//proteolysis involved in cellular protein catabolic process
LOC100514741	3025	2656	3021	1633	1890	1840	48.92	43.81	46.56	26.84	26.31	25.88	46.43	26.3433	-0.817619	5.07287e-12	1.03156e-10	AFDN	PREDICTED: afadin isoform X1 [Sus scrofa]	Environmental Information Processing;Environmental Information Processing;Environmental Information Processing;Cellular Processes;Organismal Systems;Cellular Processes	Signal transduction;Signal transduction;Signal transduction;Cellular community - eukaryotes;Immune system;Cellular community - eukaryotes	ko04014//Ras signaling pathway;ko04015//Rap1 signaling pathway;ko04024//cAMP signaling pathway;ko04530//Tight junction;ko04670//Leukocyte transendothelial migration;ko04520//Adherens junction	K05702;K05702;K05702;K05702;K05702;K05702	-	-	-
LOC100628131	632	757	741	346	396	436	10.39	12.67	11.58	5.8	5.64	6.26	11.5467	5.9	-0.96869	5.3305e-12	1.08232e-10	KMT2E	PREDICTED: histone-lysine N-methyltransferase 2E isoform X1 [Sus scrofa]	Metabolism	Amino acid metabolism	ko00310//Lysine degradation	K09189	-	-	-
LOC102161291	936	809	876	420	527	494	25.11	22.12	22.37	11.52	12.22	11.57	23.2	11.77	-0.97901	5.46324e-12	1.10761e-10	EPN2	PREDICTED: epsin-2 isoform X2 [Aotus nancymaae]	Cellular Processes	Transport and catabolism	ko04144//Endocytosis	K12471	-	-	-
LOC100514926	458	449	488	670	875	753	9.12	9.11	9.25	13.59	15.06	13.07	9.16	13.9067	0.602357	5.82715e-12	1.17963e-10	SLC36A1	PREDICTED: proton-coupled amino acid transporter 1 [Sus scrofa]	Organismal Systems	Digestive system	ko04974//Protein digestion and absorption	K14209	GO:0005774//vacuolar membrane;GO:0031224//intrinsic component of membrane	GO:0005416//cation:amino acid symporter activity;GO:0015179//L-amino acid transmembrane transporter activity	GO:0003333//amino acid transmembrane transport;GO:0006812//cation transport;GO:0006818//hydrogen transport;GO:0015807//L-amino acid transport
LOC100515346	701	579	647	899	1172	1160	37.84	31.86	33.21	49.51	54.72	54.61	34.3033	52.9467	0.626191	5.88321e-12	1.1892e-10	ACKR3	PREDICTED: atypical chemokine receptor 3 [Sus scrofa]	Environmental Information Processing	Signaling molecules and interaction	ko04060//Cytokine-cytokine receptor interaction	K04304	GO:0031224//intrinsic component of membrane;GO:0043231//intracellular membrane-bounded organelle	GO:0004950//chemokine receptor activity;GO:0019956//chemokine binding;GO:0038024//cargo receptor activity	GO:0006898//receptor-mediated endocytosis;GO:0019221//cytokine-mediated signaling pathway;GO:0030154//cell differentiation;GO:0043410//positive regulation of MAPK cascade;GO:1902229//regulation of intrinsic apoptotic signaling pathway in response to DNA damage
LOC100515940	1457	2117	2197	941	1150	1076	50.64	61.5	59.47	29.76	31.24	30.2	57.2033	30.4	-0.912028	6.12414e-12	1.23605e-10	DDX3X	PREDICTED: ATP-dependent RNA helicase DDX3X isoform X1 [Sus scrofa]	Human Diseases;Human Diseases;Organismal Systems	Cancers;Infectious diseases;Immune system	ko05203//Viral carcinogenesis;ko05161//Hepatitis B;ko04622//RIG-I-like receptor signaling pathway	K11594;K11594;K11594	-	-	-
LOC100519114	23	25	29	112	88	101	0.44	0.49	0.52	2.18	1.45	1.68	0.483333	1.77	1.87266	6.74935e-12	1.36021e-10	SLC16A14	PREDICTED: monocarboxylate transporter 14 [Orcinus orca]	-	-	-	-	-	-	-
LOC102162031	77	59	88	165	220	188	5.11	4.01	5.59	11.25	12.65	10.9	4.90333	11.6	1.24229	6.91612e-12	1.39175e-10	PPM1J	PREDICTED: protein phosphatase 1J [Sus scrofa]	-	-	-	-	-	-	-
LOC100516018	118	83	60	239	238	261	10.33	7.41	4.99	21.34	18.02	19.92	7.57667	19.76	1.38295	7.41776e-12	1.49049e-10	FAM98C	PREDICTED: protein FAM98C isoform X2 [Sus scrofa]	-	-	-	-	-	-	-
LOC110260356	511	452	510	165	232	288	15.39	13.87	14.67	5.12	6.06	7.51	14.6433	6.23	-1.23294	7.52045e-12	1.50888e-10	AMPD2	PREDICTED: AMP deaminase 2 isoform X1 [Mandrillus leucophaeus]	Metabolism;Metabolism	Global and overview maps;Nucleotide metabolism	ko01100//Metabolic pathways;ko00230//Purine metabolism	K01490;K01490	-	-	-
LOC100153167	13260	11646	12470	16456	19276	18885	733.27	637.88	638.47	920.11	910.15	904.55	669.873	911.603	0.444518	8.00115e-12	1.60295e-10	PSAP	PREDICTED: prosaposin isoform X1 [Sus scrofa]	Cellular Processes	Transport and catabolism	ko04142//Lysosome	K12382	-	-	-
LOC100626085	455	436	436	628	770	801	6.91	6.76	6.31	9.79	10.21	10.7	6.66	10.2333	0.619682	8.07478e-12	1.61531e-10	BOC	PREDICTED: brother of CDO isoform X1 [Ceratotherium simum simum]	Organismal Systems;Environmental Information Processing	Development;Signal transduction	ko04360//Axon guidance;ko04340//Hedgehog signaling pathway	K20020;K20020	-	-	-
LOC100624334	936	855	870	434	522	539	27.93	25.97	24.62	13.25	13.48	14.01	26.1733	13.58	-0.946614	8.32466e-12	1.66285e-10	GLIS2	PREDICTED: zinc finger protein GLIS2 isoform X1 [Sus scrofa]	-	-	-	-	-	-	-
LOC100516870	3113	2983	3113	3851	4692	4528	84.61	79.29	78.13	103.29	105.39	104.55	80.6767	104.41	0.372037	8.59606e-12	1.71453e-10	HYOU1	PREDICTED: hypoxia up-regulated protein 1 isoform X4 [Sus scrofa]	Genetic Information Processing	Folding, sorting and degradation	ko04141//Protein processing in endoplasmic reticulum	K09486	-	-	-
LOC100518176	1269	1017	1171	596	608	669	44.09	36.14	38.52	21.11	18.09	20.12	39.5833	19.7733	-1.00134	8.72979e-12	1.73864e-10	NCLN	PREDICTED: nicalin isoform X1 [Sus scrofa]	-	-	-	-	-	-	-
LOC100152137	492	419	388	685	857	799	9.6	8.39	7.21	13.63	14.48	13.62	8.4	13.91	0.727661	8.77941e-12	1.74595e-10	CTIF	PREDICTED: CBP80/20-dependent translation initiation factor isoform X1 [Sus scrofa]	-	-	-	-	-	-	-
LOC100519103	135	205	204	51	68	64	2.82	4.37	4.05	1.09	1.23	1.17	3.74667	1.16333	-1.68734	8.99666e-12	1.78523e-10	Ift88	PREDICTED: intraflagellar transport protein 88 homolog [Mustela putorius furo]	-	-	-	-	-	-	-
LOC100627450	261	495	513	151	139	179	3.63	7.01	6.76	2.13	1.68	2.17	5.8	1.99333	-1.54087	9.00328e-12	1.78523e-10	FAM208A	PREDICTED: protein FAM208A isoform X1 [Sus scrofa]	-	-	-	-	-	-	-
LOC100521573	176	187	209	68	78	69	4.8	5.25	5.53	1.9	1.86	1.64	5.19333	1.8	-1.52866	9.50096e-12	1.88116e-10	EPC1	PREDICTED: enhancer of polycomb homolog 1 isoform X1 [Sus scrofa]	-	-	-	-	-	-	-
LOC100517912	633	738	771	387	402	392	20.08	23.87	23.27	12.53	11.03	10.85	22.4067	11.47	-0.966063	9.68052e-12	1.91392e-10	CUL4A	PREDICTED: cullin-4A [Sus scrofa]	Genetic Information Processing;Genetic Information Processing	Folding, sorting and degradation;Replication and repair	ko04120//Ubiquitin mediated proteolysis;ko03420//Nucleotide excision repair	K10609;K10609	-	-	-
LOC100516661	1220	986	1131	531	679	629	56.93	47.13	50.44	25.24	27.45	25.6	51.5	26.0967	-0.980707	9.85079e-12	1.94424e-10	NADSYN1	PREDICTED: glutamine-dependent NAD(+) synthetase isoform X1 [Sus scrofa]	Metabolism;Metabolism	Global and overview maps;Metabolism of cofactors and vitamins	ko01100//Metabolic pathways;ko00760//Nicotinate and nicotinamide metabolism	K01950;K01950	-	-	-
LOC100512701	1375	1286	1346	654	813	892	29.59	28.18	27.49	14.35	15.08	16.75	28.42	15.3933	-0.884601	9.8626e-12	1.94424e-10	PHRF1	PREDICTED: PHD and RING finger domain-containing protein 1 isoform X2 [Sus scrofa]	-	-	-	-	-	-	-
LOC100511673	206	169	197	323	401	385	18.25	15.27	16.6	29.2	30.73	29.75	16.7067	29.8933	0.8394	1.00104e-11	1.9705e-10	PRAF2	PRA1 family protein 2 [Sus scrofa]	-	-	-	-	-	-	-
LOC100623445	67	46	49	136	177	157	1.95	1.37	1.36	4.04	4.46	4	1.56	4.16667	1.41735	1.02769e-11	2.02003e-10	TMEM52	PREDICTED: transmembrane protein 52 [Sus scrofa]	-	-	-	-	-	-	-
LOC100151766	253	224	271	389	461	518	13.71	12.34	13.77	21.57	20.76	23.7	13.2733	22.01	0.729628	1.03386e-11	2.02921e-10	FRRS1	ferric-chelate reductase 1 precursor [Sus scrofa]	-	-	-	-	-	-	-
LOC100514381	635	804	783	399	385	400	10.06	13.73	14.62	7.76	6.23	6.11	12.8033	6.7	-0.934286	1.04341e-11	2.04499e-10	PLEKHA8	PREDICTED: pleckstrin homology domain-containing family A member 8 isoform X1 [Sus scrofa]	-	-	-	-	GO:0031984//organelle subcompartment;GO:0043231//intracellular membrane-bounded organelle	GO:0005319//lipid transporter activity;GO:0033218//amide binding;GO:1901981//phosphatidylinositol phosphate binding	GO:0008104//protein localization;GO:0032365//intracellular lipid transport
LOC102167684	1366	1347	1463	799	901	886	24.22	22.69	24.27	14.62	14.42	14.41	23.7267	14.4833	-0.712116	1.10493e-11	2.16243e-10	C6orf132	PREDICTED: uncharacterized protein C6orf132 homolog isoform X1 [Capra hircus]	-	-	-	-	-	-	-
LOC100620926	375	351	472	153	193	217	5.52	5.29	6.63	2.28	2.45	2.78	5.81333	2.50333	-1.21552	1.11461e-11	2.17824e-10	Taf1	PREDICTED: transcription initiation factor TFIID subunit 1 isoform X1 [Tursiops truncatus]	Genetic Information Processing	Transcription	ko03022//Basal transcription factors	K03125	-	-	-
LOC397659	2564	2723	2922	3375	3926	3896	193.21	209.2	209.42	259.52	255.92	256.06	203.943	257.167	0.334535	1.12279e-11	2.19106e-10	VDAC2	PREDICTED: voltage-dependent anion-selective channel protein 2 isoform X1 [Physeter catodon]	Human Diseases;Human Diseases;Environmental Information Processing;Cellular Processes;Organismal Systems;Environmental Information Processing;Cellular Processes;Human Diseases;Organismal Systems;Cellular Processes	Infectious diseases;Neurodegenerative diseases;Signal transduction;Cell growth and death;Immune system;Signal transduction;Cell growth and death;Neurodegenerative diseases;Digestive system;Cell growth and death	ko05166//HTLV-I infection;ko05016//Huntington disease;ko04020//Calcium signaling pathway;ko04217//Necroptosis;ko04621//NOD-like receptor signaling pathway;ko04022//cGMP - PKG signaling pathway;ko04218//Cellular senescence;ko05012//Parkinson disease;ko04979//Cholesterol metabolism;ko04216//Ferroptosis	K15040;K15040;K15040;K15040;K15040;K15040;K15040;K15040;K15040;K15040	-	-	-
LOC110260414	423	392	425	173	225	219	11.17	10.54	10.64	4.63	5.12	5.04	10.7833	4.93	-1.12914	1.13684e-11	2.21528e-10	--	PREDICTED: zinc finger protein 623 [Hipposideros armiger]	-	-	-	-	-	-	-
LOC595125	2049	1668	1756	2578	3183	3028	303.76	252.42	243.99	394.7	407.18	390.19	266.723	397.357	0.575091	1.1408e-11	2.21981e-10	RABAC1	PREDICTED: prenylated Rab acceptor protein 1 isoform X1 [Sus scrofa]	-	-	-	-	-	-	-
LOC100518302	742	797	835	1061	1195	1302	38.05	41.67	40.74	55.52	53.01	58.24	40.1533	55.59	0.469306	1.15305e-11	2.24042e-10	Litaf	PREDICTED: lipopolysaccharide-induced tumor necrosis factor-alpha factor [Sus scrofa]	Cellular Processes	Transport and catabolism	ko04142//Lysosome	K19363	-	-	-
LOC396958	224	318	353	475	608	566	14.08	20.4	21.12	30.49	33.08	31.05	18.5333	31.54	0.76706	1.17473e-11	2.27928e-10	HEXB	beta-hexosaminidase subunit beta precursor [Sus scrofa]	Metabolism;Cellular Processes;Metabolism;Metabolism;Metabolism;Metabolism;Metabolism	Global and overview maps;Transport and catabolism;Carbohydrate metabolism;Glycan biosynthesis and metabolism;Glycan biosynthesis and metabolism;Glycan biosynthesis and metabolism;Glycan biosynthesis and metabolism	ko01100//Metabolic pathways;ko04142//Lysosome;ko00520//Amino sugar and nucleotide sugar metabolism;ko00531//Glycosaminoglycan degradation;ko00511//Other glycan degradation;ko00603//Glycosphingolipid biosynthesis - globo and isoglobo series;ko00604//Glycosphingolipid biosynthesis - ganglio series	K12373;K12373;K12373;K12373;K12373;K12373;K12373	-	-	-
LOC100157844	777	717	701	1027	1227	1242	32.13	30.23	27.57	43.34	43.9	44.8	29.9767	44.0133	0.554101	1.20661e-11	2.33778e-10	PIM1	PREDICTED: serine/threonine-protein kinase pim-1 [Rhinopithecus roxellana]	Human Diseases;Environmental Information Processing;Human Diseases;Human Diseases;Human Diseases	Cancers;Signal transduction;Cancers;Endocrine and metabolic diseases;Cancers	ko05200//Pathways in cancer;ko04630//Jak-STAT signaling pathway;ko05206//MicroRNAs in cancer;ko04933//AGE-RAGE signaling pathway in diabetic complications;ko05221//Acute myeloid leukemia	K04702;K04702;K04702;K04702;K04702	-	-	-
LOC100520507	655	912	884	423	380	440	9.94	14.11	12.75	6.55	4.99	5.82	12.2667	5.78667	-1.08394	1.2154e-11	2.35145e-10	TPR	PREDICTED: nucleoprotein TPR isoform X1 [Sus scrofa]	Human Diseases;Genetic Information Processing;Human Diseases	Cancers;Translation;Cancers	ko05200//Pathways in cancer;ko03013//RNA transport;ko05216//Thyroid cancer	K09291;K09291;K09291	-	-	-
LOC100152632	523	504	583	724	922	901	14.3	13.96	15.09	19.99	21.68	21.33	14.45	21	0.53932	1.24063e-11	2.39684e-10	ZNF185	PREDICTED: zinc finger protein 185 isoform X8 [Sus scrofa]	-	-	-	-	-	-	-
LOC100522130	352	273	306	550	558	620	32.82	25.95	27.13	52.33	45.01	50.42	28.6333	49.2533	0.782526	1.24518e-11	2.39989e-10	FAHD2	PREDICTED: fumarylacetoacetate hydrolase domain-containing protein 2A [Sus scrofa]	-	-	-	-	-	-	-
LOC100512905	344	261	309	517	619	557	25.47	19.75	21.8	39.08	39.68	36.04	22.34	38.2667	0.776459	1.24575e-11	2.39989e-10	Iglon5	PREDICTED: igLON family member 5 [Capra hircus]	-	-	-	-	-	-	-
LOC100622208	490	555	561	224	322	299	18.69	21.85	20.93	9.37	11.16	10.78	20.49	10.4367	-0.973259	1.2673e-11	2.43713e-10	RBM23	PREDICTED: probable RNA-binding protein 23 [Sus scrofa]	-	-	-	-	-	-	-
LOC100627912	103	74	89	180	224	241	3.32	2.43	2.72	5.92	6.24	6.76	2.82333	6.30667	1.15948	1.26868e-11	2.43713e-10	GDPD5	PREDICTED: glycerophosphodiester phosphodiesterase domain-containing protein 5 isoform X1 [Sus scrofa]	-	-	-	-	-	-	-
LOC100518772	340	336	328	145	171	152	10.22	10.31	9.39	4.44	4.45	4	9.97333	4.29667	-1.21486	1.28802e-11	2.47077e-10	AKAP8	PREDICTED: A-kinase anchor protein 8 isoform X1 [Sus scrofa]	-	-	-	-	-	-	-
LOC100622637	862	884	894	454	564	533	14.48	15.04	14.24	7.76	8.13	7.73	14.5867	7.87333	-0.889604	1.30912e-11	2.5077e-10	NRP2	PREDICTED: LOW QUALITY PROTEIN: neuropilin-2 [Sus scrofa]	-	-	-	-	-	-	-
LOC100519313	1219	1038	1143	579	688	677	16.77	14.57	14.96	8.14	8.19	8.13	15.4333	8.15333	-0.920588	1.32747e-11	2.53925e-10	Ankrd52	PREDICTED: serine/threonine-protein phosphatase 6 regulatory ankyrin repeat subunit C [Cavia porcellus]	-	-	-	-	-	-	-
LOC100515577	1114	866	924	1483	1743	1670	30.29	24.08	23.98	41.48	40.81	39.5	26.1167	40.5967	0.636391	1.33061e-11	2.54167e-10	ACAA1	PREDICTED: 3-ketoacyl-CoA thiolase, peroxisomal [Sus scrofa]	Metabolism;Cellular Processes;Organismal Systems;Metabolism;Metabolism;Metabolism;Metabolism;Metabolism	Global and overview maps;Transport and catabolism;Endocrine system;Amino acid metabolism;Global and overview maps;Lipid metabolism;Lipid metabolism;Lipid metabolism	ko01100//Metabolic pathways;ko04146//Peroxisome;ko03320//PPAR signaling pathway;ko00280//Valine, leucine and isoleucine degradation;ko01212//Fatty acid metabolism;ko00071//Fatty acid degradation;ko01040//Biosynthesis of unsaturated fatty acids;ko00592//alpha-Linolenic acid metabolism	K07513;K07513;K07513;K07513;K07513;K07513;K07513;K07513	-	-	-
LOC414396	35472	27007	30633	45903	51601	51279	2123.75	1648.12	1744.72	2805.87	2673.91	2678.9	1838.86	2719.56	0.564559	1.37512e-11	2.62299e-10	ACTB	PREDICTED: actin, cytoplasmic 1 [Camelus dromedarius]	Organismal Systems;Cellular Processes;Environmental Information Processing;Human Diseases;Cellular Processes;Human Diseases;Cellular Processes;Human Diseases;Cellular Processes;Environmental Information Processing;Organismal Systems;Human Diseases;Cellular Processes;Organismal Systems;Organismal Systems;Organismal Systems;Human Diseases;Human Diseases;Human Diseases;Human Diseases;Human Diseases;…	Environmental adaptation;Cell motility;Signal transduction;Cancers;Cellular community - eukaryotes;Infectious diseases;Cellular community - eukaryotes;Cancers;Transport and catabolism;Signal transduction;Endocrine system;Cardiovascular diseases;Cell growth and death;Endocrine system;Immune system;Immune system;Infectious diseases;Infectious diseases;Cardiovascular diseases;Cardiovascular diseases…	ko04714//Thermogenesis;ko04810//Regulation of actin cytoskeleton;ko04015//Rap1 signaling pathway;ko05205//Proteoglycans in cancer;ko04510//Focal adhesion;ko05164//Influenza A;ko04530//Tight junction;ko05225//Hepatocellular carcinoma;ko04145//Phagosome;ko04390//Hippo signaling pathway;ko04921//Oxytocin signaling pathway;ko05418//Fluid shear stress and atherosclerosis;ko04210//Apoptosis;ko04919//Th…	K05692;K05692;K05692;K05692;K05692;K05692;K05692;K05692;K05692;K05692;K05692;K05692;K05692;K05692;K05692;K05692;K05692;K05692;K05692;K05692;K05692;K05692;K05692;K05692;K05692;K05692;K05692	-	-	-
LOC100523672	124	107	151	239	269	309	9.86	7.62	10.16	19.63	19.38	21.41	9.21333	20.14	1.12827	1.42468e-11	2.7137e-10	HSF4	PREDICTED: heat shock factor protein 4 isoform X4 [Sus scrofa]	-	-	-	-	-	-	-
LOC100520800	633	804	890	384	380	462	22.73	29.57	30.38	14.11	11.77	14.5	27.56	13.46	-1.0339	1.47457e-11	2.80478e-10	BMI1	PREDICTED: polycomb complex protein BMI-1 isoform X1 [Mandrillus leucophaeus]	Human Diseases;Human Diseases;Cellular Processes	Cancers;Cancers;Cellular community - eukaryotes	ko05202//Transcriptional misregulation in cancers;ko05206//MicroRNAs in cancer;ko04550//Signaling pathways regulating pluripotency of stem cells	K11459;K11459;K11459	-	-	-
LOC100519192	32	30	41	112	110	116	1.03	0.96	1.25	3.64	3.04	3.23	1.08	3.30333	1.61289	1.52296e-11	2.89277e-10	NUDT4	PREDICTED: diphosphoinositol polyphosphate phosphohydrolase 2 isoform X1 [Sus scrofa]	-	-	-	-	-	-	-
LOC100625850	155	145	180	268	328	349	26.52	25.29	29.29	46.79	48.54	52.07	27.0333	49.1333	0.861963	1.56815e-11	2.97444e-10	H2AFJ	histone H2A.J [Homo sapiens]	Cellular Processes;Human Diseases;Human Diseases	Cell growth and death;Substance dependence;Immune diseases	ko04217//Necroptosis;ko05034//Alcoholism;ko05322//Systemic lupus erythematosus	K11251;K11251;K11251	-	-	-
LOC110259365	585	550	602	806	953	950	38.61	36.92	37.8	54.08	54.31	54.43	37.7767	54.2733	0.522748	1.63282e-11	3.09277e-10	HMG20B	PREDICTED: SWI/SNF-related matrix-associated actin-dependent regulator of chromatin subfamily E member 1-related [Vicugna pacos]	-	-	-	-	-	-	-
MSTRG.17471	135	159	186	267	332	348	17.4	20.43	22.06	34.47	35.69	37.69	19.9633	35.95	0.848639	1.71991e-11	3.25318e-10	STX8	PREDICTED: syntaxin-8 isoform X3 [Chinchilla lanigera]	Genetic Information Processing	Folding, sorting and degradation	ko04130//SNARE interactions in vesicular transport	K08501	GO:0016020//membrane	GO:0044389//ubiquitin-like protein ligase binding	GO:0006810//transport
LOC100514568	87	89	122	203	225	240	4.27	4.45	5.69	10.16	9.55	10.27	4.80333	9.99333	1.05693	1.91686e-11	3.62065e-10	Tmem38a	PREDICTED: trimeric intracellular cation channel type A [Camelus ferus]	-	-	-	-	GO:0005789//endoplasmic reticulum membrane;GO:0031224//intrinsic component of membrane;GO:0031988//membrane-bounded vesicle	GO:0005227//calcium activated cation channel activity	GO:0030001//metal ion transport;GO:0034220//ion transmembrane transport
LOC100157747	553	612	622	813	930	1010	47.19	53.28	50.41	70.49	68.54	74.98	50.2933	71.3367	0.504277	2.00748e-11	3.78653e-10	UBL7	PREDICTED: ubiquitin-like protein 7 isoform X1 [Sus scrofa]	-	-	-	-	-	-	-
LOC100624785	1483	1022	1205	2062	2282	2209	103.29	72.55	79.84	146.55	137.49	134.15	85.2267	139.397	0.709819	2.05024e-11	3.86181e-10	TUBB2A	tubulin beta-2A chain isoform 1 [Homo sapiens]	Cellular Processes;Human Diseases;Cellular Processes	Transport and catabolism;Infectious diseases;Cellular community - eukaryotes	ko04145//Phagosome;ko05130//Pathogenic Escherichia coli infection;ko04540//Gap junction	K07375;K07375;K07375	-	-	-
LOC100518752	529	465	506	716	835	911	22.48	20.28	20.52	31.22	30.87	34.1	21.0933	32.0633	0.604137	2.12687e-11	4.00058e-10	Flot2	PREDICTED: flotillin-2 isoform X1 [Dipodomys ordii]	Organismal Systems	Endocrine system	ko04910//Insulin signaling pathway	K07192	-	-	-
LOC100627029	10	21	13	61	97	73	0.27	0.65	0.37	1.82	2.51	1.93	0.43	2.08667	2.27879	2.26969e-11	4.26331e-10	TRAF1	PREDICTED: TNF receptor-associated factor 1 isoform X1 [Balaenoptera acutorostrata scammoni]	Human Diseases;Human Diseases;Human Diseases;Human Diseases;Human Diseases;Cellular Processes;Environmental Information Processing;Environmental Information Processing;Human Diseases	Cancers;Infectious diseases;Infectious diseases;Cancers;Cancers;Cell growth and death;Signal transduction;Signal transduction;Cancers	ko05200//Pathways in cancer;ko05168//Herpes simplex infection;ko05169//Epstein-Barr virus infection;ko05203//Viral carcinogenesis;ko05202//Transcriptional misregulation in cancers;ko04210//Apoptosis;ko04668//TNF signaling pathway;ko04064//NF-kappa B signaling pathway;ko05222//Small cell lung cancer	K03172;K03172;K03172;K03172;K03172;K03172;K03172;K03172;K03172	-	-	-
LOC106505672	6	12	18	76	71	63	0.22	0.46	0.64	2.91	2.3	2.06	0.44	2.42333	2.46142	2.42343e-11	4.54578e-10	IRAK2	PREDICTED: interleukin-1 receptor-associated kinase-like 2 [Sus scrofa]	Human Diseases;Organismal Systems	Infectious diseases;Nervous system	ko05152//Tuberculosis;ko04722//Neurotrophin signaling pathway	K04731;K04731	-	-	-
MSTRG.1252	25	36	39	90	119	124	4.83	7.83	7.38	19.36	21.27	21.98	6.68	20.87	1.64351	2.50407e-11	4.69054e-10	--	-	-	-	-	-	-	-	-
LOC100152351	2055	1841	1911	1079	1255	1163	58.39	52.99	51.65	31.33	30.72	28.67	54.3433	30.24	-0.845645	2.64339e-11	4.94466e-10	SULF2	PREDICTED: extracellular sulfatase Sulf-2 [Sus scrofa]	-	-	-	-	-	-	-
LOC100524478	576	539	605	280	346	301	24.05	22.99	23.99	12.06	12.52	11	23.6767	11.86	-0.997362	2.65802e-11	4.96518e-10	CHKA	PREDICTED: choline kinase alpha isoform X1 [Sus scrofa]	Metabolism;Metabolism;Human Diseases	Global and overview maps;Lipid metabolism;Cancers	ko01100//Metabolic pathways;ko00564//Glycerophospholipid metabolism;ko05231//Choline metabolism in cancer	K14156;K14156;K14156	-	-	-
LOC100522108	4058	4461	4500	5188	6187	6139	254.18	284.89	268.03	331.6	335.21	335.38	269.033	334.063	0.312337	2.79377e-11	5.21158e-10	--	PREDICTED: brain acid soluble protein 1 [Sus scrofa]	-	-	-	-	-	-	-
LOC100127138	515	505	538	737	820	889	61.7	61.69	61.3	90.1	84.98	92.89	61.5633	89.3233	0.536966	2.79981e-11	5.21567e-10	F11R	junctional adhesion molecule A precursor [Sus scrofa]	Cellular Processes;Environmental Information Processing;Organismal Systems;Human Diseases	Cellular community - eukaryotes;Signaling molecules and interaction;Immune system;Infectious diseases	ko04530//Tight junction;ko04514//Cell adhesion molecules (CAMs);ko04670//Leukocyte transendothelial migration;ko05120//Epithelial cell signaling in Helicobacter pylori infection	K06089;K06089;K06089;K06089	-	-	-
LOC100514368	1477	1378	1535	787	935	988	36	34.25	35.59	19.58	19.72	21.01	35.28	20.1033	-0.811416	2.82338e-11	5.25234e-10	ARHGAP23	PREDICTED: rho GTPase-activating protein 23 isoform X4 [Ovis aries musimon]	-	-	-	-	GO:0031988//membrane-bounded vesicle;GO:0044444//cytoplasmic part	GO:0008047//enzyme activator activity;GO:0008289//lipid binding	GO:0043087//regulation of GTPase activity
LOC414390	11940	14004	14179	15727	19022	19240	1581.88	1891.58	1786.64	2126.18	2180.04	2223.19	1753.37	2176.47	0.311862	3.04923e-11	5.66471e-10	RPS3A	40S ribosomal protein S3a isoform 1 [Homo sapiens]	Genetic Information Processing	Translation	ko03010//Ribosome	K02984	-	-	-
LOC100516296	53	55	64	9	4	5	1.49	1.59	1.72	0.26	0.1	0.13	1.6	0.163333	-3.29218	3.12954e-11	5.80594e-10	EGR3	PREDICTED: early growth response protein 3 isoform X1 [Canis lupus familiaris]	Human Diseases;Human Diseases;Organismal Systems	Cancers;Infectious diseases;Immune system	ko05203//Viral carcinogenesis;ko05161//Hepatitis B;ko04625//C-type lectin receptor signaling pathway	K12497;K12497;K12497	-	-	-
LOC408053	132	108	129	257	269	257	3.34	2.73	3.15	6.58	5.89	5.63	3.07333	6.03333	0.973151	3.14924e-11	5.8345e-10	HAS3	PREDICTED: transport and Golgi organization protein 6 homolog isoform X1 [Tursiops truncatus]	-	-	-	-	-	-	-
MSTRG.24113	3047	4425	4410	2078	2386	2465	17.42	25.8	23.98	12.12	11.8	12.29	22.4	12.07	-0.892073	3.21556e-11	5.94922e-10	--	-	-	-	-	-	-	-	-
LOC100216478	1392	1724	1910	909	1075	1063	23.98	25.56	25.89	14.83	14.49	13.82	25.1433	14.38	-0.806112	3.23708e-11	5.98087e-10	TEAD1	PREDICTED: transcriptional enhancer factor TEF-1 isoform X1 [Chlorocebus sabaeus]	Environmental Information Processing;Environmental Information Processing	Signal transduction;Signal transduction	ko04390//Hippo signaling pathway;ko04392//Hippo signaling pathway - multiple species	K09448;K09448	-	-	-
LOC100738302	37	32	36	86	159	116	2	1.82	1.92	5.08	8.05	5.72	1.91333	6.28333	1.71544	3.24201e-11	5.98181e-10	CEACAM19	PREDICTED: LOW QUALITY PROTEIN: carcinoembryonic antigen-related cell adhesion molecule 19 [Sus scrofa]	-	-	-	-	-	-	-
LOC100516989	209	227	271	88	114	89	11.99	13.28	14.79	5.15	5.66	4.45	13.3533	5.08667	-1.39241	3.27121e-11	6.02749e-10	ANKRD49	PREDICTED: ankyrin repeat domain-containing protein 49 [Sus scrofa]	-	-	-	-	-	-	-
LOC606746	1230	1124	1227	591	740	793	26.6	24.75	25.09	12.99	13.84	15.02	25.48	13.95	-0.8691	3.36665e-11	6.19492e-10	DNMT1	PREDICTED: DNA (cytosine-5)-methyltransferase 1 isoform X1 [Sus scrofa]	Metabolism;Human Diseases;Metabolism	Global and overview maps;Cancers;Amino acid metabolism	ko01100//Metabolic pathways;ko05206//MicroRNAs in cancer;ko00270//Cysteine and methionine metabolism	K00558;K00558;K00558	-	-	-
LOC396602	305	364	384	522	600	613	16.59	19.09	18.14	27.54	25.86	29.01	17.94	27.47	0.614677	3.5136e-11	6.45654e-10	ST3GAL4	PREDICTED: CMP-N-acetylneuraminate-beta-galactosamide-alpha-2,3-sialyltransferase 4 isoform X2 [Ailuropoda melanoleuca]	Metabolism;Metabolism	Global and overview maps;Glycan biosynthesis and metabolism	ko01100//Metabolic pathways;ko00601//Glycosphingolipid biosynthesis - lacto and neolacto series	K03494;K03494	-	-	-
LOC100513591	1026	888	907	505	499	532	54	47.65	45.4	27.12	22.72	24.42	49.0167	24.7533	-0.98565	3.7397e-11	6.86271e-10	ZFP36L2	PREDICTED: zinc finger protein 36, C3H1 type-like 2 [Sus scrofa]	Cellular Processes	Cell growth and death	ko04218//Cellular senescence	K18753	-	-	-
LOC100154726	535	529	536	274	291	296	7.02	7.08	6.69	3.67	3.3	3.39	6.93	3.45333	-1.00487	3.86142e-11	7.07648e-10	TSC1	PREDICTED: hamartin [Sus scrofa]	Environmental Information Processing;Human Diseases;Human Diseases;Organismal Systems;Cellular Processes;Environmental Information Processing;Environmental Information Processing;Organismal Systems;Cellular Processes;Environmental Information Processing;Human Diseases;Organismal Systems	Signal transduction;Infectious diseases;Infectious diseases;Environmental adaptation;Cell growth and death;Signal transduction;Signal transduction;Endocrine system;Transport and catabolism;Signal transduction;Cancers;Aging	ko04151//PI3K-Akt signaling pathway;ko05165//Human papillomavirus infection;ko05163//Human cytomegalovirus infection;ko04714//Thermogenesis;ko04218//Cellular senescence;ko04150//mTOR signaling pathway;ko04072//Phospholipase D signaling pathway;ko04910//Insulin signaling pathway;ko04140//Autophagy - animal;ko04152//AMPK signaling pathway;ko05231//Choline metabolism in cancer;ko04211//Longevity reg…	K07206;K07206;K07206;K07206;K07206;K07206;K07206;K07206;K07206;K07206;K07206;K07206	-	-	-
LOC100520742	1162	998	1103	550	700	616	15.66	13.71	14.14	7.56	8.16	7.24	14.5033	7.65333	-0.922224	4.14964e-11	7.59441e-10	KMT2B	PREDICTED: histone-lysine N-methyltransferase 2B [Sus scrofa]	Metabolism	Amino acid metabolism	ko00310//Lysine degradation	K14959	-	-	-
LOC100155012	7740	9290	9802	10571	13142	13232	1510.07	1842.8	1812.9	2097.46	2209.61	2243.49	1721.92	2183.52	0.342635	4.21094e-11	7.69618e-10	RPS24	PREDICTED: 40S ribosomal protein S24 isoform X1 [Serinus canaria]	Genetic Information Processing	Translation	ko03010//Ribosome	K02974	-	-	-
LOC100154412	12	9	13	59	76	59	0.36	0.27	0.34	1.79	1.96	1.51	0.323333	1.75333	2.43901	4.27248e-11	7.79814e-10	Ap3b2	PREDICTED: AP-3 complex subunit beta-2 isoform X1 [Ovis aries musimon]	Cellular Processes	Transport and catabolism	ko04142//Lysosome	K12397	-	-	-
MSTRG.10974	35	36	40	110	129	106	6.32	6.63	6.87	20.27	20.15	16.69	6.60667	19.0367	1.52679	4.38866e-11	7.99941e-10	--	PREDICTED: mitochondrial inner membrane protein COX18 isoform X1 [Sus scrofa]	Human Diseases	Cardiovascular diseases	ko05412//Arrhythmogenic right ventricular cardiomyopathy (ARVC)	K07597	GO:0016020//membrane	-	GO:0008016//regulation of heart contraction
LOC100626801	138	132	139	244	315	269	8.96	8.76	8.57	16.23	17.72	15.27	8.76333	16.4067	0.904731	4.64904e-11	8.46262e-10	QPCTL	glutaminyl-peptide cyclotransferase-like protein [Sus scrofa]	-	-	-	-	-	-	-
LOC110260412	384	352	376	168	188	193	12.32	11.52	11.48	5.5	5.21	5.4	11.7733	5.37	-1.13253	4.73044e-11	8.59925e-10	Nrbp2	Nuclear receptor-binding protein 2 [Fukomys damarensis]	-	-	-	-	-	-	-
LOC100689297	379	341	357	541	621	644	24.39	22.49	22.01	35.63	34.6	36.36	22.9633	35.53	0.629706	4.83438e-11	8.77641e-10	ARPIN	arpin [Sus scrofa]	-	-	-	-	-	-	-
LOC100522869	224	132	188	351	405	420	11.46	6.74	8.95	17.93	17.81	18.63	9.05	18.1233	1.00186	4.88006e-11	8.84748e-10	PLEKHF1	PREDICTED: pleckstrin homology domain-containing family F member 1 [Sus scrofa]	-	-	-	-	-	-	-
LOC100512446	1059	1149	1177	605	738	757	61.74	68.5	65.56	36.11	37.5	38.66	65.2667	37.4233	-0.802408	5.03621e-11	9.11836e-10	Nop56	nucleolar protein 56 [Sus scrofa]	Genetic Information Processing	Translation	ko03008//Ribosome biogenesis in eukaryotes	K14564	-	-	-
LOC100519135	450	316	328	148	164	137	13.43	9.62	9.31	4.51	4.23	3.57	10.7867	4.10333	-1.39438	5.05557e-11	9.1412e-10	RAB11FIP3	PREDICTED: rab11 family-interacting protein 3 [Lipotes vexillifer]	Cellular Processes	Transport and catabolism	ko04144//Endocytosis	K12485	-	-	-
LOC100517886	394	452	414	208	178	219	11.2	13.17	11.61	6.25	4.57	5.43	11.9933	5.41667	-1.14676	5.09589e-11	9.20181e-10	PTCD3	PREDICTED: pentatricopeptide repeat domain-containing protein 3, mitochondrial isoform X1 [Sus scrofa]	-	-	-	-	-	-	-
LOC100515845	361	436	501	207	222	222	7.62	9.03	10.06	4.55	4.05	4.05	8.90333	4.21667	-1.07824	5.14896e-11	9.28527e-10	PCF11	PREDICTED: pre-mRNA cleavage complex 2 protein Pcf11 isoform X1 [Sus scrofa]	Genetic Information Processing	Translation	ko03015//mRNA surveillance pathway	K14400	-	-	-
LOC100525792	6342	7643	7997	4503	4795	5112	288.63	304.33	299.92	196.02	172.14	189.33	297.627	185.83	-0.67952	5.31719e-11	9.5759e-10	GABRP	PREDICTED: gamma-aminobutyric acid receptor subunit pi [Sus scrofa]	Environmental Information Processing;Organismal Systems;Organismal Systems;Human Diseases;Human Diseases	Signaling molecules and interaction;Nervous system;Nervous system;Substance dependence;Substance dependence	ko04080//Neuroactive ligand-receptor interaction;ko04723//Retrograde endocannabinoid signaling;ko04727//GABAergic synapse;ko05032//Morphine addiction;ko05033//Nicotine addiction	K05189;K05189;K05189;K05189;K05189	-	-	-
LOC100625359	2063	1702	1950	2604	3086	2979	85.63	72.03	76.98	110.29	110.81	107.84	78.2133	109.647	0.487375	5.41083e-11	9.72259e-10	Vat1	PREDICTED: synaptic vesicle membrane protein VAT-1 homolog [Sus scrofa]	-	-	-	-	-	-	-
LOC110261743	68	38	56	0	0	0	2.88	1.67	2.26	0	0	0	2.27	0.001	-11.1485	5.41301e-11	9.72259e-10	--	-	-	-	-	-	-	-	-
LOC102165373	189	230	219	83	88	90	12.15	15.08	13.39	5.45	4.89	5.05	13.54	5.13	-1.4002	5.44781e-11	9.77214e-10	LURAP1L	PREDICTED: leucine rich adaptor protein 1-like [Sus scrofa]	-	-	-	-	-	-	-
LOC106504473	83	92	103	19	28	10	0.9	0.95	0.94	0.17	0.25	0.07	0.93	0.163333	-2.50941	5.51403e-11	9.87785e-10	ZFHX2	PREDICTED: zinc finger homeobox protein 2 [Lipotes vexillifer]	-	-	-	-	-	-	-
LOC100153928	164	293	288	76	97	100	6.18	11.2	10.47	2.97	3.14	3.29	9.28333	3.13333	-1.56694	5.56957e-11	9.96415e-10	PRPF39	PREDICTED: pre-mRNA-processing factor 39 isoform X1 [Sus scrofa]	-	-	-	-	-	-	-
LOC100737774	116	143	154	40	50	44	1.71	2.15	2.16	0.6	0.64	0.57	2.00667	0.603333	-1.73377	5.63437e-11	1.00668e-09	LRRC17	PREDICTED: leucine-rich repeat-containing protein 17 [Sus scrofa]	-	-	-	-	-	-	-
MSTRG.18986	160	169	177	65	62	55	12.27	12.54	12.24	4.95	4.09	3.26	12.35	4.1	-1.59082	5.81795e-11	1.03811e-09	--	-	-	-	-	-	-	-	-
LOC100525694	485	583	584	759	903	885	30.61	37.52	35.06	48.89	49.31	48.72	34.3967	48.9733	0.509728	5.9339e-11	1.05741e-09	PQLC3	PREDICTED: PQ-loop repeat-containing protein 3 [Sus scrofa]	-	-	-	-	-	-	-
MSTRG.17696	93	69	91	185	193	219	3.77	2.85	3.51	7.65	6.77	7.74	3.37667	7.38667	1.12932	5.97551e-11	1.06342e-09	--	IL-23, partial [Sus scrofa]	-	-	-	-	-	-	-
LOC100518275	245	293	327	132	122	129	5.95	7.41	7.89	3.33	2.52	2.84	7.08333	2.89667	-1.29003	6.07054e-11	1.07892e-09	MECOM	PREDICTED: MDS1 and EVI1 complex locus protein EVI1 isoform X1 [Sus scrofa]	Human Diseases;Environmental Information Processing;Human Diseases	Cancers;Signal transduction;Cancers	ko05200//Pathways in cancer;ko04010//MAPK signaling pathway;ko05220//Chronic myeloid leukemia	K04462;K04462;K04462	-	-	-
LOC100157672	551	673	647	319	327	377	13.37	16.66	14.9	7.82	6.83	7.95	14.9767	7.53333	-0.991356	6.09436e-11	1.08173e-09	PPP4R3A	PREDICTED: serine/threonine-protein phosphatase 4 regulatory subunit 3A isoform X1 [Mus musculus]	Organismal Systems	Endocrine system	ko04922//Glucagon signaling pathway	K17491	-	-	-
LOC100520565	1577	1380	1589	823	930	1003	57.22	50.88	55.04	30.19	28.51	31.61	54.38	30.1033	-0.853153	6.23223e-11	1.10475e-09	PLEKHG6	PREDICTED: pleckstrin homology domain-containing family G member 6 [Sus scrofa]	-	-	-	-	-	-	-
LOC100517321	98	95	130	226	232	238	4.22	4.3	5.37	10.29	8.8	9.18	4.63	9.42333	1.02523	6.54491e-11	1.15866e-09	Tsc22d3	PREDICTED: TSC22 domain family protein 3 [Sus scrofa]	-	-	-	-	-	-	-
LOC110260417	2103	1581	1740	911	1016	1064	44.18	33.87	34.77	19.53	18.47	19.5	37.6067	19.1667	-0.972389	6.8858e-11	1.21742e-09	Scrib	PREDICTED: LOW QUALITY PROTEIN: protein scribble homolog [Camelus bactrianus]	Human Diseases;Human Diseases;Cellular Processes;Environmental Information Processing	Infectious diseases;Cancers;Cellular community - eukaryotes;Signal transduction	ko05165//Human papillomavirus infection;ko05203//Viral carcinogenesis;ko04530//Tight junction;ko04390//Hippo signaling pathway	K16175;K16175;K16175;K16175	-	-	-
LOC100519262	1315	1088	1230	1632	2015	1964	101.24	85.41	90.06	128.22	134.21	131.89	92.2367	131.44	0.510992	7.06964e-11	1.24829e-09	DHRS1	PREDICTED: dehydrogenase/reductase SDR family member 1 isoform X1 [Sus scrofa]	-	-	-	-	-	-	-
LOC396583	28	28	40	83	124	114	1.89	1.92	2.56	5.7	7.22	6.7	2.12333	6.54	1.62296	7.11733e-11	1.25359e-09	SNAI1	PREDICTED: zinc finger protein SNAI1 [Lipotes vexillifer]	Cellular Processes	Cellular community - eukaryotes	ko04520//Adherens junction	K05707	-	-	-
LOC100522677	1307	1122	1177	628	739	729	71.49	62.57	61.23	35.05	34.97	34.78	65.0967	34.9333	-0.897979	7.11812e-11	1.25359e-09	E2F4	PREDICTED: transcription factor E2F4 [Sus scrofa]	Cellular Processes;Cellular Processes;Environmental Information Processing	Cell growth and death;Cell growth and death;Signal transduction	ko04218//Cellular senescence;ko04110//Cell cycle;ko04350//TGF-beta signaling pathway	K04682;K04682;K04682	-	-	-
LOC100523520	823	855	873	1082	1345	1312	40.77	43.18	41.13	54.7	57.64	56.69	41.6933	56.3433	0.434428	7.47406e-11	1.31456e-09	DAP	PREDICTED: death-associated protein 1 [Sus scrofa]	-	-	-	-	-	-	-
LOC100625160	107	93	90	221	232	206	3.63	3.22	2.91	7.66	6.82	6.1	3.25333	6.86	1.07629	7.74504e-11	1.36045e-09	HCN2	potassium/sodium hyperpolarization-activated cyclic nucleotide-gated channel 2 [Homo sapiens]	Environmental Information Processing	Signal transduction	ko04024//cAMP signaling pathway	K04955	-	-	-
LOC406870	364	512	549	227	237	228	11.26	16.13	16.17	7.12	6.35	6.15	14.52	6.54	-1.15068	8.11362e-11	1.42335e-09	CP	PREDICTED: ceruloplasmin isoform X1 [Sus scrofa]	Cellular Processes;Metabolism	Cell growth and death;Metabolism of cofactors and vitamins	ko04216//Ferroptosis;ko00860//Porphyrin and chlorophyll metabolism	K13624;K13624	-	-	-
LOC100625756	631	1000	1051	381	484	482	12.78	20.65	20.24	7.87	8.48	8.51	17.89	8.28667	-1.11029	8.17438e-11	1.43102e-09	Fam91a1	PREDICTED: protein FAM91A1 [Sus scrofa]	-	-	-	-	-	-	-
LOC100519592	303	233	236	415	540	518	24.93	19.54	18.47	34.84	38.43	37.17	20.98	36.8133	0.811214	8.17848e-11	1.43102e-09	MPV17L2	PREDICTED: mpv17-like protein 2 [Sus scrofa]	Cellular Processes	Transport and catabolism	ko04146//Peroxisome	K13348	-	-	-
LOC100155989	769	906	992	471	554	557	15.22	18.28	18.67	9.51	9.48	9.61	17.39	9.53333	-0.867205	8.43137e-11	1.47337e-09	ZMYND8	PREDICTED: protein kinase C-binding protein 1 isoform X2 [Camelus ferus]	-	-	-	-	-	-	-
LOC397636	626	794	866	387	445	453	13.64	18.33	18.38	9.03	8.93	8.88	16.7833	8.94667	-0.907607	8.47986e-11	1.47993e-09	ATP2B1	PREDICTED: plasma membrane calcium-transporting ATPase 1 isoform X4 [Chlorocebus sabaeus]	Environmental Information Processing;Environmental Information Processing;Environmental Information Processing;Organismal Systems;Organismal Systems;Organismal Systems;Organismal Systems;Organismal Systems;Organismal Systems	Signal transduction;Signal transduction;Signal transduction;Circulatory system;Digestive system;Endocrine system;Digestive system;Digestive system;Excretory system	ko04024//cAMP signaling pathway;ko04020//Calcium signaling pathway;ko04022//cGMP - PKG signaling pathway;ko04261//Adrenergic signaling in cardiomyocytes;ko04972//Pancreatic secretion;ko04925//Aldosterone synthesis and secretion;ko04970//Salivary secretion;ko04978//Mineral absorption;ko04961//Endocrine and other factor-regulated calcium reabsorption	K05850;K05850;K05850;K05850;K05850;K05850;K05850;K05850;K05850	-	-	-
LOC102168166	1440	1241	1408	1850	2153	2089	91.73	80.63	85.33	120.3	118.67	116.1	85.8967	118.357	0.462467	8.53145e-11	1.48702e-09	AP1M2	PREDICTED: AP-1 complex subunit mu-2 isoform X1 [Hipposideros armiger]	Cellular Processes	Transport and catabolism	ko04142//Lysosome	K12393	-	-	-
LOC100523979	116	169	143	252	314	302	4.9	7.23	5.7	10.77	11.39	11.04	5.94333	11.0667	0.896877	8.72912e-11	1.51952e-09	CCNG2	PREDICTED: cyclin-G2 isoform X1 [Sus scrofa]	Environmental Information Processing;Cellular Processes	Signal transduction;Cell growth and death	ko04068//FoxO signaling pathway;ko04115//p53 signaling pathway	K10146;K10146	-	-	-
LOC396741	832	756	737	1072	1254	1336	72.64	67.29	61.2	95.51	94.71	101.73	67.0433	97.3167	0.537593	8.85604e-11	1.53963e-09	DNAJB1	dnaJ homolog subfamily B member 1 [Sus scrofa]	Human Diseases;Genetic Information Processing	Infectious diseases;Folding, sorting and degradation	ko05164//Influenza A;ko04141//Protein processing in endoplasmic reticulum	K09507;K09507	-	-	-
LOC100516737	381	502	448	189	259	214	7	9.29	7.68	3.54	4.13	3.44	7.99	3.70333	-1.10937	8.98957e-11	1.56084e-09	Nfat5	PREDICTED: nuclear factor of activated T-cells 5 isoform X1 [Sus scrofa]	-	-	-	-	-	-	-
LOC100144529	550	466	514	782	842	864	32.89	28.46	29.24	47.74	43.59	45.09	30.1967	45.4733	0.590631	9.08752e-11	1.57583e-09	PHGDH	D-3-phosphoglycerate dehydrogenase [Sus scrofa]	Metabolism;Metabolism;Metabolism;Metabolism	Global and overview maps;Global and overview maps;Global and overview maps;Amino acid metabolism	ko01100//Metabolic pathways;ko01200//Carbon metabolism;ko01230//Biosynthesis of amino acids;ko00260//Glycine, serine and threonine metabolism	K00058;K00058;K00058;K00058	-	-	-
LOC100155201	491	699	683	914	1037	1065	43.2	62.7	57.15	82.06	78.93	81.72	54.35	80.9033	0.573919	9.17051e-11	1.58819e-09	PPA1	PREDICTED: inorganic pyrophosphatase [Sus scrofa]	Metabolism	Energy metabolism	ko00190//Oxidative phosphorylation	K01507	-	-	-
LOC100155920	400	556	546	210	275	279	3.91	5.51	5.08	2.09	2.32	2.37	4.83333	2.26	-1.0967	9.22413e-11	1.59543e-09	ASH1L	PREDICTED: histone-lysine N-methyltransferase ASH1L [Orcinus orca]	Metabolism	Amino acid metabolism	ko00310//Lysine degradation	K06101	-	-	-
LOC493185	212	243	230	372	391	473	14.33	16.38	14.54	25.26	22.65	27.71	15.0833	25.2067	0.74085	9.30104e-11	1.60668e-09	IFRD1	interferon-related developmental regulator 1 [Sus scrofa]	-	-	-	-	-	-	-
LOC100510914	1032	1118	1196	626	725	743	16.37	18.09	18.11	10.13	9.94	10.3	17.5233	10.1233	-0.791593	9.32849e-11	1.60937e-09	NEO1	PREDICTED: neogenin isoform X1 [Callithrix jacchus]	Environmental Information Processing	Signaling molecules and interaction	ko04514//Cell adhesion molecules (CAMs)	K06766	-	-	-
LOC100627746	701	481	515	866	1185	1149	104.41	73.04	72.95	131.62	152.67	149.25	83.4667	144.513	0.791931	9.83222e-11	1.69412e-09	Grcc10	protein C10 [Sus scrofa]	-	-	-	-	-	-	-
LOC100621011	724	713	872	405	465	474	12.36	12.41	14.16	7.05	6.87	7.06	12.9767	6.99333	-0.891868	1.00605e-10	1.73126e-09	WWC2	PREDICTED: protein WWC2 isoform X1 [Sus scrofa]	-	-	-	-	-	-	-
LOC100518042	301	266	286	93	148	136	5.28	4.74	4.84	1.67	2.31	1.99	4.95333	1.99	-1.31563	1.01922e-10	1.75169e-09	USP54	PREDICTED: inactive ubiquitin carboxyl-terminal hydrolase 54 [Sus scrofa]	-	-	-	-	-	-	-
LOC100152287	452	410	422	664	727	708	6.28	5.81	5.57	9.41	8.73	8.58	5.88667	8.90667	0.597435	1.03656e-10	1.77923e-09	TEP1	PREDICTED: telomerase protein component 1 [Sus scrofa]	-	-	-	-	-	-	-
LOC397040	120	175	253	353	416	400	4.96	7.88	11.01	15.99	16.67	16.35	7.95	16.3367	1.03909	1.05231e-10	1.80398e-09	UGP2	PREDICTED: UTP--glucose-1-phosphate uridylyltransferase isoform X1 [Vicugna pacos]	Metabolism;Metabolism;Metabolism;Metabolism;Metabolism	Global and overview maps;Carbohydrate metabolism;Carbohydrate metabolism;Carbohydrate metabolism;Carbohydrate metabolism	ko01100//Metabolic pathways;ko00520//Amino sugar and nucleotide sugar metabolism;ko00500//Starch and sucrose metabolism;ko00052//Galactose metabolism;ko00040//Pentose and glucuronate interconversions	K00963;K00963;K00963;K00963;K00963	-	-	-
LOC100155535	1423	1026	1151	1808	2274	2059	287.47	211.32	221.15	372.71	397.39	362.78	239.98	377.627	0.654046	1.07553e-10	1.84145e-09	DDT	D-dopachrome decarboxylase [Sus scrofa]	-	-	-	-	-	-	-
LOC396987	539	416	507	698	887	885	111.66	87.86	99.89	147.55	158.95	159.9	99.8033	155.467	0.639445	1.1463e-10	1.96014e-09	WFDC2	WAP four-disulfide core domain protein 2 precursor [Sus scrofa]	-	-	-	-	-	-	-
LOC100621359	3145	3240	3543	4004	4594	4660	118.25	123.75	126.16	152.12	148.05	150.88	122.72	150.35	0.292954	1.14935e-10	1.96289e-09	CAP1	PREDICTED: adenylyl cyclase-associated protein 1 [Sus scrofa]	-	-	-	-	-	-	-
LOC100157887	2066	2668	2787	1442	1614	1623	35.49	46.14	45.13	25.2	23.91	24.2	42.2533	24.4367	-0.790018	1.17014e-10	1.99586e-09	SF3B1	PREDICTED: splicing factor 3B subunit 1 isoform X1 [Mustela putorius furo]	Genetic Information Processing	Transcription	ko03040//Spliceosome	K12828	-	-	-
LOC100533200	851	695	743	1178	1299	1234	37.06	30.86	30.78	52.36	48.94	46.88	32.9	49.3933	0.586229	1.19129e-10	2.02938e-09	PRKCZ	protein kinase C zeta type [Sus scrofa]	Human Diseases;Cellular Processes;Environmental Information Processing;Organismal Systems;Organismal Systems;Cellular Processes;Environmental Information Processing;Human Diseases;Organismal Systems;Organismal Systems;Organismal Systems;Environmental Information Processing;Human Diseases;Human Diseases;Human Diseases	Infectious diseases;Transport and catabolism;Signal transduction;Immune system;Development;Cellular community - eukaryotes;Signal transduction;Cardiovascular diseases;Endocrine system;Endocrine system;Immune system;Signal transduction;Endocrine and metabolic diseases;Endocrine and metabolic diseases;Endocrine and metabolic diseases	ko05165//Human papillomavirus infection;ko04144//Endocytosis;ko04015//Rap1 signaling pathway;ko04062//Chemokine signaling pathway;ko04360//Axon guidance;ko04530//Tight junction;ko04390//Hippo signaling pathway;ko05418//Fluid shear stress and atherosclerosis;ko04910//Insulin signaling pathway;ko04926//Relaxin signaling pathway;ko04611//Platelet activation;ko04071//Sphingolipid signaling pathway;ko…	K18952;K18952;K18952;K18952;K18952;K18952;K18952;K18952;K18952;K18952;K18952;K18952;K18952;K18952;K18952	-	-	-
LOC100155589	85	131	140	263	251	260	3.23	5.15	5.26	10.39	8.34	8.4	4.54667	9.04333	0.992045	1.32444e-10	2.25338e-09	FAM177A1	protein FAM177A1 [Sus scrofa]	-	-	-	-	-	-	-
LOC100736741	851	655	790	358	446	431	25.24	19.81	22.29	10.84	11.44	11.15	22.4467	11.1433	-1.01032	1.32881e-10	2.25797e-09	Map3k11	PREDICTED: mitogen-activated protein kinase kinase kinase 11 [Orcinus orca]	Environmental Information Processing;Human Diseases	Signal transduction;Endocrine and metabolic diseases	ko04010//MAPK signaling pathway;ko04932//Non-alcoholic fatty liver disease (NAFLD)	K04419;K04419	-	-	-
LOC100134958	881	896	909	1158	1370	1369	60.07	62.26	58.91	80.57	80.89	81.4	60.4133	80.9533	0.422223	1.43305e-10	2.43206e-09	CAPZB	PREDICTED: F-actin-capping protein subunit beta isoform X1 [Canis lupus familiaris]	Cellular Processes	Transport and catabolism	ko04144//Endocytosis	K10365	-	-	-
LOC100511890	9820	10201	10994	6393	7534	7832	497.72	527.13	529.97	330.64	330.32	346.22	518.273	335.727	-0.626426	1.44056e-10	2.44174e-09	HSPA8	Heat shock cognate 71 kDa protein [Fukomys damarensis]	Environmental Information Processing;Cellular Processes;Human Diseases;Human Diseases;Genetic Information Processing;Human Diseases;Organismal Systems;Genetic Information Processing;Human Diseases;Organismal Systems;Human Diseases;Organismal Systems;Human Diseases	Signal transduction;Transport and catabolism;Infectious diseases;Infectious diseases;Folding, sorting and degradation;Infectious diseases;Endocrine system;Transcription;Infectious diseases;Immune system;Infectious diseases;Aging;Neurodegenerative diseases	ko04010//MAPK signaling pathway;ko04144//Endocytosis;ko05169//Epstein-Barr virus infection;ko05164//Influenza A;ko04141//Protein processing in endoplasmic reticulum;ko05162//Measles;ko04915//Estrogen signaling pathway;ko03040//Spliceosome;ko05145//Toxoplasmosis;ko04612//Antigen processing and presentation;ko05134//Legionellosis;ko04213//Longevity regulating pathway - multiple species;ko05020//Pri…	K03283;K03283;K03283;K03283;K03283;K03283;K03283;K03283;K03283;K03283;K03283;K03283;K03283	-	-	-
LOC100737192	192	209	228	335	401	376	13.22	14.64	14.81	23.67	24.03	22.58	14.2233	23.4267	0.719892	1.51509e-10	2.56485e-09	ZADH2	PREDICTED: prostaglandin reductase 3 isoform X1 [Tursiops truncatus]	-	-	-	-	-	-	-
LOC100519207	481	452	518	237	234	289	7.14	6.86	7.19	4.02	3.2	3.84	7.06333	3.68667	-0.938032	1.56426e-10	2.64479e-09	SNX19	PREDICTED: sorting nexin-19 isoform X1 [Sus scrofa]	-	-	-	-	-	-	-
LOC100517144	177	152	137	274	364	314	26.35	23.08	19.39	41.64	46.94	40.79	22.94	43.1233	0.910603	1.58112e-10	2.66996e-09	ALKBH7	PREDICTED: alpha-ketoglutarate-dependent dioxygenase alkB homolog 7, mitochondrial isoform X1 [Sus scrofa]	-	-	-	-	-	-	-
LOC100152215	228	197	251	326	465	457	12.18	10.73	12.75	17.77	21.49	21.29	11.8867	20.1833	0.76382	1.60853e-10	2.71286e-09	CDKN1A	PREDICTED: cyclin-dependent kinase inhibitor 1 [Sus scrofa]	Human Diseases;Environmental Information Processing;Human Diseases;Human Diseases;Human Diseases;Human Diseases;Human Diseases;Human Diseases;Human Diseases;Human Diseases;Environmental Information Processing;Human Diseases;Human Diseases;Cellular Processes;Human Diseases;Human Diseases;Human Diseases;Organismal Systems;Human Diseases;Human Diseases;Environmental Information Processing;Cellular P…	Cancers;Signal transduction;Infectious diseases;Infectious diseases;Infectious diseases;Infectious diseases;Infectious diseases;Cancers;Cancers;Cancers;Signal transduction;Cancers;Cancers;Cell growth and death;Infectious diseases;Endocrine and metabolic diseases;Cancers;Endocrine system;Cancers;Infectious diseases;Signal transduction;Cell growth and death;Cancers;Signal transduction;Endocrine sys…	ko05200//Pathways in cancer;ko04151//PI3K-Akt signaling pathway;ko05165//Human papillomavirus infection;ko05166//HTLV-I infection;ko05163//Human cytomegalovirus infection;ko05169//Epstein-Barr virus infection;ko05167//Kaposi sarcoma-associated herpesvirus infection;ko05205//Proteoglycans in cancer;ko05203//Viral carcinogenesis;ko05202//Transcriptional misregulation in cancers;ko04630//Jak-STAT si…	K06625;K06625;K06625;K06625;K06625;K06625;K06625;K06625;K06625;K06625;K06625;K06625;K06625;K06625;K06625;K06625;K06625;K06625;K06625;K06625;K06625;K06625;K06625;K06625;K06625;K06625;K06625;K06625;K06625;K06625;K06625;K06625;K06625;K06625;K06625;K06625;K06625;K06625;K06625;K06625;K06625	-	-	-
LOC100620498	787	645	728	369	397	415	26.51	22.84	24.15	14.45	12.73	13.14	24.5	13.44	-0.866249	1.62775e-10	2.74187e-09	--	-	-	-	-	-	-	-	-
LOC100522203	4054	4269	4647	5091	6047	5970	161.56	173.45	176.14	207.03	208.47	207.51	170.383	207.67	0.285509	1.64422e-10	2.76617e-09	PDIA4	protein disulfide-isomerase A4 precursor [Sus scrofa]	Genetic Information Processing;Organismal Systems;Human Diseases	Folding, sorting and degradation;Endocrine system;Infectious diseases	ko04141//Protein processing in endoplasmic reticulum;ko04918//Thyroid hormone synthesis;ko05110//Vibrio cholerae infection	K09582;K09582;K09582	-	-	-
LOC100628233	816	782	810	1079	1212	1293	41.05	40.1	38.74	55.38	52.75	56.72	39.9633	54.95	0.459443	1.7073e-10	2.86872e-09	SLC7A3	PREDICTED: cationic amino acid transporter 3-like [Sus scrofa]	-	-	-	-	-	-	-
LOC110260201	820	689	762	1071	1306	1192	33.42	28.63	29.53	44.54	46.04	42.37	30.5267	44.3167	0.537779	1.74671e-10	2.93131e-09	PSCA	PREDICTED: prostate stem cell antigen [Orcinus orca]	-	-	-	-	-	-	-
LOC100337674	897	848	972	463	608	549	46.9	45.16	48.34	24.68	27.42	24.91	46.8	25.67	-0.866425	1.76667e-10	2.96115e-09	TRIP13	pachytene checkpoint protein 2 homolog [Sus scrofa]	-	-	-	-	-	-	-
LOC100515661	1358	1328	1365	1676	2072	2026	87.98	87.73	84.12	110.82	116.14	114.49	86.61	113.817	0.394106	1.95008e-10	3.26451e-09	DCTN2	PREDICTED: dynactin subunit 2 isoform X4 [Camelus bactrianus]	Human Diseases;Organismal Systems	Neurodegenerative diseases;Excretory system	ko05016//Huntington disease;ko04962//Vasopressin-regulated water reabsorption	K10424;K10424	-	-	-
LOC100521642	4440	5548	5725	6345	7682	7692	808.12	1029.52	991.04	1178.45	1209.5	1221.05	942.893	1203	0.35147	2.01487e-10	3.36881e-09	RPL24	60S ribosomal protein L24 [Homo sapiens]	Genetic Information Processing	Translation	ko03010//Ribosome	K02896	-	-	-
LOC100521979	196	169	204	75	78	51	5.21	4.58	5.15	2.03	1.79	1.18	4.98	1.66667	-1.57918	2.16746e-10	3.61946e-09	PSAPL1	PREDICTED: proactivator polypeptide-like 1 [Sus scrofa]	Cellular Processes	Transport and catabolism	ko04142//Lysosome	K12382	-	-	-
LOC100145888	524	520	579	685	953	902	22.55	21.71	22.36	28.14	33.06	31.55	22.2067	30.9167	0.477392	2.18191e-10	3.63912e-09	SMAP2	stromal membrane-associated protein 2 [Sus scrofa]	Cellular Processes	Transport and catabolism	ko04144//Endocytosis	K12486	-	-	-
LOC100621481	391	344	369	573	643	611	6.74	6.05	6.05	10.09	9.6	9.19	6.28	9.62667	0.616272	2.19112e-10	3.64998e-09	PREX1	PREDICTED: phosphatidylinositol 3,4,5-trisphosphate-dependent Rac exchanger 1 protein [Rhinolophus sinicus]	Human Diseases;Organismal Systems	Infectious diseases;Immune system	ko05167//Kaposi sarcoma-associated herpesvirus infection;ko04062//Chemokine signaling pathway	K12365;K12365	-	-	-
LOC100144481	1501	1185	1295	1875	2301	2135	211.14	169.94	173.25	269.13	279.99	261.93	184.777	270.35	0.549046	2.28782e-10	3.80638e-09	ITM2C	integral membrane protein 2C [Sus scrofa]	-	-	-	-	-	-	-
LOC100517744	426	446	464	632	744	697	22.39	23.9	23.19	33.89	33.82	31.95	23.16	33.22	0.520417	2.33142e-10	3.87416e-09	Prps1	Ribose-phosphate pyrophosphokinase 1, partial [Bos mutus]	Metabolism;Metabolism;Metabolism;Metabolism;Metabolism	Global and overview maps;Nucleotide metabolism;Global and overview maps;Global and overview maps;Carbohydrate metabolism	ko01100//Metabolic pathways;ko00230//Purine metabolism;ko01200//Carbon metabolism;ko01230//Biosynthesis of amino acids;ko00030//Pentose phosphate pathway	K00948;K00948;K00948;K00948;K00948	-	-	-
LOC100622994	1600	1391	1446	821	907	931	69.66	61.74	59.88	36.47	34.16	35.35	63.76	35.3267	-0.851894	2.35811e-10	3.91371e-09	MAZ	PREDICTED: myc-associated zinc finger protein isoform X1 [Sus scrofa]	-	-	-	-	-	-	-
MSTRG.11712	768	741	702	1036	1176	1171	27.7	27.27	24.09	38.13	36.71	36.86	26.3533	37.2333	0.498609	2.38443e-10	3.95254e-09	HLA-A	SLA-11 histocompatibility antigen, class I [Sus scrofa]	Human Diseases;Human Diseases;Human Diseases;Cellular Processes;Human Diseases;Human Diseases;Human Diseases;Human Diseases;Cellular Processes;Cellular Processes;Environmental Information Processing;Organismal Systems;Human Diseases;Organismal Systems;Human Diseases;Human Diseases;Human Diseases;Human Diseases	Infectious diseases;Infectious diseases;Infectious diseases;Transport and catabolism;Infectious diseases;Infectious diseases;Infectious diseases;Cancers;Cell growth and death;Transport and catabolism;Signaling molecules and interaction;Immune system;Cardiovascular diseases;Immune system;Immune diseases;Endocrine and metabolic diseases;Immune diseases;Immune diseases	ko05165//Human papillomavirus infection;ko05166//HTLV-I infection;ko05163//Human cytomegalovirus infection;ko04144//Endocytosis;ko05168//Herpes simplex infection;ko05169//Epstein-Barr virus infection;ko05167//Kaposi sarcoma-associated herpesvirus infection;ko05203//Viral carcinogenesis;ko04218//Cellular senescence;ko04145//Phagosome;ko04514//Cell adhesion molecules (CAMs);ko04650//Natural killer …	K06751;K06751;K06751;K06751;K06751;K06751;K06751;K06751;K06751;K06751;K06751;K06751;K06751;K06751;K06751;K06751;K06751;K06751	GO:0031224//intrinsic component of membrane;GO:0042611//MHC protein complex	GO:0003823//antigen binding	GO:0048002//antigen processing and presentation of peptide antigen
LOC100518405	1832	1783	1957	1015	1275	1317	66.44	63.15	64.66	37.2	38.31	39.9	64.75	38.47	-0.751146	2.40101e-10	3.97517e-09	NSUN2	PREDICTED: tRNA (cytosine(34)-C(5))-methyltransferase isoform X1 [Sus scrofa]	-	-	-	-	-	-	-
LOC100620350	39	32	29	84	129	113	1.22	0.97	0.8	2.54	3.42	3.05	0.996667	3.00333	1.59138	2.45512e-10	4.05979e-09	CHRD	PREDICTED: LOW QUALITY PROTEIN: chordin [Sus scrofa]	Environmental Information Processing	Signal transduction	ko04350//TGF-beta signaling pathway	K04657	-	-	-
LOC100512865	630	599	626	304	372	381	21.14	20.5	19.98	10.41	10.8	11.15	20.54	10.7867	-0.929187	2.47278e-10	4.08401e-09	DDX51	PREDICTED: ATP-dependent RNA helicase DDX51 [Capra hircus]	-	-	-	-	-	-	-
LOC100524433	478	415	428	192	255	226	14.68	12.92	12.49	6.02	6.75	6.12	13.3633	6.29667	-1.08562	2.53421e-10	4.18036e-09	RECQL4	PREDICTED: ATP-dependent DNA helicase Q4 isoform X1 [Sus scrofa]	-	-	-	-	-	-	-
LOC100322871	2281	2083	2133	2853	3163	3393	159.84	148.81	142.15	204	191.73	207.36	150.267	201.03	0.419886	2.54084e-10	4.18621e-09	CCT7	T-complex protein 1 subunit eta [Sus scrofa]	-	-	-	-	-	-	-
LOC100312963	321	341	368	485	581	584	20.11	24.46	23.8	37.51	36.44	35.01	22.79	36.32	0.672363	2.63556e-10	4.33698e-09	Cdipt	PREDICTED: CDP-diacylglycerol--inositol 3-phosphatidyltransferase isoform X1 [Sus scrofa]	Metabolism;Metabolism;Environmental Information Processing;Metabolism	Global and overview maps;Lipid metabolism;Signal transduction;Carbohydrate metabolism	ko01100//Metabolic pathways;ko00564//Glycerophospholipid metabolism;ko04070//Phosphatidylinositol signaling system;ko00562//Inositol phosphate metabolism	K00999;K00999;K00999;K00999	-	-	-
LOC100517991	305	359	356	144	197	161	13.41	13.44	11.27	5.94	6.5	4.72	12.7067	5.72	-1.1515	2.75727e-10	4.53176e-09	FAM122B	PREDICTED: LOW QUALITY PROTEIN: protein FAM122B [Sus scrofa]	-	-	-	-	-	-	-
LOC100738292	955	716	880	425	501	434	45.28	34.61	39.68	20.56	20.55	17.95	39.8567	19.6867	-1.0176	2.8446e-10	4.66963e-09	SPHK2	PREDICTED: sphingosine kinase 2 isoform X2 [Sus scrofa]	Metabolism;Environmental Information Processing;Human Diseases;Environmental Information Processing;Environmental Information Processing;Environmental Information Processing;Organismal Systems;Environmental Information Processing;Metabolism	Global and overview maps;Signal transduction;Infectious diseases;Signal transduction;Signal transduction;Signal transduction;Immune system;Signal transduction;Lipid metabolism	ko01100//Metabolic pathways;ko04020//Calcium signaling pathway;ko05152//Tuberculosis;ko04072//Phospholipase D signaling pathway;ko04371//Apelin signaling pathway;ko04071//Sphingolipid signaling pathway;ko04666//Fc gamma R-mediated phagocytosis;ko04370//VEGF signaling pathway;ko00600//Sphingolipid metabolism	K04718;K04718;K04718;K04718;K04718;K04718;K04718;K04718;K04718	-	-	-
LOC102157778	145	174	198	63	69	66	5.22	6.38	6.77	2.31	2.15	2.07	6.12333	2.17667	-1.4922	2.8514e-10	4.67512e-09	--	PREDICTED: uncharacterized protein LOC102157778 [Sus scrofa]	-	-	-	-	-	-	-
LOC100518016	775	815	900	1095	1271	1216	137.33	147.24	151.68	198	194.82	187.93	145.417	193.583	0.412762	3.12903e-10	5.12411e-09	NDUFA12	PREDICTED: NADH dehydrogenase [ubiquinone] 1 alpha subcomplex subunit 12 [Sus scrofa]	Metabolism;Organismal Systems;Human Diseases;Human Diseases;Human Diseases;Organismal Systems;Human Diseases;Metabolism	Global and overview maps;Environmental adaptation;Neurodegenerative diseases;Neurodegenerative diseases;Endocrine and metabolic diseases;Nervous system;Neurodegenerative diseases;Energy metabolism	ko01100//Metabolic pathways;ko04714//Thermogenesis;ko05016//Huntington disease;ko05010//Alzheimer disease;ko04932//Non-alcoholic fatty liver disease (NAFLD);ko04723//Retrograde endocannabinoid signaling;ko05012//Parkinson disease;ko00190//Oxidative phosphorylation	K11352;K11352;K11352;K11352;K11352;K11352;K11352;K11352	-	-	-
LOC100154650	208	235	274	101	92	116	8.07	9.76	10.02	4.16	3.02	3.96	9.28333	3.71333	-1.32193	3.14711e-10	5.1475e-09	PANK1	PREDICTED: pantothenate kinase 1 isoform X5 [Sus scrofa]	Metabolism;Metabolism	Global and overview maps;Metabolism of cofactors and vitamins	ko01100//Metabolic pathways;ko00770//Pantothenate and CoA biosynthesis	K09680;K09680	-	-	-
LOC100514901	16	21	35	85	101	84	1.07	1.89	2.59	5.89	6.54	5.68	1.85	6.03667	1.70623	3.24482e-10	5.30084e-09	BCL2L14	apoptosis facilitator Bcl-2-like protein 14 [Sus scrofa]	-	-	-	-	GO:0043226//organelle;GO:0044424//intracellular part	GO:0019900//kinase binding	GO:0097191//extrinsic apoptotic signaling pathway
LOC100622658	610	613	596	326	331	361	25.19	25.81	23.41	13.74	11.82	13	24.8033	12.8533	-0.948391	3.24869e-10	5.30084e-09	TBX2	T-box transcription factor TBX2 [Sus scrofa]	-	-	-	-	-	-	-
LOC100514302	1760	1517	1672	903	1072	1074	67.43	58.47	60.8	36.41	36.35	37.22	62.2333	36.66	-0.763481	3.26553e-10	5.32191e-09	LETM1	LETM1 and EF-hand domain-containing protein 1, mitochondrial [Sus scrofa]	-	-	-	-	GO:0019866//organelle inner membrane;GO:0031224//intrinsic component of membrane;GO:0043231//intracellular membrane-bounded organelle	GO:0043169//cation binding	GO:0007007//inner mitochondrial membrane organization
LOC100525485	1827	1772	1889	2282	2614	2694	120.46	119.19	118.42	153.47	149.14	155.01	119.357	152.54	0.353908	3.31226e-10	5.39157e-09	Impdh2	PREDICTED: inosine-5'-monophosphate dehydrogenase 2 isoform X1 [Sus scrofa]	Metabolism;Metabolism;Metabolism	Global and overview maps;Nucleotide metabolism;Xenobiotics biodegradation and metabolism	ko01100//Metabolic pathways;ko00230//Purine metabolism;ko00983//Drug metabolism - other enzymes	K00088;K00088;K00088	-	-	-
LOC100153767	548	544	582	256	344	342	22.3	22.57	22.52	10.63	12.11	12.14	22.4633	11.6267	-0.950134	3.33283e-10	5.41855e-09	MTMR11	myotubularin-related protein 11 [Sus scrofa]	-	-	-	-	-	-	-
LOC780431	828	749	874	1090	1228	1332	45.07	41.72	45.38	60.46	57.79	63.03	44.0567	60.4267	0.455825	3.34462e-10	5.4312e-09	NDRG2	PREDICTED: protein NDRG2 isoform X1 [Camelus ferus]	-	-	-	-	-	-	-
LOC100626833	397	507	567	225	276	276	12.62	16.58	16.61	7.35	7.73	7.5	15.27	7.52667	-1.02062	3.62368e-10	5.87731e-09	DDX46	PREDICTED: probable ATP-dependent RNA helicase DDX46 [Mustela putorius furo]	Genetic Information Processing	Transcription	ko03040//Spliceosome	K12811	-	-	-
LOC100625426	496	709	739	319	338	368	4.88	6.94	6.74	3.17	2.8	3.02	6.18667	2.99667	-1.0458	3.63335e-10	5.88595e-09	USP34	PREDICTED: ubiquitin carboxyl-terminal hydrolase 34 isoform X1 [Sus scrofa]	-	-	-	-	-	-	-
LOC100462758	44	33	47	97	161	117	2.66	2.03	2.7	5.98	8.42	6.17	2.46333	6.85667	1.4769	3.64735e-10	5.90157e-09	WIPI1	WD repeat domain phosphoinositide-interacting protein 1 [Sus scrofa]	Cellular Processes;Cellular Processes	Transport and catabolism;Transport and catabolism	ko04140//Autophagy - animal;ko04136//Autophagy - other eukaryotes	K17908;K17908	-	-	-
LOC397528	1948	1804	1931	2671	2723	2807	288.23	270.77	269.59	403.91	348.87	362.87	276.197	371.883	0.429154	3.79354e-10	6.13078e-09	SDC4	syndecan-4 precursor [Sus scrofa]	Human Diseases;Environmental Information Processing;Human Diseases;Environmental Information Processing	Cancers;Signaling molecules and interaction;Cardiovascular diseases;Signaling molecules and interaction	ko05205//Proteoglycans in cancer;ko04514//Cell adhesion molecules (CAMs);ko05418//Fluid shear stress and atherosclerosis;ko04512//ECM-receptor interaction	K16338;K16338;K16338;K16338	-	-	-
LOC100737324	196	177	207	311	395	347	8.71	7.99	8.72	14.02	15.05	13.33	8.47333	14.1333	0.7381	3.80367e-10	6.13982e-09	KLHL22	PREDICTED: kelch-like protein 22 isoform X1 [Sus scrofa]	-	-	-	-	-	-	-
MSTRG.15027	59	94	78	162	194	186	3.62	5.87	4.55	10.13	10.29	9.94	4.68	10.12	1.11263	3.80948e-10	6.14188e-09	--	PREDICTED: mitochondrial inner membrane protein COX18 isoform X1 [Sus scrofa]	-	-	-	-	-	-	-
LOC100516768	455	393	435	212	210	234	11.33	10.03	10.19	5.44	4.61	5	10.5167	5.01667	-1.06788	3.84092e-10	6.18521e-09	ZNF335	PREDICTED: zinc finger protein 335 [Sus scrofa]	-	-	-	-	-	-	-
LOC100524686	136	129	151	216	310	295	5.46	5.28	5.77	8.85	10.77	10.33	5.50333	9.98333	0.859216	3.9974e-10	6.42954e-09	NSUN4	PREDICTED: 5-methylcytosine rRNA methyltransferase NSUN4 isoform X1 [Sus scrofa]	-	-	-	-	-	-	-
LOC110261057	15739	13538	14586	18614	22125	21876	3004.65	2635.28	2651.28	3639.53	3666.42	3657.22	2763.74	3654.39	0.40301	4.09091e-10	6.57215e-09	Rpl28	PREDICTED: 60S ribosomal protein L28 isoform X2 [Ovis aries]	Genetic Information Processing	Translation	ko03010//Ribosome	K02903	-	-	-
LOC100158127	1252	1098	1191	1584	1849	1793	62.61	56.15	56.74	81.27	79.69	78.31	58.5	79.7567	0.447168	4.12999e-10	6.62707e-09	CNDP2	cytosolic non-specific dipeptidase [Sus scrofa]	Metabolism;Metabolism;Metabolism;Metabolism	Global and overview maps;Amino acid metabolism;Metabolism of other amino acids;Amino acid metabolism	ko01100//Metabolic pathways;ko00330//Arginine and proline metabolism;ko00410//beta-Alanine metabolism;ko00340//Histidine metabolism	K08660;K08660;K08660;K08660	-	-	-
LOC100524914	558	561	659	294	377	344	7.27	7.45	8.17	3.91	4.25	3.91	7.63	4.02333	-0.923292	4.14702e-10	6.64582e-09	GEMIN5	PREDICTED: gem-associated protein 5 isoform X1 [Sus scrofa]	Genetic Information Processing	Translation	ko03013//RNA transport	K13133	-	-	-
LOC100516429	591	474	540	257	273	309	4.82	3.95	4.17	2.1	1.91	2.2	4.31333	2.07	-1.05917	4.15149e-10	6.64582e-09	PKD1	PREDICTED: polycystin-1 isoform X1 [Sus scrofa]	-	-	-	-	-	-	-
LOC100517201	642	827	868	400	484	465	21.23	27.89	27.3	13.5	13.85	13.41	25.4733	13.5867	-0.906796	4.1765e-10	6.67796e-09	XRN2	PREDICTED: 5'-3' exoribonuclease 2 [Sus scrofa]	Genetic Information Processing;Genetic Information Processing	Folding, sorting and degradation;Translation	ko03018//RNA degradation;ko03008//Ribosome biogenesis in eukaryotes	K12619;K12619	-	-	-
LOC100620801	720	874	1027	466	534	513	11.81	14.62	16.02	7.8	7.58	7.34	14.15	7.57333	-0.901802	4.21301e-10	6.72839e-09	ELOA	PREDICTED: transcription elongation factor B polypeptide 3 [Sus scrofa]	-	-	-	-	-	-	-
LOC102167153	1317	1242	1348	748	835	879	34.03	32.8	33.2	19.7	18.6	19.85	33.3433	19.3833	-0.782582	4.24281e-10	6.768e-09	Ptk2	PREDICTED: focal adhesion kinase 1 isoform X1 [Balaenoptera acutorostrata scammoni]	Human Diseases;Environmental Information Processing;Human Diseases;Human Diseases;Cellular Processes;Human Diseases;Cellular Processes;Human Diseases;Organismal Systems;Organismal Systems;Human Diseases;Human Diseases;Organismal Systems;Human Diseases;Human Diseases;Environmental Information Processing;Human Diseases;Environmental Information Processing	Cancers;Signal transduction;Infectious diseases;Infectious diseases;Cell motility;Cancers;Cellular community - eukaryotes;Cancers;Immune system;Development;Cardiovascular diseases;Infectious diseases;Immune system;Cancers;Drug resistance;Signal transduction;Infectious diseases;Signal transduction	ko05200//Pathways in cancer;ko04151//PI3K-Akt signaling pathway;ko05165//Human papillomavirus infection;ko05163//Human cytomegalovirus infection;ko04810//Regulation of actin cytoskeleton;ko05205//Proteoglycans in cancer;ko04510//Focal adhesion;ko05202//Transcriptional misregulation in cancers;ko04062//Chemokine signaling pathway;ko04360//Axon guidance;ko05418//Fluid shear stress and atheroscleros…	K05725;K05725;K05725;K05725;K05725;K05725;K05725;K05725;K05725;K05725;K05725;K05725;K05725;K05725;K05725;K05725;K05725;K05725	-	-	-
LOC100516861	25697	21940	23672	30006	36325	35925	3837.3	3340.28	3362.02	4572.31	4692.33	4678.88	3513.2	4647.84	0.403775	4.31426e-10	6.87388e-09	RPS8	40S ribosomal protein S8 [Homo sapiens]	Genetic Information Processing	Translation	ko03010//Ribosome	K02995	-	-	-
LOC100517252	118	190	217	57	64	60	1.25	2.07	2.23	0.58	0.59	0.56	1.85	0.576667	-1.68172	4.38013e-10	6.97063e-09	ZNF292	PREDICTED: zinc finger protein 292 isoform X1 [Sus scrofa]	-	-	-	-	-	-	-
LOC100037299	941	1420	1461	1790	2094	2188	38.02	58.02	56.28	72.85	72.37	76.33	50.7733	73.85	0.540527	4.4459e-10	7.06699e-09	P4HA1	PREDICTED: prolyl 4-hydroxylase subunit alpha-1 isoform X1 [Sus scrofa]	Metabolism;Metabolism	Global and overview maps;Amino acid metabolism	ko01100//Metabolic pathways;ko00330//Arginine and proline metabolism	K00472;K00472	-	-	-
LOC100513992	280	245	235	387	520	463	11.4	9.22	8.99	16.15	17.89	16.46	9.87	16.8333	0.770199	4.52432e-10	7.18321e-09	GALNT16	PREDICTED: polypeptide N-acetylgalactosaminyltransferase 16 isoform X1 [Sus scrofa]	Metabolism;Metabolism	Global and overview maps;Glycan biosynthesis and metabolism	ko01100//Metabolic pathways;ko00512//Mucin type O-glycan biosynthesis	K00710;K00710	GO:0031224//intrinsic component of membrane;GO:0031988//membrane-bounded vesicle;GO:0043231//intracellular membrane-bounded organelle	GO:0005488//binding;GO:0016740//transferase activity	GO:0006464//cellular protein modification process
LOC100525303	1853	1877	1868	1051	1320	1276	78.01	80.55	74.86	45.11	48.07	46.85	77.8067	46.6767	-0.737192	4.54054e-10	7.20053e-09	ALDH3A2	PREDICTED: fatty aldehyde dehydrogenase isoform X1 [Sus scrofa]	Metabolism;Metabolism;Metabolism;Metabolism;Metabolism;Metabolism;Metabolism;Metabolism;Metabolism;Metabolism;Metabolism;Metabolism	Global and overview maps;Lipid metabolism;Carbohydrate metabolism;Amino acid metabolism;Amino acid metabolism;Amino acid metabolism;Lipid metabolism;Amino acid metabolism;Carbohydrate metabolism;Metabolism of other amino acids;Amino acid metabolism;Carbohydrate metabolism	ko01100//Metabolic pathways;ko00561//Glycerolipid metabolism;ko00010//Glycolysis / Gluconeogenesis;ko00310//Lysine degradation;ko00280//Valine, leucine and isoleucine degradation;ko00330//Arginine and proline metabolism;ko00071//Fatty acid degradation;ko00380//Tryptophan metabolism;ko00620//Pyruvate metabolism;ko00410//beta-Alanine metabolism;ko00340//Histidine metabolism;ko00053//Ascorbate and a…	K00128;K00128;K00128;K00128;K00128;K00128;K00128;K00128;K00128;K00128;K00128;K00128	-	-	-
LOC100522924	526	390	419	726	795	811	62.34	47.08	47.37	88.09	81.52	84.26	52.2633	84.6233	0.695256	4.5556e-10	7.20783e-09	VKORC1	PREDICTED: vitamin K epoxide reductase complex subunit 1 isoform X1 [Sus scrofa]	Metabolism	Metabolism of cofactors and vitamins	ko00130//Ubiquinone and other terpenoid-quinone biosynthesis	K05357	-	-	-
LOC100625791	87	98	136	224	260	211	2.41	2.39	3.61	6.44	6.38	5.59	2.80333	6.13667	1.13031	4.55579e-10	7.20783e-09	ARNTL2	PREDICTED: aryl hydrocarbon receptor nuclear translocator-like protein 2 isoform X3 [Sus scrofa]	-	-	-	-	-	-	-
LOC100736789	13976	12292	13273	16189	19777	19682	2031.11	1821.28	1834.61	2400.8	2486.29	2494.73	1895.67	2460.61	0.376309	4.58908e-10	7.25203e-09	RPS7	40S ribosomal protein S7 [Homo sapiens]	Genetic Information Processing	Translation	ko03010//Ribosome	K02993	-	-	-
LOC100156478	21	33	26	72	101	106	0.16	0.25	0.18	0.55	0.65	0.69	0.196667	0.63	1.6796	4.66913e-10	7.36994e-09	Dnah8	PREDICTED: dynein heavy chain 8, axonemal isoform X1 [Sus scrofa]	Human Diseases	Neurodegenerative diseases	ko05016//Huntington disease	K10408	-	-	-
LOC100620266	687	677	786	382	449	450	6.33	6.36	6.89	3.59	3.58	3.62	6.52667	3.59667	-0.859686	4.88513e-10	7.70189e-09	SPEN	PREDICTED: msx2-interacting protein isoform X1 [Camelus bactrianus]	-	-	-	-	-	-	-
LOC100511788	446	437	501	629	740	754	11.66	11.65	12.46	16.78	16.74	17.2	11.9233	16.9067	0.503805	4.90123e-10	7.7183e-09	PELO	PREDICTED: protein pelota homolog [Sus scrofa]	Genetic Information Processing	Translation	ko03015//mRNA surveillance pathway	K06965	-	-	-
LOC448982	327	312	339	430	594	642	10.33	10.49	10.4	14.17	16.35	18.46	10.4067	16.3267	0.649722	4.95889e-10	7.80004e-09	ACSL1	PREDICTED: long-chain-fatty-acid--CoA ligase 1 isoform X1 [Sus scrofa]	Metabolism;Organismal Systems;Cellular Processes;Organismal Systems;Organismal Systems;Metabolism;Metabolism;Cellular Processes;Metabolism	Global and overview maps;Environmental adaptation;Transport and catabolism;Endocrine system;Endocrine system;Global and overview maps;Lipid metabolism;Cell growth and death;Lipid metabolism	ko01100//Metabolic pathways;ko04714//Thermogenesis;ko04146//Peroxisome;ko03320//PPAR signaling pathway;ko04920//Adipocytokine signaling pathway;ko01212//Fatty acid metabolism;ko00071//Fatty acid degradation;ko04216//Ferroptosis;ko00061//Fatty acid biosynthesis	K01897;K01897;K01897;K01897;K01897;K01897;K01897;K01897;K01897	-	-	-
LOC397598	6633	6798	7081	7845	9486	9619	1749.42	1827.97	1776.24	2111.36	2164.25	2212.67	1784.54	2162.76	0.277319	5.01371e-10	7.8771e-09	RPL35	60S ribosomal protein L35 [Sus scrofa]	Genetic Information Processing	Translation	ko03010//Ribosome	K02918	-	-	-
LOC100157582	9659	8229	9049	11410	13425	13667	951.19	826.2	847.53	1146.58	1143.64	1173.84	874.973	1154.69	0.40019	5.12854e-10	8.04818e-09	TPI1	triosephosphate isomerase 1 [Sus scrofa]	Metabolism;Metabolism;Metabolism;Metabolism;Metabolism;Metabolism	Global and overview maps;Global and overview maps;Carbohydrate metabolism;Global and overview maps;Carbohydrate metabolism;Carbohydrate metabolism	ko01100//Metabolic pathways;ko01200//Carbon metabolism;ko00562//Inositol phosphate metabolism;ko01230//Biosynthesis of amino acids;ko00010//Glycolysis / Gluconeogenesis;ko00051//Fructose and mannose metabolism	K01803;K01803;K01803;K01803;K01803;K01803	-	-	-
LOC100505387	1232	1512	1546	780	892	1002	20.76	25.27	23.87	13.48	12.88	14.5	23.3	13.62	-0.774603	5.18068e-10	8.1206e-09	DICER1	endoribonuclease Dicer [Sus scrofa]	Human Diseases	Cancers	ko05206//MicroRNAs in cancer	K11592	-	-	-
LOC100153531	625	578	572	794	961	1013	16.8	14.6	12.85	20.68	20.7	22.24	14.75	21.2067	0.523803	5.34879e-10	8.37441e-09	VSIG10	PREDICTED: V-set and immunoglobulin domain-containing protein 10 isoform X1 [Sus scrofa]	-	-	-	-	-	-	-
LOC100620242	1001	858	920	1201	1536	1517	77.49	67.61	67.74	94.31	102.46	102.14	70.9467	99.6367	0.489942	5.51709e-10	8.62793e-09	RFC2	PREDICTED: replication factor C subunit 2 [Vicugna pacos]	Genetic Information Processing;Genetic Information Processing;Genetic Information Processing	Replication and repair;Replication and repair;Replication and repair	ko03420//Nucleotide excision repair;ko03030//DNA replication;ko03430//Mismatch repair	K10755;K10755;K10755	-	-	-
LOC100188905	55	79	78	11	15	16	1.53	2.31	2.17	0.36	0.38	0.4	2.00333	0.38	-2.39833	5.72283e-10	8.93937e-09	SMARCA1	PREDICTED: probable global transcription activator SNF2L1 isoform X1 [Sus scrofa]	-	-	-	-	-	-	-
MSTRG.19505	184	169	167	305	328	331	13.64	12.77	11.77	23.07	21.03	21.4	12.7267	21.8333	0.778678	5.87179e-10	9.16148e-09	--	PREDICTED: translation initiation factor IF-2-like [Sus scrofa]	-	-	-	-	-	-	-
LOC100174961	597	664	706	825	1011	1085	17.08	19.37	19.21	24.09	25.02	27.08	18.5533	25.3967	0.452961	5.94042e-10	9.25789e-09	KLF6	Krueppel-like factor 6 [Sus scrofa]	-	-	-	-	-	-	-
LOC100155987	871	877	834	461	567	499	22.51	23.11	20.5	12.16	12.68	11.25	22.04	12.03	-0.873488	5.95141e-10	9.26436e-09	RRP12	PREDICTED: RRP12-like protein [Sus scrofa]	-	-	-	-	-	-	-
LOC100518582	940	943	1013	1191	1469	1452	56.82	58.11	58.24	73.46	76.81	76.55	57.7233	75.6067	0.389359	5.95855e-10	9.26482e-09	PDIA5	PREDICTED: protein disulfide-isomerase A5 [Sus scrofa]	-	-	-	-	-	-	-
LOC100623187	479	465	435	217	235	274	8.66	8.56	7.47	3.99	3.68	4.33	8.23	4	-1.04089	6.02761e-10	9.36146e-09	PHLDB1	PREDICTED: pleckstrin homology-like domain family B member 1 isoform X5 [Bos taurus]	-	-	-	-	-	-	-
LOC100151812	641	659	732	356	385	448	10.24	10.73	11.12	5.8	5.32	6.24	10.6967	5.78667	-0.886357	6.47701e-10	1.00479e-08	FLRT2	PREDICTED: leucine-rich repeat transmembrane protein FLRT2 [Sus scrofa]	-	-	-	-	-	-	-
LOC100152918	654	635	691	871	1047	999	28.43	28.14	28.57	38.64	39.37	37.88	28.38	38.63	0.444847	6.55882e-10	1.01632e-08	VPS37B	vacuolar protein sorting-associated protein 37B [Sus scrofa]	Cellular Processes	Transport and catabolism	ko04144//Endocytosis	K12185	-	-	-
LOC397490	21	13	19	70	80	70	1.22	0.77	1.05	4.16	4.03	3.55	1.01333	3.91333	1.94929	7.16429e-10	1.10887e-08	INHBB	inhibin beta B chain precursor [Sus scrofa]	Environmental Information Processing;Cellular Processes;Environmental Information Processing	Signaling molecules and interaction;Cellular community - eukaryotes;Signal transduction	ko04060//Cytokine-cytokine receptor interaction;ko04550//Signaling pathways regulating pluripotency of stem cells;ko04350//TGF-beta signaling pathway	K22687;K22687;K22687	-	-	-
LOC100523927	1548	1949	2039	1073	1256	1143	24.76	31.78	31.02	17.51	17.38	15.95	29.1867	16.9467	-0.784308	7.52033e-10	1.16265e-08	EIF4EBP2	eukaryotic translation initiation factor 4E-binding protein 2 [Bos taurus]	Genetic Information Processing;Organismal Systems	Translation;Aging	ko03013//RNA transport;ko04213//Longevity regulating pathway - multiple species	K18644;K18644	-	-	-
LOC100626645	868	1289	1294	582	659	698	18.95	28.26	26.29	12.64	12	13.05	24.5	12.5633	-0.963562	7.56256e-10	1.16784e-08	TOPBP1	PREDICTED: DNA topoisomerase 2-binding protein 1 [Balaenoptera acutorostrata scammoni]	Genetic Information Processing	Replication and repair	ko03440//Homologous recombination	K10728	-	-	-
LOC406235	1832	1998	2173	1266	1318	1329	19.3	21.46	21.78	13.61	12.01	12.21	20.8467	12.61	-0.725248	7.60872e-10	1.17363e-08	WNK1	PREDICTED: serine/threonine-protein kinase WNK1 isoform X15 [Sus scrofa]	-	-	-	-	-	-	-
LOC110261006	354	300	299	486	590	556	50.48	43.62	40.55	70.72	72.78	69.15	44.8833	70.8833	0.659267	7.669e-10	1.18158e-08	TRAPPC6A	PREDICTED: trafficking protein particle complex subunit 6A [Orcinus orca]	-	-	-	-	-	-	-
MSTRG.20118	115	143	128	27	39	56	3.33	4.22	3.53	0.8	0.97	1.42	3.69333	1.06333	-1.79633	7.75898e-10	1.19409e-08	--	PREDICTED: mitochondrial inner membrane protein COX18 isoform X1 [Sus scrofa]	-	-	-	-	-	-	-
LOC100519298	131	109	103	215	242	261	5.47	4.66	4.08	9.16	8.73	9.51	4.73667	9.13333	0.947269	7.78601e-10	1.19689e-08	ARRDC2	PREDICTED: arrestin domain-containing protein 2 isoform X1 [Sus scrofa]	-	-	-	-	-	-	-
LOC100521480	118	97	135	190	262	283	6.99	5.86	7.6	11.48	13.42	14.62	6.81667	13.1733	0.950482	7.82329e-10	1.20126e-08	GSTK1	glutathione S-transferase kappa 1 [Sus scrofa]	Cellular Processes;Human Diseases;Metabolism;Metabolism;Metabolism	Transport and catabolism;Cancers;Xenobiotics biodegradation and metabolism;Xenobiotics biodegradation and metabolism;Metabolism of other amino acids	ko04146//Peroxisome;ko05204//Chemical carcinogenesis;ko00980//Metabolism of xenobiotics by cytochrome P450;ko00982//Drug metabolism - cytochrome P450;ko00480//Glutathione metabolism	K13299;K13299;K13299;K13299;K13299	-	-	-
LOC100516425	496	463	461	214	285	267	12.43	11.83	10.99	5.47	6.18	5.84	11.75	5.83	-1.01109	8.01169e-10	1.22758e-08	TCOF1	PREDICTED: treacle protein [Sus scrofa]	Genetic Information Processing	Translation	ko03008//Ribosome biogenesis in eukaryotes	K14562	-	-	-
LOC100152725	1360	1222	1328	723	873	842	40.75	37.4	37.53	22.1	22.48	22.01	38.56	22.1967	-0.796762	8.01288e-10	1.22758e-08	SMPD4	PREDICTED: sphingomyelin phosphodiesterase 4 isoform X1 [Sus scrofa]	Metabolism;Metabolism	Global and overview maps;Lipid metabolism	ko01100//Metabolic pathways;ko00600//Sphingolipid metabolism	K12353;K12353	-	-	-
LOC100520873	178	129	164	300	311	314	8.38	6.03	7.52	14.1	12.73	12.85	7.31	13.2267	0.855506	8.07371e-10	1.23551e-08	IMPDH1	PREDICTED: inosine-5'-monophosphate dehydrogenase 1 isoform X1 [Lipotes vexillifer]	Metabolism;Metabolism;Metabolism	Global and overview maps;Nucleotide metabolism;Xenobiotics biodegradation and metabolism	ko01100//Metabolic pathways;ko00230//Purine metabolism;ko00983//Drug metabolism - other enzymes	K00088;K00088;K00088	-	-	-
LOC100512951	226	178	193	87	70	64	6.4	5.12	5.19	2.5	1.72	1.58	5.57	1.93333	-1.52659	8.21742e-10	1.25608e-08	Tcf7	PREDICTED: transcription factor 7 isoform X1 [Rousettus aegyptiacus]	Human Diseases;Human Diseases;Human Diseases;Human Diseases;Environmental Information Processing;Human Diseases;Human Diseases;Environmental Information Processing;Human Diseases;Organismal Systems;Human Diseases;Human Diseases;Cellular Processes;Human Diseases;Human Diseases;Human Diseases;Human Diseases	Cancers;Infectious diseases;Cancers;Endocrine and metabolic diseases;Signal transduction;Cancers;Cancers;Signal transduction;Cancers;Endocrine system;Cancers;Cardiovascular diseases;Cellular community - eukaryotes;Cancers;Cancers;Cancers;Cancers	ko05200//Pathways in cancer;ko05165//Human papillomavirus infection;ko05225//Hepatocellular carcinoma;ko04934//Cushing syndrome;ko04390//Hippo signaling pathway;ko05226//Gastric cancer;ko05224//Breast cancer;ko04310//Wnt signaling pathway;ko05215//Prostate cancer;ko04916//Melanogenesis;ko05210//Colorectal cancer;ko05412//Arrhythmogenic right ventricular cardiomyopathy (ARVC);ko04520//Adherens jun…	K02620;K02620;K02620;K02620;K02620;K02620;K02620;K02620;K02620;K02620;K02620;K02620;K02620;K02620;K02620;K02620;K02620	-	-	-
LOC100519317	101	173	176	276	310	328	3.02	5.27	5	8.42	8.02	8.55	4.43	8.33	0.91101	8.27662e-10	1.2637e-08	TWSG1	PREDICTED: twisted gastrulation protein homolog 1 [Sus scrofa]	-	-	-	-	-	-	-
LOC100515877	418	385	392	191	202	228	14.83	13.98	13.51	6.93	6.33	7.06	14.1067	6.77333	-1.05844	8.67237e-10	1.32263e-08	SAFB2	PREDICTED: scaffold attachment factor B2 [Sus scrofa]	-	-	-	-	-	-	-
LOC100155930	12982	12016	13123	15138	18230	17896	767.19	723.87	737.59	912.86	931.94	922.4	742.883	922.4	0.312257	8.74248e-10	1.33183e-08	ANXA8	annexin A8 [Sus scrofa]	-	-	-	-	-	-	-
LOC100152933	2425	2620	2793	3216	3504	3759	81.89	90.2	89.7	110.82	102.36	110.71	87.2633	107.963	0.307094	9.0489e-10	1.37696e-08	IPO5	PREDICTED: importin-5 [Mustela putorius furo]	-	-	-	-	-	-	-
LOC733603	2	2	2	34	44	40	0.49	0.34	0.46	5.74	6.27	5.77	0.43	5.92667	3.78481	9.11006e-10	1.38471e-08	SAA2	serum amyloid A-3 protein precursor [Sus scrofa]	-	-	-	-	-	-	-
LOC414852	1039	1156	1244	1426	1620	1799	43.28	49.1	49.21	60.59	58.36	65.28	47.1967	61.41	0.379789	9.56217e-10	1.4518e-08	MAGED1	PREDICTED: melanoma-associated antigen D1 isoform X1 [Ursus maritimus]	Organismal Systems	Nervous system	ko04722//Neurotrophin signaling pathway	K12464	-	-	-
MSTRG.6426	120	94	109	26	28	40	8.02	6.4	6.93	1.77	1.62	2.33	7.11667	1.90667	-1.90015	9.91878e-10	1.50426e-08	--	PREDICTED: proline-rich protein 36 [Cercocebus atys]	-	-	-	-	-	-	-
LOC397418	8588	7531	7965	10089	11978	11885	1722.28	1539.16	1529.8	2068.72	2087.14	2082.36	1597.08	2079.41	0.380735	9.96965e-10	1.51028e-08	UBA52	Ubiquitin-60S ribosomal protein L40 [Tupaia chinensis]	Genetic Information Processing	Translation	ko03010//Ribosome	K02927	-	-	-
LOC100625874	1664	1989	2105	2457	2720	2744	148.79	165.3	171.78	216.94	206.79	210.45	161.957	211.393	0.384322	1.00639e-09	1.52285e-08	ARL6IP1	PREDICTED: ADP-ribosylation factor-like protein 6-interacting protein 1 isoform X1 [Sus scrofa]	-	-	-	-	-	-	-
LOC100516080	995	969	981	555	615	647	42.26	41.96	39.58	24.04	22.6	23.94	41.2667	23.5267	-0.81068	1.00829e-09	1.52402e-08	NOP2	PREDICTED: probable 28S rRNA (cytosine(4447)-C(5))-methyltransferase isoform X1 [Sus scrofa]	-	-	-	-	-	-	-
LOC100623101	498	698	670	315	360	351	6.64	9.49	8.5	4.29	4.15	4.08	8.21	4.17333	-0.976182	1.03113e-09	1.55681e-08	SETD2	PREDICTED: histone-lysine N-methyltransferase SETD2 isoform X1 [Sus scrofa]	Metabolism	Amino acid metabolism	ko00310//Lysine degradation	K11423	-	-	-
LOC110259876	161	169	164	50	75	69	10.08	10.8	9.81	3.23	4.06	3.79	10.23	3.69333	-1.46981	1.03608e-09	1.56255e-08	CNPY4	PREDICTED: protein canopy homolog 4 [Leptonychotes weddellii]	-	-	-	-	-	-	-
LOC100514911	423	460	453	231	231	263	6.17	6.84	6.28	3.44	2.91	3.35	6.43	3.23333	-0.991796	1.04143e-09	1.56886e-08	C2CD3	PREDICTED: C2 domain-containing protein 3 isoform X1 [Balaenoptera acutorostrata scammoni]	-	-	-	-	GO:0044450//microtubule organizing center part	-	GO:0000578//embryonic axis specification;GO:0003143//embryonic heart tube morphogenesis;GO:0006508//proteolysis;GO:0007417//central nervous system development;GO:0009966//regulation of signal transduction;GO:0022402//cell cycle process;GO:0030326//embryonic limb morphogenesis;GO:0042384//cilium assembly;GO:0044380//protein localization to cytoskeleton
LOC397294	250	308	320	131	157	137	5.03	6.33	6.15	2.67	2.73	2.4	5.83667	2.6	-1.16663	1.04365e-09	1.57046e-08	ZFX	PREDICTED: zinc finger X-chromosomal protein isoform X1 [Sus scrofa]	-	-	-	-	-	-	-
MSTRG.23408	65	58	60	145	155	144	3.83	3.48	3.36	8.72	7.9	7.4	3.55667	8.00667	1.17068	1.06611e-09	1.60248e-08	--	PREDICTED: collagen alpha-1(III) chain-like [Myotis lucifugus]	-	-	-	-	-	-	-
LOC100526040	435	569	624	751	894	885	12.76	16.58	17.18	22.21	22.51	22.02	15.5067	22.2467	0.520701	1.10221e-09	1.6549e-08	PAM	PREDICTED: peptidyl-glycine alpha-amidating monooxygenase isoform X1 [Sus scrofa]	-	-	-	-	-	-	-
LOC100626873	20	24	36	90	101	82	1.1	1.34	1.88	5.04	4.8	3.93	1.44	4.59	1.67243	1.11277e-09	1.66891e-08	CES3	carboxylesterase 3 precursor [Sus scrofa]	-	-	-	-	-	-	-
LOC100519215	1470	1510	1533	853	1056	1047	25.14	26.33	24.94	14.89	15.63	15.62	25.47	15.38	-0.727743	1.15187e-09	1.72563e-08	Rbm15	PREDICTED: putative RNA-binding protein 15B [Sus scrofa]	-	-	-	-	-	-	-
LOC100158037	6	7	14	50	51	61	0.11	0.13	0.24	0.92	0.8	0.96	0.16	0.893333	2.48113	1.18944e-09	1.77995e-08	DDX60	PREDICTED: probable ATP-dependent RNA helicase DDX60 [Physeter catodon]	-	-	-	-	-	-	-
MSTRG.15809	572	717	693	309	414	417	16.46	21.04	18.97	9.07	10.31	10.47	18.8233	9.95	-0.919754	1.19244e-09	1.78153e-08	Nup58	nucleoporin p58/p45 [Mus musculus]	Genetic Information Processing	Translation	ko03013//RNA transport	K14307	GO:0012505//endomembrane system;GO:0031090//organelle membrane;GO:0043231//intracellular membrane-bounded organelle;GO:0046930//pore complex	GO:0005215//transporter activity;GO:0005488//binding	GO:0000087//mitotic M phase;GO:0000278//mitotic cell cycle;GO:0007166//cell surface receptor signaling pathway;GO:0008104//protein localization;GO:0009408//response to heat;GO:0015758//glucose transport;GO:0016032//viral process;GO:0016482//cytoplasmic transport;GO:0018205//peptidyl-lysine modification;GO:0032774//RNA biosynthetic process;GO:0044710//single-organism metabolic process;GO:0050658//…
LOC106510070	667	890	897	440	481	504	14.72	19.99	18.73	9.89	9.14	9.68	17.8133	9.57	-0.896367	1.19312e-09	1.78153e-08	Ythdf3	PREDICTED: YTH domain-containing family protein 3 isoform X1 [Equus przewalskii]	-	-	-	-	-	-	-
LOC100511285	1164	966	1191	1457	1720	1754	55.81	47.59	54.85	72.36	72.35	74.65	52.75	73.12	0.471095	1.21237e-09	1.80827e-08	Slc7a4	PREDICTED: cationic amino acid transporter 4 isoform X1 [Sus scrofa]	-	-	-	-	-	-	-
LOC808501	7934	9385	10531	5762	6595	6489	946.58	1141.57	1194.97	701.49	680.64	675.22	1094.37	685.783	-0.67428	1.26562e-09	1.88562e-08	MT-ND1	NADH1 (mitochondrion) [Sus scrofa]	Metabolism;Organismal Systems;Organismal Systems;Human Diseases;Metabolism	Global and overview maps;Environmental adaptation;Nervous system;Neurodegenerative diseases;Energy metabolism	ko01100//Metabolic pathways;ko04714//Thermogenesis;ko04723//Retrograde endocannabinoid signaling;ko05012//Parkinson disease;ko00190//Oxidative phosphorylation	K03878;K03878;K03878;K03878;K03878	-	-	-
LOC100621878	1158	893	942	1489	1658	1665	91.85	72.34	70.8	120.7	114.63	115.85	78.33	117.06	0.579611	1.27711e-09	1.90065e-08	TMEM9	PREDICTED: transmembrane protein 9 [Camelus ferus]	-	-	-	-	-	-	-
LOC110256137	660	618	766	359	433	405	10.42	9.91	11.49	5.84	5.94	5.59	10.6067	5.79	-0.873336	1.28299e-09	1.90731e-08	RAI1	PREDICTED: retinoic acid-induced protein 1 [Capra hircus]	-	-	-	-	-	-	-
LOC102158177	973	869	962	506	605	596	15.18	13.82	14.27	8.06	8.17	8.11	14.4233	8.11333	-0.830038	1.30416e-09	1.93665e-08	MLLT6	PREDICTED: protein AF-17 isoform X2 [Bos taurus]	-	-	-	-	-	-	-
LOC100621654	32	24	19	79	94	92	1.83	2.02	1.56	4.92	5.89	5.01	1.80333	5.27333	1.54805	1.31122e-09	1.945e-08	FAM3D	PREDICTED: protein FAM3D isoform X1 [Sus scrofa]	-	-	-	-	-	-	-
LOC397278	96	124	131	204	229	278	10.15	13.36	13.17	22	20.94	25.63	12.2267	22.8567	0.902584	1.33647e-09	1.98029e-08	PMAIP1	phorbol-12-myristate-13-acetate-induced protein 1 [Sus scrofa]	Human Diseases;Human Diseases;Cellular Processes;Human Diseases;Cellular Processes;Human Diseases;Cellular Processes	Cancers;Cancers;Cell growth and death;Cancers;Cell growth and death;Drug resistance;Cell growth and death	ko05200//Pathways in cancer;ko05203//Viral carcinogenesis;ko04210//Apoptosis;ko05210//Colorectal cancer;ko04115//p53 signaling pathway;ko01524//Platinum drug resistance;ko04215//Apoptosis - multiple species	K10131;K10131;K10131;K10131;K10131;K10131;K10131	-	-	-
LOC100037276	229	279	307	420	481	454	8.89	9.44	9.59	14.49	15.32	14.07	9.30667	14.6267	0.652265	1.33885e-09	1.98165e-08	ITGB6	integrin beta-6 precursor [Sus scrofa]	Environmental Information Processing;Human Diseases;Cellular Processes;Cellular Processes;Human Diseases;Human Diseases;Environmental Information Processing;Human Diseases	Signal transduction;Infectious diseases;Cell motility;Cellular community - eukaryotes;Cardiovascular diseases;Cardiovascular diseases;Signaling molecules and interaction;Cardiovascular diseases	ko04151//PI3K-Akt signaling pathway;ko05165//Human papillomavirus infection;ko04810//Regulation of actin cytoskeleton;ko04510//Focal adhesion;ko05414//Dilated cardiomyopathy (DCM);ko05410//Hypertrophic cardiomyopathy (HCM);ko04512//ECM-receptor interaction;ko05412//Arrhythmogenic right ventricular cardiomyopathy (ARVC)	K06589;K06589;K06589;K06589;K06589;K06589;K06589;K06589	-	-	-
LOC414915	6618	5161	5480	7934	9289	9210	1452.87	1155.15	1144.2	1777.37	1764.04	1763.45	1250.74	1768.29	0.49957	1.35889e-09	2.00911e-08	LGALS1	lectin galactoside-binding soluble 1 [Sus scrofa]	-	-	-	-	-	-	-
MSTRG.10301	240	329	307	418	509	556	6.74	9.42	8.2	11.98	12.37	13.63	8.12	12.66	0.640726	1.43811e-09	2.12392e-08	--	PREDICTED: serine/arginine-rich splicing factor 3 isoform X1 [Hipposideros armiger]	-	-	-	-	-	-	-
LOC780425	3160	3023	3213	3838	4421	4401	249.13	226.5	224.71	312.43	291.77	299.36	233.447	301.187	0.367565	1.47707e-09	2.17908e-08	Arf6	PREDICTED: ADP-ribosylation factor 6 [Chinchilla lanigera]	Cellular Processes;Environmental Information Processing;Environmental Information Processing;Organismal Systems	Transport and catabolism;Signal transduction;Signal transduction;Immune system	ko04144//Endocytosis;ko04014//Ras signaling pathway;ko04072//Phospholipase D signaling pathway;ko04666//Fc gamma R-mediated phagocytosis	K07941;K07941;K07941;K07941	-	-	-
LOC100158199	252	245	244	366	444	438	18.25	18.02	16.89	27.55	28.13	27.88	17.72	27.8533	0.652471	1.56232e-09	2.30234e-08	WDYHV1	PREDICTED: protein N-terminal glutamine amidohydrolase isoform X1 [Sus scrofa]	-	-	-	-	-	-	-
LOC100516858	430	377	403	201	204	225	16.3	13.31	13.08	8.09	7.21	7.18	14.23	7.49333	-0.925256	1.60039e-09	2.35588e-08	FKRP	PREDICTED: fukutin-related protein [Sus scrofa]	Metabolism;Metabolism	Global and overview maps;Glycan biosynthesis and metabolism	ko01100//Metabolic pathways;ko00515//Mannose type O-glycan biosyntheis	K19873;K19873	-	-	-
LOC100738720	71	57	59	7	17	7	2.53	2.07	2.13	0.32	0.52	0.22	2.24333	0.353333	-2.66654	1.63315e-09	2.40149e-08	MAL	PREDICTED: myelin and lymphocyte protein-like [Sus scrofa]	-	-	-	-	-	-	-
LOC100153922	234	243	241	100	123	71	6.39	6.85	6.33	2.85	2.94	1.7	6.52333	2.49667	-1.38561	1.63672e-09	2.40189e-08	TCF7L2	PREDICTED: transcription factor 7-like 2 isoform X1 [Sus scrofa]	Human Diseases;Human Diseases;Human Diseases;Human Diseases;Environmental Information Processing;Human Diseases;Human Diseases;Environmental Information Processing;Human Diseases;Organismal Systems;Human Diseases;Human Diseases;Cellular Processes;Human Diseases;Human Diseases;Human Diseases;Human Diseases	Cancers;Infectious diseases;Cancers;Endocrine and metabolic diseases;Signal transduction;Cancers;Cancers;Signal transduction;Cancers;Endocrine system;Cancers;Cardiovascular diseases;Cellular community - eukaryotes;Cancers;Cancers;Cancers;Cancers	ko05200//Pathways in cancer;ko05165//Human papillomavirus infection;ko05225//Hepatocellular carcinoma;ko04934//Cushing syndrome;ko04390//Hippo signaling pathway;ko05226//Gastric cancer;ko05224//Breast cancer;ko04310//Wnt signaling pathway;ko05215//Prostate cancer;ko04916//Melanogenesis;ko05210//Colorectal cancer;ko05412//Arrhythmogenic right ventricular cardiomyopathy (ARVC);ko04520//Adherens jun…	K04491;K04491;K04491;K04491;K04491;K04491;K04491;K04491;K04491;K04491;K04491;K04491;K04491;K04491;K04491;K04491;K04491	-	-	-
LOC100524882	160	184	199	50	91	75	3.81	4.47	4.51	1.22	1.88	1.56	4.26333	1.55333	-1.45661	1.63697e-09	2.40189e-08	PRSS12	PREDICTED: neurotrypsin [Sus scrofa]	-	-	-	-	-	-	-
LOC102159655	69	45	55	121	176	146	11.76	7.8	8.99	21.12	25.99	21.78	9.51667	22.9633	1.2708	1.65097e-09	2.41981e-08	Hist2h2aa3	PREDICTED: histone H2A type 2-A-like [Sus scrofa]	Cellular Processes;Human Diseases;Human Diseases	Cell growth and death;Substance dependence;Immune diseases	ko04217//Necroptosis;ko05034//Alcoholism;ko05322//Systemic lupus erythematosus	K11251;K11251;K11251	-	-	-
LOC100522465	737	753	955	445	490	520	21.63	22.54	26.72	13.3	12.42	13.29	23.63	13.0033	-0.861738	1.72047e-09	2.51896e-08	ANKRD13A	PREDICTED: ankyrin repeat domain-containing protein 13A isoform X2 [Ceratotherium simum simum]	-	-	-	-	-	-	-
LOC100523533	543	463	534	276	267	286	22.35	19.43	20.84	11.59	9.49	10.27	20.8733	10.45	-0.998158	1.75679e-09	2.56936e-08	MEN1	PREDICTED: menin isoform X1 [Sus scrofa]	Human Diseases;Human Diseases	Cancers;Endocrine and metabolic diseases	ko05202//Transcriptional misregulation in cancers;ko04934//Cushing syndrome	K14970;K14970	-	-	-
LOC100134954	673	677	673	339	382	456	38.72	39.69	36.86	20.01	19.07	22.82	38.4233	20.6333	-0.897006	1.82075e-09	2.66002e-08	MUC20	mucin-20 precursor [Sus scrofa]	-	-	-	-	-	-	-
LOC100514482	851	1182	1328	538	706	672	127.77	183.65	191.41	82.9	91.76	89.32	167.61	87.9933	-0.929642	2.04976e-09	2.99137e-08	AGR2	anterior gradient protein 2 homolog precursor [Sus scrofa]	-	-	-	-	GO:0043231//intracellular membrane-bounded organelle	GO:0001948//glycoprotein binding	GO:0002067//glandular epithelial cell differentiation;GO:0007589//body fluid secretion
LOC100626041	8003	7432	7684	9441	10945	11027	1556.5	1473.96	1421.58	1873.47	1841.82	1871.8	1484.01	1862.36	0.327631	2.09619e-09	3.05583e-08	RPS15A	PREDICTED: 40S ribosomal protein S15a [Sus scrofa]	Genetic Information Processing	Translation	ko03010//Ribosome	K02957	-	-	-
LOC100525611	175	238	252	90	97	104	7.41	8.63	8.5	2.93	3.41	3.69	8.18	3.34333	-1.29081	2.1785e-09	3.17241e-08	POGLUT1	PREDICTED: protein O-glucosyltransferase 1 [Sus scrofa]	Metabolism	Glycan biosynthesis and metabolism	ko00514//Other types of O-glycan biosynthesis	K13667	-	-	-
LOC100515581	103	80	102	179	196	237	4.63	3.67	4.37	8.22	7.62	9.29	4.22333	8.37667	0.987994	2.18418e-09	3.17726e-08	HDAC11	PREDICTED: histone deacetylase 11 isoform X4 [Equus caballus]	Human Diseases;Human Diseases;Human Diseases	Infectious diseases;Cancers;Substance dependence	ko05165//Human papillomavirus infection;ko05203//Viral carcinogenesis;ko05034//Alcoholism	K11418;K11418;K11418	-	-	-
LOC110255928	364	363	339	478	607	661	40.11	40.78	35.53	53.75	57.86	63.53	38.8067	58.38	0.58917	2.20112e-09	3.19847e-08	Rac3	ras-related C3 botulinum toxin substrate 3 isoform 1 [Homo sapiens]	Human Diseases;Environmental Information Processing;Human Diseases;Environmental Information Processing;Cellular Processes;Environmental Information Processing;Environmental Information Processing;Cellular Processes;Organismal Systems;Human Diseases;Environmental Information Processing;Organismal Systems;Environmental Information Processing;Human Diseases;Human Diseases;Organismal Systems;Human D…	Cancers;Signal transduction;Infectious diseases;Signal transduction;Cell motility;Signal transduction;Signal transduction;Cellular community - eukaryotes;Development;Cardiovascular diseases;Signal transduction;Immune system;Signal transduction;Cancers;Cancers;Immune system;Cardiovascular diseases;Cancers;Cellular community - eukaryotes;Immune system;Signal transduction	ko05200//Pathways in cancer;ko04010//MAPK signaling pathway;ko05163//Human cytomegalovirus infection;ko04014//Ras signaling pathway;ko04810//Regulation of actin cytoskeleton;ko04015//Rap1 signaling pathway;ko04024//cAMP signaling pathway;ko04510//Focal adhesion;ko04360//Axon guidance;ko05418//Fluid shear stress and atherosclerosis;ko04310//Wnt signaling pathway;ko04650//Natural killer cell mediat…	K07861;K07861;K07861;K07861;K07861;K07861;K07861;K07861;K07861;K07861;K07861;K07861;K07861;K07861;K07861;K07861;K07861;K07861;K07861;K07861;K07861	-	-	-
LOC100155219	837	778	827	1110	1238	1207	69.76	66.08	65.34	94.82	89.39	87.92	67.06	90.71	0.435809	2.23479e-09	3.24391e-08	TMED3	transmembrane emp24 domain-containing protein 3 precursor [Sus scrofa]	-	-	-	-	-	-	-
LOC100156949	29	25	25	75	85	102	0.75	0.66	0.61	1.97	1.9	2.29	0.673333	2.05333	1.60858	2.26945e-09	3.2907e-08	MELTF	PREDICTED: LOW QUALITY PROTEIN: melanotransferrin [Sus scrofa]	-	-	-	-	-	-	-
LOC100517429	437	600	559	268	292	314	10.74	14.99	13.07	6.71	6.22	6.71	12.9333	6.54667	-0.982262	2.32222e-09	3.36361e-08	CCAR1	PREDICTED: cell division cycle and apoptosis regulator protein 1 isoform X3 [Physeter catodon]	-	-	-	-	-	-	-
LOC100151824	715	1108	1161	458	575	588	12.68	21.84	22.56	9.71	9.32	9.92	19.0267	9.65	-0.979422	2.34899e-09	3.39875e-08	MRS2	PREDICTED: magnesium transporter MRS2 homolog, mitochondrial isoform X1 [Sus scrofa]	-	-	-	-	-	-	-
LOC100144507	109	74	64	162	224	223	22.5	15.57	12.56	34.12	40	40.15	16.8767	38.09	1.17438	2.36037e-09	3.41158e-08	RAP2A	ras-related protein Rap-2b precursor [Mus musculus]	-	-	-	-	-	-	-
LOC100513945	126	153	146	48	55	57	3.25	4.02	3.58	1.26	1.23	1.28	3.61667	1.25667	-1.52506	2.36857e-09	3.41962e-08	Echdc3	PREDICTED: enoyl-CoA hydratase domain-containing protein 3, mitochondrial [Sus scrofa]	-	-	-	-	GO:0043231//intracellular membrane-bounded organelle	-	-
LOC100626340	362	347	351	144	207	196	21.33	20.84	19.67	8.66	10.55	10.07	20.6133	9.76	-1.07862	2.37099e-09	3.41962e-08	CCDC137	PREDICTED: coiled-coil domain-containing protein 137 [Lipotes vexillifer]	-	-	-	-	-	-	-
LOC100157464	371	345	373	505	692	574	21.71	20.61	20.74	30.15	35.02	29.29	21.02	31.4867	0.582978	2.46129e-09	3.5461e-08	TADA3	transcriptional adapter 3 [Sus scrofa]	Human Diseases	Infectious diseases	ko05165//Human papillomavirus infection	K11315	-	-	-
LOC106509958	55	67	73	130	148	180	1.58	1.88	1.92	3.61	3.53	4.54	1.79333	3.89333	1.11836	2.46817e-09	3.55222e-08	MTSS1	PREDICTED: metastasis suppressor protein 1 isoform X1 [Balaenoptera acutorostrata scammoni]	-	-	-	-	-	-	-
LOC100625861	1999	1571	1749	978	1128	1066	41.38	32.55	34.34	21	20.59	19.67	36.09	20.42	-0.821616	2.54675e-09	3.66143e-08	n4bp3-b	ProSAP-interacting protein 1 [Bos mutus]	-	-	-	-	-	-	-
LOC100512521	2727	2356	2704	3403	3738	3822	324.67	285.98	306.19	413.43	384.98	396.87	305.613	398.427	0.382607	2.55113e-09	3.66384e-08	PRDX2	peroxiredoxin-2 [Sus scrofa]	-	-	-	-	-	-	-
MSTRG.22796	766	1187	1273	524	633	597	14.9	23.55	23.56	10.4	10.65	10.13	20.67	10.3933	-0.99188	2.59496e-09	3.72284e-08	ITCH	PREDICTED: E3 ubiquitin-protein ligase Itchy homolog isoform X1 [Balaenoptera acutorostrata scammoni]	Cellular Processes;Human Diseases;Genetic Information Processing;Environmental Information Processing	Transport and catabolism;Endocrine and metabolic diseases;Folding, sorting and degradation;Signal transduction	ko04144//Endocytosis;ko04932//Non-alcoholic fatty liver disease (NAFLD);ko04120//Ubiquitin mediated proteolysis;ko04668//TNF signaling pathway	K05632;K05632;K05632;K05632	GO:0016020//membrane;GO:0031988//membrane-bounded vesicle;GO:0043231//intracellular membrane-bounded organelle;GO:0044444//cytoplasmic part	GO:0004842//ubiquitin-protein transferase activity;GO:0042379//chemokine receptor binding	GO:0000209//protein polyubiquitination;GO:0001818//negative regulation of cytokine production;GO:0002666//positive regulation of T cell tolerance induction;GO:0002698//negative regulation of immune effector process;GO:0002753//cytoplasmic pattern recognition receptor signaling pathway;GO:0007166//cell surface receptor signaling pathway;GO:0009896//positive regulation of catabolic process;GO:00190…
LOC100157328	596	1001	953	391	457	484	7.77	13.62	12.09	5.29	5.21	5.65	11.16	5.38333	-1.05177	2.61859e-09	3.75276e-08	JMJD1C	PREDICTED: probable JmjC domain-containing histone demethylation protein 2C isoform X1 [Balaenoptera acutorostrata scammoni]	Human Diseases	Cancers	ko05202//Transcriptional misregulation in cancers	K11449	-	-	-
LOC100521760	2461	1976	2288	3058	3526	3341	79.3	64.92	70.12	100.55	98.28	93.89	71.4467	97.5733	0.44962	2.66762e-09	3.81898e-08	SND1	PREDICTED: staphylococcal nuclease domain-containing protein 1 [Sus scrofa]	Human Diseases;Human Diseases	Infectious diseases;Cancers	ko05169//Epstein-Barr virus infection;ko05203//Viral carcinogenesis	K15979;K15979	-	-	-
LOC100627508	821	641	715	1014	1190	1235	145.93	116.16	120.88	183.92	182.98	191.46	127.657	186.12	0.543964	2.67052e-09	3.81909e-08	EIF4EBP1	eukaryotic translation initiation factor 4E-binding protein 1 [Sus scrofa]	Environmental Information Processing;Human Diseases;Human Diseases;Genetic Information Processing;Cellular Processes;Environmental Information Processing;Organismal Systems;Environmental Information Processing;Environmental Information Processing;Human Diseases;Organismal Systems;Environmental Information Processing;Human Diseases;Human Diseases	Signal transduction;Infectious diseases;Infectious diseases;Translation;Cell growth and death;Signal transduction;Endocrine system;Signal transduction;Signal transduction;Cancers;Aging;Signal transduction;Drug resistance;Cancers	ko04151//PI3K-Akt signaling pathway;ko05165//Human papillomavirus infection;ko05163//Human cytomegalovirus infection;ko03013//RNA transport;ko04218//Cellular senescence;ko04150//mTOR signaling pathway;ko04910//Insulin signaling pathway;ko04152//AMPK signaling pathway;ko04066//HIF-1 signaling pathway;ko05231//Choline metabolism in cancer;ko04211//Longevity regulating pathway - mammal;ko04012//ErbB…	K07205;K07205;K07205;K07205;K07205;K07205;K07205;K07205;K07205;K07205;K07205;K07205;K07205;K07205	-	-	-
LOC100518487	322	322	318	504	524	524	6.05	6.01	5.81	9.45	8.52	8.45	5.95667	8.80667	0.564091	2.71847e-09	3.88357e-08	TMCC3	PREDICTED: transmembrane and coiled-coil domains protein 3 [Sus scrofa]	-	-	-	-	-	-	-
LOC100513621	512	522	596	291	337	322	8.13	7.98	9.04	4.7	4.91	4.73	8.38333	4.78	-0.810513	2.73889e-09	3.90861e-08	MED1	PREDICTED: mediator of RNA polymerase II transcription subunit 1 isoform X1 [Sus scrofa]	Organismal Systems;Human Diseases	Endocrine system;Drug resistance	ko04919//Thyroid hormone signaling pathway;ko01522//Endocrine resistance	K15144;K15144	-	-	-
LOC100217390	1823	1590	1654	2136	2667	2568	213.91	190.22	184.59	255.76	270.71	262.81	196.24	263.093	0.422956	2.81772e-09	4.01689e-08	TNFRSF12A	tumor necrosis factor receptor superfamily member 12A precursor [Sus scrofa]	Environmental Information Processing	Signaling molecules and interaction	ko04060//Cytokine-cytokine receptor interaction	K05149	-	-	-
LOC733604	60	106	105	165	211	237	8.82	15.89	14.68	24.75	26.83	30.39	13.13	27.3233	1.05727	2.88517e-09	4.10871e-08	SELENOK	selenoprotein K [Sus scrofa]	-	-	-	-	-	-	-
LOC100515296	303	194	234	406	499	490	22.33	14.56	16.42	30.55	31.74	31.48	17.77	31.2567	0.81472	2.89697e-09	4.12118e-08	SLC22A18	PREDICTED: solute carrier family 22 member 18 isoform X2 [Vicugna pacos]	-	-	-	-	GO:0005886//plasma membrane;GO:0012505//endomembrane system;GO:0031224//intrinsic component of membrane;GO:0044424//intracellular part	GO:0022857//transmembrane transporter activity;GO:0044389//ubiquitin-like protein ligase binding	GO:0015893//drug transport;GO:0044763//single-organism cellular process
LOC100515140	876	814	828	1121	1274	1279	16.43	15.48	14.41	23.27	22.94	23.1	15.44	23.1033	0.581428	2.91967e-09	4.14912e-08	KIAA0513	PREDICTED: uncharacterized protein KIAA0513 homolog isoform X1 [Sus scrofa]	-	-	-	-	-	-	-
LOC100152008	329	247	252	103	127	139	7.93	6.25	5.97	2.55	2.66	2.92	6.71667	2.71	-1.30945	2.92663e-09	4.15465e-08	RPAP1	PREDICTED: RNA polymerase II-associated protein 1 isoform X1 [Sus scrofa]	-	-	-	-	-	-	-
LOC100154061	766	701	781	952	1145	1182	22.32	20.83	21.65	28.31	28.86	30.04	21.6	29.07	0.4285	2.94738e-09	4.17973e-08	CMTR1	PREDICTED: cap-specific mRNA (nucleoside-2'-O-)-methyltransferase 1 [Sus scrofa]	-	-	-	-	-	-	-
LOC100512166	200	191	193	83	81	88	7.54	7.33	6.92	3.2	2.65	2.9	7.26333	2.91667	-1.31631	2.98153e-09	4.22374e-08	ITFG2	PREDICTED: integrin-alpha FG-GAP repeat-containing protein 2 isoform X2 [Capra hircus]	-	-	-	-	-	-	-
LOC100514409	2099	1740	1818	1054	1185	1218	85.6	72.34	70.51	43.86	41.8	43.32	76.15	42.9933	-0.824731	3.00995e-09	4.25953e-08	PPP6R1	PREDICTED: serine/threonine-protein phosphatase 6 regulatory subunit 1 isoform X4 [Sus scrofa]	-	-	-	-	-	GO:0019902//phosphatase binding	GO:0010921//regulation of phosphatase activity
LOC106504120	3122	3266	3465	3828	4473	4502	49.88	53.23	52.71	62.45	61.85	62.79	51.94	62.3633	0.263852	3.01556e-09	4.26302e-08	SORT1	PREDICTED: sortilin isoform X1 [Bos taurus]	Cellular Processes;Organismal Systems;Organismal Systems	Transport and catabolism;Nervous system;Digestive system	ko04142//Lysosome;ko04722//Neurotrophin signaling pathway;ko04979//Cholesterol metabolism	K12388;K12388;K12388	-	-	-
LOC100627497	236	197	263	83	103	123	3.66	3.11	3.88	1.31	1.38	1.66	3.55	1.45	-1.29177	3.04669e-09	4.30253e-08	FHDC1	PREDICTED: LOW QUALITY PROTEIN: FH2 domain-containing protein 1 [Lipotes vexillifer]	-	-	-	-	-	-	-
LOC100153512	2338	2466	2700	1551	1855	1750	108.13	116.49	119.03	73.45	74.4	71.26	114.55	73.0367	-0.649285	3.0939e-09	4.36466e-08	HDGF	PREDICTED: hepatoma-derived growth factor isoform X2 [Sus scrofa]	-	-	-	-	-	-	-
LOC100515110	169	175	164	290	289	352	5.4	5.7	4.98	9.46	7.99	9.81	5.36	9.08667	0.761518	3.11544e-09	4.39047e-08	SMO	PREDICTED: smoothened homolog [Sus scrofa]	Human Diseases;Human Diseases;Organismal Systems;Human Diseases;Environmental Information Processing	Cancers;Cancers;Development;Cancers;Signal transduction	ko05200//Pathways in cancer;ko05205//Proteoglycans in cancer;ko04360//Axon guidance;ko05217//Basal cell carcinoma;ko04340//Hedgehog signaling pathway	K06226;K06226;K06226;K06226;K06226	-	-	-
LOC100157416	1096	1215	1290	1467	1787	1682	24.57	28.09	27.48	33.43	34.65	32.69	26.7133	33.59	0.330472	3.16588e-09	4.45691e-08	2020-03-08	PREDICTED: E3 ubiquitin-protein ligase MARCH8 isoform X1 [Sus scrofa]	-	-	-	-	-	-	-
LOC100515520	2451	2106	2339	2974	3496	3326	572.26	501.31	519.4	708.55	706.08	677.27	530.99	697.3	0.393095	3.29055e-09	4.62762e-08	Rpl39	PREDICTED: 60S ribosomal protein L39 [Heterocephalus glaber]	Genetic Information Processing	Translation	ko03010//Ribosome	K02924	-	-	-
LOC100516656	259	315	318	391	539	543	15.32	19	17.89	23.6	27.58	28.02	17.4033	26.4	0.601174	3.30804e-09	4.64738e-08	HIBADH	PREDICTED: 3-hydroxyisobutyrate dehydrogenase, mitochondrial [Camelus ferus]	Metabolism;Metabolism	Global and overview maps;Amino acid metabolism	ko01100//Metabolic pathways;ko00280//Valine, leucine and isoleucine degradation	K00020;K00020	-	-	-
LOC100737018	1112	1065	1117	613	714	764	8.36	8.24	7.96	4.66	4.67	4.95	8.18667	4.76	-0.782315	3.3526e-09	4.70511e-08	HERC2	PREDICTED: E3 ubiquitin-protein ligase HERC2 [Odobenus rosmarus divergens]	Genetic Information Processing	Folding, sorting and degradation	ko04120//Ubiquitin mediated proteolysis	K10595	-	-	-
LOC100736957	618	502	567	827	931	887	65.93	54.6	57.53	90.03	85.92	82.53	59.3533	86.16	0.537689	3.42996e-09	4.80868e-08	POLD4	PREDICTED: DNA polymerase delta subunit 4 [Bubalus bubalis]	Metabolism;Human Diseases;Metabolism;Metabolism;Genetic Information Processing;Genetic Information Processing;Genetic Information Processing;Genetic Information Processing;Genetic Information Processing	Global and overview maps;Infectious diseases;Nucleotide metabolism;Nucleotide metabolism;Replication and repair;Replication and repair;Replication and repair;Replication and repair;Replication and repair	ko01100//Metabolic pathways;ko05166//HTLV-I infection;ko00230//Purine metabolism;ko00240//Pyrimidine metabolism;ko03420//Nucleotide excision repair;ko03440//Homologous recombination;ko03030//DNA replication;ko03410//Base excision repair;ko03430//Mismatch repair	K03505;K03505;K03505;K03505;K03505;K03505;K03505;K03505;K03505	-	-	-
LOC100518583	145	148	164	274	275	286	8.03	9.38	9.49	18.33	12.61	15.62	8.96667	15.52	0.791485	3.43851e-09	4.81569e-08	METTL21A	PREDICTED: protein N-lysine methyltransferase METTL21A isoform X1 [Sus scrofa]	-	-	-	-	-	-	-
LOC100192435	103	168	150	246	278	303	8.1	13.48	11.23	19.75	18.92	20.79	10.9367	19.82	0.857784	3.47334e-09	4.85945e-08	ERO1A	ERO1-like protein alpha precursor [Sus scrofa]	Genetic Information Processing;Human Diseases	Folding, sorting and degradation;Infectious diseases	ko04141//Protein processing in endoplasmic reticulum;ko05110//Vibrio cholerae infection	K10950;K10950	-	-	-
LOC100622547	1217	1567	1564	776	996	975	45.93	63.12	58.48	29.8	33.33	32.25	55.8433	31.7933	-0.812661	3.6294e-09	5.07255e-08	NASP	PREDICTED: nuclear autoantigenic sperm protein [Sus scrofa]	-	-	-	-	-	-	-
LOC100144589	991	810	879	1145	1489	1512	55.43	46.19	46.76	65.35	72.05	73.76	49.46	70.3867	0.50904	3.71004e-09	5.17991e-08	SLC3A2	PREDICTED: 4F2 cell-surface antigen heavy chain isoform X1 [Sus scrofa]	Environmental Information Processing;Organismal Systems;Cellular Processes	Signal transduction;Digestive system;Cell growth and death	ko04150//mTOR signaling pathway;ko04974//Protein digestion and absorption;ko04216//Ferroptosis	K06519;K06519;K06519	-	-	-
LOC100153701	180	163	165	279	307	334	4.75	4.38	4.13	7.52	7.01	7.69	4.42	7.40667	0.744778	3.72173e-09	5.19087e-08	LANCL1	PREDICTED: lanC-like protein 1 [Sus scrofa]	-	-	-	-	-	-	-
LOC100155348	465	555	579	280	332	312	8.49	10.33	10.05	5.22	5.24	4.97	9.62333	5.14333	-0.903833	3.82258e-09	5.32605e-08	BRI3BP	PREDICTED: BRI3-binding protein [Sus scrofa]	-	-	-	-	-	-	-
LOC100518988	312	242	254	388	550	513	22.71	17.96	17.59	28.83	34.64	32.57	19.42	32.0133	0.72113	3.83809e-09	5.34216e-08	MRPL10	PREDICTED: 39S ribosomal protein L10, mitochondrial isoform X1 [Sus scrofa]	Genetic Information Processing	Translation	ko03010//Ribosome	K02864	-	-	-
LOC100156216	653	855	832	423	416	507	5	6.66	6.16	3.3	2.75	3.38	5.94	3.14333	-0.918168	3.84936e-09	5.35235e-08	Mycbp2	PREDICTED: E3 ubiquitin-protein ligase MYCBP2 isoform X1 [Canis lupus familiaris]	-	-	-	-	-	-	-
LOC100623705	967	922	1033	536	656	660	20.49	19.97	20.74	11.6	12.07	12.24	20.4	11.97	-0.769146	3.88323e-09	5.39391e-08	PWP2	PREDICTED: periodic tryptophan protein 2 homolog [Vicugna pacos]	Genetic Information Processing	Translation	ko03008//Ribosome biogenesis in eukaryotes	K14558	-	-	-
LOC110257174	2830	2260	2490	3461	4081	3769	647.24	526.96	541.55	807.78	807.37	751.95	571.917	789.033	0.464281	3.90864e-09	5.42061e-08	RPL37A	PREDICTED: 60S ribosomal protein L37a, partial [Canis lupus familiaris]	Genetic Information Processing	Translation	ko03010//Ribosome	K02921	-	-	-
LOC100510917	23	24	28	70	77	107	2.43	2.59	2.82	7.56	7.05	9.87	2.61333	8.16	1.64268	3.91046e-09	5.42061e-08	Gsta4	PREDICTED: glutathione S-transferase A4 isoform X2 [Sus scrofa]	Human Diseases;Human Diseases;Human Diseases;Human Diseases;Human Diseases;Human Diseases;Metabolism;Metabolism;Metabolism;Metabolism	Cancers;Cancers;Cardiovascular diseases;Cancers;Cancers;Drug resistance;Xenobiotics biodegradation and metabolism;Xenobiotics biodegradation and metabolism;Xenobiotics biodegradation and metabolism;Metabolism of other amino acids	ko05200//Pathways in cancer;ko05225//Hepatocellular carcinoma;ko05418//Fluid shear stress and atherosclerosis;ko05215//Prostate cancer;ko05204//Chemical carcinogenesis;ko01524//Platinum drug resistance;ko00983//Drug metabolism - other enzymes;ko00980//Metabolism of xenobiotics by cytochrome P450;ko00982//Drug metabolism - cytochrome P450;ko00480//Glutathione metabolism	K00799;K00799;K00799;K00799;K00799;K00799;K00799;K00799;K00799;K00799	-	-	-
LOC100627757	128	115	113	34	47	40	2.32	2.13	1.95	0.63	0.74	0.63	2.13333	0.666667	-1.67807	3.95908e-09	5.48239e-08	AATK	PREDICTED: serine/threonine-protein kinase LMTK1 isoform X4 [Sus scrofa]	-	-	-	-	-	-	-
LOC100037998	14921	21543	22095	24155	31689	30254	3656.05	5381.76	5149.1	6039.58	6716.81	6465.46	4728.97	6407.28	0.438187	3.97694e-09	5.5015e-08	TMSB10	thymosin beta-10 [Sus scrofa]	-	-	-	-	-	-	-
LOC100156204	2273	3298	3511	3907	4976	4729	170.27	251.88	250.14	298.65	322.45	308.97	224.097	310.023	0.468256	4.12958e-09	5.70683e-08	PDIA3	protein disulfide-isomerase A3 precursor [Sus scrofa]	Human Diseases;Genetic Information Processing;Organismal Systems	Infectious diseases;Folding, sorting and degradation;Immune system	ko05163//Human cytomegalovirus infection;ko04141//Protein processing in endoplasmic reticulum;ko04612//Antigen processing and presentation	K08056;K08056;K08056	-	-	-
LOC100621160	705	744	957	451	455	499	13.67	14.71	17.69	8.97	7.64	8.44	15.3567	8.35	-0.879017	4.13434e-09	5.70758e-08	EIF2AK4	PREDICTED: eukaryotic translation initiation factor 2-alpha kinase 4 isoform X1 [Equus caballus]	Human Diseases;Human Diseases;Human Diseases;Genetic Information Processing;Human Diseases;Human Diseases;Cellular Processes	Infectious diseases;Infectious diseases;Infectious diseases;Folding, sorting and degradation;Infectious diseases;Infectious diseases;Transport and catabolism	ko05168//Herpes simplex infection;ko05169//Epstein-Barr virus infection;ko05164//Influenza A;ko04141//Protein processing in endoplasmic reticulum;ko05162//Measles;ko05160//Hepatitis C;ko04140//Autophagy - animal	K16196;K16196;K16196;K16196;K16196;K16196;K16196	-	-	-
LOC100525765	202	209	241	84	118	94	3.84	4.61	5.04	2.14	2.43	1.64	4.49667	2.07	-1.11923	4.30176e-09	5.93267e-08	IL18BP	PREDICTED: interleukin-18-binding protein isoform X1 [Sus scrofa]	-	-	-	-	-	-	-
LOC397003	135	187	192	269	313	362	3.78	5.34	5.12	7.69	7.59	8.85	4.74667	8.04333	0.760879	4.389e-09	6.04682e-08	SLC1A1	excitatory amino acid transporter 3 [Sus scrofa]	Organismal Systems;Organismal Systems	Nervous system;Digestive system	ko04724//Glutamatergic synapse;ko04974//Protein digestion and absorption	K05612;K05612	-	-	-
LOC100157001	681	1007	1074	505	501	494	9.95	15	14.93	7.53	6.33	6.3	13.2933	6.72	-0.98417	4.52359e-09	6.22591e-08	GOLGA4	PREDICTED: golgin subfamily A member 4 isoform X2 [Sus scrofa]	-	-	-	-	-	-	-
LOC110257398	1690	1491	1737	2010	2398	2499	241.6	217.32	236.17	293.22	296.55	311.58	231.697	300.45	0.374888	4.61435e-09	6.34437e-08	PPDPF	PREDICTED: pancreatic progenitor cell differentiation and proliferation factor [Tursiops truncatus]	-	-	-	-	-	-	-
LOC100514970	94	84	87	25	28	20	0.7	0.62	0.61	0.18	0.17	0.13	0.643333	0.16	-2.00749	4.63663e-09	6.36855e-08	FRAS1	PREDICTED: extracellular matrix protein FRAS1 isoform X2 [Sus scrofa]	-	-	-	-	GO:0005604//basement membrane;GO:0031224//intrinsic component of membrane	-	GO:0001656//metanephros development;GO:0008104//protein localization;GO:0035108//limb morphogenesis;GO:0044763//single-organism cellular process;GO:0048729//tissue morphogenesis
LOC100516580	391	325	387	166	208	203	12.37	10.5	11.61	5.39	5.79	5.69	11.4933	5.62333	-1.0313	4.83559e-09	6.63509e-08	MTRR	PREDICTED: methionine synthase reductase isoform X1 [Sus scrofa]	-	-	-	-	-	-	-
LOC100739793	563	525	525	272	282	345	20.88	19.84	18.61	10.41	9.02	11.17	19.7767	10.2	-0.95523	4.84296e-09	6.63848e-08	ZNF362	PREDICTED: zinc finger protein 362 isoform X1 [Hipposideros armiger]	-	-	-	-	-	-	-
LOC100462726	313	501	504	188	230	235	6.38	10.41	9.76	3.91	4.04	4.18	8.85	4.04333	-1.13013	4.86891e-09	6.66731e-08	BCLAF1	bcl-2-associated transcription factor 1 [Sus scrofa]	-	-	-	-	-	-	-
LOC110256737	475	531	577	655	852	846	14.33	16.34	16.56	20.17	22.24	22.26	15.7433	21.5567	0.453393	4.90068e-09	6.70403e-08	CISD1	CDGSH iron sulfur domain 1 [Sus scrofa]	-	-	-	-	-	-	-
LOC100626434	594	550	633	323	369	355	59.58	56.24	60.38	33.06	32.02	31.05	58.7333	32.0433	-0.874155	4.95269e-09	6.76834e-08	ADI1	1,2-dihydroxy-3-keto-5-methylthiopentene dioxygenase [Sus scrofa]	Metabolism;Metabolism	Global and overview maps;Amino acid metabolism	ko01100//Metabolic pathways;ko00270//Cysteine and methionine metabolism	K08967;K08967	-	-	-
LOC100520430	52	65	65	9	17	7	2.25	2.97	2.68	0.45	0.67	0.26	2.63333	0.46	-2.51718	4.95848e-09	6.76943e-08	TSNAXIP1	PREDICTED: translin-associated factor X-interacting protein 1 isoform X1 [Sus scrofa]	-	-	-	-	-	-	-
LOC100512630	529	661	633	323	374	376	9.47	12.05	10.77	5.9	5.79	5.87	10.7633	5.85333	-0.878795	4.9733e-09	6.78282e-08	CLASP2	PREDICTED: CLIP-associating protein 2 isoform X5 [Ceratotherium simum simum]	-	-	-	-	-	-	-
LOC100153818	408	419	413	542	662	702	97.46	102.04	93.83	132.11	136.79	146.25	97.7767	138.383	0.501108	5.13293e-09	6.99349e-08	UQCC2	PREDICTED: ubiquinol-cytochrome-c reductase complex assembly factor 2 [Felis catus]	-	-	-	-	-	-	-
LOC449525	95	77	87	154	204	197	10.09	8.34	8.79	16.69	18.74	18.24	9.07333	17.89	0.979449	5.18136e-09	7.05024e-08	HILPDA	hypoxia-inducible lipid droplet-associated protein [Sus scrofa]	-	-	-	-	-	-	-
LOC100524407	272	229	322	395	499	494	22.44	19.26	25.27	33.25	35.61	35.55	22.3233	34.8033	0.640673	5.185e-09	7.05024e-08	Dtd1	PREDICTED: D-tyrosyl-tRNA(Tyr) deacylase 1 [Sus scrofa]	-	-	-	-	-	-	-
LOC100624815	284	235	232	401	436	474	9.09	7.67	7.06	13.1	12.07	13.23	7.94	12.8	0.688933	5.20149e-09	7.06557e-08	SNX8	PREDICTED: sorting nexin-8 [Orcinus orca]	-	-	-	-	-	-	-
MSTRG.19229	37	68	64	9	11	6	2.71	5.09	4.56	0.78	0.72	0.37	4.12	0.623333	-2.72457	5.23154e-09	7.09927e-08	--	-	-	-	-	-	-	-	-
LOC100525028	3442	2921	3021	4109	4789	4663	388.86	336.18	324.68	473.17	467.69	458.99	349.907	466.617	0.415268	5.29108e-09	7.17289e-08	DRAP1	PREDICTED: dr1-associated corepressor isoform X1 [Sus scrofa]	-	-	-	-	-	-	-
LOC100626168	226	176	227	311	403	403	50.03	39.71	47.46	70.4	76.31	77.43	45.7333	74.7133	0.70812	5.46756e-09	7.39797e-08	S100A5	PREDICTED: protein S100-A5 isoform X2 [Sus scrofa]	-	-	-	-	-	-	-
LOC100155137	465	489	508	246	251	320	7.97	8.54	8.28	4.3	3.72	4.78	8.26333	4.26667	-0.953614	5.47125e-09	7.39797e-08	POGZ	PREDICTED: pogo transposable element with ZNF domain isoform X1 [Sus scrofa]	-	-	-	-	-	-	-
LOC100514419	72	74	68	7	14	24	2.1	2.95	2.27	0.33	0.51	0.96	2.44	0.6	-2.02385	5.4735e-09	7.39797e-08	TMPRSS4	PREDICTED: transmembrane protease serine 4 isoform X1 [Sus scrofa]	Human Diseases	Infectious diseases	ko05164//Influenza A	K09635	GO:0031224//intrinsic component of membrane	GO:0004175//endopeptidase activity;GO:0038024//cargo receptor activity	GO:0006897//endocytosis;GO:0019538//protein metabolic process
LOC110255350	895	684	790	1138	1414	1212	81.71	63.67	68.6	106.02	111.67	96.51	71.3267	104.733	0.554207	5.6178e-09	7.58543e-08	EIF3F	PREDICTED: eukaryotic translation initiation factor 3 subunit F isoform X1 [Cebus capucinus imitator]	Genetic Information Processing	Translation	ko03013//RNA transport	K03249	-	-	-
LOC100517974	1312	1443	1553	856	1006	1019	37.85	42.45	42.67	25.27	25.24	25.88	40.99	25.4633	-0.686851	5.70043e-09	7.68933e-08	NOLC1	PREDICTED: nucleolar and coiled-body phosphoprotein 1 isoform X1 [Sus scrofa]	-	-	-	-	-	-	-
LOC100627477	352	407	387	503	635	633	50.64	59.7	52.91	73.81	79.05	79.42	54.4167	77.4267	0.508782	5.71379e-09	7.69969e-08	POLR1D	PREDICTED: DNA-directed RNA polymerases I and III subunit RPAC2 [Sus scrofa]	Metabolism;Human Diseases;Metabolism;Metabolism;Organismal Systems;Genetic Information Processing	Global and overview maps;Infectious diseases;Nucleotide metabolism;Nucleotide metabolism;Immune system;Transcription	ko01100//Metabolic pathways;ko05169//Epstein-Barr virus infection;ko00230//Purine metabolism;ko00240//Pyrimidine metabolism;ko04623//Cytosolic DNA-sensing pathway;ko03020//RNA polymerase	K03020;K03020;K03020;K03020;K03020;K03020	-	-	-
LOC397587	4395	3959	4470	5321	6238	5849	368.75	338.65	356.7	455.56	452.74	428.01	354.7	445.437	0.328621	5.74773e-09	7.73773e-08	CAPNS1	calpain small subunit 1 [Sus scrofa]	-	-	-	-	-	-	-
LOC100513521	1360	953	1291	1718	2096	1927	63.77	45.56	57.57	82.2	85.01	78.8	55.6333	82.0033	0.559733	5.76848e-09	7.75795e-08	BTBD2	PREDICTED: BTB/POZ domain-containing protein 2 isoform X2 [Ovis aries musimon]	-	-	-	-	-	-	-
LOC100516227	188	258	292	107	101	121	2.53	3.54	3.74	1.47	1.18	1.42	3.27	1.35667	-1.26922	5.9377e-09	7.97761e-08	ATR	PREDICTED: serine/threonine-protein kinase ATR isoform X1 [Sus scrofa]	Human Diseases;Human Diseases;Cellular Processes;Cellular Processes;Cellular Processes;Genetic Information Processing	Infectious diseases;Infectious diseases;Cell growth and death;Cell growth and death;Cell growth and death;Replication and repair	ko05165//Human papillomavirus infection;ko05166//HTLV-I infection;ko04218//Cellular senescence;ko04110//Cell cycle;ko04115//p53 signaling pathway;ko03460//Fanconi anemia pathway	K06640;K06640;K06640;K06640;K06640;K06640	-	-	-
LOC106504138	742	832	799	436	540	494	15.54	17.8	15.72	9.47	9.93	9.21	16.3533	9.53667	-0.778028	6.16488e-09	8.27462e-08	GAPVD1	PREDICTED: GTPase-activating protein and VPS9 domain-containing protein 1 isoform X1 [Cavia porcellus]	-	-	-	-	-	-	-
LOC100628225	932	956	1026	1163	1425	1444	47.53	49.71	49.77	60.53	62.87	64.23	49.0033	62.5433	0.351976	6.28931e-09	8.43328e-08	VAMP3	PREDICTED: vesicle-associated membrane protein 3 [Sus scrofa]	Cellular Processes;Genetic Information Processing	Transport and catabolism;Folding, sorting and degradation	ko04145//Phagosome;ko04130//SNARE interactions in vesicular transport	K13505;K13505	-	-	-
LOC100524005	133	205	188	66	61	79	5.24	8.24	7.13	2.68	2.09	2.71	6.87	2.49333	-1.46223	6.68159e-09	8.95042e-08	--	PREDICTED: zinc finger protein 674 isoform X5 [Sus scrofa]	-	-	-	-	-	-	-
LOC595120	2625	3297	3589	3816	4610	4607	189.1	244.02	248.35	280.96	288.55	290.83	227.157	286.78	0.336257	6.69278e-09	8.95655e-08	ITM2B	PREDICTED: integral membrane protein 2B isoform X1 [Sus scrofa]	-	-	-	-	-	-	-
LOC100158213	609	678	701	821	1027	994	9.13	10.62	10.2	12.65	13.28	13.02	9.98333	12.9833	0.379067	6.69994e-09	8.95728e-08	AMOT	PREDICTED: angiomotin isoform X1 [Sus scrofa]	Cellular Processes;Environmental Information Processing	Cellular community - eukaryotes;Signal transduction	ko04530//Tight junction;ko04390//Hippo signaling pathway	K16819;K16819	-	-	-
LOC100625428	515	376	444	192	258	233	12.6	9.52	10.58	4.77	5.64	5.22	10.9	5.21	-1.06497	7.00867e-09	9.35156e-08	RTEL1	PREDICTED: regulator of telomere elongation helicase 1 [Orcinus orca]	-	-	-	-	-	-	-
LOC100738074	619	553	596	311	365	358	11.25	10.25	10.3	5.77	5.74	5.68	10.6	5.73	-0.887457	7.02349e-09	9.36164e-08	ZNF316	PREDICTED: zinc finger protein 316 [Bos taurus]	-	-	-	-	-	-	-
LOC100154227	239	271	273	114	142	135	5.13	6.3	5.83	2.68	2.92	2.4	5.75333	2.66667	-1.10936	7.03005e-09	9.36164e-08	SLTM	PREDICTED: SAFB-like transcription modulator isoform X1 [Orcinus orca]	-	-	-	-	-	-	-
LOC100628053	138	134	151	47	43	67	5.76	6.27	5.63	1.69	1.31	2.48	5.88667	1.82667	-1.68824	7.07589e-09	9.41344e-08	FBXL2	PREDICTED: F-box/LRR-repeat protein 2 isoform X2 [Chlorocebus sabaeus]	-	-	-	-	-	-	-
LOC100626343	499	668	703	849	983	975	23.54	31.18	31.17	40.4	39.34	39.51	28.63	39.75	0.473427	7.1871e-09	9.552e-08	ABCD3	ATP-binding cassette sub-family D member 3 [Sus scrofa]	Cellular Processes;Environmental Information Processing	Transport and catabolism;Membrane transport	ko04146//Peroxisome;ko02010//ABC transporters	K05677;K05677	-	-	-
LOC102158247	684	617	602	331	406	328	24.53	22.58	20.61	12.21	12.46	10.2	22.5733	11.6233	-0.957596	7.31423e-09	9.71144e-08	VASN	PREDICTED: vasorin isoform X1 [Sus scrofa]	-	-	-	-	-	-	-
LOC100154318	3662	3472	3709	4268	5057	5071	369.4	357.04	355.85	439.29	441.33	446.08	360.763	442.233	0.293755	7.54641e-09	1.00099e-07	SSR2	PREDICTED: translocon-associated protein subunit beta [Sus scrofa]	Genetic Information Processing	Folding, sorting and degradation	ko04141//Protein processing in endoplasmic reticulum	K13250	-	-	-
LOC100126281	26	47	44	98	114	113	1.54	2.83	2.47	5.91	5.83	5.83	2.28	5.85667	1.36105	7.65259e-09	1.01408e-07	CYP3A29	cytochrome P450 3A46 [Sus scrofa]	Metabolism;Organismal Systems;Human Diseases;Metabolism;Metabolism;Metabolism	Global and overview maps;Digestive system;Cancers;Metabolism of cofactors and vitamins;Lipid metabolism;Lipid metabolism	ko01100//Metabolic pathways;ko04976//Bile secretion;ko05204//Chemical carcinogenesis;ko00830//Retinol metabolism;ko00140//Steroid hormone biosynthesis;ko00591//Linoleic acid metabolism	K07424;K07424;K07424;K07424;K07424;K07424	-	-	-
LOC100153745	168	134	144	249	279	315	19.79	16.1	16.14	29.94	28.44	32.37	17.3433	30.25	0.802554	7.87036e-09	1.04192e-07	GCHFR	GTP cyclohydrolase 1 feedback regulatory protein [Sus scrofa]	-	-	-	-	-	-	-
LOC100157450	1116	954	1019	576	669	636	18.25	15.9	15.85	9.61	9.46	9.07	16.6667	9.38	-0.829306	7.89165e-09	1.04372e-07	MED12	PREDICTED: mediator of RNA polymerase II transcription subunit 12 [Sus scrofa]	Organismal Systems	Endocrine system	ko04919//Thyroid hormone signaling pathway	K15162	-	-	-
LOC100516755	303	322	309	444	594	482	12.99	14.43	12.88	21.22	23.98	20.15	13.4333	21.7833	0.697407	8.33879e-09	1.10178e-07	ETV4	PREDICTED: ETS translocation variant 4 isoform X4 [Sus scrofa]	Human Diseases	Cancers	ko05202//Transcriptional misregulation in cancers	K15592	-	-	-
LOC100154739	343	304	334	155	189	163	9.3	8.41	8.62	4.29	4.43	3.86	8.77667	4.19333	-1.06558	8.37259e-09	1.10517e-07	SFI1	PREDICTED: protein SFI1 homolog isoform X6 [Sus scrofa]	-	-	-	-	-	-	-
LOC100157625	1505	1648	1774	1006	1195	1125	18.22	20.27	20.28	12.39	12.48	11.83	19.59	12.2333	-0.6793	8.52861e-09	1.12466e-07	UBR5	PREDICTED: E3 ubiquitin-protein ligase UBR5 isoform X1 [Rhinolophus sinicus]	Genetic Information Processing	Folding, sorting and degradation	ko04120//Ubiquitin mediated proteolysis	K10593	-	-	-
LOC100302367	155	226	257	84	88	99	6.69	9.13	9.52	3.49	2.99	3.09	8.44667	3.19	-1.40483	8.55164e-09	1.1266e-07	SOCS5	PREDICTED: suppressor of cytokine signaling 5 isoform X1 [Sus scrofa]	Environmental Information Processing;Organismal Systems	Signal transduction;Endocrine system	ko04630//Jak-STAT signaling pathway;ko04917//Prolactin signaling pathway	K04698;K04698	-	-	-
LOC100520611	570	495	576	755	904	819	15.02	13.09	14.41	20.24	20.52	18.76	14.1733	19.84	0.485233	8.57575e-09	1.12868e-07	GTPBP1	PREDICTED: GTP-binding protein 1 isoform X1 [Sus scrofa]	-	-	-	-	-	-	-
LOC594852	749	686	740	904	1169	1105	78	71.26	71.72	93.23	103.75	97.41	73.66	98.13	0.413813	8.74255e-09	1.14952e-07	BID	PREDICTED: BH3-interacting domain death agonist isoform X1 [Sus scrofa]	Human Diseases;Human Diseases;Human Diseases;Human Diseases;Cellular Processes;Human Diseases;Human Diseases;Cellular Processes;Organismal Systems;Environmental Information Processing;Cellular Processes;Human Diseases;Human Diseases;Human Diseases;Cellular Processes	Cancers;Infectious diseases;Infectious diseases;Infectious diseases;Cell growth and death;Neurodegenerative diseases;Endocrine and metabolic diseases;Cell growth and death;Immune system;Signal transduction;Cell growth and death;Cardiovascular diseases;Drug resistance;Neurodegenerative diseases;Cell growth and death	ko05200//Pathways in cancer;ko05163//Human cytomegalovirus infection;ko05167//Kaposi sarcoma-associated herpesvirus infection;ko05152//Tuberculosis;ko04217//Necroptosis;ko05010//Alzheimer disease;ko04932//Non-alcoholic fatty liver disease (NAFLD);ko04210//Apoptosis;ko04650//Natural killer cell mediated cytotoxicity;ko04071//Sphingolipid signaling pathway;ko04115//p53 signaling pathway;ko05416//Vi…	K04726;K04726;K04726;K04726;K04726;K04726;K04726;K04726;K04726;K04726;K04726;K04726;K04726;K04726;K04726	-	-	-
LOC100514463	2679	2171	2398	3195	3659	3688	90.68	75.67	77.77	111.35	107.98	109.2	81.3733	109.51	0.428435	8.96593e-09	1.17775e-07	Kifc3	PREDICTED: kinesin-like protein KIFC3 isoform X1 [Capra hircus]	-	-	-	-	-	-	-
LOC100154770	75	112	126	207	232	205	6.84	10.41	10.92	19.25	18.29	16.3	9.39	17.9467	0.934519	9.13552e-09	1.19886e-07	IER3	PREDICTED: radiation-inducible immediate-early gene IEX-1 [Sus scrofa]	-	-	-	-	-	-	-
LOC100627735	220	271	343	126	140	129	2.67	3.36	3.96	1.56	1.47	1.37	3.33	1.46667	-1.18298	9.30814e-09	1.22033e-07	LTV1	PREDICTED: protein LTV1 homolog [Bubalus bubalis]	-	-	-	-	-	-	-
LOC100511389	1074	857	977	480	606	634	43.56	35.44	37.69	19.87	21.26	22.43	38.8967	21.1867	-0.87649	9.64363e-09	1.26309e-07	LEMD2	PREDICTED: LEM domain-containing protein 2 [Sus scrofa]	-	-	-	-	-	-	-
LOC102159830	392	554	497	694	760	790	11.75	16.93	14.17	21.22	19.7	20.65	14.2833	20.5233	0.522932	9.90525e-09	1.2961e-07	CREBL2	cAMP-responsive element-binding protein-like 2 [Bos taurus]	-	-	-	-	-	-	-
LOC100134950	309	514	517	208	226	223	10.98	17.23	17.05	7.13	7.29	7.66	15.0867	7.36	-1.0355	9.98305e-09	1.30502e-07	PNISR	PREDICTED: arginine/serine-rich protein PNISR isoform X1 [Odobenus rosmarus divergens]	-	-	-	-	-	-	-
LOC102158480	744	800	828	1001	1150	1149	14.12	14.92	14.33	19.51	19.04	19.3	14.4567	19.2833	0.41562	1.00305e-08	1.30996e-07	KIF3C	PREDICTED: kinesin-like protein KIF3C [Hipposideros armiger]	-	-	-	-	-	-	-
LOC100626997	105	81	85	189	208	182	1.49	1.13	1.11	2.72	2.51	2.05	1.24333	2.42667	0.964763	1.04148e-08	1.35884e-07	ATP10B	PREDICTED: probable phospholipid-transporting ATPase VB-like [Physeter catodon]	-	-	-	-	-	-	-
LOC100521669	836	700	717	373	443	486	29.35	24.58	23.88	13.31	13.41	14.86	25.9367	13.86	-0.904066	1.0619e-08	1.38415e-07	BRF1	PREDICTED: transcription factor IIIB 90 kDa subunit [Ceratotherium simum simum]	-	-	-	-	-	-	-
LOC100518515	196	184	188	288	338	354	12.46	12.01	11.31	18.81	18.93	20.1	11.9267	19.28	0.692914	1.06549e-08	1.38749e-07	HEMK1	PREDICTED: hemK methyltransferase family member 1 isoform X1 [Sus scrofa]	-	-	-	-	-	-	-
LOC100737380	308	328	384	145	190	206	9.56	10.54	11.12	4.7	5.14	5.58	10.4067	5.14	-1.01767	1.10408e-08	1.43636e-07	CDC25A	PREDICTED: M-phase inducer phosphatase 1 isoform X1 [Equus przewalskii]	Human Diseases;Cellular Processes;Cellular Processes;Organismal Systems	Cancers;Cell growth and death;Cell growth and death;Endocrine system	ko05206//MicroRNAs in cancer;ko04218//Cellular senescence;ko04110//Cell cycle;ko04914//Progesterone-mediated oocyte maturation	K06645;K06645;K06645;K06645	-	-	-
LOC100622920	169	172	198	288	331	309	16.53	17.16	18.42	28.76	28.01	26.37	17.37	27.7133	0.673982	1.11604e-08	1.45053e-07	OGFOD3	PREDICTED: 2-oxoglutarate and iron-dependent oxygenase domain-containing protein 3 isoform X1 [Sus scrofa]	-	-	-	-	-	-	-
LOC100151787	954	976	1045	561	711	651	6.88	7.18	7.17	4.13	4.44	4.1	7.07667	4.22333	-0.744688	1.13497e-08	1.47372e-07	HECTD4	PREDICTED: probable E3 ubiquitin-protein ligase HECTD4 isoform X1 [Sus scrofa]	-	-	-	-	-	-	-
LOC100579176	805	634	725	379	423	442	37.18	29.85	31.85	17.86	16.9	17.8	32.96	17.52	-0.911713	1.15398e-08	1.49697e-07	SLC19A1	PREDICTED: folate transporter 1 isoform X1 [Sus scrofa]	Human Diseases;Organismal Systems	Drug resistance;Digestive system	ko01523//Antifolate resistance;ko04977//Vitamin digestion and absorption	K14609;K14609	-	-	-
LOC100626784	557	524	621	708	883	910	35.67	34.24	37.88	46.57	49.1	51.14	35.93	48.9367	0.445727	1.22689e-08	1.59003e-07	DMAP1	DNA methyltransferase 1-associated protein 1 [Sus scrofa]	-	-	-	-	-	-	-
LOC100738870	14296	12004	13375	16556	19438	19073	887.18	759.49	789.43	1048.41	1043.48	1032.32	812.033	1041.4	0.358918	1.23149e-08	1.59446e-07	ENO1	PREDICTED: alpha-enolase isoform X2 [Camelus ferus]	Metabolism;Metabolism;Environmental Information Processing;Genetic Information Processing;Metabolism;Metabolism	Global and overview maps;Global and overview maps;Signal transduction;Folding, sorting and degradation;Global and overview maps;Carbohydrate metabolism	ko01100//Metabolic pathways;ko01200//Carbon metabolism;ko04066//HIF-1 signaling pathway;ko03018//RNA degradation;ko01230//Biosynthesis of amino acids;ko00010//Glycolysis / Gluconeogenesis	K01689;K01689;K01689;K01689;K01689;K01689	-	-	-
LOC100520777	471	455	517	603	764	782	10.19	10.03	10.63	13.3	14.29	14.75	10.2833	14.1133	0.456751	1.24092e-08	1.60514e-07	TBC1D9B	PREDICTED: TBC1 domain family member 9B isoform X3 [Sus scrofa]	-	-	-	-	-	-	-
LOC100524286	527	520	513	303	275	289	7.83	7.88	7.25	4.6	3.54	3.75	7.65333	3.96333	-0.949374	1.24757e-08	1.6122e-07	SH3PXD2B	PREDICTED: LOW QUALITY PROTEIN: SH3 and PX domain-containing protein 2B [Sus scrofa]	-	-	-	-	-	-	-
LOC100622574	1244	1095	1223	1438	1792	1849	20.1	18.03	18.79	23.7	25.04	26.05	18.9733	24.93	0.39391	1.25286e-08	1.61749e-07	CRTAP	PREDICTED: cartilage-associated protein [Ceratotherium simum simum]	-	-	-	-	-	-	-
LOC100158056	143	150	155	232	285	282	4.52	5.13	4.75	8.87	9.16	9.25	4.8	9.09333	0.921775	1.26946e-08	1.63736e-07	PFKFB4	PREDICTED: 6-phosphofructo-2-kinase/fructose-2,6-bisphosphatase 4 isoform X1 [Sus scrofa]	Environmental Information Processing;Metabolism	Signal transduction;Carbohydrate metabolism	ko04152//AMPK signaling pathway;ko00051//Fructose and mannose metabolism	K19030;K19030	-	-	-
MSTRG.17951	33	47	43	1	5	6	1.17	1.69	1.44	0.04	0.15	0.18	1.43333	0.123333	-3.53874	1.27686e-08	1.64534e-07	Actl7b	PREDICTED: uncharacterized protein LOC100626209 [Sus scrofa]	-	-	-	-	-	-	-
LOC100157302	20	28	33	80	100	76	0.41	0.56	0.62	1.6	1.71	1.31	0.53	1.54	1.53887	1.27827e-08	1.6456e-07	SMARCA2	PREDICTED: probable global transcription activator SNF2L2 isoform X1 [Capra hircus]	Organismal Systems;Human Diseases	Environmental adaptation;Cancers	ko04714//Thermogenesis;ko05225//Hepatocellular carcinoma	K11647;K11647	-	-	-
LOC100510993	547	522	538	710	874	798	30.43	29.61	28.47	40.31	42.06	38.72	29.5033	40.3633	0.452167	1.28406e-08	1.65147e-07	Prps2	PREDICTED: ribose-phosphate pyrophosphokinase 2 isoform X1 [Sus scrofa]	Metabolism;Metabolism;Metabolism;Metabolism;Metabolism	Global and overview maps;Nucleotide metabolism;Global and overview maps;Global and overview maps;Carbohydrate metabolism	ko01100//Metabolic pathways;ko00230//Purine metabolism;ko01200//Carbon metabolism;ko01230//Biosynthesis of amino acids;ko00030//Pentose phosphate pathway	K00948;K00948;K00948;K00948;K00948	-	-	-
LOC100187579	1085	1134	1327	1391	1791	1699	26.46	28.4	29.92	35.2	39.14	37.76	28.26	37.3667	0.40299	1.28537e-08	1.65159e-07	LPIN2	phosphatidate phosphatase LPIN2 [Sus scrofa]	Metabolism;Environmental Information Processing;Metabolism;Metabolism	Global and overview maps;Signal transduction;Lipid metabolism;Lipid metabolism	ko01100//Metabolic pathways;ko04150//mTOR signaling pathway;ko00564//Glycerophospholipid metabolism;ko00561//Glycerolipid metabolism	K15728;K15728;K15728;K15728	-	-	-
LOC100739153	1219	1825	1719	831	1029	1003	39.87	60.86	53.48	27.74	29.12	28.61	51.4033	28.49	-0.851406	1.29162e-08	1.65804e-07	SRSF3	Serine/arginine-rich splicing factor 3 [Fukomys damarensis]	Human Diseases;Genetic Information Processing	Infectious diseases;Transcription	ko05168//Herpes simplex infection;ko03040//Spliceosome	K12892;K12892	-	-	-
LOC100157699	867	727	820	398	535	506	28.7	24.75	25.7	13.28	15.11	14.28	26.3833	14.2233	-0.891367	1.30821e-08	1.67775e-07	TMEM184B	PREDICTED: transmembrane protein 184B isoform X1 [Sus scrofa]	-	-	-	-	-	-	-
LOC100514580	2366	2312	2419	1436	1748	1688	28.1	27.99	27.32	17.4	17.96	17.48	27.8033	17.6133	-0.65859	1.31126e-08	1.68008e-07	ARHGAP35	PREDICTED: rho GTPase-activating protein 35 [Leptonychotes weddellii]	Cellular Processes;Cellular Processes;Organismal Systems;Organismal Systems	Cell motility;Cellular community - eukaryotes;Immune system;Immune system	ko04810//Regulation of actin cytoskeleton;ko04510//Focal adhesion;ko04611//Platelet activation;ko04670//Leukocyte transendothelial migration	K05732;K05732;K05732;K05732	GO:0005856//cytoskeleton;GO:0043231//intracellular membrane-bounded organelle	GO:0003676//nucleic acid binding;GO:0008047//enzyme activator activity;GO:0032550//purine ribonucleoside binding	GO:0001654//eye development;GO:0006355//regulation of transcription, DNA-templated;GO:0010975//regulation of neuron projection development;GO:0022604//regulation of cell morphogenesis;GO:0043087//regulation of GTPase activity;GO:0043114//regulation of vascular permeability;GO:0046532//regulation of photoreceptor cell differentiation;GO:0060606//tube closure
LOC100153537	464	452	504	228	310	281	3.46	3.43	3.58	1.74	2	1.83	3.49	1.85667	-0.910512	1.33697e-08	1.7114e-07	HERC1	PREDICTED: probable E3 ubiquitin-protein ligase HERC1 isoform X1 [Felis catus]	Genetic Information Processing	Folding, sorting and degradation	ko04120//Ubiquitin mediated proteolysis	K10594	-	-	-
LOC100519519	48	51	41	5	4	10	0.05	0.06	0.04	0.01	0	0.01	0.05	0.00666667	-2.90689	1.33987e-08	1.71349e-07	TTN	PREDICTED: titin isoform X49 [Camelus ferus]	Human Diseases;Human Diseases	Cardiovascular diseases;Cardiovascular diseases	ko05414//Dilated cardiomyopathy (DCM);ko05410//Hypertrophic cardiomyopathy (HCM)	K12567;K12567	-	-	-
LOC100152306	268	224	191	370	446	424	51.1	43.81	34.75	72.42	74	70.93	43.22	72.45	0.745287	1.34959e-08	1.7243e-07	IFI27L2	PREDICTED: interferon alpha-inducible protein 27-like protein 2 [Sus scrofa]	-	-	-	-	-	-	-
LOC106504109	297	324	341	463	531	496	20.17	22.43	22.02	32.08	31.19	29.37	21.54	30.88	0.519655	1.35447e-08	1.72834e-07	HMCES	PREDICTED: embryonic stem cell-specific 5-hydroxymethylcytosine-binding protein [Sus scrofa]	-	-	-	-	-	-	-
LOC100737887	2651	2379	2554	3240	3789	3468	297.26	271.99	272.38	370.75	367.55	339.18	280.543	359.16	0.356403	1.35531e-08	1.72834e-07	PPIB	PREDICTED: peptidyl-prolyl cis-trans isomerase B [Sus scrofa]	-	-	-	-	-	-	-
LOC100518241	55	54	59	117	130	146	3.84	3.5	3.65	8.39	7.78	8.99	3.66333	8.38667	1.19494	1.36286e-08	1.73633e-07	SUMF2	PREDICTED: sulfatase-modifying factor 2 [Sus scrofa]	-	-	-	-	-	-	-
LOC102158165	75	75	74	138	154	205	1.33	1.35	1.24	2.47	2.35	3.13	1.30667	2.65	1.0201	1.38252e-08	1.75972e-07	TMEM63C	PREDICTED: calcium permeable stress-gated cation channel 1 [Vicugna pacos]	-	-	-	-	-	-	-
LOC110259886	740	793	814	433	531	527	11.51	12.57	12.04	6.87	7.16	7.14	12.04	7.05667	-0.770777	1.3999e-08	1.78017e-07	TRIM56	tripartite motif containing 56 [Sus scrofa]	-	-	-	-	-	-	-
LOC100137083	5716	5399	6052	3601	4185	4304	98.66	95.01	99.35	63.43	62.49	64.79	97.6733	63.57	-0.619619	1.41244e-08	1.79443e-07	PRRC2A	PREDICTED: protein PRRC2A isoform X1 [Sus scrofa]	-	-	-	-	-	-	-
[truncated: 2,557 more rows]
