# Supplementary material for: Research on the Mechanism of HRP Relieving IPEC-J2 Cells Immunological Stress Based on Transcriptome Sequencing Analysis
Source: Front Nutr. 2022 Jul 15;9:944390. doi: 10.3389/fnut.2022.944390 (PMC9336541; doi:10.3389/fnut.2022.944390)
Supplement: Supplementary file 3 [file Table_3.XLSX]

## Sheet: C-vs-H6-L.filter.annot
				Table S3：DEGs were identified in C vs. H6-L
id	C-1_count	C-2_count	C-3_count	H6-L-1_count	H6-L-2_count	H6-L-3_count	C-1_fpkm	C-2_fpkm	C-3_fpkm	H6-L-1_fpkm	H6-L-2_fpkm	H6-L-3_fpkm	C_mean	H6-L_mean	log2(fc)	PValue	FDR	Symbol	Description	KEGG_A_class	KEGG_B_class	Pathway	K_ID	GO Component	GO Function	GO Process
LOC110261009	1129	1152	1217	65	55	52	27.71	28.82	28.4	1.24	1.11	1.15	28.31	1.16667	-4.60085	6.73597e-205	8.53245e-201	FOSB	PREDICTED: protein fosB isoform X1 [Manis javanica]	Human Diseases;Organismal Systems;Organismal Systems;Human Diseases;Human Diseases	Substance dependence;Development;Immune system;Substance dependence;Substance dependence	ko05034//Alcoholism;ko04380//Osteoclast differentiation;ko04657//IL-17 signaling pathway;ko05031//Amphetamine addiction;ko05030//Cocaine addiction	K09029;K09029;K09029;K09029;K09029	-	-	-
LOC654406	810	800	846	3618	3499	3125	67.08	67.49	66.58	232.56	237.79	232.94	67.05	234.43	1.80585	1.39789e-118	8.85353e-115	AKR1C3	prostaglandin F synthase [Sus scrofa]	-	-	-	-	-	-	-
LOC100144486	2491	2146	2187	461	394	357	248.31	218.1	207.34	35.7	32.25	32.05	224.583	33.3333	-2.75221	1.11071e-116	4.68979e-113	FOS	proto-oncogene c-Fos [Sus scrofa]	Human Diseases;Environmental Information Processing;Human Diseases;Human Diseases;Environmental Information Processing;Human Diseases;Human Diseases;Organismal Systems;Human Diseases;Human Diseases;Cellular Processes;Organismal Systems;Organismal Systems;Organismal Systems;Organismal Systems;Organismal Systems;Organismal Systems;Environmental Information Processing;Human Diseases;Organismal Syste…	Cancers;Signal transduction;Infectious diseases;Infectious diseases;Signal transduction;Infectious diseases;Infectious diseases;Endocrine system;Cardiovascular diseases;Cancers;Cell growth and death;Development;Endocrine system;Endocrine system;Nervous system;Immune system;Immune system;Signal transduction;Infectious diseases;Nervous system;Immune system;Endocrine system;Infectious diseases;Immun…	ko05200//Pathways in cancer;ko04010//MAPK signaling pathway;ko05166//HTLV-I infection;ko05168//Herpes simplex infection;ko04024//cAMP signaling pathway;ko05167//Kaposi sarcoma-associated herpesvirus infection;ko05161//Hepatitis B;ko04921//Oxytocin signaling pathway;ko05418//Fluid shear stress and atherosclerosis;ko05224//Breast cancer;ko04210//Apoptosis;ko04380//Osteoclast differentiation;ko04915…	K04379;K04379;K04379;K04379;K04379;K04379;K04379;K04379;K04379;K04379;K04379;K04379;K04379;K04379;K04379;K04379;K04379;K04379;K04379;K04379;K04379;K04379;K04379;K04379;K04379;K04379;K04379;K04379;K04379;K04379;K04379;K04379;K04379;K04379;K04379	-	-	-
LOC733688	44	48	65	790	702	717	2.7	3.01	3.8	37.72	35.42	39.68	3.17	37.6067	3.56843	1.79288e-109	5.67761e-106	TXNIP	thioredoxin-interacting protein [Sus scrofa]	Organismal Systems	Immune system	ko04621//NOD-like receptor signaling pathway	K20910	-	-	-
LOC100520726	5859	5049	5711	1800	1632	1603	177.4	155.86	164.46	42.34	40.57	43.71	165.907	42.2067	-1.97483	3.8268e-92	9.6948e-89	EGR1	PREDICTED: early growth response protein 1 [Sus scrofa]	Human Diseases;Environmental Information Processing;Human Diseases;Organismal Systems;Organismal Systems;Human Diseases	Infectious diseases;Signal transduction;Endocrine and metabolic diseases;Endocrine system;Endocrine system;Neurodegenerative diseases	ko05166//HTLV-I infection;ko04371//Apelin signaling pathway;ko04933//AGE-RAGE signaling pathway in diabetic complications;ko04928//Parathyroid hormone synthesis, secretion and action;ko04912//GnRH signaling pathway;ko05020//Prion diseases	K09203;K09203;K09203;K09203;K09203;K09203	-	-	-
LOC396913	5074	4127	4389	1526	1435	1378	477.39	395.88	392.75	111.54	110.85	116.75	422.007	113.047	-1.90035	1.05681e-62	2.23111e-59	JUN	PREDICTED: transcription factor AP-1 [Ovis aries musimon]	Human Diseases;Environmental Information Processing;Human Diseases;Human Diseases;Human Diseases;Environmental Information Processing;Human Diseases;Cellular Processes;Human Diseases;Human Diseases;Organismal Systems;Cellular Processes;Human Diseases;Human Diseases;Organismal Systems;Human Diseases;Human Diseases;Environmental Information Processing;Cellular Processes;Organismal Systems;Organisma…	Cancers;Signal transduction;Infectious diseases;Infectious diseases;Infectious diseases;Signal transduction;Infectious diseases;Cellular community - eukaryotes;Infectious diseases;Cancers;Immune system;Cellular community - eukaryotes;Endocrine and metabolic diseases;Infectious diseases;Endocrine system;Cardiovascular diseases;Cancers;Signal transduction;Cell growth and death;Development;Endocrine…	ko05200//Pathways in cancer;ko04010//MAPK signaling pathway;ko05166//HTLV-I infection;ko05168//Herpes simplex infection;ko05169//Epstein-Barr virus infection;ko04024//cAMP signaling pathway;ko05167//Kaposi sarcoma-associated herpesvirus infection;ko04510//Focal adhesion;ko05164//Influenza A;ko05203//Viral carcinogenesis;ko04621//NOD-like receptor signaling pathway;ko04530//Tight junction;ko04932/…	K04448;K04448;K04448;K04448;K04448;K04448;K04448;K04448;K04448;K04448;K04448;K04448;K04448;K04448;K04448;K04448;K04448;K04448;K04448;K04448;K04448;K04448;K04448;K04448;K04448;K04448;K04448;K04448;K04448;K04448;K04448;K04448;K04448;K04448;K04448;K04448;K04448;K04448;K04448;K04448;K04448;K04448;K04448;K04448;K04448;K04448;K04448;K04448	-	-	-
LOC100156071	1413	1357	1508	4190	4001	3416	53.92	52.79	54.73	124.2	125.34	117.38	53.8133	122.307	1.18447	8.86656e-55	1.60447e-51	NDRG1	PREDICTED: protein NDRG1 [Vicugna pacos]	-	-	-	-	-	-	-
LOC397035	33816	35163	36938	82554	81622	71646	4125.18	4373.31	4285.65	7823.4	8174.97	7870.52	4261.38	7956.3	0.900776	2.54193e-51	4.02482e-48	FTL	ferritin light chain [Sus scrofa]	Cellular Processes;Organismal Systems;Cellular Processes	Cell growth and death;Digestive system;Cell growth and death	ko04217//Necroptosis;ko04978//Mineral absorption;ko04216//Ferroptosis	K13625;K13625;K13625	-	-	-
LOC100520618	24	30	25	266	265	232	1.51	1.93	1.5	13.02	13.71	13.17	1.64667	13.3	3.01381	2.23818e-41	3.15012e-38	ODC1	PREDICTED: ornithine decarboxylase-like [Sus scrofa]	Metabolism;Metabolism;Metabolism	Global and overview maps;Metabolism of other amino acids;Amino acid metabolism	ko01100//Metabolic pathways;ko00480//Glutathione metabolism;ko00330//Arginine and proline metabolism	K01581;K01581;K01581	-	-	-
LOC100627292	813	808	914	2287	2014	1907	23.53	23.81	25.14	51.44	47.62	49.64	24.16	49.5667	1.03675	2.30511e-40	2.91989e-37	Palld	PREDICTED: palladin isoform X1 [Rhinolophus sinicus]	-	-	-	-	-	-	-
LOC397682	21	24	36	289	237	260	2.33	2.72	3.8	24.93	21.61	25.99	2.95	24.1767	3.03483	2.92569e-40	3.36906e-37	GSTA2	glutathione S-transferase alpha M14 [Sus scrofa]	Human Diseases;Human Diseases;Human Diseases;Human Diseases;Human Diseases;Human Diseases;Metabolism;Metabolism;Metabolism;Metabolism	Cancers;Cancers;Cardiovascular diseases;Cancers;Cancers;Drug resistance;Xenobiotics biodegradation and metabolism;Xenobiotics biodegradation and metabolism;Xenobiotics biodegradation and metabolism;Metabolism of other amino acids	ko05200//Pathways in cancer;ko05225//Hepatocellular carcinoma;ko05418//Fluid shear stress and atherosclerosis;ko05215//Prostate cancer;ko05204//Chemical carcinogenesis;ko01524//Platinum drug resistance;ko00983//Drug metabolism - other enzymes;ko00980//Metabolism of xenobiotics by cytochrome P450;ko00982//Drug metabolism - cytochrome P450;ko00480//Glutathione metabolism	K00799;K00799;K00799;K00799;K00799;K00799;K00799;K00799;K00799;K00799	-	-	-
LOC100522469	1023	957	995	404	427	377	54.93	52.39	50.81	19.31	20.33	20.45	52.71	20.03	-1.39591	1.6029e-39	1.64781e-36	DUSP1	dual specificity protein phosphatase 1 [Sus scrofa]	Environmental Information Processing;Human Diseases;Organismal Systems	Signal transduction;Cardiovascular diseases;Nervous system	ko04010//MAPK signaling pathway;ko05418//Fluid shear stress and atherosclerosis;ko04726//Serotonergic synapse	K21278;K21278;K21278	-	-	-
LOC100517736	1292	1286	1248	3474	3245	2831	57.75	58.61	53.06	120.63	119.09	113.95	56.4733	117.89	1.0618	1.69113e-39	1.64781e-36	SRXN1	PREDICTED: sulfiredoxin-1 [Sus scrofa]	-	-	-	-	-	-	-
LOC100144503	2103	1875	1948	938	907	783	126.76	106.73	108.64	45.17	45.43	36.93	114.043	42.51	-1.42371	1.84997e-39	1.67382e-36	Rhob	rho-related GTP-binding protein RhoB precursor [Homo sapiens]	-	-	-	-	-	-	-
LOC100515283	354	369	408	1128	1064	933	17.99	19.12	19.72	44.53	44.39	42.7	18.9433	43.8733	1.21165	7.05702e-38	5.95941e-35	GM2A	PREDICTED: ganglioside GM2 activator isoform X1 [Sus scrofa]	Cellular Processes	Transport and catabolism	ko04142//Lysosome	K12383	GO:0031988//membrane-bounded vesicle;GO:0043231//intracellular membrane-bounded organelle	GO:0030234//enzyme regulator activity	GO:0001573//ganglioside metabolic process;GO:0009311//oligosaccharide metabolic process;GO:0009893//positive regulation of metabolic process;GO:0044708//single-organism behavior;GO:0050905//neuromuscular process;GO:0051235//maintenance of location
LOC100126235	759	663	640	194	236	176	96.95	86.34	77.75	19.25	24.75	20.24	87.0133	21.4133	-2.02273	8.5344e-38	6.75658e-35	AQP3	aquaporin-3 [Sus scrofa]	Organismal Systems	Excretory system	ko04962//Vasopressin-regulated water reabsorption	K09876	-	-	-
LOC106505668	555	543	578	230	204	190	15.86	16.02	16.49	5.46	4.78	5.27	16.1233	5.17	-1.64091	4.98363e-37	3.71339e-34	Ttll3	PREDICTED: tubulin monoglycylase TTLL3-like isoform X3 [Sus scrofa]	-	-	-	-	-	-	-
LOC493184	2298	1753	1944	6337	6215	5370	419.6	326.34	337.6	898.88	931.71	882.97	361.18	904.52	1.32443	2.07333e-35	1.45905e-32	HSPB1	heat shock protein beta-1 [Sus scrofa]	Environmental Information Processing;Human Diseases;Human Diseases;Environmental Information Processing	Signal transduction;Infectious diseases;Infectious diseases;Signal transduction	ko04010//MAPK signaling pathway;ko05169//Epstein-Barr virus infection;ko05146//Amoebiasis;ko04370//VEGF signaling pathway	K04455;K04455;K04455;K04455	-	-	-
LOC100517077	3242	3138	3370	7375	6712	6252	107.52	106.08	106.29	190.01	182.79	186.72	106.63	186.507	0.806614	1.05112e-34	7.00762e-32	Mknk2	PREDICTED: MAP kinase-interacting serine/threonine-protein kinase 2 [Camelus bactrianus]	Environmental Information Processing;Organismal Systems;Environmental Information Processing	Signal transduction;Endocrine system;Signal transduction	ko04010//MAPK signaling pathway;ko04910//Insulin signaling pathway;ko04066//HIF-1 signaling pathway	K04372;K04372;K04372	-	-	-
LOC110261495	654	588	637	1797	1691	1412	42.87	39.3	39.72	91.52	91.02	83.36	40.63	88.6333	1.1253	5.56688e-33	3.52578e-30	LY6G6C	PREDICTED: lymphocyte antigen 6 complex locus protein G6c [Rousettus aegyptiacus]	-	-	-	-	-	-	-
LOC102162336	935	914	920	477	365	382	68.28	68.15	64.59	27.06	21.82	25.26	67.0067	24.7133	-1.43902	2.0695e-31	1.2483e-28	--	PREDICTED: uncharacterized protein LOC100521600 [Sus scrofa]	-	-	-	-	-	-	-
LOC100516832	1107	1127	1232	639	645	546	8.82	9.15	9.33	3.95	4.22	3.92	9.1	4.03	-1.17509	1.8687e-29	1.07595e-26	B3galt5	PREDICTED: beta-1,3-galactosyltransferase 5 [Sus scrofa]	Metabolism;Metabolism;Metabolism	Global and overview maps;Glycan biosynthesis and metabolism;Glycan biosynthesis and metabolism	ko01100//Metabolic pathways;ko00601//Glycosphingolipid biosynthesis - lacto and neolacto series;ko00603//Glycosphingolipid biosynthesis - globo and isoglobo series	K03877;K03877;K03877	-	-	-
LOC100525209	3021	2739	2855	1641	1624	1445	120.6	111.48	108.4	50.89	53.23	51.95	113.493	52.0233	-1.12538	1.32857e-28	7.31695e-26	IER2	PREDICTED: immediate early response gene 2 protein [Sus scrofa]	-	-	-	-	-	-	-
LOC100316849	1973	1721	2027	1075	969	976	132.94	118.22	129.9	56.27	53.61	59.22	127.02	56.3667	-1.17214	2.02262e-28	1.06752e-25	ZFP36	tristetraprolin [Sus scrofa]	Human Diseases;Human Diseases	Infectious diseases;Infectious diseases	ko05166//HTLV-I infection;ko05167//Kaposi sarcoma-associated herpesvirus infection	K15308;K15308	-	-	-
LOC106504183	2624	2079	2379	1172	1060	1100	59.34	48.58	51.09	22.39	21.48	24.87	53.0033	22.9133	-1.2099	3.00234e-28	1.52123e-25	LENG8	PREDICTED: leukocyte receptor cluster member 8 [Orcinus orca]	-	-	-	-	-	-	-
LOC100627510	2406	3124	3191	1585	1518	1489	54.52	72.18	68.77	27.9	28.24	30.38	65.1567	28.84	-1.17584	4.42356e-28	2.15513e-25	CDH6	PREDICTED: cadherin-6 [Sus scrofa]	-	-	-	-	-	-	-
LOC100517731	405	389	441	1065	947	947	10.27	9.99	9.63	27.78	23.51	27.3	9.96333	26.1967	1.39468	6.54686e-27	3.07145e-24	Tfcp2l1	PREDICTED: transcription factor CP2-like protein 1 isoform X1 [Sus scrofa]	-	-	-	-	-	-	-
LOC100514576	65	84	62	309	311	297	1.82	2.25	1.55	6.37	6.97	7.09	1.87333	6.81	1.86205	1.41379e-26	6.39588e-24	ADAMTSL4	PREDICTED: ADAMTS-like protein 4 isoform X1 [Sus scrofa]	-	-	-	-	GO:0005578//proteinaceous extracellular matrix	GO:0004175//endopeptidase activity	GO:0019538//protein metabolic process;GO:0042981//regulation of apoptotic process;GO:0043062//extracellular structure organization
LOC396926	1586	1650	1830	3475	3222	3037	130.67	138.56	143.46	222.38	217.95	225.38	137.563	221.903	0.689835	4.10403e-26	1.79261e-23	CTSL	cathepsin L1 precursor [Sus scrofa]	Human Diseases;Cellular Processes;Human Diseases;Cellular Processes;Cellular Processes;Cellular Processes;Human Diseases;Organismal Systems	Cancers;Transport and catabolism;Cardiovascular diseases;Cell growth and death;Transport and catabolism;Transport and catabolism;Immune diseases;Immune system	ko05205//Proteoglycans in cancer;ko04145//Phagosome;ko05418//Fluid shear stress and atherosclerosis;ko04210//Apoptosis;ko04140//Autophagy - animal;ko04142//Lysosome;ko05323//Rheumatoid arthritis;ko04612//Antigen processing and presentation	K01365;K01365;K01365;K01365;K01365;K01365;K01365;K01365	-	-	-
LOC397284	2683	2819	2957	1875	1833	1694	102.96	110.3	107.93	55.9	57.75	58.54	107.063	57.3967	-0.899426	5.86088e-26	2.47466e-23	CLCA1	calcium-activated chloride channel regulator 1 precursor [Sus scrofa]	Organismal Systems;Organismal Systems	Digestive system;Endocrine system	ko04972//Pancreatic secretion;ko04924//Renin secretion	K05027;K05027	-	-	-
LOC100520763	794	905	893	492	425	431	29.5	34.28	31.55	14.2	12.96	14.42	31.7767	13.86	-1.19704	1.10242e-25	4.50463e-23	HEXIM1	PREDICTED: protein HEXIM1 [Sus scrofa]	-	-	-	-	-	-	-
LOC397410	1277	1207	1297	2957	2665	2337	118.87	114.55	114.83	213.83	203.68	195.9	116.083	204.47	0.816728	1.629e-25	6.44829e-23	NPC2	epididymal secretory protein E1 precursor [Sus scrofa]	Cellular Processes;Organismal Systems	Transport and catabolism;Digestive system	ko04142//Lysosome;ko04979//Cholesterol metabolism	K13443;K13443	-	-	-
LOC396827	2318	2180	2004	5321	5037	4488	618.52	593.06	508.58	1102.99	1103.49	1078.41	573.387	1094.96	0.933302	2.00887e-25	7.71102e-23	--	PREDICTED: metallothionein-2A [Sus scrofa]	-	-	-	-	-	-	-
LOC100624458	3334	3248	3400	2279	2112	1922	28.36	28.18	27.52	15.06	14.75	14.72	28.02	14.8433	-0.916642	4.30422e-25	1.60358e-22	ANKH	PREDICTED: progressive ankylosis protein homolog [Sus scrofa]	-	-	-	-	-	-	-
LOC100155736	1570	1834	1848	3663	3376	3226	57.02	60.07	58	98.69	95.31	95.97	58.3633	96.6567	0.727807	6.96004e-25	2.46375e-22	LIPG	endothelial lipase precursor [Sus scrofa]	Metabolism;Metabolism;Organismal Systems	Global and overview maps;Lipid metabolism;Digestive system	ko01100//Metabolic pathways;ko00561//Glycerolipid metabolism;ko04979//Cholesterol metabolism	K22284;K22284;K22284	-	-	-
LOC100519653	396	372	415	997	980	840	33.63	32.1	33.65	65.89	68.16	64.45	33.1267	66.1667	0.998112	7.00206e-25	2.46375e-22	Capg	PREDICTED: macrophage-capping protein [Sus scrofa]	-	-	-	-	-	-	-
LOC100511011	3504	3499	3838	2605	2337	2153	45.19	45.89	46.72	25.94	24.55	24.82	45.9333	25.1033	-0.871663	1.21521e-24	4.16029e-22	Srrm2	serine/arginine repetitive matrix protein 2 [Sus scrofa]	-	-	-	-	-	-	-
LOC100155895	93	103	128	390	358	344	2.46	2.83	3.3	8.13	7.81	8.3	2.86333	8.08	1.49666	1.27958e-24	4.26536e-22	ARRDC4	PREDICTED: arrestin domain-containing protein 4 [Sus scrofa]	-	-	-	-	-	-	-
LOC100620310	82	94	81	348	337	274	5.41	6.51	4.98	18.43	18.55	16.44	5.63333	17.8067	1.66036	2.98134e-24	9.68324e-22	CLEC11A	PREDICTED: C-type lectin domain family 11 member A isoform X1 [Sus scrofa]	-	-	-	-	-	-	-
LOC397639	322	263	284	811	799	740	22.31	18.59	18.71	43.71	45.51	46.21	19.87	45.1433	1.18392	3.1127e-24	9.85715e-22	EPHX1	epoxide hydrolase 1 precursor [Sus scrofa]	Organismal Systems;Human Diseases;Metabolism	Digestive system;Cancers;Xenobiotics biodegradation and metabolism	ko04976//Bile secretion;ko05204//Chemical carcinogenesis;ko00980//Metabolism of xenobiotics by cytochrome P450	K01253;K01253;K01253	-	-	-
LOC100141405	750	522	618	1860	1826	1635	60.26	42.76	47.23	116.1	120.46	118.3	50.0833	118.287	1.23988	6.73301e-24	2.08017e-21	CTSZ	cathepsin Z precursor [Sus scrofa]	Cellular Processes;Cellular Processes	Cell growth and death;Transport and catabolism	ko04210//Apoptosis;ko04142//Lysosome	K08568;K08568	-	-	-
LOC100627693	481	461	467	1140	1080	987	15.51	15.13	14.27	28.53	28.34	28.07	14.97	28.3133	0.919407	7.03199e-24	2.12082e-21	RAB7B	PREDICTED: ras-related protein Rab-7b [Sus scrofa]	Cellular Processes;Cellular Processes;Human Diseases;Human Diseases;Cellular Processes	Transport and catabolism;Transport and catabolism;Infectious diseases;Infectious diseases;Transport and catabolism	ko04145//Phagosome;ko04140//Autophagy - animal;ko05146//Amoebiasis;ko05132//Salmonella infection;ko04137//Mitophagy - animal	K07898;K07898;K07898;K07898;K07898	-	-	-
LOC100620890	763	787	917	477	452	417	28.43	29.9	32.5	13.81	13.83	13.99	30.2767	13.8767	-1.12555	3.75888e-23	1.1073e-20	SRRT	PREDICTED: serrate RNA effector molecule homolog isoform X6 [Sus scrofa]	-	-	-	-	-	-	-
LOC100515686	244	193	243	663	627	575	24.98	20.14	23.66	52.73	52.7	53.01	22.9267	52.8133	1.20388	5.01247e-23	1.44302e-20	TMEM92	PREDICTED: transmembrane protein 92 [Sus scrofa]	-	-	-	-	-	-	-
LOC100620701	564	565	626	1277	1327	1171	29.56	31.85	32.43	54.71	59.29	57.55	31.28	57.1833	0.870354	6.43487e-23	1.81134e-20	ECM1	PREDICTED: extracellular matrix protein 1 [Sus scrofa]	-	-	-	-	-	-	-
LOC100737107	405	421	488	1017	996	907	7.42	7.84	8.53	14.4	14.94	14.95	7.93	14.7633	0.896626	6.88855e-23	1.8969e-20	IFFO2	PREDICTED: intermediate filament family orphan 2 isoform X1 [Sus scrofa]	-	-	-	-	-	-	-
LOC100523358	3894	3755	3856	2508	2533	2234	82.93	81.53	78.1	41.49	44.29	42.84	80.8533	42.8733	-0.915227	1.31411e-22	3.54166e-20	JUNB	PREDICTED: LOW QUALITY PROTEIN: transcription factor jun-B [Sus scrofa]	Organismal Systems;Environmental Information Processing	Development;Signal transduction	ko04380//Osteoclast differentiation;ko04668//TNF signaling pathway	K09028;K09028	-	-	-
LOC100153541	822	726	812	1799	1671	1558	61.11	54.67	57.39	103.69	101.82	103.93	57.7233	103.147	0.837471	1.69585e-22	4.47527e-20	AIFM2	PREDICTED: apoptosis-inducing factor 2 isoform X1 [Sus scrofa]	Cellular Processes	Cell growth and death	ko04115//p53 signaling pathway	K22745	-	-	-
MSTRG.2468	526	900	987	299	223	278	12.73	21.75	22.04	5.78	4.49	6.06	18.84	5.44333	-1.79124	4.69372e-22	1.21337e-19	--	Metastasis-associated lung adenocarcinoma transcript 1, partial [Bos mutus]	-	-	-	-	-	-	-
LOC100518718	928	999	982	2075	1984	1730	48.33	53.07	48.62	84.02	84.88	81.19	50.0067	83.3633	0.737293	4.86467e-22	1.23242e-19	Sqstm1	PREDICTED: sequestosome-1 isoform X1 [Sus scrofa]	Cellular Processes;Cellular Processes;Human Diseases;Organismal Systems;Cellular Processes	Cell growth and death;Cell growth and death;Cardiovascular diseases;Development;Transport and catabolism	ko04217//Necroptosis;ko04218//Cellular senescence;ko05418//Fluid shear stress and atherosclerosis;ko04380//Osteoclast differentiation;ko04137//Mitophagy - animal	K14381;K14381;K14381;K14381;K14381	-	-	-
LOC100516558	585	520	553	1324	1429	1148	70.46	63.85	63.35	123.88	141.31	124.51	65.8867	129.9	0.979343	6.88001e-22	1.7088e-19	RRAS	PREDICTED: ras-related protein R-Ras [Sus scrofa]	Environmental Information Processing;Human Diseases;Environmental Information Processing;Cellular Processes;Environmental Information Processing;Environmental Information Processing;Human Diseases;Organismal Systems;Cellular Processes;Environmental Information Processing;Environmental Information Processing;Cellular Processes;Organismal Systems;Cellular Processes	Signal transduction;Infectious diseases;Signal transduction;Cell motility;Signal transduction;Signal transduction;Cancers;Development;Cell growth and death;Signal transduction;Signal transduction;Transport and catabolism;Immune system;Transport and catabolism	ko04010//MAPK signaling pathway;ko05166//HTLV-I infection;ko04014//Ras signaling pathway;ko04810//Regulation of actin cytoskeleton;ko04015//Rap1 signaling pathway;ko04024//cAMP signaling pathway;ko05205//Proteoglycans in cancer;ko04360//Axon guidance;ko04218//Cellular senescence;ko04072//Phospholipase D signaling pathway;ko04371//Apelin signaling pathway;ko04140//Autophagy - animal;ko04625//C-typ…	K07829;K07829;K07829;K07829;K07829;K07829;K07829;K07829;K07829;K07829;K07829;K07829;K07829;K07829	-	-	-
LOC100155180	4476	4468	4669	3288	3153	2734	283.05	288.78	280.21	161.84	163.96	155.77	284.013	160.523	-0.823176	1.86265e-21	4.53734e-19	OSR2	PREDICTED: LOW QUALITY PROTEIN: protein odd-skipped-related 2 [Cebus capucinus imitator]	-	-	-	-	-	-	-
LOC396570	25	12	29	174	168	135	2.37	1.16	2.61	12.8	13.06	11.51	2.04667	12.4567	2.60557	2.02299e-21	4.83495e-19	PLET1	placenta-expressed transcript 1 protein precursor [Sus scrofa]	-	-	-	-	-	-	-
LOC100625739	521	498	567	280	276	243	24.36	23.85	25.4	10.24	10.68	10.31	24.5367	10.41	-1.23697	4.2462e-21	9.96048e-19	SGK1	PREDICTED: serine/threonine-protein kinase Sgk1 isoform X1 [Camelus dromedarius]	Environmental Information Processing;Environmental Information Processing;Environmental Information Processing;Organismal Systems	Signal transduction;Signal transduction;Signal transduction;Excretory system	ko04151//PI3K-Akt signaling pathway;ko04150//mTOR signaling pathway;ko04068//FoxO signaling pathway;ko04960//Aldosterone-regulated sodium reabsorption	K13302;K13302;K13302;K13302	-	-	-
LOC100519082	443	433	505	1137	1048	877	31.38	31.25	34.04	62.6	60.96	55.97	32.2233	59.8433	0.893085	5.53871e-21	1.27562e-18	IFITM1	PREDICTED: interferon-induced transmembrane protein 1-like [Sus scrofa]	Organismal Systems	Immune system	ko04662//B cell receptor signaling pathway	K19831	-	-	-
LOC733649	479	412	513	1225	1107	931	21.51	18.34	21.65	42.59	40.33	36.84	20.5	39.92	0.961488	8.63151e-21	1.95242e-18	TAP1	PREDICTED: antigen peptide transporter 1 [Sus scrofa]	Human Diseases;Human Diseases;Cellular Processes;Organismal Systems;Environmental Information Processing;Human Diseases	Infectious diseases;Infectious diseases;Transport and catabolism;Immune system;Membrane transport;Immune diseases	ko05163//Human cytomegalovirus infection;ko05168//Herpes simplex infection;ko04145//Phagosome;ko04612//Antigen processing and presentation;ko02010//ABC transporters;ko05340//Primary immunodeficiency	K05653;K05653;K05653;K05653;K05653;K05653	-	-	-
LOC448812	289	307	286	99	125	102	29.91	32.39	28.15	7.96	10.62	9.51	30.15	9.36333	-1.68706	1.24587e-20	2.76868e-18	IGFBP3	insulin-like growth factor-binding protein 3 [Sus scrofa]	Human Diseases;Cellular Processes;Cellular Processes	Cancers;Cell growth and death;Cell growth and death	ko05202//Transcriptional misregulation in cancers;ko04218//Cellular senescence;ko04115//p53 signaling pathway	K10138;K10138;K10138	-	-	-
LOC768117	2593	2370	2370	1579	1501	1329	182.42	160.06	148.53	86.1	87.16	89.95	163.67	87.7367	-0.899538	2.14112e-20	4.67613e-18	SRSF2	serine/arginine-rich splicing factor 2 [Sus scrofa]	Human Diseases;Genetic Information Processing	Infectious diseases;Transcription	ko05168//Herpes simplex infection;ko03040//Spliceosome	K12891;K12891	-	-	-
LOC100515934	1099	964	1037	2271	2166	1965	49.2	44	44.16	78.98	79.62	79.22	45.7867	79.2733	0.791908	2.22497e-20	4.77689e-18	ANXA6	PREDICTED: annexin A6 [Sus scrofa]	-	-	-	-	-	-	-
LOC396886	218	202	199	554	564	496	41.75	39.44	36.24	82.41	88.67	85.53	39.1433	85.5367	1.12778	2.31637e-20	4.89023e-18	SLPI	RecName: Full=Antileukoproteinase; Short=ALP; AltName: Full=Secretory leukocyte protease inhibitor; Flags: Precursor	-	-	-	-	-	-	-
LOC396985	2590	2282	2499	5096	4951	4395	124.25	111.62	114.02	189.92	195.01	189.87	116.63	191.6	0.716159	5.16922e-20	1.07342e-17	PLAU	RecName: Full=Urokinase-type plasminogen activator; Short=U-plasminogen activator; Short=uPA; Contains: RecName: Full=Urokinase-type plasminogen activator long chain A; Contains: RecName: Full=Urokinase-type plasminogen activator short chain A; Contains: RecName: Full=Urokinase-type plasminogen activator chain B; Flags: Precursor	Human Diseases;Human Diseases;Human Diseases;Human Diseases;Environmental Information Processing;Organismal Systems	Cancers;Cancers;Cancers;Cancers;Signal transduction;Immune system	ko05205//Proteoglycans in cancer;ko05202//Transcriptional misregulation in cancers;ko05206//MicroRNAs in cancer;ko05215//Prostate cancer;ko04064//NF-kappa B signaling pathway;ko04610//Complement and coagulation cascades	K01348;K01348;K01348;K01348;K01348;K01348	-	-	-
LOC100153483	1010	835	916	2113	2055	1837	39.94	34.03	34.38	65.53	66.9	65.58	36.1167	66.0033	0.869874	7.00758e-20	1.43169e-17	ADAM15	PREDICTED: disintegrin and metalloproteinase domain-containing protein 15 isoform X1 [Sus scrofa]	-	-	-	-	-	-	-
LOC100152141	2982	2653	2907	1948	1793	1674	144.64	131.2	134.11	73.4	71.4	73.12	136.65	72.64	-0.911649	1.10236e-19	2.21645e-17	CTGF	connective tissue growth factor precursor [Sus scrofa]	Environmental Information Processing;Environmental Information Processing	Signal transduction;Signal transduction	ko04390//Hippo signaling pathway;ko04371//Apelin signaling pathway	K06827;K06827	-	-	-
LOC100516554	3186	3220	3437	2437	2318	2163	98.73	103.55	104.4	59.42	59.3	61.09	102.227	59.9367	-0.770261	2.75583e-19	5.4544e-17	Ntn4	netrin-4 isoform X1 [Microcebus murinus]	Organismal Systems	Development	ko04360//Axon guidance	K06845	-	-	-
LOC100522721	714	709	771	473	409	377	15.65	15.82	16.01	8.08	7.36	7.51	15.8267	7.65	-1.04883	3.34105e-19	6.51094e-17	RASGRP1	PREDICTED: RAS guanyl-releasing protein 1 isoform X1 [Sus scrofa]	Human Diseases;Environmental Information Processing;Environmental Information Processing;Organismal Systems;Organismal Systems	Cancers;Signal transduction;Signal transduction;Immune system;Immune system	ko05200//Pathways in cancer;ko04010//MAPK signaling pathway;ko04014//Ras signaling pathway;ko04611//Platelet activation;ko04660//T cell receptor signaling pathway	K04350;K04350;K04350;K04350;K04350	-	-	-
LOC100737210	3531	4238	4425	2928	2619	2585	145.26	177.75	173.15	93.56	88.45	95.75	165.387	92.5867	-0.836967	5.82293e-19	1.11756e-16	NCL	PREDICTED: nucleolin isoform X1 [Sus scrofa]	Human Diseases	Infectious diseases	ko05130//Pathogenic Escherichia coli infection	K11294	-	-	-
LOC397030	12359	11220	12185	23147	22714	19885	1408.16	1303.36	1320.43	2048.86	2124.87	2040.25	1343.98	2071.33	0.62404	6.67883e-19	1.2627e-16	FTH1	PREDICTED: ferritin heavy chain isoform X1 [Sus scrofa]	Cellular Processes;Organismal Systems;Cellular Processes	Cell growth and death;Digestive system;Cell growth and death	ko04217//Necroptosis;ko04978//Mineral absorption;ko04216//Ferroptosis	K00522;K00522;K00522	-	-	-
LOC414425	571	496	571	1223	1203	1053	39	34.54	37.1	64.9	67.47	64.77	36.88	65.7133	0.833347	8.04206e-19	1.49807e-16	EPHX2	bifunctional epoxide hydrolase 2 [Sus scrofa]	Metabolism;Cellular Processes;Metabolism	Global and overview maps;Transport and catabolism;Lipid metabolism	ko01100//Metabolic pathways;ko04146//Peroxisome;ko00590//Arachidonic acid metabolism	K08726;K08726;K08726	-	-	-
LOC397251	3367	4007	4109	2751	2483	2489	137.9	167.31	160.05	87.53	83.49	91.8	155.087	87.6067	-0.823962	1.12028e-18	2.03148e-16	PLK2	PREDICTED: serine/threonine-protein kinase PLK2 [Sus scrofa]	Environmental Information Processing	Signal transduction	ko04068//FoxO signaling pathway	K08861	-	-	-
LOC100156353	1755	1809	1891	1329	1209	1157	42.94	45.23	44.16	25.38	24.36	25.59	44.11	25.11	-0.812844	1.12263e-18	2.03148e-16	ACIN1	PREDICTED: apoptotic chromatin condensation inducer in the nucleus isoform X1 [Orcinus orca]	Genetic Information Processing;Genetic Information Processing;Genetic Information Processing	Translation;Transcription;Translation	ko03013//RNA transport;ko03040//Spliceosome;ko03015//mRNA surveillance pathway	K12875;K12875;K12875	-	-	-
LOC100153821	1485	1178	1274	3106	2912	2631	94.47	76.4	77.08	153.5	152.1	150.72	82.65	152.107	0.879997	1.32963e-18	2.37218e-16	DDIT4	DNA damage-inducible transcript 4 protein [Sus scrofa]	Environmental Information Processing;Human Diseases;Environmental Information Processing;Cellular Processes	Signal transduction;Cancers;Signal transduction;Transport and catabolism	ko04151//PI3K-Akt signaling pathway;ko05206//MicroRNAs in cancer;ko04150//mTOR signaling pathway;ko04140//Autophagy - animal	K08270;K08270;K08270;K08270	-	-	-
LOC100526033	579	664	758	389	292	344	13.83	16.17	17.22	7.22	5.73	7.4	15.74	6.78333	-1.21437	2.985e-18	5.25153e-16	FNBP4	PREDICTED: formin-binding protein 4 [Balaenoptera acutorostrata scammoni]	-	-	-	-	-	-	-
LOC100156780	104	73	90	295	348	281	13.45	9.63	11.07	29.64	36.95	32.73	11.3833	33.1067	1.5402	3.63989e-18	6.31596e-16	SDF2L1	PREDICTED: stromal cell-derived factor 2-like protein 1 [Sus scrofa]	-	-	-	-	-	-	-
LOC100623369	2687	2493	2690	5071	4849	4354	90.46	85.58	86.14	132.63	134.04	132.01	87.3933	132.893	0.604674	4.10683e-18	7.02989e-16	Sema7a	PREDICTED: semaphorin-7A [Sus scrofa]	Organismal Systems	Development	ko04360//Axon guidance	K06529	-	-	-
LOC397480	146	110	127	422	385	327	11.69	8.99	9.59	26.27	25.27	23.58	10.09	25.04	1.31131	5.47041e-18	9.23916e-16	HSD11B1	corticosteroid 11-beta-dehydrogenase isozyme 1 isoform 1 [Sus scrofa]	Metabolism;Human Diseases;Metabolism;Metabolism	Global and overview maps;Cancers;Xenobiotics biodegradation and metabolism;Lipid metabolism	ko01100//Metabolic pathways;ko05204//Chemical carcinogenesis;ko00980//Metabolism of xenobiotics by cytochrome P450;ko00140//Steroid hormone biosynthesis	K15680;K15680;K15680;K15680	-	-	-
LOC100157344	171	191	174	465	465	408	4.52	5.14	4.36	9.52	10.07	9.67	4.67333	9.75333	1.06144	1.72571e-17	2.87626e-15	--	PREDICTED: mucin-4 isoform X1 [Sus scrofa]	-	-	-	-	-	-	-
LOC664652	1351	1518	1656	1029	831	932	35.47	39.1	39.87	20.69	17.64	21.5	38.1467	19.9433	-0.93565	1.76578e-17	2.90483e-15	OGT	PREDICTED: UDP-N-acetylglucosamine--peptide N-acetylglucosaminyltransferase 110 kDa subunit isoform X1 [Equus caballus]	Human Diseases;Metabolism	Endocrine and metabolic diseases;Glycan biosynthesis and metabolism	ko04931//Insulin resistance;ko00514//Other types of O-glycan biosynthesis	K09667;K09667	-	-	-
LOC110256870	3410	2949	3187	6432	6175	5580	107.98	95.21	95.98	158.2	160.53	159.09	99.7233	159.273	0.675502	2.99069e-17	4.8568e-15	LOXL2	PREDICTED: lysyl oxidase homolog 2 [Vicugna pacos]	-	-	-	-	-	-	-
LOC100627099	1178	834	1021	2517	2386	2136	50.74	36.63	41.83	84.23	84.39	82.86	43.0667	83.8267	0.960838	3.36984e-17	5.40325e-15	PLCD1	1-phosphatidylinositol 4,5-bisphosphate phosphodiesterase delta-1 [Sus scrofa]	Metabolism;Environmental Information Processing;Organismal Systems;Human Diseases;Environmental Information Processing;Metabolism	Global and overview maps;Signal transduction;Endocrine system;Endocrine and metabolic diseases;Signal transduction;Carbohydrate metabolism	ko01100//Metabolic pathways;ko04020//Calcium signaling pathway;ko04919//Thyroid hormone signaling pathway;ko04933//AGE-RAGE signaling pathway in diabetic complications;ko04070//Phosphatidylinositol signaling system;ko00562//Inositol phosphate metabolism	K05857;K05857;K05857;K05857;K05857;K05857	-	-	-
LOC100515017	2021	1985	2157	1552	1346	1327	21.25	21.28	21.57	12.67	11.62	12.56	21.3667	12.2833	-0.79866	3.49363e-17	5.53172e-15	TNRC18	PREDICTED: LOW QUALITY PROTEIN: trinucleotide repeat-containing gene 18 protein [Bubalus bubalis]	-	-	-	-	-	-	-
LOC100155147	180	211	231	540	481	448	7.65	9.14	9.36	17.83	16.79	17.15	8.71667	17.2567	0.985305	5.06421e-17	7.91955e-15	PIK3IP1	PREDICTED: phosphoinositide-3-kinase-interacting protein 1 isoform X1 [Sus scrofa]	-	-	-	-	-	-	-
LOC100155091	239	218	256	628	564	480	6.08	5.65	6.19	12.41	11.78	11	5.97333	11.73	0.973595	5.31923e-17	8.21692e-15	ITGA5	PREDICTED: integrin alpha-5 [Sus scrofa]	Environmental Information Processing;Human Diseases;Cellular Processes;Human Diseases;Cellular Processes;Human Diseases;Cellular Processes;Organismal Systems;Human Diseases;Human Diseases;Environmental Information Processing;Human Diseases;Human Diseases;Human Diseases;Human Diseases	Signal transduction;Infectious diseases;Cell motility;Cancers;Cellular community - eukaryotes;Cancers;Transport and catabolism;Immune system;Cardiovascular diseases;Cardiovascular diseases;Signaling molecules and interaction;Infectious diseases;Infectious diseases;Cardiovascular diseases;Infectious diseases	ko04151//PI3K-Akt signaling pathway;ko05165//Human papillomavirus infection;ko04810//Regulation of actin cytoskeleton;ko05205//Proteoglycans in cancer;ko04510//Focal adhesion;ko05206//MicroRNAs in cancer;ko04145//Phagosome;ko04640//Hematopoietic cell lineage;ko05414//Dilated cardiomyopathy (DCM);ko05410//Hypertrophic cardiomyopathy (HCM);ko04512//ECM-receptor interaction;ko05133//Pertussis;ko0510…	K06484;K06484;K06484;K06484;K06484;K06484;K06484;K06484;K06484;K06484;K06484;K06484;K06484;K06484;K06484	-	-	-
LOC100616094	856	895	975	612	595	516	23.34	24.88	25.29	12.97	13.32	12.67	24.5033	12.9867	-0.915947	5.6963e-17	8.69337e-15	Dgcr8	microprocessor complex subunit DGCR8 [Sus scrofa]	-	-	-	-	-	-	-
LOC100154530	4009	3319	3641	2400	2324	2100	116.02	97.93	100.22	53.96	55.22	54.73	104.723	54.6367	-0.938642	7.62405e-17	1.14969e-14	TGM2	PREDICTED: protein-glutamine gamma-glutamyltransferase 2 [Sus scrofa]	Human Diseases	Neurodegenerative diseases	ko05016//Huntington disease	K05625	-	-	-
LOC100462751	269	293	304	662	637	562	17.37	19.29	18.68	33.22	33.78	32.69	18.4467	33.23	0.849126	1.34109e-16	1.99854e-14	GABARAPL1	PREDICTED: gamma-aminobutyric acid receptor-associated protein-like 1 [Sus scrofa]	Human Diseases;Organismal Systems;Environmental Information Processing;Cellular Processes;Environmental Information Processing;Organismal Systems;Cellular Processes;Cellular Processes	Infectious diseases;Immune system;Signal transduction;Transport and catabolism;Signal transduction;Nervous system;Transport and catabolism;Transport and catabolism	ko05167//Kaposi sarcoma-associated herpesvirus infection;ko04621//NOD-like receptor signaling pathway;ko04371//Apelin signaling pathway;ko04140//Autophagy - animal;ko04068//FoxO signaling pathway;ko04727//GABAergic synapse;ko04137//Mitophagy - animal;ko04136//Autophagy - other eukaryotes	K08341;K08341;K08341;K08341;K08341;K08341;K08341;K08341	-	-	-
LOC100516103	1634	1450	1472	1034	886	856	31.89	28.92	27.68	15.7	14.45	15.19	29.4967	15.1133	-0.96473	1.39336e-16	2.05228e-14	DAPK1	PREDICTED: death-associated protein kinase 1 isoform X4 [Balaenoptera acutorostrata scammoni]	Human Diseases;Cellular Processes;Human Diseases	Cancers;Transport and catabolism;Cancers	ko05200//Pathways in cancer;ko04140//Autophagy - animal;ko05219//Bladder cancer	K08803;K08803;K08803	-	-	-
LOC733607	650	786	773	1464	1417	1341	81.05	99.9	91.65	141.77	145.03	150.56	90.8667	145.787	0.682036	1.43724e-16	2.09259e-14	MGST3	microsomal glutathione S-transferase 3 [Sus scrofa]	Human Diseases;Human Diseases;Human Diseases;Human Diseases;Human Diseases;Human Diseases;Metabolism;Metabolism;Metabolism;Metabolism	Cancers;Cancers;Cardiovascular diseases;Cancers;Cancers;Drug resistance;Xenobiotics biodegradation and metabolism;Xenobiotics biodegradation and metabolism;Xenobiotics biodegradation and metabolism;Metabolism of other amino acids	ko05200//Pathways in cancer;ko05225//Hepatocellular carcinoma;ko05418//Fluid shear stress and atherosclerosis;ko05215//Prostate cancer;ko05204//Chemical carcinogenesis;ko01524//Platinum drug resistance;ko00983//Drug metabolism - other enzymes;ko00980//Metabolism of xenobiotics by cytochrome P450;ko00982//Drug metabolism - cytochrome P450;ko00480//Glutathione metabolism	K00799;K00799;K00799;K00799;K00799;K00799;K00799;K00799;K00799;K00799	-	-	-
LOC414408	2777	2833	3112	5102	5123	4549	174.15	173.65	175.53	237.9	252.42	249.22	174.443	246.513	0.498907	1.61262e-16	2.32126e-14	ODC1	ornithine decarboxylase 1 [Sus scrofa]	Metabolism;Metabolism;Metabolism	Global and overview maps;Metabolism of other amino acids;Amino acid metabolism	ko01100//Metabolic pathways;ko00480//Glutathione metabolism;ko00330//Arginine and proline metabolism	K01581;K01581;K01581	-	-	-
LOC100622057	60	52	61	211	216	181	0.8	0.7	0.77	2.17	2.35	2.16	0.756667	2.22667	1.55716	1.85209e-16	2.636e-14	KIF21B	PREDICTED: kinesin-like protein KIF21B isoform X3 [Canis lupus familiaris]	-	-	-	-	-	-	-
LOC396887	88	89	67	272	307	236	6.28	6.36	4.44	14.64	17.96	14.84	5.69333	15.8133	1.4738	4.01683e-16	5.63626e-14	Wfikkn2	PREDICTED: uterine plasmin/trypsin inhibitor [Sus scrofa]	-	-	-	-	-	-	-
LOC100513626	1461	1475	1618	1138	1045	893	33.89	38.6	38.42	26.75	25.52	26.82	36.97	26.3633	-0.487822	4.08823e-16	5.63626e-14	ABCC5	PREDICTED: multidrug resistance-associated protein 5 isoform X1 [Vicugna pacos]	Environmental Information Processing;Human Diseases	Membrane transport;Drug resistance	ko02010//ABC transporters;ko01523//Antifolate resistance	K05668;K05668	-	-	-
LOC100521617	5017	4741	5301	3937	3579	3409	363.45	350.2	365.18	221.51	212.91	222.35	359.61	218.923	-0.716007	4.0936e-16	5.63626e-14	MAL	PREDICTED: myelin and lymphocyte protein isoform X1 [Sus scrofa]	-	-	-	-	-	-	-
LOC100156022	1496	1357	1505	1001	934	910	70.9	65.57	67.84	36.86	36.34	38.84	68.1033	37.3467	-0.866746	4.36003e-16	5.93856e-14	CITED2	PREDICTED: cbp/p300-interacting transactivator 2 [Sus scrofa]	Cellular Processes	Transport and catabolism	ko04137//Mitophagy - animal	K21361	-	-	-
LOC100286741	108	68	97	327	290	264	4.57	2.94	3.91	10.76	10.08	10.07	3.80667	10.3033	1.43651	4.59854e-16	6.19678e-14	FSCN1	fascin [Sus scrofa]	Human Diseases	Cancers	ko05206//MicroRNAs in cancer	K17455	-	-	-
LOC397147	109	100	122	312	300	295	3.78	3.51	4.14	8.5	8.54	9.51	3.81	8.85	1.21589	4.89635e-16	6.52864e-14	CLCN2	PREDICTED: chloride channel protein 2 isoform X2 [Sus scrofa]	Organismal Systems	Digestive system	ko04978//Mineral absorption	K05011	-	-	-
LOC100154055	808	735	779	468	485	416	16.37	15.32	15.01	7.47	8.15	7.66	15.5667	7.76	-1.00433	5.82477e-16	7.68566e-14	SLC45A4	PREDICTED: solute carrier family 45 member 4 isoform X1 [Sus scrofa]	-	-	-	-	-	-	-
LOC100521017	945	762	896	1925	1781	1592	74.82	61.51	67.47	118.41	115.78	113.51	67.9333	115.9	0.770689	6.2286e-16	8.13379e-14	PLAUR	PREDICTED: urokinase plasminogen activator surface receptor isoform X1 [Sus scrofa]	Human Diseases;Organismal Systems	Cancers;Immune system	ko05205//Proteoglycans in cancer;ko04610//Complement and coagulation cascades	K03985;K03985	-	-	-
LOC100038004	106	105	104	31	18	21	5.65	5.2	5.11	0.88	0.58	1.04	5.32	0.833333	-2.67446	6.82187e-16	8.81762e-14	EGR2	PREDICTED: E3 SUMO-protein ligase EGR2 isoform X1 [Sus scrofa]	Human Diseases;Human Diseases;Human Diseases;Organismal Systems	Infectious diseases;Cancers;Infectious diseases;Immune system	ko05166//HTLV-I infection;ko05203//Viral carcinogenesis;ko05161//Hepatitis B;ko04625//C-type lectin receptor signaling pathway	K12496;K12496;K12496;K12496	-	-	-
LOC100515838	219	193	210	498	485	493	7.18	6.45	6.55	12.67	13.04	14.52	6.72667	13.41	0.995346	7.20322e-16	9.21648e-14	ESPN	PREDICTED: espin isoform X1 [Canis lupus familiaris]	-	-	-	-	-	-	-
LOC100526149	733	985	1052	561	454	510	24.81	33.99	33.87	14.75	12.62	15.55	30.89	14.3067	-1.11045	1.8823e-15	2.38431e-13	PNN	pinin [Sus scrofa]	Genetic Information Processing;Genetic Information Processing	Translation;Translation	ko03013//RNA transport;ko03015//mRNA surveillance pathway	K13114;K13114	-	-	-
LOC396969	621	623	635	1228	1209	1093	49.65	50.79	48.29	76.28	79.37	78.7	49.5767	78.1167	0.655969	2.12083e-15	2.65986e-13	CTSH	pro-cathepsin H precursor [Sus scrofa]	Cellular Processes;Cellular Processes	Cell growth and death;Transport and catabolism	ko04210//Apoptosis;ko04142//Lysosome	K01366;K01366	-	-	-
LOC100622637	862	884	894	604	539	548	14.48	15.04	14.24	7.86	7.42	8.26	14.5867	7.84667	-0.894498	2.32429e-15	2.88645e-13	NRP2	PREDICTED: LOW QUALITY PROTEIN: neuropilin-2 [Sus scrofa]	-	-	-	-	-	-	-
MSTRG.22989	1227	1353	1412	1000	911	847	12.59	11.9	14.77	9.87	9.53	10.59	13.0867	9.99667	-0.388579	2.53618e-15	3.11901e-13	--	PREDICTED: mitochondrial inner membrane protein COX18 isoform X1 [Sus scrofa]	-	-	-	-	-	-	-
LOC100516689	147	121	118	395	349	313	5.96	5.01	4.55	12.45	11.63	11.44	5.17333	11.84	1.1945	2.64917e-15	3.2178e-13	C1orf115	PREDICTED: uncharacterized protein C1orf115 homolog [Sus scrofa]	-	-	-	-	-	-	-
LOC100520655	697	725	790	491	466	446	9.6	10.66	11.04	5.63	5.95	6.48	10.4333	6.02	-0.793365	2.66732e-15	3.2178e-13	TP53BP1	PREDICTED: tumor suppressor p53-binding protein 1 isoform X1 [Lipotes vexillifer]	Organismal Systems	Immune system	ko04621//NOD-like receptor signaling pathway	K20915	-	-	-
LOC102158045	3873	4910	5200	3332	2989	3020	153.33	199.29	197.14	103.02	98.36	107.69	183.253	103.023	-0.830868	2.81267e-15	3.36114e-13	DDX5	PREDICTED: probable ATP-dependent RNA helicase DDX5 isoform X2 [Colobus angolensis palliatus]	Human Diseases;Human Diseases;Genetic Information Processing	Cancers;Cancers;Transcription	ko05205//Proteoglycans in cancer;ko05202//Transcriptional misregulation in cancers;ko03040//Spliceosome	K12823;K12823;K12823	-	-	-
LOC100519535	1418	1746	1750	1167	969	1036	69.45	86.99	80.7	44.65	39.4	46.1	79.0467	43.3833	-0.865564	3.09913e-15	3.66884e-13	Hnrnph1	PREDICTED: heterogeneous nuclear ribonucleoprotein H isoform X1 [Sus scrofa]	-	-	-	-	-	-	-
LOC100154062	1321	1148	1100	732	655	678	43.79	34.48	31.2	17.58	16.77	20.18	36.49	18.1767	-1.00541	3.52457e-15	4.13386e-13	OLFML2A	PREDICTED: LOW QUALITY PROTEIN: olfactomedin-like protein 2A isoform X1 [Ovis aries]	-	-	-	-	-	-	-
LOC100156612	458	399	416	902	905	868	7.83	7.24	7.35	11.83	12.49	13.19	7.47333	12.5033	0.742489	3.81556e-15	4.4341e-13	KATNAL1	PREDICTED: katanin p60 ATPase-containing subunit A-like 1 isoform X2 [Sus scrofa]	-	-	-	-	-	-	-
LOC100513633	993	858	870	1962	1871	1618	73.48	65.37	61.52	112.9	114.03	107.73	66.79	111.553	0.74003	3.95806e-15	4.55788e-13	SDCBP2	PREDICTED: syntenin-2 isoform X1 [Sus scrofa]	-	-	-	-	-	-	-
LOC100736696	2405	2318	2612	4356	4429	3824	171.91	168.93	177.57	241.88	259.92	246.14	172.803	249.313	0.528829	4.04151e-15	4.61206e-13	--	PREDICTED: parathymosin [Sus scrofa]	-	-	-	-	-	-	-
LOC397645	1009	957	1044	1852	1864	1730	202.4	195.72	199.18	288.6	306.99	312.5	199.1	302.697	0.60438	4.19865e-15	4.74859e-13	SAT1	diamine acetyltransferase 1 [Sus scrofa]	Metabolism;Metabolism;Cellular Processes	Global and overview maps;Amino acid metabolism;Cell growth and death	ko01100//Metabolic pathways;ko00330//Arginine and proline metabolism;ko04216//Ferroptosis	K00657;K00657;K00657	-	-	-
LOC396625	657	826	907	1584	1573	1468	26.56	34.05	34.88	49.75	52.22	53.45	31.83	51.8067	0.702751	4.62549e-15	5.16928e-13	GSR	PREDICTED: glutathione reductase [Sus scrofa]	Organismal Systems;Metabolism	Endocrine system;Metabolism of other amino acids	ko04918//Thyroid hormone synthesis;ko00480//Glutathione metabolism	K00383;K00383	-	-	-
LOC100622579	901	941	908	1805	1720	1499	39.21	41.63	37.52	60.86	61.54	58.81	39.4533	60.4033	0.614481	4.65223e-15	5.16928e-13	HERPUD1	PREDICTED: homocysteine-responsive endoplasmic reticulum-resident ubiquitin-like domain member 1 protein [Sus scrofa]	Genetic Information Processing	Folding, sorting and degradation	ko04141//Protein processing in endoplasmic reticulum	K14027	-	-	-
LOC100627498	452	596	588	312	310	281	9.2	13.13	11.36	4.99	5.2	5.45	11.23	5.21333	-1.10708	4.78998e-15	5.27605e-13	SYTL2	PREDICTED: synaptotagmin-like protein 2 isoform X1 [Sus scrofa]	-	-	-	-	-	-	-
LOC450242	639	705	756	1387	1360	1144	99.11	109.21	111.11	164.42	176.48	159.91	106.477	166.937	0.648764	5.73688e-15	6.26457e-13	JPT1	PREDICTED: hematological and neurological expressed 1 protein isoform X1 [Sus scrofa]	-	-	-	-	-	-	-
LOC100512476	3648	3753	4057	6554	6221	5669	313.93	334.75	344.2	448.52	458.33	459.72	330.96	455.523	0.460868	6.52264e-15	7.06173e-13	PRDX1	PREDICTED: peroxiredoxin-1 isoform X1 [Ovis aries musimon]	Human Diseases;Cellular Processes	Infectious diseases;Transport and catabolism	ko05146//Amoebiasis;ko04146//Peroxisome	K13279;K13279	-	-	-
LOC100622890	1539	1237	1303	2972	2855	2497	102.25	83.79	82.33	153.39	155.73	149.39	89.4567	152.837	0.77273	8.06916e-15	8.63433e-13	Csrp1	PREDICTED: cysteine and glycine-rich protein 1 [Sus scrofa]	-	-	-	-	-	-	-
LOC100514856	1213	1413	1448	969	909	893	20.65	24.6	23.51	12.85	12.71	13.72	22.92	13.0933	-0.807775	8.11151e-15	8.63433e-13	APBB2	PREDICTED: amyloid beta A4 precursor protein-binding family B member 2 isoform X1 [Sus scrofa]	-	-	-	-	-	-	-
LOC100154920	4756	5446	5756	9115	9073	8146	497.14	580.39	572.25	740.18	778.66	766.79	549.927	761.877	0.470318	1.07338e-14	1.13304e-12	EEF1B	elongation factor 1-beta [Sus scrofa]	-	-	-	-	-	-	-
LOC100522394	10516	8871	9434	19501	18073	16215	410.89	353.21	350.41	591.72	579.65	570.18	371.503	580.517	0.643962	1.13455e-14	1.18771e-12	VIM	PREDICTED: vimentin isoform X1 [Sus scrofa]	Human Diseases;Human Diseases	Infectious diseases;Cancers	ko05169//Epstein-Barr virus infection;ko05206//MicroRNAs in cancer	K07606;K07606	-	-	-
LOC100514770	349	244	285	128	107	122	6.03	4.3	4.68	1.72	1.52	1.9	5.00333	1.71333	-1.54608	1.29503e-14	1.3446e-12	ATP2C2	PREDICTED: calcium-transporting ATPase type 2C member 2 isoform X1 [Sus scrofa]	-	-	-	-	GO:0031224//intrinsic component of membrane	GO:0019829//cation-transporting ATPase activity;GO:0032550//purine ribonucleoside binding;GO:0043169//cation binding	GO:0006816//calcium ion transport
LOC100525560	121	110	104	334	341	258	10.82	10.03	8.85	23.2	25.04	20.78	9.9	23.0067	1.21655	1.45471e-14	1.49811e-12	CDKN2D	PREDICTED: cyclin-dependent kinase 4 inhibitor D [Sus scrofa]	Environmental Information Processing;Cellular Processes	Signal transduction;Cell growth and death	ko04068//FoxO signaling pathway;ko04110//Cell cycle	K06623;K06623	-	-	-
LOC100512302	143	172	169	404	372	368	11.12	13.64	12.5	24.41	23.75	25.77	12.42	24.6433	0.988532	1.53308e-14	1.56609e-12	HABP4	intracellular hyaluronan-binding protein 4 [Sus scrofa]	-	-	-	-	-	-	-
LOC100156484	285	257	268	615	607	528	14.45	13.29	12.92	24.23	25.27	24.11	13.5533	24.5367	0.856292	1.91335e-14	1.93891e-12	Maff	PREDICTED: transcription factor MafF isoform X1 [Sus scrofa]	-	-	-	-	-	-	-
LOC100154509	1050	1151	1242	766	733	770	75.88	85.05	85.46	42.58	43.2	50.02	82.13	45.2667	-0.85946	1.93687e-14	1.94013e-12	SRSF5	PREDICTED: serine/arginine-rich splicing factor 5 isoform X1 [Sus scrofa]	Human Diseases;Genetic Information Processing	Infectious diseases;Transcription	ko05168//Herpes simplex infection;ko03040//Spliceosome	K12893;K12893	-	-	-
LOC768102	774	804	802	538	525	477	84.96	89.98	83.73	45.88	47.31	47.15	86.2233	46.78	-0.882186	1.94518e-14	1.94013e-12	SRSF6	serine/arginine-rich splicing factor 6 [Sus scrofa]	Human Diseases;Genetic Information Processing	Infectious diseases;Transcription	ko05168//Herpes simplex infection;ko03040//Spliceosome	K12893;K12893	-	-	-
LOC100515954	33	50	33	160	150	159	7.5	11.59	7.14	28.27	28.01	32.56	8.74333	29.6133	1.75999	2.76767e-14	2.73891e-12	Cda	cytidine deaminase [Sus scrofa]	Metabolism;Metabolism;Metabolism	Global and overview maps;Nucleotide metabolism;Xenobiotics biodegradation and metabolism	ko01100//Metabolic pathways;ko00240//Pyrimidine metabolism;ko00983//Drug metabolism - other enzymes	K01489;K01489;K01489	-	-	-
LOC100153829	869	765	799	1795	1660	1358	32.21	28.83	28.05	51.55	50.48	45.21	29.6967	49.08	0.724834	3.50119e-14	3.43795e-12	NFKB2	PREDICTED: nuclear factor NF-kappa-B p100 subunit isoform X1 [Sus scrofa]	Human Diseases;Environmental Information Processing;Human Diseases;Human Diseases;Human Diseases;Human Diseases;Organismal Systems;Environmental Information Processing;Organismal Systems;Human Diseases	Cancers;Signal transduction;Infectious diseases;Infectious diseases;Cancers;Cancers;Development;Signal transduction;Immune system;Infectious diseases	ko05200//Pathways in cancer;ko04010//MAPK signaling pathway;ko05166//HTLV-I infection;ko05169//Epstein-Barr virus infection;ko05203//Viral carcinogenesis;ko05224//Breast cancer;ko04380//Osteoclast differentiation;ko04064//NF-kappa B signaling pathway;ko04625//C-type lectin receptor signaling pathway;ko05134//Legionellosis	K04469;K04469;K04469;K04469;K04469;K04469;K04469;K04469;K04469;K04469	-	-	-
LOC100153983	1011	952	979	668	651	599	47.72	45.48	43.69	24.5	25.12	25.46	45.63	25.0267	-0.866517	3.69824e-14	3.60351e-12	Nr2f2	COUP transcription factor 2 isoform 1 [Sus scrofa]	-	-	-	-	-	-	-
LOC106509633	1502	1377	1480	1084	933	926	13.77	12.87	12.94	7.73	7.05	7.7	13.1933	7.49333	-0.81613	4.99226e-14	4.82101e-12	TRRAP	PREDICTED: transformation/transcription domain-associated protein isoform X1 [Canis lupus familiaris]	Human Diseases	Infectious diseases	ko05166//HTLV-I infection	K08874	-	-	-
LOC100627339	327	407	403	786	753	732	15.09	19.15	17.69	28.18	28.53	30.42	17.31	29.0433	0.746601	5.02387e-14	4.82101e-12	TTC9	PREDICTED: tetratricopeptide repeat protein 9A [Rhinolophus sinicus]	-	-	-	-	-	-	-
LOC110260411	117	125	126	39	32	42	6.43	7.01	6.59	1.67	1.44	2.08	6.67667	1.73	-1.94836	5.53036e-14	5.26715e-12	Mapk15	PREDICTED: mitogen-activated protein kinase 15 isoform X1 [Bos taurus]	Organismal Systems	Immune system	ko04657//IL-17 signaling pathway	K19603	-	-	-
LOC100511285	1164	966	1191	2181	2131	1921	55.81	47.59	54.85	82.58	85.36	83.93	52.75	83.9567	0.670474	6.20518e-14	5.86574e-12	Slc7a4	PREDICTED: cationic amino acid transporter 4 isoform X1 [Sus scrofa]	-	-	-	-	-	-	-
LOC100524087	758	1058	1037	594	543	555	7.37	10.5	9.59	4.49	4.34	4.87	9.15333	4.56667	-1.00316	1.03716e-13	9.73161e-12	UTP20	PREDICTED: small subunit processome component 20 homolog [Sus scrofa]	-	-	-	-	-	-	-
LOC641349	1517	1987	1956	3584	3298	2967	51.83	69.21	63.56	95.12	92.51	91.28	61.5333	92.97	0.595397	1.36032e-13	1.26699e-11	PPP1R3C	PREDICTED: protein phosphatase 1 regulatory subunit 3C [Sus scrofa]	Organismal Systems;Human Diseases	Endocrine system;Endocrine and metabolic diseases	ko04910//Insulin signaling pathway;ko04931//Insulin resistance	K07189;K07189	-	-	-
LOC100626166	2794	2608	2788	2077	1989	1860	129.3	123.05	122.71	74.67	75.57	77.51	125.02	75.9167	-0.71967	1.39111e-13	1.28622e-11	AJUBA	PREDICTED: LIM domain-containing protein ajuba isoform X1 [Vicugna pacos]	Environmental Information Processing;Environmental Information Processing	Signal transduction;Signal transduction	ko04390//Hippo signaling pathway;ko04392//Hippo signaling pathway - multiple species	K16682;K16682	-	-	-
LOC100522651	109	81	87	294	259	241	2.09	1.57	1.54	4.26	3.98	4.03	1.73333	4.09	1.23855	1.40158e-13	1.2865e-11	NEURL1B	PREDICTED: LOW QUALITY PROTEIN: E3 ubiquitin-protein ligase NEURL1B [Sus scrofa]	-	-	-	-	-	-	-
LOC100519560	903	710	858	1667	1656	1555	66.62	53.68	60.1	95.55	100.05	102.94	60.1333	99.5133	0.726725	1.50764e-13	1.3739e-11	UBALD2	PREDICTED: UBA-like domain-containing protein 2 isoform X1 [Sus scrofa]	-	-	-	-	-	-	-
LOC100152373	654	680	757	1327	1209	1153	31.29	33.13	34.38	49.36	47.65	49.57	32.9333	48.86	0.569105	1.58486e-13	1.43396e-11	CREG1	PREDICTED: protein CREG1 isoform X1 [Sus scrofa]	-	-	-	-	-	-	-
LOC100524417	574	560	635	1153	1034	1037	6.74	6.7	7.08	10.5	9.96	10.95	6.84	10.47	0.614193	1.71843e-13	1.54378e-11	THSD4	PREDICTED: thrombospondin type-1 domain-containing protein 4 isoform X2 [Ceratotherium simum simum]	-	-	-	-	-	-	-
LOC100153847	1186	1127	1239	882	833	747	20.97	19.45	19.99	11.6	11.62	11.42	20.1367	11.5467	-0.802348	1.74984e-13	1.56093e-11	Asx	PREDICTED: putative Polycomb group protein ASXL1 isoform X1 [Sus scrofa]	-	-	-	-	-	-	-
LOC100152362	650	768	760	509	469	427	5.75	7	6.25	3.75	3.4	3.62	6.33333	3.59	-0.818981	1.7823e-13	1.57877e-11	VPS13B	PREDICTED: vacuolar protein sorting-associated protein 13B isoform X1 [Sus scrofa]	-	-	-	-	-	-	-
LOC100271728	567	704	689	410	360	401	16.86	19.14	18	9.42	9.33	10.73	18	9.82667	-0.873223	1.87792e-13	1.65192e-11	TRPC6	PREDICTED: short transient receptor potential channel 6 isoform X2 [Sus scrofa]	Organismal Systems;Environmental Information Processing	Development;Signal transduction	ko04360//Axon guidance;ko04022//cGMP - PKG signaling pathway	K04969;K04969	-	-	-
LOC100154266	347	279	351	744	748	606	16.16	13.15	15.44	26.78	28.41	25.51	14.9167	26.9	0.850681	1.96984e-13	1.72083e-11	ABHD4	PREDICTED: abhydrolase domain-containing protein 4 isoform X1 [Sus scrofa]	-	-	-	-	-	-	-
LOC100738544	2991	2960	3251	5446	5050	4451	109.09	110.07	112.77	154.3	151.22	146.19	110.643	150.57	0.444518	2.53863e-13	2.20252e-11	Errfi1	PREDICTED: ERBB receptor feedback inhibitor 1 isoform X3 [Balaenoptera acutorostrata scammoni]	-	-	-	-	-	-	-
LOC100736616	188	172	187	421	440	376	22.18	20.86	21.37	39.21	43.63	41.24	21.47	41.36	0.945914	2.63271e-13	2.26861e-11	HCFC1R1	PREDICTED: host cell factor C1 regulator 1 isoform X1 [Sus scrofa]	-	-	-	-	-	-	-
LOC100520507	655	912	884	504	418	482	9.94	14.11	12.75	5.94	5.21	6.59	12.2667	5.91333	-1.0527	3.49884e-13	2.99458e-11	TPR	PREDICTED: nucleoprotein TPR isoform X1 [Sus scrofa]	Human Diseases;Genetic Information Processing;Human Diseases	Cancers;Translation;Cancers	ko05200//Pathways in cancer;ko03013//RNA transport;ko05216//Thyroid cancer	K09291;K09291;K09291	-	-	-
LOC100152696	486	408	429	234	263	197	11.26	9.67	9.45	4.21	5	4.11	10.1267	4.44	-1.18953	4.02379e-13	3.42076e-11	ABCC10	PREDICTED: multidrug resistance-associated protein 7 isoform X2 [Hipposideros armiger]	Environmental Information Processing	Membrane transport	ko02010//ABC transporters	K05674	-	-	-
LOC100514210	3740	3336	3686	6390	6339	5655	350.43	318.69	328.48	465.13	487.66	477.15	332.533	476.647	0.519421	5.48101e-13	4.62853e-11	Taldo1	transaldolase [Sus scrofa]	Metabolism;Metabolism;Metabolism;Metabolism	Global and overview maps;Global and overview maps;Global and overview maps;Carbohydrate metabolism	ko01100//Metabolic pathways;ko01200//Carbon metabolism;ko01230//Biosynthesis of amino acids;ko00030//Pentose phosphate pathway	K00616;K00616;K00616;K00616	GO:0031988//membrane-bounded vesicle;GO:0043231//intracellular membrane-bounded organelle;GO:0044444//cytoplasmic part	GO:0016744//transferase activity, transferring aldehyde or ketonic groups;GO:0030246//carbohydrate binding	GO:0005997//xylulose metabolic process;GO:0006739//NADP metabolic process;GO:0015980//energy derivation by oxidation of organic compounds;GO:0019682//glyceraldehyde-3-phosphate metabolic process;GO:0051704//multi-organism process
LOC397591	839	840	818	620	499	489	21.82	22.27	20.23	12.52	10.65	11.45	21.44	11.54	-0.893662	6.17932e-13	5.18367e-11	NPC1	PREDICTED: Niemann-Pick C1 protein isoform X1 [Sus scrofa]	Cellular Processes;Organismal Systems	Transport and catabolism;Digestive system	ko04142//Lysosome;ko04979//Cholesterol metabolism	K12385;K12385	-	-	-
LOC100524661	1509	1987	1969	1313	1079	1165	13.87	15.64	15.03	7.47	6.1	7.06	14.8467	6.87667	-1.11036	6.35883e-13	5.29917e-11	SYNE2	PREDICTED: nesprin-2 isoform X1 [Sus scrofa]	-	-	-	-	-	-	-
LOC100157303	1035	1151	1259	858	818	751	29.99	33.52	33.31	19.34	19.55	19.56	32.2733	19.4833	-0.728102	6.51178e-13	5.39116e-11	ZC3H14	PREDICTED: zinc finger CCCH domain-containing protein 14 isoform X1 [Sus scrofa]	-	-	-	-	-	-	-
LOC100512538	2014	1821	1955	3605	3590	2999	99.71	92.04	91.97	138.78	146.26	133.83	94.5733	139.623	0.562035	6.84459e-13	5.6299e-11	Nucb1	PREDICTED: nucleobindin-1 isoform X1 [Sus scrofa]	-	-	-	-	-	-	-
LOC100627038	99	84	100	240	271	262	1.51	1.2	1.38	2.8	3.32	3.38	1.36333	3.16667	1.21583	7.79118e-13	6.36715e-11	UNC13A	PREDICTED: protein unc-13 homolog A isoform X7 [Bos taurus]	Organismal Systems	Nervous system	ko04721//Synaptic vesicle cycle	K15293	-	-	-
LOC100525753	643	555	728	1273	1276	1107	59.76	52.59	64.35	91.91	97.36	92.64	58.9	93.97	0.673933	8.95394e-13	7.27049e-11	CDC42EP5	PREDICTED: cdc42 effector protein 5 [Sus scrofa]	-	-	-	-	-	-	-
LOC100157287	805	1101	1114	687	588	594	12.34	17.21	16.25	8.18	7.4	8.2	15.2667	7.92667	-0.945599	9.5062e-13	7.66975e-11	PRPF4B	PREDICTED: serine/threonine-protein kinase PRP4 homolog isoform X1 [Balaenoptera acutorostrata scammoni]	-	-	-	-	-	-	-
MSTRG.7730	127	141	140	317	327	328	5.07	5.74	5.32	9.83	10.72	11.79	5.37667	10.78	1.00357	9.74353e-13	7.81148e-11	PDGFB	PREDICTED: platelet-derived growth factor subunit B isoform X1 [Hipposideros armiger]	Human Diseases;Environmental Information Processing;Environmental Information Processing;Human Diseases;Environmental Information Processing;Cellular Processes;Environmental Information Processing;Human Diseases;Cellular Processes;Environmental Information Processing;Human Diseases;Human Diseases;Environmental Information Processing;Human Diseases;Human Diseases;Cellular Processes;Human Diseases;…	Cancers;Signal transduction;Signal transduction;Infectious diseases;Signal transduction;Cell motility;Signal transduction;Infectious diseases;Cellular community - eukaryotes;Signal transduction;Cancers;Cardiovascular diseases;Signal transduction;Cancers;Cancers;Cellular community - eukaryotes;Drug resistance;Cancers;Cancers;Cancers	ko05200//Pathways in cancer;ko04151//PI3K-Akt signaling pathway;ko04010//MAPK signaling pathway;ko05166//HTLV-I infection;ko04014//Ras signaling pathway;ko04810//Regulation of actin cytoskeleton;ko04015//Rap1 signaling pathway;ko05167//Kaposi sarcoma-associated herpesvirus infection;ko04510//Focal adhesion;ko04630//Jak-STAT signaling pathway;ko05206//MicroRNAs in cancer;ko05418//Fluid shear stres…	K17386;K17386;K17386;K17386;K17386;K17386;K17386;K17386;K17386;K17386;K17386;K17386;K17386;K17386;K17386;K17386;K17386;K17386;K17386;K17386	-	-	-
LOC397429	460	497	586	1035	903	928	29.38	32.36	35.6	51.35	47.35	53.37	32.4467	50.69	0.643631	1.16558e-12	9.28322e-11	SLC2A2	solute carrier family 2, facilitated glucose transporter member 2 [Sus scrofa]	Human Diseases;Organismal Systems;Organismal Systems;Organismal Systems;Human Diseases;Organismal Systems;Human Diseases;Human Diseases	Endocrine and metabolic diseases;Endocrine system;Endocrine system;Endocrine system;Cancers;Digestive system;Endocrine and metabolic diseases;Endocrine and metabolic diseases	ko04931//Insulin resistance;ko04922//Glucagon signaling pathway;ko04911//Insulin secretion;ko04917//Prolactin signaling pathway;ko05230//Central carbon metabolism in cancer;ko04973//Carbohydrate digestion and absorption;ko04930//Type II diabetes mellitus;ko04950//Maturity onset diabetes of the young	K07593;K07593;K07593;K07593;K07593;K07593;K07593;K07593	-	-	-
LOC595103	190	153	159	470	362	393	12.93	10.96	10.25	25.36	19.73	23.76	11.38	22.95	1.01199	1.17259e-12	9.28322e-11	PLIN3	47 kDa tail interaction protein [Sus scrofa]	-	-	-	-	-	-	-
LOC100170768	396	346	358	790	754	664	37.63	33.52	32.36	58.32	58.83	56.82	34.5033	57.99	0.749068	1.26909e-12	9.9848e-11	AGPAT2	1-acyl-sn-glycerol-3-phosphate acyltransferase beta precursor [Sus scrofa]	Metabolism;Environmental Information Processing;Metabolism;Metabolism;Organismal Systems	Global and overview maps;Signal transduction;Lipid metabolism;Lipid metabolism;Digestive system	ko01100//Metabolic pathways;ko04072//Phospholipase D signaling pathway;ko00564//Glycerophospholipid metabolism;ko00561//Glycerolipid metabolism;ko04975//Fat digestion and absorption	K13509;K13509;K13509;K13509;K13509	-	-	-
LOC100520826	5517	7906	8090	4942	4412	4497	169.07	247.01	235.79	117.65	111.01	124.1	217.29	117.587	-0.885897	1.35333e-12	1.05819e-10	EIF4G2	PREDICTED: eukaryotic translation initiation factor 4 gamma 2 [Loxodonta africana]	Genetic Information Processing;Human Diseases	Translation;Cardiovascular diseases	ko03013//RNA transport;ko05416//Viral myocarditis	K03260;K03260	-	-	-
LOC414852	1039	1156	1244	2076	2051	1729	43.28	49.1	49.21	67.21	70.1	64.86	47.1967	67.39	0.51385	1.50288e-12	1.16791e-10	MAGED1	PREDICTED: melanoma-associated antigen D1 isoform X1 [Ursus maritimus]	Organismal Systems	Nervous system	ko04722//Neurotrophin signaling pathway	K12464	-	-	-
LOC100627907	271	330	295	175	159	129	9.49	12.58	10.82	5.27	4.95	4.6	10.9633	4.94	-1.1501	1.59602e-12	1.23273e-10	DTNA	PREDICTED: dystrobrevin alpha isoform X4 [Bos taurus]	-	-	-	-	-	-	-
LOC100515028	498	408	509	296	259	257	15.48	12.67	15.1	6.93	6.48	7.13	14.4167	6.84667	-1.07426	1.66908e-12	1.28135e-10	Ddx11	PREDICTED: LOW QUALITY PROTEIN: probable ATP-dependent RNA helicase DDX11 [Odobenus rosmarus divergens]	-	-	-	-	GO:0005819//spindle;GO:0043231//intracellular membrane-bounded organelle	GO:0003678//DNA helicase activity;GO:0032550//purine ribonucleoside binding;GO:0042623//ATPase activity, coupled;GO:0043566//structure-specific DNA binding	GO:0006725//cellular aromatic compound metabolic process;GO:0007059//chromosome segregation;GO:0032392//DNA geometric change
LOC100623582	179	158	171	397	427	344	9.94	8.91	8.96	17.1	19.33	17.14	9.27	17.8567	0.945822	1.71434e-12	1.304e-10	NBL1	PREDICTED: neuroblastoma suppressor of tumorigenicity 1 isoform X1 [Lipotes vexillifer]	Environmental Information Processing	Signal transduction	ko04350//TGF-beta signaling pathway	K19558	-	-	-
LOC100516830	660	546	555	1262	1170	1073	28.73	24.42	22.85	44.99	42.43	42.89	25.3333	43.4367	0.777876	1.71917e-12	1.304e-10	RASSF1	PREDICTED: ras association domain-containing protein 1 isoform X1 [Sus scrofa]	Human Diseases;Environmental Information Processing;Human Diseases;Environmental Information Processing;Human Diseases;Human Diseases;Environmental Information Processing	Cancers;Signal transduction;Cancers;Signal transduction;Cancers;Cancers;Signal transduction	ko05200//Pathways in cancer;ko04014//Ras signaling pathway;ko05206//MicroRNAs in cancer;ko04390//Hippo signaling pathway;ko05223//Non-small cell lung cancer;ko05219//Bladder cancer;ko04392//Hippo signaling pathway - multiple species	K09850;K09850;K09850;K09850;K09850;K09850;K09850	-	-	-
LOC100620115	281	411	415	183	153	194	4.59	6.84	6.45	2.32	2.05	2.85	5.96	2.40667	-1.30828	1.7767e-12	1.33961e-10	ZFC3H1	PREDICTED: zinc finger C3H1 domain-containing protein [Vicugna pacos]	-	-	-	-	-	-	-
MSTRG.7964	124	121	127	45	35	47	14.14	14.07	13.78	3.99	3.28	4.83	13.9967	4.03333	-1.79504	1.86857e-12	1.40055e-10	--	-	-	-	-	-	-	-	-
LOC100523520	823	855	873	1541	1427	1378	40.77	43.18	41.13	59.3	58.04	61.47	41.6933	59.6033	0.515576	1.89425e-12	1.41144e-10	DAP	PREDICTED: death-associated protein 1 [Sus scrofa]	-	-	-	-	-	-	-
LOC100126864	174	175	222	459	390	403	10.75	11.02	13.05	22.03	19.78	22.42	11.6067	21.41	0.883331	1.95413e-12	1.44754e-10	IFNGR2	interferon gamma receptor 2 precursor [Sus scrofa]	Human Diseases;Environmental Information Processing;Human Diseases;Human Diseases;Human Diseases;Cellular Processes;Environmental Information Processing;Human Diseases;Organismal Systems;Organismal Systems;Organismal Systems;Human Diseases;Human Diseases;Environmental Information Processing;Human Diseases;Organismal Systems;Human Diseases;Human Diseases	Cancers;Signaling molecules and interaction;Infectious diseases;Infectious diseases;Infectious diseases;Cell growth and death;Signal transduction;Infectious diseases;Development;Immune system;Immune system;Infectious diseases;Infectious diseases;Signal transduction;Infectious diseases;Immune system;Immune diseases;Infectious diseases	ko05200//Pathways in cancer;ko04060//Cytokine-cytokine receptor interaction;ko05168//Herpes simplex infection;ko05152//Tuberculosis;ko05164//Influenza A;ko04217//Necroptosis;ko04630//Jak-STAT signaling pathway;ko05162//Measles;ko04380//Osteoclast differentiation;ko04650//Natural killer cell mediated cytotoxicity;ko04659//Th17 cell differentiation;ko05142//Chagas disease (American trypanosomiasis)…	K05133;K05133;K05133;K05133;K05133;K05133;K05133;K05133;K05133;K05133;K05133;K05133;K05133;K05133;K05133;K05133;K05133;K05133	-	-	-
LOC106506534	3481	3584	4002	6086	5728	5453	91.93	96.49	100.52	124.86	124.22	129.7	96.3133	126.26	0.39059	2.0954e-12	1.53917e-10	pol	PREDICTED: endogenous retrovirus group K member 25 Pol protein-like [Sus scrofa]	-	-	-	-	-	-	-
LOC100515390	2436	2279	2482	4210	3966	3635	104.79	98.95	100.34	139.63	138.17	138	101.36	138.6	0.451439	2.11326e-12	1.53917e-10	WARS	PREDICTED: tryptophan--tRNA ligase, cytoplasmic [Sus scrofa]	Genetic Information Processing	Translation	ko00970//Aminoacyl-tRNA biosynthesis	K01867	-	-	-
LOC100511961	199	217	225	459	477	410	19.41	21.63	20.88	34.78	38.2	36.05	20.64	36.3433	0.816248	2.11427e-12	1.53917e-10	CMTM7	CKLF-like MARVEL transmembrane domain-containing protein 7 [Sus scrofa]	-	-	-	-	-	-	-
LOC100518810	469	438	502	938	867	790	16.83	16.02	17.13	26.14	25.54	25.52	16.66	25.7333	0.62725	2.21839e-12	1.60573e-10	TRIB3	PREDICTED: tribbles homolog 3 isoform X1 [Bubalus bubalis]	Human Diseases	Endocrine and metabolic diseases	ko04931//Insulin resistance	K19518	-	-	-
LOC100153880	853	995	1021	713	658	618	6.52	7.76	7.42	4.24	4.13	4.26	7.23333	4.21	-0.78084	2.26215e-12	1.62811e-10	HMBOX1	PREDICTED: homeobox-containing protein 1 isoform X1 [Sus scrofa]	-	-	-	-	-	-	-
LOC100154043	6477	6567	7254	5834	5269	5073	50.72	52.43	54.03	35.49	33.88	35.78	52.3933	35.05	-0.579969	2.32208e-12	1.6618e-10	FAT1	FAT tumor suppressor homolog 1 [Sus scrofa]	-	-	-	-	-	-	-
LOC100625589	713	646	743	454	478	416	8.5	7.85	8.43	4.21	4.68	4.47	8.26	4.45333	-0.891256	2.48756e-12	1.77022e-10	LAMA1	PREDICTED: laminin subunit alpha-1 [Tursiops truncatus]	Human Diseases;Environmental Information Processing;Human Diseases;Cellular Processes;Human Diseases;Human Diseases;Human Diseases;Human Diseases;Human Diseases;Environmental Information Processing;Human Diseases;Human Diseases	Cancers;Signal transduction;Infectious diseases;Cellular community - eukaryotes;Infectious diseases;Infectious diseases;Cancers;Cardiovascular diseases;Cardiovascular diseases;Signaling molecules and interaction;Cardiovascular diseases;Cardiovascular diseases	ko05200//Pathways in cancer;ko04151//PI3K-Akt signaling pathway;ko05165//Human papillomavirus infection;ko04510//Focal adhesion;ko05146//Amoebiasis;ko05145//Toxoplasmosis;ko05222//Small cell lung cancer;ko05414//Dilated cardiomyopathy (DCM);ko05410//Hypertrophic cardiomyopathy (HCM);ko04512//ECM-receptor interaction;ko05412//Arrhythmogenic right ventricular cardiomyopathy (ARVC);ko05416//Viral my…	K05637;K05637;K05637;K05637;K05637;K05637;K05637;K05637;K05637;K05637;K05637;K05637	-	-	-
LOC100523834	1735	1464	1644	1148	1136	961	20.7	17.81	18.65	10.64	11.13	10.32	19.0533	10.6967	-0.832882	2.55046e-12	1.80485e-10	HCFC1	PREDICTED: host cell factor 1 isoform X6 [Sus scrofa]	Human Diseases	Infectious diseases	ko05168//Herpes simplex infection	K14966	-	-	-
LOC100037993	11979	11526	12436	19726	19712	17587	1820.93	1786.28	1798.04	2329.49	2459.92	2407.12	1801.75	2398.84	0.41294	2.70518e-12	1.90369e-10	RPL10A	60S ribosomal protein L10a [Rattus norvegicus]	Genetic Information Processing	Translation	ko03010//Ribosome	K02865	-	-	-
LOC100525720	841	920	1048	720	616	586	16.2	18.06	19.2	10.77	9.74	10.16	17.82	10.2233	-0.801632	2.84219e-12	1.98906e-10	SAP30L	PREDICTED: histone deacetylase complex subunit SAP30L [Sus scrofa]	-	-	-	-	-	-	-
LOC100626247	190	158	178	443	383	361	29.21	24.78	25.96	52.95	48.39	49.97	26.65	50.4367	0.920337	2.87286e-12	1.99948e-10	IFITM1	PREDICTED: interferon-induced transmembrane protein 1-like [Sus scrofa]	-	-	-	-	-	-	-
LOC110260201	820	689	762	1502	1460	1279	33.42	28.63	29.53	47.55	48.85	46.93	30.5267	47.7767	0.646236	3.06625e-12	2.12242e-10	PSCA	PREDICTED: prostate stem cell antigen [Orcinus orca]	-	-	-	-	-	-	-
LOC100621933	1862	1718	1742	1341	1270	1040	52.95	49.81	47.11	29.62	29.65	26.63	49.9567	28.6333	-0.802982	3.60131e-12	2.47923e-10	EHD3	PREDICTED: EH domain-containing protein 3 [Dasypus novemcinctus]	Cellular Processes	Transport and catabolism	ko04144//Endocytosis	K12476	-	-	-
LOC100514066	3225	3550	3764	2994	2611	2556	76.36	85.79	84.78	55.06	50.82	54.56	82.31	53.48	-0.622068	3.80136e-12	2.6028e-10	DHX9	PREDICTED: ATP-dependent RNA helicase A [Sus scrofa]	-	-	-	-	-	-	-
LOC100520800	633	804	890	534	479	457	22.73	29.57	30.38	14.96	14.09	14.95	27.56	14.6667	-0.910035	4.06457e-12	2.76806e-10	BMI1	PREDICTED: polycomb complex protein BMI-1 isoform X1 [Mandrillus leucophaeus]	Human Diseases;Human Diseases;Cellular Processes	Cancers;Cancers;Cellular community - eukaryotes	ko05202//Transcriptional misregulation in cancers;ko05206//MicroRNAs in cancer;ko04550//Signaling pathways regulating pluripotency of stem cells	K11459;K11459;K11459	-	-	-
LOC100134956	74	59	85	224	229	178	2.91	2.37	3.18	6.84	7.39	6.3	2.82	6.84333	1.279	4.32018e-12	2.9264e-10	UNC45B	protein unc-45 homolog B [Sus scrofa]	-	-	-	-	-	-	-
LOC100737048	4284	3921	4313	7222	7462	6314	396.76	370.39	380.4	519.81	567.57	526.87	382.517	538.083	0.492307	4.71746e-12	3.17851e-10	EEF1D	PREDICTED: elongation factor 1-delta isoform X2 [Sus scrofa]	Human Diseases	Infectious diseases	ko05168//Herpes simplex infection	K15410	-	-	-
LOC100155145	306	324	336	688	636	541	15.84	17.1	16.54	27.67	27.03	25.22	16.4933	26.64	0.691711	6.05408e-12	4.05752e-10	SERPINB1	PREDICTED: leukocyte elastase inhibitor [Sus scrofa]	Human Diseases	Infectious diseases	ko05146//Amoebiasis	K13963	-	-	-
LOC100152796	442	389	453	245	249	252	28.36	25.44	27.64	12.21	13.12	14.56	27.1467	13.2967	-1.02971	6.66885e-12	4.44602e-10	--	arginine and glutamate-rich protein 1 [Bos taurus]	-	-	-	-	-	-	-
LOC100518083	91	125	157	334	329	281	1.99	2.78	3.26	5.67	5.9	5.53	2.67667	5.7	1.09052	6.79275e-12	4.50491e-10	HERC5	PREDICTED: E3 ISG15--protein ligase HERC5 isoform X1 [Camelus bactrianus]	-	-	-	-	-	-	-
LOC100620215	640	748	698	498	461	422	8.46	10.08	8.78	5.11	5	5.02	9.10667	5.04333	-0.852545	7.00367e-12	4.6206e-10	CREBBP	PREDICTED: CREB-binding protein [Ceratotherium simum simum]	Human Diseases;Human Diseases;Human Diseases;Human Diseases;Human Diseases;Environmental Information Processing;Human Diseases;Human Diseases;Human Diseases;Human Diseases;Human Diseases;Environmental Information Processing;Human Diseases;Human Diseases;Environmental Information Processing;Environmental Information Processing;Cellular Processes;Organismal Systems;Human Diseases;Environmental Info…	Cancers;Infectious diseases;Infectious diseases;Infectious diseases;Infectious diseases;Signal transduction;Neurodegenerative diseases;Infectious diseases;Infectious diseases;Infectious diseases;Cancers;Signal transduction;Cancers;Infectious diseases;Signal transduction;Signal transduction;Cell growth and death;Endocrine system;Cancers;Signal transduction;Endocrine system;Endocrine system;Signal …	ko05200//Pathways in cancer;ko05165//Human papillomavirus infection;ko05166//HTLV-I infection;ko05168//Herpes simplex infection;ko05169//Epstein-Barr virus infection;ko04024//cAMP signaling pathway;ko05016//Huntington disease;ko05167//Kaposi sarcoma-associated herpesvirus infection;ko05152//Tuberculosis;ko05164//Influenza A;ko05203//Viral carcinogenesis;ko04630//Jak-STAT signaling pathway;ko05206…	K04498;K04498;K04498;K04498;K04498;K04498;K04498;K04498;K04498;K04498;K04498;K04498;K04498;K04498;K04498;K04498;K04498;K04498;K04498;K04498;K04498;K04498;K04498;K04498;K04498;K04498;K04498	-	-	-
LOC100519410	817	765	877	556	588	504	35.83	34.21	36.58	18.94	21.17	19.9	35.54	20.0033	-0.829203	7.91098e-12	5.19215e-10	GALNT18	PREDICTED: polypeptide N-acetylgalactosaminyltransferase 18 [Felis catus]	Metabolism;Metabolism	Global and overview maps;Glycan biosynthesis and metabolism	ko01100//Metabolic pathways;ko00512//Mucin type O-glycan biosynthesis	K00710;K00710	-	-	-
LOC100522669	568	372	414	239	221	194	18.43	12.31	12.78	6.03	5.89	5.67	14.5067	5.86333	-1.30692	8.68192e-12	5.66875e-10	CYP2W1	PREDICTED: cytochrome P450 2W1 [Sus scrofa]	-	-	-	-	-	-	-
LOC397067	6255	6747	7134	10927	10065	9537	589.48	648.27	639.44	799.98	778.78	809.36	625.73	796.04	0.347301	8.94312e-12	5.80936e-10	CD9	transmembrane protein CD9 [Sus scrofa]	Organismal Systems	Immune system	ko04640//Hematopoietic cell lineage	K06460	-	-	-
LOC102161427	4976	4770	5205	8480	7896	7153	413.88	404.53	411.77	547.92	539.24	535.78	410.06	540.98	0.39974	9.3119e-12	6.01805e-10	LDHB	PREDICTED: L-lactate dehydrogenase B chain [Sus scrofa]	Metabolism;Environmental Information Processing;Organismal Systems;Human Diseases;Metabolism;Metabolism;Metabolism;Metabolism	Global and overview maps;Signal transduction;Endocrine system;Cancers;Carbohydrate metabolism;Amino acid metabolism;Carbohydrate metabolism;Carbohydrate metabolism	ko01100//Metabolic pathways;ko04066//HIF-1 signaling pathway;ko04922//Glucagon signaling pathway;ko05230//Central carbon metabolism in cancer;ko00010//Glycolysis / Gluconeogenesis;ko00270//Cysteine and methionine metabolism;ko00620//Pyruvate metabolism;ko00640//Propanoate metabolism	K00016;K00016;K00016;K00016;K00016;K00016;K00016;K00016	-	-	-
LOC100154372	305	253	285	586	607	541	35.57	30.08	31.61	53.09	58.12	56.81	32.42	56.0067	0.788714	9.97696e-12	6.41513e-10	HSD17B8	PREDICTED: estradiol 17-beta-dehydrogenase 8 isoform X1 [Sus scrofa]	Metabolism;Metabolism	Global and overview maps;Lipid metabolism	ko01100//Metabolic pathways;ko00140//Steroid hormone biosynthesis	K13370;K13370	-	-	-
LOC100625219	1067	870	932	1941	1872	1610	149.17	124	123.92	210.8	214.87	202.69	132.363	209.453	0.662125	1.09924e-11	7.03236e-10	BLVRB	PREDICTED: flavin reductase (NADPH) [Sus scrofa]	Metabolism;Metabolism;Metabolism	Global and overview maps;Metabolism of cofactors and vitamins;Metabolism of cofactors and vitamins	ko01100//Metabolic pathways;ko00860//Porphyrin and chlorophyll metabolism;ko00740//Riboflavin metabolism	K05901;K05901;K05901	-	-	-
LOC100217386	2368	2717	2977	4521	4524	4000	153.78	179.92	183.94	228.02	241.15	233.83	172.547	234.333	0.441576	1.32536e-11	8.43638e-10	XBP1	X-box-binding protein 1 isoform XBP1(S) [Sus scrofa]	Human Diseases;Genetic Information Processing;Human Diseases	Infectious diseases;Folding, sorting and degradation;Endocrine and metabolic diseases	ko05166//HTLV-I infection;ko04141//Protein processing in endoplasmic reticulum;ko04932//Non-alcoholic fatty liver disease (NAFLD)	K09027;K09027;K09027	-	-	-
LOC100514159	1213	1189	1365	991	919	850	11.26	11.26	12.06	7.15	7.01	7.11	11.5267	7.09	-0.701118	1.34424e-11	8.51377e-10	SRCAP	PREDICTED: helicase SRCAP isoform X1 [Sus scrofa]	-	-	-	-	GO:0032991//macromolecular complex;GO:0043231//intracellular membrane-bounded organelle	GO:0032550//purine ribonucleoside binding	-
LOC654413	1151	1554	1581	1003	916	924	65.74	90.49	85.88	44.5	42.95	47.52	80.7033	44.99	-0.843024	1.52047e-11	9.582e-10	PALMD	palmdelphin [Sus scrofa]	-	-	-	-	-	-	-
LOC100524966	989	883	933	682	627	591	15.71	14.27	14.11	8.41	8.23	8.45	14.6967	8.36333	-0.813339	1.60378e-11	1.0057e-09	TNS3	PREDICTED: LOW QUALITY PROTEIN: tensin-3 [Sus scrofa]	-	-	-	-	-	-	-
LOC100625286	862	898	948	714	605	595	13.9	14.76	14.55	8.94	8.02	8.63	14.4033	8.53	-0.755785	1.63746e-11	1.02176e-09	KIF13A	PREDICTED: kinesin-like protein KIF13A isoform X5 [Pan troglodytes]	-	-	-	-	-	-	-
LOC100157194	269	305	343	641	612	522	16.48	19.02	19.97	30.5	30.78	28.69	18.49	29.99	0.697736	1.80467e-11	1.12058e-09	TOMM34	mitochondrial import receptor subunit TOM34 [Sus scrofa]	-	-	-	-	-	-	-
LOC100158214	2276	3085	3030	2143	1860	1792	50.15	69.09	63.46	36.56	33.63	35.38	60.9	35.19	-0.791277	1.86797e-11	1.15423e-09	FLRT3	PREDICTED: leucine-rich repeat transmembrane protein FLRT3 [Sus scrofa]	-	-	-	-	-	-	-
LOC100512905	344	261	309	639	654	636	25.47	19.75	21.8	36.77	39.82	42.44	22.34	39.6767	0.828662	1.87793e-11	1.15474e-09	Iglon5	PREDICTED: igLON family member 5 [Capra hircus]	-	-	-	-	-	-	-
LOC100513660	18727	19039	20016	30802	31026	27089	2637.14	2732.79	2681	3367.75	3586.09	3433.44	2683.64	3462.43	0.367591	1.94158e-11	1.18811e-09	RPS11	PREDICTED: 40S ribosomal protein S11 [Camelus dromedarius]	Genetic Information Processing	Translation	ko03010//Ribosome	K02949	-	-	-
LOC106505804	6920	8495	8791	6539	5843	5859	185.61	232.31	224.26	136.24	128.68	141.51	214.06	135.477	-0.659971	1.98357e-11	1.20798e-09	pol	pol protein, partial (endogenous virus) [Sus scrofa]	-	-	-	-	-	-	-
LOC396703	3038	3305	3651	2821	2448	2460	41.33	45.52	47.11	29.8	27.35	30.09	44.6533	29.08	-0.618741	1.99406e-11	1.20855e-09	SON	PREDICTED: protein SON isoform X1 [Sus scrofa]	-	-	-	-	-	-	-
LOC100624415	586	556	562	1119	1120	904	16.15	15.62	14.73	23.96	25.34	22.44	15.5	23.9133	0.625547	2.16911e-11	1.30839e-09	DAPK3	PREDICTED: death-associated protein kinase 3 [Sus scrofa]	Human Diseases;Cellular Processes;Human Diseases	Cancers;Transport and catabolism;Cancers	ko05200//Pathways in cancer;ko04140//Autophagy - animal;ko05219//Bladder cancer	K08803;K08803;K08803	-	-	-
LOC654327	1360	1538	1556	1234	1065	987	55.94	64.5	60.87	39.43	35.97	36.56	60.4367	37.32	-0.695475	2.28392e-11	1.37111e-09	SRSF1	serine/arginine-rich splicing factor 1 isoform 1 [Homo sapiens]	Human Diseases;Genetic Information Processing;Organismal Systems	Infectious diseases;Transcription;Immune system	ko05168//Herpes simplex infection;ko03040//Spliceosome;ko04657//IL-17 signaling pathway	K12890;K12890;K12890	-	-	-
LOC110261061	1272	1152	1335	2198	2144	1965	105.1	97.04	104.91	141.08	145.44	146.2	102.35	144.24	0.49496	2.34824e-11	1.40307e-09	UBE2S	PREDICTED: ubiquitin-conjugating enzyme E2 S [Physeter catodon]	Genetic Information Processing	Folding, sorting and degradation	ko04120//Ubiquitin mediated proteolysis	K10583	-	-	-
LOC397566	443	455	491	901	806	761	20.15	21.22	21.41	31.94	30.34	31.29	20.9267	31.19	0.575741	2.47227e-11	1.47024e-09	PGM1	PREDICTED: phosphoglucomutase-1 isoform X1 [Sus scrofa]	Metabolism;Metabolism;Metabolism;Metabolism;Metabolism;Metabolism;Metabolism	Global and overview maps;Nucleotide metabolism;Carbohydrate metabolism;Carbohydrate metabolism;Carbohydrate metabolism;Carbohydrate metabolism;Carbohydrate metabolism	ko01100//Metabolic pathways;ko00230//Purine metabolism;ko00010//Glycolysis / Gluconeogenesis;ko00520//Amino sugar and nucleotide sugar metabolism;ko00500//Starch and sucrose metabolism;ko00052//Galactose metabolism;ko00030//Pentose phosphate pathway	K01835;K01835;K01835;K01835;K01835;K01835;K01835	-	-	-
LOC102162661	87	101	125	33	40	26	1.24	1.47	1.69	0.36	0.47	0.33	1.46667	0.386667	-1.92338	2.58604e-11	1.53072e-09	Fer1l4	PREDICTED: fer-1-like protein 4 [Sus scrofa]	-	-	-	-	-	-	-
LOC100049696	237	235	247	146	120	111	5.48	5.73	5.88	3.42	2.48	2.32	5.69667	2.74	-1.05594	2.64505e-11	1.55836e-09	TNNI3	cardiac troponin I [Sus scrofa]	Environmental Information Processing;Organismal Systems;Human Diseases;Human Diseases;Organismal Systems	Signal transduction;Circulatory system;Cardiovascular diseases;Cardiovascular diseases;Circulatory system	ko04024//cAMP signaling pathway;ko04261//Adrenergic signaling in cardiomyocytes;ko05414//Dilated cardiomyopathy (DCM);ko05410//Hypertrophic cardiomyopathy (HCM);ko04260//Cardiac muscle contraction	K12044;K12044;K12044;K12044;K12044	-	-	-
LOC100517429	437	600	559	338	308	313	10.74	14.99	13.07	6.43	6.22	6.91	12.9333	6.52	-0.98815	2.72706e-11	1.59924e-09	CCAR1	PREDICTED: cell division cycle and apoptosis regulator protein 1 isoform X3 [Physeter catodon]	-	-	-	-	-	-	-
LOC100517006	930	829	808	606	446	518	42.94	39.48	35.69	22.04	17	21.67	39.37	20.2367	-0.960125	3.42164e-11	1.99732e-09	Igsf5	PREDICTED: immunoglobulin superfamily member 5 isoform X1 [Sus scrofa]	Cellular Processes;Human Diseases	Cellular community - eukaryotes;Infectious diseases	ko04530//Tight junction;ko05120//Epithelial cell signaling in Helicobacter pylori infection	K06786;K06786	-	-	-
LOC100622285	469	481	494	934	845	779	10.08	10.54	10.09	15.59	14.91	15.07	10.2367	15.19	0.569376	3.48096e-11	2.02263e-09	TRIM25	PREDICTED: E3 ubiquitin/ISG15 ligase TRIM25 [Sus scrofa]	Human Diseases;Environmental Information Processing;Organismal Systems	Infectious diseases;Signal transduction;Immune system	ko05164//Influenza A;ko04064//NF-kappa B signaling pathway;ko04622//RIG-I-like receptor signaling pathway	K10652;K10652;K10652	-	-	-
LOC100520019	1490	1404	1511	2604	2512	2173	146.59	140.84	141.38	199.04	202.91	192.54	142.937	198.163	0.471314	3.53102e-11	2.04235e-09	RHOC	PREDICTED: rho-related GTP-binding protein RhoC isoform X1 [Camelus ferus]	-	-	-	-	-	-	-
LOC100174959	204	160	199	60	80	87	14.34	11.47	13.3	3.28	4.62	5.51	13.0367	4.47	-1.54423	3.76895e-11	2.17006e-09	KLF2	Krueppel-like factor 2 [Sus scrofa]	Human Diseases;Environmental Information Processing;Environmental Information Processing	Cardiovascular diseases;Signal transduction;Signal transduction	ko05418//Fluid shear stress and atherosclerosis;ko04371//Apelin signaling pathway;ko04068//FoxO signaling pathway	K17845;K17845;K17845	-	-	-
LOC100525282	371	340	307	723	702	624	29.65	27.38	22.8	43.48	45.43	42.91	26.61	43.94	0.723566	3.85134e-11	2.20746e-09	ROGDI	PREDICTED: protein rogdi homolog [Lipotes vexillifer]	-	-	-	-	-	-	-
LOC100188906	2635	2481	2655	2154	1929	1833	40.96	39.63	39.54	26.1	24.66	25.59	40.0433	25.45	-0.653896	4.02567e-11	2.29699e-09	CHD3	PREDICTED: chromodomain-helicase-DNA-binding protein 3 isoform X1 [Sus scrofa]	-	-	-	-	-	-	-
LOC100627312	131	126	95	295	309	295	5.22	5.12	3.6	9.13	10.1	10.58	4.64667	9.93667	1.09657	4.07811e-11	2.31648e-09	NUMBL	PREDICTED: LOW QUALITY PROTEIN: numb-like protein [Sus scrofa]	Environmental Information Processing	Signal transduction	ko04330//Notch signaling pathway	K06057	-	-	-
LOC100516614	253	197	237	525	484	439	6.61	5.25	5.89	10.66	10.38	10.33	5.91667	10.4567	0.821567	4.50672e-11	2.54851e-09	PLLP	PREDICTED: plasmolipin [Sus scrofa]	-	-	-	-	-	-	-
LOC100737739	60	69	53	181	185	163	4.12	4.83	3.46	9.66	10.44	10.09	4.13667	10.0633	1.28257	4.57191e-11	2.57388e-09	RND1	PREDICTED: rho-related GTP-binding protein Rho6 [Sus scrofa]	Organismal Systems	Development	ko04360//Axon guidance	K07531	-	-	-
LOC100622853	359	361	305	192	175	190	13.53	13.57	11.16	5.83	5.58	6.53	12.7533	5.98	-1.09266	4.73692e-11	2.65498e-09	Ccdc114	PREDICTED: coiled-coil domain-containing protein 114 isoform X1 [Sus scrofa]	-	-	-	-	-	-	-
LOC100626801	138	132	139	337	297	279	8.96	8.76	8.57	17.04	15.88	16.35	8.76333	16.4233	0.906195	4.99713e-11	2.78849e-09	QPCTL	glutaminyl-peptide cyclotransferase-like protein [Sus scrofa]	-	-	-	-	-	-	-
LOC106504117	223	216	228	473	432	430	21.26	21	20.68	35.03	33.82	36.92	20.98	35.2567	0.748881	5.29373e-11	2.94104e-09	ETHE1	PREDICTED: persulfide dioxygenase ETHE1, mitochondrial [Sus scrofa]	Metabolism	Energy metabolism	ko00920//Sulfur metabolism	K17725	-	-	-
MSTRG.1848	1464	1067	1352	2560	2560	2321	65.49	48.66	57.52	88.96	94.02	93.5	57.2233	92.16	0.687537	5.37483e-11	2.97305e-09	GSN	plasma gelsolin precursor, partial [Sus scrofa]	Cellular Processes;Human Diseases;Organismal Systems	Cell motility;Cancers;Immune system	ko04810//Regulation of actin cytoskeleton;ko05203//Viral carcinogenesis;ko04666//Fc gamma R-mediated phagocytosis	K05768;K05768;K05768	GO:0005924//cell-substrate adherens junction;GO:0015629//actin cytoskeleton;GO:0016020//membrane;GO:0030863//cortical cytoskeleton;GO:0031252//cell leading edge;GO:0031988//membrane-bounded vesicle;GO:0032991//macromolecular complex;GO:0043231//intracellular membrane-bounded organelle;GO:0044421//extracellular region part;GO:0044430//cytoskeletal part	GO:0017022//myosin binding;GO:0046872//metal ion binding	GO:0006810//transport;GO:0009611//response to wounding;GO:0009888//tissue development;GO:0010324//membrane invagination;GO:0010954//positive regulation of protein processing;GO:0014070//response to organic cyclic compound;GO:0014888//striated muscle adaptation;GO:0021782//glial cell development;GO:0022603//regulation of anatomical structure morphogenesis;GO:0031647//regulation of protein stabilit…
LOC100514486	66	59	61	166	186	188	2.41	2.16	2.05	4.61	5.66	6.33	2.20667	5.53333	1.32628	5.5648e-11	3.05714e-09	Stac2	PREDICTED: SH3 and cysteine-rich domain-containing protein 2 isoform X1 [Sus scrofa]	-	-	-	-	-	GO:0043169//cation binding	GO:0007165//signal transduction
LOC100738688	1099	1098	1202	913	800	789	46.14	47	47.99	29.78	27.57	29.83	47.0433	29.06	-0.694956	5.57511e-11	3.05714e-09	HERPUD2	PREDICTED: homocysteine-responsive endoplasmic reticulum-resident ubiquitin-like domain member 2 protein [Camelus ferus]	-	-	-	-	-	-	-
LOC100125375	246	289	254	159	133	131	9.13	10.94	8.97	4.59	4.05	4.38	9.68	4.34	-1.15731	5.6537e-11	3.08687e-09	CAV2	caveolin-2 [Sus scrofa]	Cellular Processes;Human Diseases;Cellular Processes;Human Diseases;Human Diseases	Transport and catabolism;Cancers;Cellular community - eukaryotes;Cardiovascular diseases;Infectious diseases	ko04144//Endocytosis;ko05205//Proteoglycans in cancer;ko04510//Focal adhesion;ko05418//Fluid shear stress and atherosclerosis;ko05100//Bacterial invasion of epithelial cells	K12958;K12958;K12958;K12958;K12958	-	-	-
LOC397525	306	348	369	205	193	203	8.69	10.07	9.95	4.5	4.4	5.17	9.57	4.69	-1.02893	5.7717e-11	3.13777e-09	CFH	complement factor H precursor [Sus scrofa]	Human Diseases;Organismal Systems	Infectious diseases;Immune system	ko05150//Staphylococcus aureus infection;ko04610//Complement and coagulation cascades	K04004;K04004	-	-	-
LOC100511390	461	679	650	373	336	346	23.78	30.57	27.98	12.9	12.54	13.95	27.4433	13.13	-1.06359	6.01448e-11	3.25579e-09	RBM25	PREDICTED: RNA-binding protein 25 isoform X2 [Sus scrofa]	Genetic Information Processing	Transcription	ko03040//Spliceosome	K12822	-	-	-
LOC100517950	7111	5795	6153	12035	11597	10351	440.8	366.82	363.05	578.1	590.04	576.52	390.223	581.553	0.575611	6.11928e-11	3.29842e-09	TINAGL1	PREDICTED: tubulointerstitial nephritis antigen-like isoform X1 [Sus scrofa]	-	-	-	-	-	-	-
LOC100521921	497	459	521	346	303	300	11.5	10.83	11.47	6.22	5.76	6.25	11.2667	6.07667	-0.890709	6.34251e-11	3.40426e-09	ATP12A	PREDICTED: potassium-transporting ATPase alpha chain 2 [Sus scrofa]	Metabolism	Energy metabolism	ko00190//Oxidative phosphorylation	K01544	-	-	-
LOC100515771	506	402	440	1001	898	774	77.07	62.44	63.75	118.46	112.27	106.17	67.7533	112.3	0.728994	6.48123e-11	3.46404e-09	TMEM205	PREDICTED: transmembrane protein 205 isoform X1 [Sus scrofa]	-	-	-	-	-	-	-
LOC100512115	108	100	127	330	294	215	3.51	3.31	3.92	8.32	7.84	6.29	3.58	7.48333	1.06372	6.88536e-11	3.66457e-09	RAB15	PREDICTED: ras-related protein Rab-15 [Sus scrofa]	-	-	-	-	-	-	-
LOC100738123	185	187	185	393	414	358	3.43	3.54	3.27	5.67	6.31	5.98	3.41333	5.98667	0.810572	7.33917e-11	3.88976e-09	COL1A1	PREDICTED: LOW QUALITY PROTEIN: collagen alpha-1(I) chain [Vicugna pacos]	Environmental Information Processing;Human Diseases;Human Diseases;Cellular Processes;Organismal Systems;Organismal Systems;Human Diseases;Human Diseases;Organismal Systems;Environmental Information Processing	Signal transduction;Infectious diseases;Cancers;Cellular community - eukaryotes;Endocrine system;Immune system;Infectious diseases;Endocrine and metabolic diseases;Digestive system;Signaling molecules and interaction	ko04151//PI3K-Akt signaling pathway;ko05165//Human papillomavirus infection;ko05205//Proteoglycans in cancer;ko04510//Focal adhesion;ko04926//Relaxin signaling pathway;ko04611//Platelet activation;ko05146//Amoebiasis;ko04933//AGE-RAGE signaling pathway in diabetic complications;ko04974//Protein digestion and absorption;ko04512//ECM-receptor interaction	K06236;K06236;K06236;K06236;K06236;K06236;K06236;K06236;K06236;K06236	-	-	-
LOC100145895	288	209	216	563	585	480	53.88	39.87	38.43	81.83	89.86	80.87	44.06	84.1867	0.934122	7.57765e-11	3.99942e-09	ISG15	ubiquitin-like protein ISG15 [Sus scrofa]	Human Diseases;Organismal Systems	Infectious diseases;Immune system	ko05165//Human papillomavirus infection;ko04622//RIG-I-like receptor signaling pathway	K12159;K12159	-	-	-
LOC106504051	797	717	707	508	488	461	30.38	27.87	25.63	15.04	15.27	15.82	27.96	15.3767	-0.862622	9.10858e-11	4.78749e-09	NOP14	PREDICTED: nucleolar protein 14 [Lipotes vexillifer]	-	-	-	-	-	-	-
MSTRG.5319	6845	8503	9192	13990	13521	12422	264.81	335.38	338.24	420.47	429.49	432.76	312.81	427.573	0.450885	9.23885e-11	4.83426e-09	env	env protein [Sus scrofa]	-	-	-	-	-	-	-
LOC100628075	1126	1187	1199	916	870	827	15.41	16.56	15.6	9.74	9.77	10.19	15.8567	9.9	-0.679589	9.2739e-11	4.83426e-09	NCOR1	PREDICTED: nuclear receptor corepressor 1 isoform X9 [Bubalus bubalis]	Human Diseases;Organismal Systems;Human Diseases	Cancers;Endocrine system;Drug resistance	ko05202//Transcriptional misregulation in cancers;ko04919//Thyroid hormone signaling pathway;ko01522//Endocrine resistance	K04650;K04650;K04650	-	-	-
LOC100627864	106	102	114	254	247	269	7.05	6.92	7.07	13.09	13.5	16.02	7.01333	14.2033	1.01806	9.81744e-11	5.09662e-09	LAT2	PREDICTED: linker for activation of T-cells family member 2 isoform X2 [Sus scrofa]	-	-	-	-	-	-	-
LOC399527	641	541	667	1189	1105	1020	17.05	14.67	16.87	24.57	24.13	24.43	16.1967	24.3767	0.589804	1.01755e-10	5.26094e-09	CPT1A	carnitine O-palmitoyltransferase 1, liver isoform [Sus scrofa]	Organismal Systems;Environmental Information Processing;Human Diseases;Organismal Systems;Organismal Systems;Organismal Systems;Metabolism;Metabolism	Environmental adaptation;Signal transduction;Endocrine and metabolic diseases;Endocrine system;Endocrine system;Endocrine system;Global and overview maps;Lipid metabolism	ko04714//Thermogenesis;ko04152//AMPK signaling pathway;ko04931//Insulin resistance;ko04922//Glucagon signaling pathway;ko03320//PPAR signaling pathway;ko04920//Adipocytokine signaling pathway;ko01212//Fatty acid metabolism;ko00071//Fatty acid degradation	K08765;K08765;K08765;K08765;K08765;K08765;K08765;K08765	-	-	-
LOC100153486	364	292	312	779	649	574	17.29	14.14	14.09	28.74	25.31	24.55	15.1733	26.2	0.788029	1.02336e-10	5.26949e-09	NFKBIE	PREDICTED: LOW QUALITY PROTEIN: NF-kappa-B inhibitor epsilon [Sus scrofa]	Human Diseases;Organismal Systems;Organismal Systems;Organismal Systems;Organismal Systems;Organismal Systems;Organismal Systems	Infectious diseases;Immune system;Nervous system;Immune system;Immune system;Immune system;Endocrine system	ko05169//Epstein-Barr virus infection;ko04659//Th17 cell differentiation;ko04722//Neurotrophin signaling pathway;ko04660//T cell receptor signaling pathway;ko04658//Th1 and Th2 cell differentiation;ko04662//B cell receptor signaling pathway;ko04920//Adipocytokine signaling pathway	K05872;K05872;K05872;K05872;K05872;K05872;K05872	-	-	-
LOC110260904	39	42	42	121	142	146	0.97	1.06	0.99	2.33	2.89	3.26	1.00667	2.82667	1.48952	1.04923e-10	5.38079e-09	OSGIN1	PREDICTED: oxidative stress-induced growth inhibitor 1 [Ceratotherium simum simum]	-	-	-	-	-	-	-
LOC100620350	39	32	29	121	149	104	1.22	0.97	0.8	2.75	3.58	2.97	0.996667	3.1	1.63709	1.07283e-10	5.47963e-09	CHRD	PREDICTED: LOW QUALITY PROTEIN: chordin [Sus scrofa]	Environmental Information Processing	Signal transduction	ko04350//TGF-beta signaling pathway	K04657	-	-	-
LOC397538	476	612	674	1232	1051	968	15.53	20.36	20.92	31.23	28.15	28.44	18.9367	29.2733	0.628405	1.0965e-10	5.57804e-09	ME1	PREDICTED: NADP-dependent malic enzyme [Sus scrofa]	Metabolism;Metabolism;Organismal Systems;Metabolism	Global and overview maps;Global and overview maps;Endocrine system;Carbohydrate metabolism	ko01100//Metabolic pathways;ko01200//Carbon metabolism;ko03320//PPAR signaling pathway;ko00620//Pyruvate metabolism	K00029;K00029;K00029;K00029	-	-	-
LOC100525644	3276	5218	5485	3031	2572	2820	120.59	162.94	161.9	84.82	71.72	82.22	148.477	79.5867	-0.899638	1.10604e-10	5.60301e-09	SLC38A2	sodium-coupled neutral amino acid transporter 2 [Sus scrofa]	Organismal Systems;Organismal Systems;Organismal Systems	Nervous system;Digestive system;Nervous system	ko04724//Glutamatergic synapse;ko04974//Protein digestion and absorption;ko04727//GABAergic synapse	K14207;K14207;K14207	-	-	-
LOC100521367	681	594	619	1245	1202	1016	52.68	46.84	45.54	74.81	76.34	70.77	48.3533	73.9733	0.61339	1.11025e-10	5.60301e-09	SPR	PREDICTED: sepiapterin reductase [Sus scrofa]	Metabolism;Metabolism	Global and overview maps;Metabolism of cofactors and vitamins	ko01100//Metabolic pathways;ko00790//Folate biosynthesis	K00072;K00072	-	-	-
LOC100522643	1414	1227	1351	970	936	904	22.26	19.69	20.23	11.86	12.1	12.81	20.7267	12.2567	-0.757921	1.12782e-10	5.66908e-09	PLXNB1	PREDICTED: LOW QUALITY PROTEIN: plexin-B1 [Camelus bactrianus]	Organismal Systems	Development	ko04360//Axon guidance	K06821	-	-	-
LOC406190	1216	1399	1369	1088	984	871	33.89	36.94	33.56	21.66	21.88	20.8	34.7967	21.4467	-0.698196	1.17094e-10	5.86259e-09	GAK	PREDICTED: putative tyrosine-protein phosphatase auxilin isoform X1 [Sus scrofa]	Cellular Processes	Transport and catabolism	ko04144//Endocytosis	K09526	-	-	-
LOC100519699	3153	3566	3819	5879	5251	5177	20.07	23.11	23.11	29.05	27.42	29.64	22.0967	28.7033	0.37739	1.30015e-10	6.48387e-09	CTNND1	PREDICTED: catenin delta-1 isoform X1 [Sus scrofa]	Environmental Information Processing;Organismal Systems;Cellular Processes	Signal transduction;Immune system;Cellular community - eukaryotes	ko04015//Rap1 signaling pathway;ko04670//Leukocyte transendothelial migration;ko04520//Adherens junction	K05690;K05690;K05690	-	-	-
LOC100739567	1365	1311	1404	971	1003	976	45.65	44.87	43.15	24.45	27.14	29.6	44.5567	27.0633	-0.719302	1.44282e-10	7.16713e-09	Ccnl2	PREDICTED: cyclin-L2 isoform X1 [Bubalus bubalis]	-	-	-	-	-	-	-
LOC100522738	200	225	255	505	427	418	3.25	3.73	3.93	6.38	5.7	6.1	3.63667	6.06	0.736701	1.53724e-10	7.60634e-09	RBMS2	PREDICTED: RNA-binding motif, single-stranded-interacting protein 2 [Sus scrofa]	-	-	-	-	-	-	-
LOC100152157	129	167	172	368	322	321	4.97	6.56	6.31	11.02	10.19	11.16	5.94667	10.79	0.859542	1.61584e-10	7.96413e-09	POLR3GL	PREDICTED: DNA-directed RNA polymerase III subunit RPC7-like [Sus scrofa]	Metabolism;Human Diseases;Metabolism;Metabolism;Organismal Systems;Genetic Information Processing	Global and overview maps;Infectious diseases;Nucleotide metabolism;Nucleotide metabolism;Immune system;Transcription	ko01100//Metabolic pathways;ko05169//Epstein-Barr virus infection;ko00230//Purine metabolism;ko00240//Pyrimidine metabolism;ko04623//Cytosolic DNA-sensing pathway;ko03020//RNA polymerase	K03024;K03024;K03024;K03024;K03024;K03024	-	-	-
LOC100514839	7229	5837	6470	4935	4687	4269	54.73	45.05	46.59	29.02	29.13	29.1	48.79	29.0833	-0.746393	1.76803e-10	8.68047e-09	LRP1	PREDICTED: prolow-density lipoprotein receptor-related protein 1 [Balaenoptera acutorostrata scammoni]	Human Diseases;Human Diseases;Organismal Systems	Neurodegenerative diseases;Infectious diseases;Digestive system	ko05010//Alzheimer disease;ko05144//Malaria;ko04979//Cholesterol metabolism	K04550;K04550;K04550	GO:0005774//vacuolar membrane;GO:0005924//cell-substrate adherens junction;GO:0016021//integral component of membrane;GO:0043234//protein complex	GO:0003723//RNA binding;GO:0005515//protein binding	GO:0006909//phagocytosis;GO:0010517//regulation of phospholipase activity;GO:0010642//negative regulation of platelet-derived growth factor receptor signaling pathway;GO:0010874//regulation of cholesterol efflux;GO:0014910//regulation of smooth muscle cell migration;GO:0016125//sterol metabolic process;GO:0032970//regulation of actin filament-based process;GO:0048844//artery morphogenesis
LOC100739491	438	475	482	853	876	740	12.14	13.42	12.71	18.36	19.93	18.46	12.7567	18.9167	0.568406	1.9958e-10	9.76091e-09	SEC24D	PREDICTED: protein transport protein Sec24D isoform X1 [Tursiops truncatus]	Genetic Information Processing	Folding, sorting and degradation	ko04141//Protein processing in endoplasmic reticulum	K14007	-	-	-
LOC449528	6638	6514	6844	5506	5504	4982	138.6	138.47	135.81	89.01	94.04	93.31	137.627	92.12	-0.579174	2.0763e-10	1.01037e-08	EIF4G1	PREDICTED: eukaryotic translation initiation factor 4 gamma 1 isoform X4 [Sus scrofa]	Genetic Information Processing;Human Diseases	Translation;Cardiovascular diseases	ko03013//RNA transport;ko05416//Viral myocarditis	K03260;K03260	-	-	-
LOC102161224	143	173	182	80	79	75	1.72	2.13	2.09	0.75	0.78	0.81	1.98	0.78	-1.34395	2.08184e-10	1.01037e-08	CFAP54	PREDICTED: cilia- and flagella-associated protein 54 [Orcinus orca]	-	-	-	-	-	-	-
LOC595127	840	988	1076	1744	1545	1557	70.27	84.27	85.61	113.34	106.12	117.29	80.05	112.25	0.487742	2.11581e-10	1.02294e-08	ARL6IP5	PRA1 family protein 3 [Sus scrofa]	-	-	-	-	-	-	-
LOC396816	2723	2346	2615	4567	4379	3880	285.08	247.62	256.68	365.47	368.17	359.93	263.127	364.523	0.470254	2.25864e-10	1.08784e-08	AKR1B1	aldose reductase [Sus scrofa]	Metabolism;Metabolism;Metabolism;Metabolism;Metabolism;Metabolism	Global and overview maps;Lipid metabolism;Carbohydrate metabolism;Carbohydrate metabolism;Metabolism of cofactors and vitamins;Carbohydrate metabolism	ko01100//Metabolic pathways;ko00561//Glycerolipid metabolism;ko00051//Fructose and mannose metabolism;ko00052//Galactose metabolism;ko00790//Folate biosynthesis;ko00040//Pentose and glucuronate interconversions	K00011;K00011;K00011;K00011;K00011;K00011	-	-	-
LOC100151766	253	224	271	492	510	470	13.71	12.34	13.77	20.05	21.9	21.39	13.2733	21.1133	0.669624	2.28869e-10	1.09814e-08	FRRS1	ferric-chelate reductase 1 precursor [Sus scrofa]	-	-	-	-	-	-	-
LOC100519703	746	763	827	1361	1323	1166	28.14	29.35	29.67	39.89	40.98	39.61	29.0533	40.16	0.467056	2.34975e-10	1.12318e-08	F2RL1	PREDICTED: proteinase-activated receptor 2 [Sus scrofa]	Environmental Information Processing;Organismal Systems;Human Diseases	Signaling molecules and interaction;Sensory system;Infectious diseases	ko04080//Neuroactive ligand-receptor interaction;ko04750//Inflammatory mediator regulation of TRP channels;ko05143//African trypanosomiasis	K04234;K04234;K04234	-	-	-
LOC733596	565	592	662	424	382	416	20.19	21.22	21.87	11.85	11.69	13.54	21.0933	12.36	-0.771108	2.38489e-10	1.13569e-08	PLAGL1	zinc finger protein PLAGL1 [Sus scrofa]	-	-	-	-	-	-	-
LOC100154343	1062	1252	1251	943	895	731	21.73	25.95	24.25	14.86	15.13	13.33	23.9767	14.44	-0.73156	2.59068e-10	1.22907e-08	Ablim1	PREDICTED: actin-binding LIM protein 1 isoform X3 [Sus scrofa]	Organismal Systems	Development	ko04360//Axon guidance	K07520	-	-	-
LOC100519994	23	19	13	95	82	81	1.58	1.69	0.84	5.12	4.87	4.95	1.37	4.98	1.86197	2.82081e-10	1.33325e-08	CKMT1	PREDICTED: creatine kinase U-type, mitochondrial isoform X1 [Sus scrofa]	Metabolism;Metabolism	Global and overview maps;Amino acid metabolism	ko01100//Metabolic pathways;ko00330//Arginine and proline metabolism	K00933;K00933	-	-	-
MSTRG.1207	68	47	42	170	167	157	30.6	21.29	18.03	58.88	61.38	62.98	23.3067	61.08	1.38996	3.11868e-10	1.46856e-08	--	PREDICTED: mitochondrial inner membrane protein COX18 isoform X1 [Sus scrofa]	-	-	-	-	-	-	-
LOC100621453	606	551	627	421	411	374	15.19	14.1	14.95	8.2	8.47	8.45	14.7467	8.37333	-0.816515	3.16926e-10	1.48685e-08	FANCA	PREDICTED: Fanconi anemia group A protein isoform X2 [Sus scrofa]	Genetic Information Processing	Replication and repair	ko03460//Fanconi anemia pathway	K10888	-	-	-
LOC100514796	5648	6046	5912	9563	9705	8229	1307.58	1428.82	1303.26	1726.9	1852.31	1721.3	1346.55	1766.84	0.391897	3.33276e-10	1.55779e-08	RPL35A	60S ribosomal protein L35a [Homo sapiens]	Genetic Information Processing	Translation	ko03010//Ribosome	K02917	GO:0015934//large ribosomal subunit;GO:0031988//membrane-bounded vesicle;GO:0043231//intracellular membrane-bounded organelle	GO:0003723//RNA binding;GO:0005198//structural molecule activity	GO:0000956//nuclear-transcribed mRNA catabolic process;GO:0006412//translation;GO:0006613//cotranslational protein targeting to membrane;GO:0016032//viral process;GO:0016072//rRNA metabolic process;GO:0022613//ribonucleoprotein complex biogenesis;GO:0032774//RNA biosynthetic process;GO:0043624//cellular protein complex disassembly
LOC100626046	430	349	374	815	740	671	40.88	35.71	34.75	63.28	62.63	62.09	37.1133	62.6667	0.755761	3.4576e-10	1.6102e-08	SYNGR1	synaptogyrin-1 [Sus scrofa]	-	-	-	-	-	-	-
LOC100312961	1323	1768	2017	3139	3101	2853	89.57	122.03	129.87	165.09	172.36	173.93	113.823	170.46	0.582637	3.53772e-10	1.64147e-08	ASNS	asparagine synthetase [Sus scrofa]	Metabolism;Metabolism	Global and overview maps;Amino acid metabolism	ko01100//Metabolic pathways;ko00250//Alanine, aspartate and glutamate metabolism	K01953;K01953	-	-	-
LOC100518270	18	17	23	91	80	81	1.27	1.23	1.54	4.95	4.47	5.15	1.34667	4.85667	1.85057	3.82877e-10	1.77004e-08	RHEX	PREDICTED: uncharacterized protein C1orf186 homolog isoform X1 [Sus scrofa]	-	-	-	-	-	-	-
LOC100621090	341	380	391	693	650	649	20.43	23.21	22.28	32.25	31.97	35.01	21.9733	33.0767	0.59006	3.86458e-10	1.78009e-08	GADD45B	PREDICTED: growth arrest and DNA damage-inducible protein GADD45 beta [Sus scrofa]	Human Diseases;Environmental Information Processing;Human Diseases;Human Diseases;Cellular Processes;Human Diseases;Human Diseases;Cellular Processes;Environmental Information Processing;Cellular Processes;Environmental Information Processing;Human Diseases;Human Diseases;Human Diseases;Cellular Processes;Human Diseases;Human Diseases;Human Diseases;Human Diseases;Human Diseases;Human Diseases;Hu…	Cancers;Signal transduction;Cancers;Cancers;Cell growth and death;Cancers;Cancers;Cell growth and death;Signal transduction;Cell growth and death;Signal transduction;Cancers;Cancers;Cancers;Cell growth and death;Cancers;Cancers;Cancers;Cancers;Cancers;Cancers;Cancers	ko05200//Pathways in cancer;ko04010//MAPK signaling pathway;ko05202//Transcriptional misregulation in cancers;ko05225//Hepatocellular carcinoma;ko04218//Cellular senescence;ko05226//Gastric cancer;ko05224//Breast cancer;ko04210//Apoptosis;ko04068//FoxO signaling pathway;ko04110//Cell cycle;ko04064//NF-kappa B signaling pathway;ko05222//Small cell lung cancer;ko05210//Colorectal cancer;ko05220//Ch…	K04402;K04402;K04402;K04402;K04402;K04402;K04402;K04402;K04402;K04402;K04402;K04402;K04402;K04402;K04402;K04402;K04402;K04402;K04402;K04402;K04402;K04402	-	-	-
LOC110260406	7234	5739	6374	4871	4646	4152	59.35	48	49.73	31.04	31.29	30.67	52.36	31	-0.756197	3.89604e-10	1.78809e-08	EPPK1	PREDICTED: LOW QUALITY PROTEIN: epiplakin [Bos taurus]	-	-	-	-	-	-	-
LOC100525383	381	245	277	721	717	616	41.66	27.31	28.81	61.25	64.37	60.66	32.5933	62.0933	0.929861	3.99537e-10	1.82705e-08	Ccdc85b	PREDICTED: coiled-coil domain-containing protein 85B [Sus scrofa]	-	-	-	-	-	-	-
LOC110260656	1916	1686	1893	1354	1411	1242	10.2	9.15	9.58	5.6	6.17	5.95	9.64333	5.90667	-0.707188	4.35932e-10	1.98631e-08	KMT2D	PREDICTED: LOW QUALITY PROTEIN: histone-lysine N-methyltransferase 2D [Equus caballus]	Human Diseases;Metabolism	Endocrine and metabolic diseases;Amino acid metabolism	ko04934//Cushing syndrome;ko00310//Lysine degradation	K09187;K09187	-	-	-
LOC396676	225	129	151	444	438	414	16.14	9.45	10.25	24.72	25.74	26.59	11.9467	25.6833	1.10422	4.45894e-10	2.02442e-08	ST6GALNAC4	ST6GalNAc IV [Sus scrofa]	Metabolism;Metabolism	Global and overview maps;Glycan biosynthesis and metabolism	ko01100//Metabolic pathways;ko00604//Glycosphingolipid biosynthesis - ganglio series	K03374;K03374	-	-	-
LOC397022	18238	16188	17640	29333	28775	25367	1377.98	1246.99	1267.61	1721.71	1785.01	1725.94	1297.53	1744.22	0.426818	5.26112e-10	2.38009e-08	EEF1G	PREDICTED: elongation factor 1-gamma [Sus scrofa]	Human Diseases	Infectious diseases	ko05134//Legionellosis	K03233	-	-	-
LOC397603	2601	2087	2341	4349	4316	3700	163.19	133.5	139.69	211.97	222.33	209.05	145.46	214.45	0.560019	5.35147e-10	2.41235e-08	IDH2	isocitrate dehydrogenase [NADP], mitochondrial [Sus scrofa]	Metabolism;Metabolism;Cellular Processes;Metabolism;Human Diseases;Metabolism;Metabolism;Metabolism	Global and overview maps;Global and overview maps;Transport and catabolism;Global and overview maps;Cancers;Metabolism of other amino acids;Carbohydrate metabolism;Global and overview maps	ko01100//Metabolic pathways;ko01200//Carbon metabolism;ko04146//Peroxisome;ko01230//Biosynthesis of amino acids;ko05230//Central carbon metabolism in cancer;ko00480//Glutathione metabolism;ko00020//Citrate cycle (TCA cycle);ko01210//2-Oxocarboxylic acid metabolism	K00031;K00031;K00031;K00031;K00031;K00031;K00031;K00031	-	-	-
LOC733671	14779	14411	15391	23369	23441	20859	1900.55	1870.31	1872.2	2334.56	2471.45	2405.57	1881.02	2403.86	0.353838	5.39629e-10	2.41636e-08	RPS3	40S ribosomal protein S3 isoform 1 [Homo sapiens]	Genetic Information Processing	Translation	ko03010//Ribosome	K02985	-	-	-
LOC100525134	314	427	413	244	235	214	6.29	9.09	8.2	3.82	3.92	3.94	7.86	3.89333	-1.01352	5.39852e-10	2.41636e-08	TRMT9B	PREDICTED: probable tRNA methyltransferase 9-like protein isoform X1 [Sus scrofa]	-	-	-	-	-	-	-
LOC100521291	273	261	250	539	520	459	16.53	16.11	14.39	25.35	25.85	25.02	15.6767	25.4067	0.696588	5.5289e-10	2.46601e-08	Cdk5rap3	PREDICTED: CDK5 regulatory subunit-associated protein 3 [Sus scrofa]	-	-	-	-	-	-	-
LOC397411	46	96	75	221	213	192	4.19	8.91	6.5	15.64	15.93	15.75	6.53333	15.7733	1.2716	5.6975e-10	2.53229e-08	MMP7	matrilysin [Sus scrofa]	Environmental Information Processing	Signal transduction	ko04310//Wnt signaling pathway	K01397	-	-	-
LOC100516425	496	463	461	317	325	254	12.43	11.83	10.99	6.17	6.69	5.73	11.75	6.19667	-0.923096	5.73574e-10	2.54037e-08	TCOF1	PREDICTED: treacle protein [Sus scrofa]	Genetic Information Processing	Translation	ko03008//Ribosome biogenesis in eukaryotes	K14562	-	-	-
LOC106507531	85	73	73	228	189	179	3.56	3.12	2.9	7.43	6.48	6.74	3.19333	6.88333	1.10804	5.76805e-10	2.54578e-08	C1RL	PREDICTED: complement C1r subcomponent-like protein [Balaenoptera acutorostrata scammoni]	-	-	-	-	-	-	-
LOC100625920	375	388	432	740	713	643	28.07	29.61	30.76	43.03	43.82	43.35	29.48	43.4	0.557959	6.18815e-10	2.72171e-08	ADA	PREDICTED: adenosine deaminase isoform X2 [Camelus ferus]	Metabolism;Metabolism;Human Diseases	Global and overview maps;Nucleotide metabolism;Immune diseases	ko01100//Metabolic pathways;ko00230//Purine metabolism;ko05340//Primary immunodeficiency	K01488;K01488;K01488	-	-	-
LOC399500	174	214	241	125	105	94	17.65	22.14	23.26	9.85	8.75	8.59	21.0167	9.06333	-1.21342	6.22659e-10	2.72553e-08	IL6	interleukin-6 precursor [Sus scrofa]	Human Diseases;Environmental Information Processing;Environmental Information Processing;Human Diseases;Human Diseases;Human Diseases;Human Diseases;Human Diseases;Human Diseases;Human Diseases;Environmental Information Processing;Organismal Systems;Cellular Processes;Human Diseases;Human Diseases;Human Diseases;Environmental Information Processing;Organismal Systems;Organismal Systems;Environmen…	Cancers;Signal transduction;Signaling molecules and interaction;Infectious diseases;Infectious diseases;Infectious diseases;Infectious diseases;Infectious diseases;Infectious diseases;Cancers;Signal transduction;Immune system;Cell growth and death;Endocrine and metabolic diseases;Infectious diseases;Infectious diseases;Signal transduction;Immune system;Immune system;Signal transduction;Infectious…	ko05200//Pathways in cancer;ko04151//PI3K-Akt signaling pathway;ko04060//Cytokine-cytokine receptor interaction;ko05166//HTLV-I infection;ko05163//Human cytomegalovirus infection;ko05168//Herpes simplex infection;ko05167//Kaposi sarcoma-associated herpesvirus infection;ko05152//Tuberculosis;ko05164//Influenza A;ko05202//Transcriptional misregulation in cancers;ko04630//Jak-STAT signaling pathway;…	K05405;K05405;K05405;K05405;K05405;K05405;K05405;K05405;K05405;K05405;K05405;K05405;K05405;K05405;K05405;K05405;K05405;K05405;K05405;K05405;K05405;K05405;K05405;K05405;K05405;K05405;K05405;K05405;K05405;K05405;K05405;K05405;K05405;K05405;K05405;K05405;K05405;K05405;K05405;K05405;K05405;K05405	-	-	-
LOC102161799	1089	997	1031	829	689	690	30.7	28.63	27.67	18.14	15.89	17.48	29	17.17	-0.756163	6.25259e-10	2.72553e-08	IPO9	PREDICTED: importin-9 isoform X1 [Condylura cristata]	-	-	-	-	-	-	-
LOC100521318	1943	1844	1952	3244	3130	2752	53.47	51.64	50.8	69.6	70.96	68.42	51.97	69.66	0.422651	6.26139e-10	2.72553e-08	GPT2	PREDICTED: alanine aminotransferase 2 [Sus scrofa]	Metabolism;Metabolism;Metabolism;Metabolism;Metabolism;Metabolism	Global and overview maps;Global and overview maps;Global and overview maps;Amino acid metabolism;Amino acid metabolism;Global and overview maps	ko01100//Metabolic pathways;ko01200//Carbon metabolism;ko01230//Biosynthesis of amino acids;ko00250//Alanine, aspartate and glutamate metabolism;ko00220//Arginine biosynthesis;ko01210//2-Oxocarboxylic acid metabolism	K00814;K00814;K00814;K00814;K00814;K00814	-	-	-
LOC100624157	40062	35933	38997	64145	63081	55403	773.27	707.11	715.9	961.82	999.66	962.98	732.093	974.82	0.413108	6.3456e-10	2.75273e-08	RPS2	40S ribosomal protein S2 [Bos taurus]	Genetic Information Processing	Translation	ko03010//Ribosome	K02981	-	-	-
LOC100523287	962	1052	1051	842	740	705	24.45	27.22	25.43	16.63	15.55	16.21	25.7	16.13	-0.672022	6.61152e-10	2.8583e-08	PKP4	PREDICTED: plakophilin-4 isoform X4 [Sus scrofa]	-	-	-	-	-	-	-
LOC106504077	2532	2800	2786	2318	2172	2018	16.34	18.43	17.1	11.62	11.51	11.73	17.29	11.62	-0.573328	6.74983e-10	2.90817e-08	Macf1	PREDICTED: microtubule-actin cross-linking factor 1 isoform X23 [Sus scrofa]	-	-	-	-	-	-	-
LOC780426	580	493	561	1040	1056	864	45.2	36.38	41.67	64.53	65.08	58.86	41.0833	62.8233	0.612747	7.56925e-10	3.25016e-08	CCND3	PREDICTED: G1/S-specific cyclin-D3 [Felis catus]	Human Diseases;Environmental Information Processing;Human Diseases;Human Diseases;Cellular Processes;Human Diseases;Environmental Information Processing;Cellular Processes;Human Diseases;Environmental Information Processing;Environmental Information Processing;Cellular Processes;Cellular Processes	Cancers;Signal transduction;Infectious diseases;Infectious diseases;Cellular community - eukaryotes;Cancers;Signal transduction;Cell growth and death;Infectious diseases;Signal transduction;Signal transduction;Cell growth and death;Cell growth and death	ko05200//Pathways in cancer;ko04151//PI3K-Akt signaling pathway;ko05165//Human papillomavirus infection;ko05166//HTLV-I infection;ko04510//Focal adhesion;ko05203//Viral carcinogenesis;ko04630//Jak-STAT signaling pathway;ko04218//Cellular senescence;ko05162//Measles;ko04390//Hippo signaling pathway;ko04310//Wnt signaling pathway;ko04110//Cell cycle;ko04115//p53 signaling pathway	K10152;K10152;K10152;K10152;K10152;K10152;K10152;K10152;K10152;K10152;K10152;K10152;K10152	-	-	-
LOC100625944	119	137	177	314	324	315	16.23	20.34	20.17	28.22	27.59	31.7	18.9133	29.17	0.625082	7.74842e-10	3.31585e-08	RGCC	regulator of cell cycle RGCC [Sus scrofa]	-	-	-	-	-	-	-
LOC100626833	397	507	567	348	277	287	12.62	16.58	16.61	8.52	7.16	8.38	15.27	8.02	-0.929026	7.84147e-10	3.34438e-08	DDX46	PREDICTED: probable ATP-dependent RNA helicase DDX46 [Mustela putorius furo]	Genetic Information Processing	Transcription	ko03040//Spliceosome	K12811	-	-	-
LOC100156543	409	368	415	821	868	617	27.63	25.64	26.76	43.1	47.87	37.21	26.6767	42.7267	0.679558	7.92268e-10	3.36767e-08	OGFOD2	PREDICTED: 2-oxoglutarate and iron-dependent oxygenase domain-containing protein 2 [Sus scrofa]	-	-	-	-	-	-	-
LOC100517288	13378	10525	12220	9328	8780	7930	106.2	85.18	92.23	57.51	57.2	56.69	94.5367	57.1333	-0.726541	8.20332e-10	3.4753e-08	HSPG2	PREDICTED: LOW QUALITY PROTEIN: basement membrane-specific heparan sulfate proteoglycan core protein [Camelus dromedarius]	Human Diseases;Human Diseases;Environmental Information Processing	Cancers;Infectious diseases;Signaling molecules and interaction	ko05205//Proteoglycans in cancer;ko05161//Hepatitis B;ko04512//ECM-receptor interaction	K06255;K06255;K06255	-	-	-
LOC100515289	179	201	192	412	441	331	17.28	19.79	17.63	30.9	34.96	28.78	18.2333	31.5467	0.790909	8.61257e-10	3.63651e-08	BLVRA	PREDICTED: biliverdin reductase A [Sus scrofa]	Metabolism;Metabolism	Global and overview maps;Metabolism of cofactors and vitamins	ko01100//Metabolic pathways;ko00860//Porphyrin and chlorophyll metabolism	K00214;K00214	GO:0031988//membrane-bounded vesicle;GO:0044424//intracellular part	GO:0003824//catalytic activity;GO:0046914//transition metal ion binding	GO:0006787//porphyrin-containing compound catabolic process;GO:0044710//single-organism metabolic process
LOC100152541	223	197	152	490	462	373	10.02	8.94	6.46	17.03	17.05	15.11	8.47333	16.3967	0.952401	8.81194e-10	3.70052e-08	PQLC1	PREDICTED: PQ-loop repeat-containing protein 1 isoform X1 [Sus scrofa]	-	-	-	-	-	-	-
LOC100512630	529	661	633	434	417	387	9.47	12.05	10.77	6.03	6.13	6.23	10.7633	6.13	-0.812166	8.82259e-10	3.70052e-08	CLASP2	PREDICTED: CLIP-associating protein 2 isoform X5 [Ceratotherium simum simum]	-	-	-	-	-	-	-
LOC100626537	810	631	695	1364	1408	1222	40.04	31.88	32.71	52.49	57.16	54.48	34.8767	54.71	0.649542	9.1471e-10	3.82397e-08	EML2	PREDICTED: echinoderm microtubule-associated protein-like 2 isoform X1 [Canis lupus familiaris]	-	-	-	-	-	-	-
LOC100154565	208	191	227	437	407	381	14.2	13.29	14.74	23.18	22.81	23.42	14.0767	23.1367	0.716875	9.46093e-10	3.94216e-08	Rhov	rho-related GTP-binding protein RhoV [Sus scrofa]	-	-	-	-	-	-	-
LOC100620926	375	351	472	259	259	216	5.52	5.29	6.63	2.95	3.13	2.86	5.81333	2.98	-0.964053	9.71205e-10	4.03353e-08	Taf1	PREDICTED: transcription initiation factor TFIID subunit 1 isoform X1 [Tursiops truncatus]	Genetic Information Processing	Transcription	ko03022//Basal transcription factors	K03125	-	-	-
LOC100622743	20	19	22	90	83	78	0.34	0.39	0.37	1.26	1.29	1.33	0.366667	1.29333	1.81855	9.80215e-10	4.05764e-08	RAB11FIP5	PREDICTED: rab11 family-interacting protein 5 isoform X1 [Sus scrofa]	Cellular Processes	Transport and catabolism	ko04144//Endocytosis	K12484	-	-	-
LOC110255317	24929	24096	25075	39137	39589	34908	2396.92	2362.1	2293.05	2923.3	3125.23	3022.49	2350.69	3023.67	0.363218	1.05879e-09	4.36865e-08	RPL7A	PREDICTED: 60S ribosomal protein L7a [Camelus dromedarius]	Genetic Information Processing	Translation	ko03010//Ribosome	K02936	-	-	-
LOC100622208	490	555	561	407	370	321	18.69	21.85	20.93	13.24	12.22	11.74	20.49	12.4	-0.72458	1.1435e-09	4.69978e-08	RBM23	PREDICTED: probable RNA-binding protein 23 [Sus scrofa]	-	-	-	-	-	-	-
LOC100519062	525	673	620	1185	1015	984	4.93	6.45	5.55	8.66	7.84	8.33	5.64333	8.27667	0.552502	1.14647e-09	4.69978e-08	MAP1B	PREDICTED: microtubule-associated protein 1B isoform X1 [Sus scrofa]	-	-	-	-	-	-	-
LOC100157848	5881	5915	6317	9709	8955	8203	351.32	360.57	359.28	450.75	439.33	441.49	357.057	443.857	0.313941	1.21234e-09	4.95379e-08	HMGA1	high mobility group protein HMG-I/HMG-Y isoform 2 [Sus scrofa]	-	-	-	-	-	-	-
LOC100156043	94	78	81	217	206	200	9.56	8.09	7.84	17.15	17.2	18.32	8.49667	17.5567	1.04705	1.22259e-09	4.97962e-08	Cib2	PREDICTED: calcium and integrin-binding family member 2 isoform X1 [Ceratotherium simum simum]	-	-	-	-	-	-	-
LOC100154412	12	9	13	72	69	52	0.36	0.27	0.34	1.56	1.69	1.32	0.323333	1.52333	2.23614	1.2452e-09	5.05542e-08	Ap3b2	PREDICTED: AP-3 complex subunit beta-2 isoform X1 [Ovis aries musimon]	Cellular Processes	Transport and catabolism	ko04142//Lysosome	K12397	-	-	-
LOC100135037	30	28	29	106	101	97	2.39	2.36	2.22	6.69	6.69	7.03	2.32333	6.80333	1.55005	1.24964e-09	5.05723e-08	HLA-B	MHC class I antigen [Sus scrofa]	Human Diseases;Human Diseases;Human Diseases;Cellular Processes;Human Diseases;Human Diseases;Human Diseases;Human Diseases;Cellular Processes;Cellular Processes;Environmental Information Processing;Organismal Systems;Human Diseases;Organismal Systems;Human Diseases;Human Diseases;Human Diseases;Human Diseases	Infectious diseases;Infectious diseases;Infectious diseases;Transport and catabolism;Infectious diseases;Infectious diseases;Infectious diseases;Cancers;Cell growth and death;Transport and catabolism;Signaling molecules and interaction;Immune system;Cardiovascular diseases;Immune system;Immune diseases;Endocrine and metabolic diseases;Immune diseases;Immune diseases	ko05165//Human papillomavirus infection;ko05166//HTLV-I infection;ko05163//Human cytomegalovirus infection;ko04144//Endocytosis;ko05168//Herpes simplex infection;ko05169//Epstein-Barr virus infection;ko05167//Kaposi sarcoma-associated herpesvirus infection;ko05203//Viral carcinogenesis;ko04218//Cellular senescence;ko04145//Phagosome;ko04514//Cell adhesion molecules (CAMs);ko04650//Natural killer …	K06751;K06751;K06751;K06751;K06751;K06751;K06751;K06751;K06751;K06751;K06751;K06751;K06751;K06751;K06751;K06751;K06751;K06751	-	-	-
MSTRG.22998	154	143	165	319	353	302	34.07	32.26	34.72	54.83	64.12	60.17	33.6833	59.7067	0.825857	1.28526e-09	5.18485e-08	--	-	-	-	-	-	-	-	-
LOC100520131	1039	1145	1190	937	857	780	49.93	57.27	56.15	31.34	31.52	32	54.45	31.62	-0.784095	1.303e-09	5.23973e-08	OSR1	PREDICTED: protein odd-skipped-related 1 [Equus przewalskii]	-	-	-	-	-	-	-
LOC100153930	5711	4869	5120	9163	9016	8041	601.38	522.74	512.78	749.57	779.49	762.5	545.633	763.853	0.485364	1.5426e-09	6.18222e-08	S100A14	protein S100-A14 [Sus scrofa]	-	-	-	-	-	-	-
LOC780402	101	119	101	278	288	203	8.12	9.76	7.72	17.37	19.01	14.7	8.53333	17.0267	0.996615	1.54714e-09	6.18222e-08	SERPINF1	pigment epithelium-derived factor precursor [Sus scrofa]	Environmental Information Processing	Signal transduction	ko04310//Wnt signaling pathway	K19614	-	-	-
LOC100621096	135	108	153	291	330	275	5.96	4.86	6.43	9.99	11.97	10.94	5.75	10.9667	0.931491	1.56736e-09	6.24332e-08	SLC48A1	heme transporter HRG1 [Bos taurus]	-	-	-	-	-	-	-
LOC397337	218	205	234	462	411	389	24.64	23.62	25.16	40.57	38.14	39.6	24.4733	39.4367	0.688327	1.7546e-09	6.96727e-08	DHDH	trans-1,2-dihydrobenzene-1,2-diol dehydrogenase [Sus scrofa]	Metabolism;Metabolism	Xenobiotics biodegradation and metabolism;Carbohydrate metabolism	ko00980//Metabolism of xenobiotics by cytochrome P450;ko00040//Pentose and glucuronate interconversions	K00078;K00078	-	-	-
LOC100624059	670	579	638	421	447	394	16.5	14.35	15.3	8.1	9.09	9	15.3833	8.73	-0.817315	1.7744e-09	7.02386e-08	Taok2	PREDICTED: serine/threonine-protein kinase TAO2 isoform X3 [Canis lupus familiaris]	Environmental Information Processing	Signal transduction	ko04010//MAPK signaling pathway	K04429	-	-	-
MSTRG.11451	497	545	581	941	923	848	41.41	46.25	45.37	59.97	62.38	62.93	44.3433	61.76	0.477956	1.97804e-09	7.80557e-08	SERPINB6	PREDICTED: serpin B6 [Camelus ferus]	Human Diseases	Infectious diseases	ko05146//Amoebiasis	K13963	GO:0031988//membrane-bounded vesicle;GO:0032991//macromolecular complex;GO:0044421//extracellular region part;GO:0044424//intracellular part	-	-
LOC414397	5340	4237	4752	8485	8731	7640	1216.86	984.37	1029.9	1502.06	1633.5	1567.77	1077.04	1567.78	0.541644	1.98527e-09	7.80975e-08	RPS16	PREDICTED: 40S ribosomal protein S16 [Papio anubis]	Genetic Information Processing	Translation	ko03010//Ribosome	K02960	-	-	-
LOC100157887	2066	2668	2787	1982	1764	1795	35.49	46.14	45.13	26.3	24.82	27.62	42.2533	26.2467	-0.686931	2.00824e-09	7.87564e-08	SF3B1	PREDICTED: splicing factor 3B subunit 1 isoform X1 [Mustela putorius furo]	Genetic Information Processing	Transcription	ko03040//Spliceosome	K12828	-	-	-
LOC100737113	3795	3097	3347	2526	2563	2256	277.53	230.91	232.79	143.51	153.89	148.57	247.077	148.657	-0.732975	2.14047e-09	8.36833e-08	KRT17	PREDICTED: keratin, type I cytoskeletal 17 isoform X3 [Sus scrofa]	Organismal Systems;Human Diseases;Human Diseases	Endocrine system;Infectious diseases;Infectious diseases	ko04915//Estrogen signaling pathway;ko05130//Pathogenic Escherichia coli infection;ko05150//Staphylococcus aureus infection	K07604;K07604;K07604	-	-	-
LOC110260946	1974	1791	2008	1581	1495	1376	46.83	41.41	44.61	28.57	27.95	28.29	44.2833	28.27	-0.647492	2.14816e-09	8.37255e-08	Esrp2	PREDICTED: epithelial splicing regulatory protein 2 isoform X1 [Rousettus aegyptiacus]	-	-	-	-	-	-	-
LOC100625598	62	63	66	16	10	21	3	2.68	2.05	0.67	0.21	0.72	2.57667	0.533333	-2.2724	2.17046e-09	8.43352e-08	--	PREDICTED: uncharacterized protein LOC100625598 isoform X2 [Sus scrofa]	-	-	-	-	-	-	-
LOC102167536	2501	2289	2271	1911	1790	1578	143.5	128.06	118.12	81.48	81.68	79.93	129.893	81.03	-0.680799	2.21497e-09	8.58014e-08	U2AF2	PREDICTED: splicing factor U2AF 65 kDa subunit isoform X1 [Orycteropus afer afer]	Genetic Information Processing	Transcription	ko03040//Spliceosome	K12837	-	-	-
LOC100623151	4687	3846	4167	3310	3171	2765	110.31	92.29	93.28	60.52	61.28	58.6	98.6267	60.1333	-0.713813	2.29822e-09	8.87548e-08	INF2	PREDICTED: inverted formin-2 isoform X3 [Ovis aries musimon]	-	-	-	-	-	-	-
LOC110260604	605	433	453	303	269	279	17.44	12.66	12.36	6.82	6.37	7.24	14.1533	6.81	-1.05542	2.38738e-09	9.19178e-08	DENND6B	PREDICTED: protein DENND6B [Balaenoptera acutorostrata scammoni]	-	-	-	-	-	-	-
LOC100156502	1166	1135	1292	1015	865	849	21.78	21.62	22.96	14.73	13.27	14.28	22.12	14.0933	-0.650339	2.40027e-09	9.19945e-08	Foxa1	PREDICTED: hepatocyte nuclear factor 3-alpha [Sus scrofa]	-	-	-	-	-	-	-
LOC100157001	681	1007	1074	611	565	572	9.95	15	14.93	6.94	6.78	7.53	13.2933	7.08333	-0.908203	2.4039e-09	9.19945e-08	GOLGA4	PREDICTED: golgin subfamily A member 4 isoform X2 [Sus scrofa]	-	-	-	-	-	-	-
LOC100628131	632	757	741	551	456	484	10.39	12.67	11.58	7.04	6.14	7.15	11.5467	6.77667	-0.768829	2.42366e-09	9.24712e-08	KMT2E	PREDICTED: histone-lysine N-methyltransferase 2E isoform X1 [Sus scrofa]	Metabolism	Amino acid metabolism	ko00310//Lysine degradation	K09189	-	-	-
LOC100158127	1252	1098	1191	2088	1959	1808	62.61	56.15	56.74	81.05	80.85	81.79	58.5	81.23	0.473576	2.51044e-09	9.54947e-08	CNDP2	cytosolic non-specific dipeptidase [Sus scrofa]	Metabolism;Metabolism;Metabolism;Metabolism	Global and overview maps;Amino acid metabolism;Metabolism of other amino acids;Amino acid metabolism	ko01100//Metabolic pathways;ko00330//Arginine and proline metabolism;ko00410//beta-Alanine metabolism;ko00340//Histidine metabolism	K08660;K08660;K08660;K08660	-	-	-
LOC100518302	742	797	835	1430	1321	1126	38.05	41.67	40.74	56.97	55.61	52.01	40.1533	54.8633	0.450323	2.54384e-09	9.64756e-08	Litaf	PREDICTED: lipopolysaccharide-induced tumor necrosis factor-alpha factor [Sus scrofa]	Cellular Processes	Transport and catabolism	ko04142//Lysosome	K19363	-	-	-
LOC396602	305	364	384	724	639	550	16.59	19.09	18.14	28.49	29.12	26.87	17.94	28.16	0.650467	2.61353e-09	9.88225e-08	ST3GAL4	PREDICTED: CMP-N-acetylneuraminate-beta-galactosamide-alpha-2,3-sialyltransferase 4 isoform X2 [Ailuropoda melanoleuca]	Metabolism;Metabolism	Global and overview maps;Glycan biosynthesis and metabolism	ko01100//Metabolic pathways;ko00601//Glycosphingolipid biosynthesis - lacto and neolacto series	K03494;K03494	-	-	-
LOC780431	828	749	874	1412	1407	1239	45.07	41.72	45.38	59.57	63.03	60.78	44.0567	61.1267	0.472442	2.67074e-09	1.00685e-07	NDRG2	PREDICTED: protein NDRG2 isoform X1 [Camelus ferus]	-	-	-	-	-	-	-
LOC100523532	67	69	90	186	199	177	3.15	3.31	4.03	6.79	7.68	7.5	3.49667	7.32333	1.06652	2.68628e-09	1.00971e-07	ST6GALNAC6	PREDICTED: alpha-N-acetylgalactosaminide alpha-2,6-sialyltransferase 6 isoform X7 [Sus scrofa]	Metabolism;Metabolism	Global and overview maps;Glycan biosynthesis and metabolism	ko01100//Metabolic pathways;ko00604//Glycosphingolipid biosynthesis - ganglio series	K03376;K03376	-	-	-
LOC102164483	1173	1016	1052	841	757	700	39.13	34.55	33.29	21.74	20.73	21	35.6567	21.1567	-0.753059	2.73174e-09	1.02376e-07	ALS2CL	PREDICTED: ALS2 C-terminal-like protein [Sus scrofa]	-	-	-	-	-	-	-
LOC100525725	545	620	638	453	427	401	3.41	3.95	3.79	2.2	2.19	2.26	3.71667	2.21667	-0.745617	2.818e-09	1.05297e-07	MDN1	PREDICTED: midasin isoform X2 [Vicugna pacos]	Genetic Information Processing	Translation	ko03008//Ribosome biogenesis in eukaryotes	K14572	-	-	-
LOC100271903	557	472	499	993	964	810	26.11	22.09	22.12	36.04	36.94	34.43	23.44	35.8033	0.611121	2.96367e-09	1.10414e-07	TNIP1	TNFAIP3-interacting protein 1 [Sus scrofa]	-	-	-	-	-	-	-
LOC396987	539	416	507	924	934	843	111.66	87.86	99.89	148.7	158.86	157.26	99.8033	154.94	0.63455	2.99681e-09	1.11321e-07	WFDC2	WAP four-disulfide core domain protein 2 precursor [Sus scrofa]	-	-	-	-	-	-	-
LOC100154877	671	610	631	1141	1092	1022	36.01	33.38	32.22	47.57	48.15	49.44	33.87	48.3867	0.514602	3.07765e-09	1.1399e-07	PXDC1	PREDICTED: PX domain-containing protein 1 [Sus scrofa]	-	-	-	-	-	-	-
MSTRG.22265	4117	5501	5463	9361	8063	7463	153.6	208.31	192.73	271.12	246.95	250.27	184.88	256.113	0.470193	3.27262e-09	1.20858e-07	env	env protein [Sus scrofa]	-	-	-	-	-	-	-
LOC100625850	155	145	180	344	377	287	26.52	25.29	29.29	45.72	52.95	44.21	27.0333	47.6267	0.81703	3.29992e-09	1.21512e-07	H2AFJ	histone H2A.J [Homo sapiens]	Cellular Processes;Human Diseases;Human Diseases	Cell growth and death;Substance dependence;Immune diseases	ko04217//Necroptosis;ko05034//Alcoholism;ko05322//Systemic lupus erythematosus	K11251;K11251;K11251	-	-	-
LOC100037305	198	179	198	399	386	345	11	9.87	10.39	17.18	17.46	16.88	10.42	17.1733	0.720815	3.33941e-09	1.2261e-07	BIN1	PREDICTED: myc box-dependent-interacting protein 1 isoform X1 [Bubalus bubalis]	Cellular Processes;Organismal Systems	Transport and catabolism;Immune system	ko04144//Endocytosis;ko04666//Fc gamma R-mediated phagocytosis	K12562;K12562	-	-	-
LOC100736886	1067	1059	1095	837	837	762	20.04	20.86	19.52	12.46	13.15	13.05	20.14	12.8867	-0.644185	3.35537e-09	1.2284e-07	ZSWIM8	PREDICTED: zinc finger SWIM domain-containing protein 8 isoform X1 [Equus przewalskii]	-	-	-	-	-	-	-
LOC100625759	156	143	167	332	337	287	16.47	15.4	16.77	27.23	29.22	27.29	16.2133	27.9133	0.783774	3.4347e-09	1.25381e-07	SMIM1	PREDICTED: small integral membrane protein 1-like [Sus scrofa]	-	-	-	-	-	-	-
LOC100525347	330	254	253	582	587	543	22.43	17.4	15.23	26.36	29.88	30.74	18.3533	28.9933	0.659679	3.49192e-09	1.27104e-07	VWA1	PREDICTED: von Willebrand factor A domain-containing protein 1 isoform X1 [Sus scrofa]	-	-	-	-	-	-	-
LOC100511673	206	169	197	423	399	337	18.25	15.27	16.6	29.11	29.02	26.89	16.7067	28.34	0.762416	3.58867e-09	1.30251e-07	PRAF2	PRA1 family protein 2 [Sus scrofa]	-	-	-	-	-	-	-
LOC100510917	23	24	28	102	88	82	2.43	2.59	2.82	8.38	7.64	7.81	2.61333	7.94333	1.60385	3.80945e-09	1.37869e-07	Gsta4	PREDICTED: glutathione S-transferase A4 isoform X2 [Sus scrofa]	Human Diseases;Human Diseases;Human Diseases;Human Diseases;Human Diseases;Human Diseases;Metabolism;Metabolism;Metabolism;Metabolism	Cancers;Cancers;Cardiovascular diseases;Cancers;Cancers;Drug resistance;Xenobiotics biodegradation and metabolism;Xenobiotics biodegradation and metabolism;Xenobiotics biodegradation and metabolism;Metabolism of other amino acids	ko05200//Pathways in cancer;ko05225//Hepatocellular carcinoma;ko05418//Fluid shear stress and atherosclerosis;ko05215//Prostate cancer;ko05204//Chemical carcinogenesis;ko01524//Platinum drug resistance;ko00983//Drug metabolism - other enzymes;ko00980//Metabolism of xenobiotics by cytochrome P450;ko00982//Drug metabolism - cytochrome P450;ko00480//Glutathione metabolism	K00799;K00799;K00799;K00799;K00799;K00799;K00799;K00799;K00799;K00799	-	-	-
LOC100526169	1039	1193	1286	2113	1810	1694	24.35	28.5	28.66	38.47	34.82	35.75	27.17	36.3467	0.419808	4.4906e-09	1.62058e-07	PKP2	PREDICTED: plakophilin-2 isoform X1 [Balaenoptera acutorostrata scammoni]	Human Diseases	Cardiovascular diseases	ko05412//Arrhythmogenic right ventricular cardiomyopathy (ARVC)	K12642	-	-	-
LOC733685	626	583	590	1066	1000	1000	34.84	33.08	31.23	46.09	45.7	50.12	33.05	47.3033	0.517292	5.19028e-09	1.86776e-07	ALDH2	aldehyde dehydrogenase, mitochondrial precursor [Sus scrofa]	Metabolism;Metabolism;Metabolism;Metabolism;Metabolism;Metabolism;Metabolism;Metabolism;Metabolism;Metabolism;Metabolism;Metabolism	Global and overview maps;Lipid metabolism;Carbohydrate metabolism;Amino acid metabolism;Amino acid metabolism;Amino acid metabolism;Lipid metabolism;Amino acid metabolism;Carbohydrate metabolism;Metabolism of other amino acids;Amino acid metabolism;Carbohydrate metabolism	ko01100//Metabolic pathways;ko00561//Glycerolipid metabolism;ko00010//Glycolysis / Gluconeogenesis;ko00310//Lysine degradation;ko00280//Valine, leucine and isoleucine degradation;ko00330//Arginine and proline metabolism;ko00071//Fatty acid degradation;ko00380//Tryptophan metabolism;ko00620//Pyruvate metabolism;ko00410//beta-Alanine metabolism;ko00340//Histidine metabolism;ko00053//Ascorbate and a…	K00128;K00128;K00128;K00128;K00128;K00128;K00128;K00128;K00128;K00128;K00128;K00128	-	-	-
LOC100462758	44	33	47	137	117	118	2.66	2.03	2.7	6.43	5.81	6.42	2.46333	6.22	1.3363	5.53726e-09	1.98698e-07	WIPI1	WD repeat domain phosphoinositide-interacting protein 1 [Sus scrofa]	Cellular Processes;Cellular Processes	Transport and catabolism;Transport and catabolism	ko04140//Autophagy - animal;ko04136//Autophagy - other eukaryotes	K17908;K17908	-	-	-
LOC100512176	128	133	169	292	313	302	11.28	11.94	14.1	19.94	22.54	23.92	12.44	22.1333	0.831234	5.62557e-09	2.01297e-07	TMEM14A	PREDICTED: transmembrane protein 14A [Sus scrofa]	-	-	-	-	-	-	-
LOC100144508	282	274	242	175	153	122	13.27	13.14	10.83	6.4	5.91	5.17	12.4133	5.82667	-1.09115	5.6445e-09	2.01405e-07	ID4	DNA-binding protein inhibitor ID-4 [Homo sapiens]	Cellular Processes;Environmental Information Processing	Cellular community - eukaryotes;Signal transduction	ko04550//Signaling pathways regulating pluripotency of stem cells;ko04350//TGF-beta signaling pathway	K17695;K17695	-	-	-
LOC100518065	1510	1540	1694	1370	1247	1175	50.82	52.84	54.24	35.81	34.47	35.62	52.6333	35.3	-0.576309	5.7246e-09	2.0369e-07	Slc20a1	PREDICTED: sodium-dependent phosphate transporter 1 isoform X1 [Ursus maritimus]	-	-	-	-	-	-	-
LOC100518487	322	322	318	604	602	521	6.05	6.01	5.81	8.75	9.32	8.81	5.95667	8.96	0.588994	6.05989e-09	2.15016e-07	TMCC3	PREDICTED: transmembrane and coiled-coil domains protein 3 [Sus scrofa]	-	-	-	-	-	-	-
LOC100157139	106	86	100	243	248	192	4.6	3.82	4.15	8.22	8.88	7.54	4.19	8.21333	0.971018	6.15966e-09	2.17945e-07	CERCAM	PREDICTED: probable inactive glycosyltransferase 25 family member 3 isoform X1 [Manis javanica]	-	-	-	-	-	-	-
LOC100624619	245	243	235	513	470	394	6.85	7.14	6.59	12.04	10.21	9.6	6.86	10.6167	0.63005	6.28593e-09	2.21794e-07	EFNB1	PREDICTED: ephrin-B1 [Physeter catodon]	Organismal Systems	Development	ko04360//Axon guidance	K05463	-	-	-
LOC100517041	834	987	1031	786	644	663	31.64	38.18	37.2	23.17	20.06	22.65	35.6733	21.96	-0.699968	6.73552e-09	2.36997e-07	Dhx15	PREDICTED: pre-mRNA-splicing factor ATP-dependent RNA helicase DHX15 [Orcinus orca]	Genetic Information Processing	Transcription	ko03040//Spliceosome	K12820	-	-	-
LOC100514844	509	459	535	898	865	789	48.04	44.15	48	65.81	67.03	67.02	46.73	66.62	0.511606	6.92514e-09	2.42994e-07	YIF1B	PREDICTED: protein YIF1B isoform X1 [Sus scrofa]	-	-	-	-	-	-	-
LOC100152428	723	1133	1118	680	551	622	9.4	14.99	13.8	6.85	5.9	7.27	12.73	6.67333	-0.931753	7.06377e-09	2.47173e-07	ABCC1	PREDICTED: multidrug resistance-associated protein 1-like isoform X1 [Sus scrofa]	Environmental Information Processing	Membrane transport	ko02010//ABC transporters	K05670	-	-	-
LOC100627201	45	31	60	167	153	108	0.83	0.57	1.04	2.36	2.3	1.77	0.813333	2.14333	1.39794	7.46074e-09	2.60345e-07	SLC2A6	PREDICTED: solute carrier family 2, facilitated glucose transporter member 6 isoform X1 [Sus scrofa]	-	-	-	-	-	-	-
LOC448982	327	312	339	609	555	593	10.33	10.49	10.4	15.47	15.1	17.27	10.4067	15.9467	0.615747	7.53482e-09	2.61525e-07	ACSL1	PREDICTED: long-chain-fatty-acid--CoA ligase 1 isoform X1 [Sus scrofa]	Metabolism;Organismal Systems;Cellular Processes;Organismal Systems;Organismal Systems;Metabolism;Metabolism;Cellular Processes;Metabolism	Global and overview maps;Environmental adaptation;Transport and catabolism;Endocrine system;Endocrine system;Global and overview maps;Lipid metabolism;Cell growth and death;Lipid metabolism	ko01100//Metabolic pathways;ko04714//Thermogenesis;ko04146//Peroxisome;ko03320//PPAR signaling pathway;ko04920//Adipocytokine signaling pathway;ko01212//Fatty acid metabolism;ko00071//Fatty acid degradation;ko04216//Ferroptosis;ko00061//Fatty acid biosynthesis	K01897;K01897;K01897;K01897;K01897;K01897;K01897;K01897;K01897	-	-	-
LOC106505861	895	1274	1354	873	762	747	13.41	19.47	19.3	10.16	9.38	10.08	17.3933	9.87333	-0.816925	7.53585e-09	2.61525e-07	TTC3	PREDICTED: E3 ubiquitin-protein ligase TTC3 [Orcinus orca]	-	-	-	-	-	-	-
LOC100037997	10576	10720	10928	16677	16737	14629	2726.26	2817.37	2679.22	3339.64	3542.27	3395.87	2740.95	3425.93	0.321818	7.64048e-09	2.64431e-07	RPS26	PREDICTED: 40S ribosomal protein S26-like [Chlorocebus sabaeus]	Genetic Information Processing	Translation	ko03010//Ribosome	K02976	-	-	-
LOC100154227	239	271	273	176	115	148	5.13	6.3	5.83	3.37	2.08	3.2	5.75333	2.88333	-0.99666	7.86716e-09	2.7064e-07	SLTM	PREDICTED: SAFB-like transcription modulator isoform X1 [Orcinus orca]	-	-	-	-	-	-	-
LOC110256368	336	297	313	207	199	180	5.07	4.57	4.49	2.43	2.47	2.45	4.71	2.45	-0.942945	7.87794e-09	2.7064e-07	URB1	PREDICTED: nucleolar pre-ribosomal-associated protein 1 isoform X2 [Physeter catodon]	-	-	-	-	-	-	-
LOC100737811	887	839	885	1620	1532	1226	45.65	44.02	43.32	64.77	64.73	56.82	44.33	62.1067	0.486465	7.88397e-09	2.7064e-07	PDLIM2	PREDICTED: PDZ and LIM domain protein 2 [Sus scrofa]	-	-	-	-	-	-	-
LOC397306	1355	1210	1271	952	935	928	31.39	28.57	27.98	17.12	17.57	19.29	29.3133	17.9933	-0.704095	8.21425e-09	2.81216e-07	Rxra	PREDICTED: retinoic acid receptor RXR-alpha isoform X1 [Odobenus rosmarus divergens]	Human Diseases;Environmental Information Processing;Human Diseases;Human Diseases;Human Diseases;Human Diseases;Organismal Systems;Organismal Systems;Organismal Systems;Organismal Systems;Human Diseases;Organismal Systems;Organismal Systems;Human Diseases;Human Diseases	Cancers;Signal transduction;Cancers;Endocrine and metabolic diseases;Cancers;Infectious diseases;Endocrine system;Immune system;Endocrine system;Digestive system;Cancers;Endocrine system;Endocrine system;Cancers;Cancers	ko05200//Pathways in cancer;ko04151//PI3K-Akt signaling pathway;ko05202//Transcriptional misregulation in cancers;ko04932//Non-alcoholic fatty liver disease (NAFLD);ko05226//Gastric cancer;ko05160//Hepatitis C;ko04919//Thyroid hormone signaling pathway;ko04659//Th17 cell differentiation;ko04928//Parathyroid hormone synthesis, secretion and action;ko04976//Bile secretion;ko05222//Small cell lung c…	K08524;K08524;K08524;K08524;K08524;K08524;K08524;K08524;K08524;K08524;K08524;K08524;K08524;K08524;K08524	-	-	-
LOC100524545	2365	1987	2206	1754	1614	1540	63.31	54.22	56.19	36.47	35.48	37.13	57.9067	36.36	-0.671377	8.70955e-09	2.97369e-07	PCSK6	PREDICTED: proprotein convertase subtilisin/kexin type 6, partial [Cercocebus atys]	-	-	-	-	-	-	-
LOC100517599	518	598	642	465	389	387	10.75	12.71	12.73	7.58	6.65	7.26	12.0633	7.16333	-0.751926	9.06693e-09	3.08739e-07	WAC	PREDICTED: WW domain-containing adapter protein with coiled-coil isoform X1 [Sus scrofa]	-	-	-	-	-	-	-
LOC100521990	388	380	374	273	256	218	8.23	8.22	7.55	4.5	4.46	4.16	8	4.37333	-0.871267	9.135e-09	3.10017e-07	LRIG1	PREDICTED: leucine-rich repeats and immunoglobulin-like domains protein 1 isoform X1 [Sus scrofa]	-	-	-	-	-	-	-
LOC110260356	511	452	510	384	309	292	15.39	13.87	14.67	8.94	7.64	8.08	14.6433	8.22	-0.833034	9.15342e-09	3.10017e-07	AMPD2	PREDICTED: AMP deaminase 2 isoform X1 [Mandrillus leucophaeus]	Metabolism;Metabolism	Global and overview maps;Nucleotide metabolism	ko01100//Metabolic pathways;ko00230//Purine metabolism	K01490;K01490	-	-	-
LOC110259217	1157	920	988	1841	1899	1695	239.78	194.49	195.28	297.29	324.69	316.13	209.85	312.703	0.575436	9.31019e-09	3.14486e-07	--	-	-	-	-	-	-	-	-
LOC100515528	1645	1444	1536	2734	2743	2229	60.45	54.16	53.85	77.85	82.85	73.68	56.1533	78.1267	0.476443	9.84292e-09	3.31596e-07	PKN1	PREDICTED: serine/threonine-protein kinase N1 isoform X1 [Sus scrofa]	Environmental Information Processing;Human Diseases	Signal transduction;Infectious diseases	ko04151//PI3K-Akt signaling pathway;ko05132//Salmonella infection	K06071;K06071	-	-	-
LOC100125376	836	928	953	1505	1422	1328	37.99	43	41.19	53.14	53.06	54.35	40.7267	53.5167	0.394015	9.98147e-09	3.34875e-07	TES	testin [Sus scrofa]	-	-	-	-	-	-	-
LOC100157427	302	301	351	216	201	194	1.24	1.26	1.37	0.69	0.68	0.72	1.29	0.696667	-0.888831	9.99312e-09	3.34875e-07	SYNE1	PREDICTED: nesprin-1 isoform X2 [Vicugna pacos]	-	-	-	-	-	-	-
LOC100519021	3837	4892	5132	7421	7557	7198	1150.77	1497.66	1465.42	1729.68	1863.01	1944.88	1371.28	1845.86	0.428764	1.02174e-08	3.41486e-07	Rps27	PREDICTED: 40S ribosomal protein S27-like [Rhinopithecus bieti]	Genetic Information Processing	Translation	ko03010//Ribosome	K02978	-	-	-
LOC414396	35472	27007	30633	59152	54873	47655	2123.75	1648.12	1744.72	2752.44	2698.46	2570.37	1838.86	2673.76	0.540054	1.05928e-08	3.53101e-07	ACTB	PREDICTED: actin, cytoplasmic 1 [Camelus dromedarius]	Organismal Systems;Cellular Processes;Environmental Information Processing;Human Diseases;Cellular Processes;Human Diseases;Cellular Processes;Human Diseases;Cellular Processes;Environmental Information Processing;Organismal Systems;Human Diseases;Cellular Processes;Organismal Systems;Organismal Systems;Organismal Systems;Human Diseases;Human Diseases;Human Diseases;Human Diseases;Human Diseases;…	Environmental adaptation;Cell motility;Signal transduction;Cancers;Cellular community - eukaryotes;Infectious diseases;Cellular community - eukaryotes;Cancers;Transport and catabolism;Signal transduction;Endocrine system;Cardiovascular diseases;Cell growth and death;Endocrine system;Immune system;Immune system;Infectious diseases;Infectious diseases;Cardiovascular diseases;Cardiovascular diseases…	ko04714//Thermogenesis;ko04810//Regulation of actin cytoskeleton;ko04015//Rap1 signaling pathway;ko05205//Proteoglycans in cancer;ko04510//Focal adhesion;ko05164//Influenza A;ko04530//Tight junction;ko05225//Hepatocellular carcinoma;ko04145//Phagosome;ko04390//Hippo signaling pathway;ko04921//Oxytocin signaling pathway;ko05418//Fluid shear stress and atherosclerosis;ko04210//Apoptosis;ko04919//Th…	K05692;K05692;K05692;K05692;K05692;K05692;K05692;K05692;K05692;K05692;K05692;K05692;K05692;K05692;K05692;K05692;K05692;K05692;K05692;K05692;K05692;K05692;K05692;K05692;K05692;K05692;K05692	-	-	-
LOC100625699	65	96	74	195	204	181	2.45	3.68	2.65	5.7	6.3	6.13	2.92667	6.04333	1.04609	1.07109e-08	3.56066e-07	NUAK2	PREDICTED: NUAK family SNF1-like kinase 2 isoform X1 [Sus scrofa]	-	-	-	-	-	-	-
LOC396932	1169	1064	1057	1855	1950	1716	67.76	63.52	58.58	83.86	93.13	89.74	63.2867	88.91	0.490444	1.07379e-08	3.56066e-07	ACADS	short-chain specific acyl-CoA dehydrogenase, mitochondrial precursor [Sus scrofa]	Metabolism;Metabolism;Metabolism;Metabolism;Metabolism;Metabolism	Global and overview maps;Global and overview maps;Amino acid metabolism;Global and overview maps;Lipid metabolism;Carbohydrate metabolism	ko01100//Metabolic pathways;ko01200//Carbon metabolism;ko00280//Valine, leucine and isoleucine degradation;ko01212//Fatty acid metabolism;ko00071//Fatty acid degradation;ko00650//Butanoate metabolism	K00248;K00248;K00248;K00248;K00248;K00248	-	-	-
LOC100623207	327	288	351	221	207	180	17.37	15.6	17.73	9.12	9.03	8.61	16.9	8.92	-0.921908	1.13293e-08	3.74696e-07	LGI2	leucine-rich repeat LGI family member 2 precursor [Bos taurus]	-	-	-	-	-	-	-
LOC100514637	7429	7475	7845	11670	11359	10245	1394.47	1430.52	1400.54	1701.71	1750.56	1731.74	1408.51	1728	0.294936	1.15016e-08	3.79403e-07	RPS27A	ubiquitin-40S ribosomal protein S27a precursor [Homo sapiens]	Genetic Information Processing	Translation	ko03010//Ribosome	K02977	GO:0015935//small ribosomal subunit;GO:0030659//cytoplasmic vesicle membrane;GO:0031981//nuclear lumen	GO:0003723//RNA binding;GO:0005198//structural molecule activity;GO:0043169//cation binding	GO:0000087//mitotic M phase;GO:0000187//activation of MAPK activity;GO:0000956//nuclear-transcribed mRNA catabolic process;GO:0001666//response to hypoxia;GO:0001818//negative regulation of cytokine production;GO:0001819//positive regulation of cytokine production;GO:0002220//innate immune response activating cell surface receptor signaling pathway;GO:0002753//cytoplasmic pattern recognition rece…
LOC100523331	159	272	255	124	111	110	2.45	4.48	3.79	1.51	1.52	1.61	3.57333	1.54667	-1.20811	1.19508e-08	3.93198e-07	NKTR	PREDICTED: NK-tumor recognition protein isoform X1 [Sus scrofa]	-	-	-	-	-	-	-
LOC100516737	381	502	448	299	275	288	7	9.29	7.68	4.2	4.13	4.78	7.99	4.37	-0.870562	1.20547e-08	3.95587e-07	Nfat5	PREDICTED: nuclear factor of activated T-cells 5 isoform X1 [Sus scrofa]	-	-	-	-	-	-	-
LOC100524376	202	180	199	415	390	328	5.6	5.09	5.23	8.92	8.87	8.17	5.30667	8.65333	0.70545	1.24779e-08	4.08416e-07	Itpkc	PREDICTED: inositol-trisphosphate 3-kinase C [Sus scrofa]	Metabolism;Environmental Information Processing;Environmental Information Processing;Metabolism	Global and overview maps;Signal transduction;Signal transduction;Carbohydrate metabolism	ko01100//Metabolic pathways;ko04020//Calcium signaling pathway;ko04070//Phosphatidylinositol signaling system;ko00562//Inositol phosphate metabolism	K00911;K00911;K00911;K00911	-	-	-
LOC100156818	512	536	603	941	927	835	14.12	15.07	15.82	20.16	20.99	20.74	15.0033	20.63	0.459461	1.35071e-08	4.40966e-07	PI4K2A	PREDICTED: phosphatidylinositol 4-kinase type 2-alpha [Sus scrofa]	Metabolism;Environmental Information Processing;Metabolism	Global and overview maps;Signal transduction;Carbohydrate metabolism	ko01100//Metabolic pathways;ko04070//Phosphatidylinositol signaling system;ko00562//Inositol phosphate metabolism	K13711;K13711;K13711	-	-	-
LOC100155924	156	119	162	333	345	264	5.99	4.66	5.92	9.93	10.88	9.13	5.52333	9.98	0.853501	1.40946e-08	4.58964e-07	RFTN1	PREDICTED: raftlin [Balaenoptera acutorostrata scammoni]	-	-	-	-	-	-	-
LOC100216478	1392	1724	1910	1395	1169	1177	23.98	25.56	25.89	18.31	16.95	15.88	25.1433	17.0467	-0.560686	1.51541e-08	4.92197e-07	TEAD1	PREDICTED: transcriptional enhancer factor TEF-1 isoform X1 [Chlorocebus sabaeus]	Environmental Information Processing;Environmental Information Processing	Signal transduction;Signal transduction	ko04390//Hippo signaling pathway;ko04392//Hippo signaling pathway - multiple species	K09448;K09448	-	-	-
LOC110258158	281	382	375	248	199	193	4.31	5.85	5.48	2.92	2.42	2.61	5.21333	2.65	-0.976214	1.61106e-08	5.21927e-07	TNRC6A	PREDICTED: trinucleotide repeat-containing gene 6A protein [Odobenus rosmarus divergens]	-	-	-	-	-	-	-
LOC100157672	551	673	647	500	421	409	13.37	16.66	14.9	9.38	8.39	8.91	14.9767	8.89333	-0.75192	1.76759e-08	5.71176e-07	PPP4R3A	PREDICTED: serine/threonine-protein phosphatase 4 regulatory subunit 3A isoform X1 [Mus musculus]	Organismal Systems	Endocrine system	ko04922//Glucagon signaling pathway	K17491	-	-	-
LOC100126851	332	290	294	641	603	482	24.5	21.82	20.63	36.75	36.53	32.03	22.3167	35.1033	0.653486	1.81311e-08	5.84392e-07	SERPINB9	serpin B9 [Sus scrofa]	Human Diseases	Infectious diseases	ko05146//Amoebiasis	K13963	-	-	-
LOC396862	503	440	475	867	853	736	80.04	71.39	71.89	107.18	111.45	105.47	74.44	108.033	0.537327	1.9278e-08	6.19783e-07	TIMP1	RecName: Full=Metalloproteinase inhibitor 1; AltName: Full=Tissue inhibitor of metalloproteinases 1; Short=TIMP-1; Flags: Precursor	Environmental Information Processing	Signal transduction	ko04066//HIF-1 signaling pathway	K16451	-	-	-
LOC110261043	175	169	203	419	341	313	8.33	7.71	8.53	14.8	12.5	12.99	8.19	13.43	0.713524	1.98954e-08	6.36402e-07	Iglon5	PREDICTED: igLON family member 5 isoform X1 [Sus scrofa]	-	-	-	-	-	-	-
LOC100521600	117	105	143	46	53	59	8.46	7.92	9.78	2.43	2.69	3.54	8.72	2.88667	-1.59492	2.00544e-08	6.39873e-07	Sccpdh	PREDICTED: saccharopine dehydrogenase-like oxidoreductase isoform X3 [Physeter catodon]	-	-	-	-	-	-	-
LOC100154160	2472	3426	3636	5597	5295	4994	127.39	180	178.21	224.06	224.03	231.75	161.867	226.613	0.485427	2.02743e-08	6.45264e-07	PSAT1	PREDICTED: phosphoserine aminotransferase [Sus scrofa]	Metabolism;Metabolism;Metabolism;Metabolism;Metabolism	Global and overview maps;Global and overview maps;Global and overview maps;Amino acid metabolism;Metabolism of cofactors and vitamins	ko01100//Metabolic pathways;ko01200//Carbon metabolism;ko01230//Biosynthesis of amino acids;ko00260//Glycine, serine and threonine metabolism;ko00750//Vitamin B6 metabolism	K00831;K00831;K00831;K00831;K00831	-	-	-
LOC100626645	868	1289	1294	860	734	736	18.95	28.26	26.29	14.27	13.02	14.34	24.5	13.8767	-0.820121	2.05833e-08	6.53456e-07	TOPBP1	PREDICTED: DNA topoisomerase 2-binding protein 1 [Balaenoptera acutorostrata scammoni]	Genetic Information Processing	Replication and repair	ko03440//Homologous recombination	K10728	-	-	-
LOC100152724	25	22	17	89	102	64	1.57	1.41	1.02	4.35	5.27	3.63	1.33333	4.41667	1.72792	2.07122e-08	6.55903e-07	SELENBP1	PREDICTED: selenium-binding protein 1 isoform X2 [Sus scrofa]	-	-	-	-	-	-	-
LOC100156226	949	946	974	783	746	681	11.22	11.4	10.95	7.19	7.24	7.25	11.19	7.22667	-0.630808	2.21337e-08	6.99167e-07	EP300	PREDICTED: histone acetyltransferase p300 [Sus scrofa]	Human Diseases;Human Diseases;Human Diseases;Human Diseases;Human Diseases;Environmental Information Processing;Human Diseases;Human Diseases;Human Diseases;Human Diseases;Human Diseases;Environmental Information Processing;Human Diseases;Human Diseases;Environmental Information Processing;Environmental Information Processing;Cellular Processes;Organismal Systems;Human Diseases;Environmental Info…	Cancers;Infectious diseases;Infectious diseases;Infectious diseases;Infectious diseases;Signal transduction;Neurodegenerative diseases;Infectious diseases;Infectious diseases;Infectious diseases;Cancers;Signal transduction;Cancers;Infectious diseases;Signal transduction;Signal transduction;Cell growth and death;Endocrine system;Cancers;Signal transduction;Endocrine system;Endocrine system;Signal …	ko05200//Pathways in cancer;ko05165//Human papillomavirus infection;ko05166//HTLV-I infection;ko05168//Herpes simplex infection;ko05169//Epstein-Barr virus infection;ko04024//cAMP signaling pathway;ko05016//Huntington disease;ko05167//Kaposi sarcoma-associated herpesvirus infection;ko05152//Tuberculosis;ko05164//Influenza A;ko05203//Viral carcinogenesis;ko04630//Jak-STAT signaling pathway;ko05206…	K04498;K04498;K04498;K04498;K04498;K04498;K04498;K04498;K04498;K04498;K04498;K04498;K04498;K04498;K04498;K04498;K04498;K04498;K04498;K04498;K04498;K04498;K04498;K04498;K04498;K04498;K04498	-	-	-
LOC100628001	3160	3101	3274	5130	4820	4283	225.87	225.99	222.58	284.86	282.87	275.69	224.813	281.14	0.322561	2.21888e-08	6.99167e-07	MARCKSL1	PREDICTED: MARCKS-related protein isoform X1 [Sus scrofa]	Organismal Systems;Human Diseases	Immune system;Infectious diseases	ko04666//Fc gamma R-mediated phagocytosis;ko05140//Leishmaniasis	K13536;K13536	-	-	-
LOC100462726	313	501	504	272	206	263	6.38	10.41	9.76	4.29	3.44	4.82	8.85	4.18333	-1.08102	2.23828e-08	7.0353e-07	BCLAF1	bcl-2-associated transcription factor 1 [Sus scrofa]	-	-	-	-	-	-	-
LOC110258073	332	306	323	230	209	169	8.34	7.8	7.68	4.5	4.3	3.78	7.94	4.19333	-0.921041	2.32574e-08	7.29211e-07	SNAPC4	PREDICTED: snRNA-activating protein complex subunit 4 [Ceratotherium simum simum]	-	-	-	-	-	-	-
LOC100513307	313	306	343	615	565	499	23.81	23.73	24.81	36.34	35.28	34.18	24.1167	35.2667	0.548275	2.42098e-08	7.57199e-07	DHRS11	dehydrogenase/reductase SDR family member 11 [Sus scrofa]	-	-	-	-	-	-	-
LOC100152325	112	81	101	237	252	196	17.43	12.85	14.95	28.66	32.2	27.47	15.0767	29.4433	0.965624	2.43397e-08	7.59386e-07	CHCHD10	PREDICTED: coiled-coil-helix-coiled-coil-helix domain-containing protein 10, mitochondrial [Sus scrofa]	-	-	-	-	-	-	-
LOC110258335	329	250	318	652	605	479	9.42	7.28	8.64	14.46	14.18	12.32	8.44667	13.6533	0.692799	2.44436e-08	7.60038e-07	TNFAIP2	PREDICTED: tumor necrosis factor alpha-induced protein 2 [Lipotes vexillifer]	-	-	-	-	-	-	-
LOC733694	4	2	10	52	42	42	0.35	0.18	0.69	3.01	2.82	2.84	0.406667	2.89	2.82915	2.45125e-08	7.60038e-07	AKR1C1	PREDICTED: dihydrodiol dehydrogenase 3-like [Sus scrofa]	Metabolism;Metabolism;Metabolism;Organismal Systems;Metabolism	Global and overview maps;Lipid metabolism;Lipid metabolism;Endocrine system;Metabolism of cofactors and vitamins	ko01100//Metabolic pathways;ko00590//Arachidonic acid metabolism;ko00140//Steroid hormone biosynthesis;ko04913//Ovarian Steroidogenesis;ko00790//Folate biosynthesis	K04119;K04119;K04119;K04119;K04119	-	-	-
MSTRG.7921	5383	5768	6257	9075	8491	7614	152.8	166.92	168.92	200.11	197.88	194.62	162.88	197.537	0.278311	2.45969e-08	7.60038e-07	EIF4B	PREDICTED: eukaryotic translation initiation factor 4B isoform X3 [Camelus ferus]	Environmental Information Processing;Human Diseases;Genetic Information Processing;Environmental Information Processing	Signal transduction;Cancers;Translation;Signal transduction	ko04151//PI3K-Akt signaling pathway;ko05205//Proteoglycans in cancer;ko03013//RNA transport;ko04150//mTOR signaling pathway	K03258;K03258;K03258;K03258	-	GO:0097159//organic cyclic compound binding	-
LOC100049695	59347	53452	57852	91864	90783	79040	6152.74	5649.86	5704.41	7398.64	7727.39	7379.18	5835.67	7501.74	0.362326	2.46006e-08	7.60038e-07	RPLP0	60S acidic ribosomal protein P0 [Sus scrofa]	Genetic Information Processing	Translation	ko03010//Ribosome	K02941	-	-	-
LOC100513084	59	70	49	185	163	130	2.08	2.27	1.37	4.15	4.04	3.68	1.90667	3.95667	1.05323	2.46899e-08	7.60943e-07	CSF1	PREDICTED: macrophage colony-stimulating factor 1, partial [Sus scrofa]	Environmental Information Processing;Environmental Information Processing;Environmental Information Processing;Environmental Information Processing;Environmental Information Processing;Organismal Systems;Environmental Information Processing;Organismal Systems;Human Diseases	Signal transduction;Signal transduction;Signaling molecules and interaction;Signal transduction;Signal transduction;Development;Signal transduction;Immune system;Immune diseases	ko04151//PI3K-Akt signaling pathway;ko04010//MAPK signaling pathway;ko04060//Cytokine-cytokine receptor interaction;ko04014//Ras signaling pathway;ko04015//Rap1 signaling pathway;ko04380//Osteoclast differentiation;ko04668//TNF signaling pathway;ko04640//Hematopoietic cell lineage;ko05323//Rheumatoid arthritis	K05453;K05453;K05453;K05453;K05453;K05453;K05453;K05453;K05453	-	-	-
LOC733603	2	2	2	37	29	43	0.49	0.34	0.46	5.67	3.92	6.41	0.43	5.33333	3.63263	2.54158e-08	7.81413e-07	SAA2	serum amyloid A-3 protein precursor [Sus scrofa]	-	-	-	-	-	-	-
LOC654416	2793	2861	2970	2615	2333	2227	48.62	50.78	49.18	35.37	33.35	34.92	49.5267	34.5467	-0.519659	2.55378e-08	7.83262e-07	PEG10	retrotransposon-derived protein PEG10 isoform 4 [Sus scrofa]	-	-	-	-	-	-	-
LOC100624274	426	316	404	730	783	648	48.23	35.8	43.02	63.48	71.73	64.38	42.35	66.53	0.651643	2.5628e-08	7.84131e-07	--	PREDICTED: FXYD domain-containing ion transport regulator 5 isoform X1 [Sus scrofa]	-	-	-	-	-	-	-
LOC100623071	3674	3067	3232	2735	2519	2210	161.31	137.29	134.97	93.29	90.81	87.38	144.523	90.4933	-0.675419	2.78673e-08	8.5059e-07	FOXJ1	PREDICTED: forkhead box protein J1 [Sus scrofa]	-	-	-	-	-	-	-
LOC397195	799	770	806	675	531	533	60.98	59.91	58.5	40.02	33.27	36.63	59.7967	36.64	-0.706646	3.00218e-08	9.12691e-07	ADM	ADM precursor [Sus scrofa]	-	-	-	-	-	-	-
LOC100624328	40199	34925	38081	63821	60497	52909	1404.96	1244.49	1265.84	1732.81	1735.97	1665.22	1305.1	1711.33	0.390964	3.0046e-08	9.12691e-07	EEF2	PREDICTED: elongation factor 2 [Sus scrofa]	Organismal Systems;Environmental Information Processing	Endocrine system;Signal transduction	ko04921//Oxytocin signaling pathway;ko04152//AMPK signaling pathway	K03234;K03234	-	-	-
LOC397528	1948	1804	1931	3155	3083	2629	288.23	270.77	269.59	362.2	374.29	348.92	276.197	361.803	0.38951	3.06098e-08	9.27595e-07	SDC4	syndecan-4 precursor [Sus scrofa]	Human Diseases;Environmental Information Processing;Human Diseases;Environmental Information Processing	Cancers;Signaling molecules and interaction;Cardiovascular diseases;Signaling molecules and interaction	ko05205//Proteoglycans in cancer;ko04514//Cell adhesion molecules (CAMs);ko05418//Fluid shear stress and atherosclerosis;ko04512//ECM-receptor interaction	K16338;K16338;K16338;K16338	-	-	-
LOC100145887	1442	1466	1572	2452	2242	2047	37.81	39.77	39.36	50.4	47.99	49.08	38.98	49.1567	0.334653	3.16646e-08	9.57267e-07	ARHGEF2	PREDICTED: rho guanine nucleotide exchange factor 2 isoform X1 [Sus scrofa]	Cellular Processes;Human Diseases;Human Diseases	Cellular community - eukaryotes;Cardiovascular diseases;Infectious diseases	ko04530//Tight junction;ko05418//Fluid shear stress and atherosclerosis;ko05130//Pathogenic Escherichia coli infection	K12791;K12791;K12791	-	-	-
LOC100521917	753	925	870	674	630	594	5.85	7.33	6.43	4.07	4.02	4.16	6.53667	4.08333	-0.678808	3.23703e-08	9.74054e-07	PTPN14	PREDICTED: tyrosine-protein phosphatase non-receptor type 14 [Orcinus orca]	-	-	-	-	-	-	-
LOC100739143	170	148	162	314	332	317	9.7	8.61	8.8	13.92	15.56	16.3	9.03667	15.26	0.755892	3.23736e-08	9.74054e-07	RNF215	PREDICTED: RING finger protein 215 isoform X7 [Sus scrofa]	-	-	-	-	-	-	-
LOC100154667	454	655	573	379	287	371	16.61	24.43	19.93	10.77	8.62	12.22	20.3233	10.5367	-0.947719	3.30495e-08	9.92034e-07	PRPF38B	PREDICTED: pre-mRNA-splicing factor 38B [Sus scrofa]	Genetic Information Processing	Transcription	ko03040//Spliceosome	K12850	-	-	-
LOC100625160	107	93	90	224	222	204	3.63	3.22	2.91	5.91	6.19	6.24	3.25333	6.11333	0.910041	3.34277e-08	1.00101e-06	HCN2	potassium/sodium hyperpolarization-activated cyclic nucleotide-gated channel 2 [Homo sapiens]	Environmental Information Processing	Signal transduction	ko04024//cAMP signaling pathway	K04955	-	-	-
LOC397398	78	59	67	176	180	151	6.61	5.1	5.4	11.59	12.53	11.53	5.70333	11.8833	1.05906	3.4134e-08	1.01975e-06	DNASE2	deoxyribonuclease-2-alpha precursor [Sus scrofa]	Cellular Processes	Transport and catabolism	ko04142//Lysosome	K01158	-	-	-
LOC100625825	765	795	893	667	621	592	15.34	16.71	17.02	10.68	10.68	10.73	16.3567	10.6967	-0.612717	3.48134e-08	1.0376e-06	ZMYM2	PREDICTED: zinc finger MYM-type protein 2 isoform X1 [Ceratotherium simum simum]	-	-	-	-	-	-	-
MSTRG.7893	341	302	339	637	567	527	15.54	14.03	14.69	22.55	21.22	21.63	14.7533	21.8	0.563287	3.54142e-08	1.0507e-06	NR4A1	PREDICTED: nuclear receptor subfamily 4 group A member 1 [Vicugna pacos]	Environmental Information Processing;Environmental Information Processing;Human Diseases;Organismal Systems;Organismal Systems	Signal transduction;Signal transduction;Endocrine and metabolic diseases;Endocrine system;Endocrine system	ko04151//PI3K-Akt signaling pathway;ko04010//MAPK signaling pathway;ko04934//Cushing syndrome;ko04925//Aldosterone synthesis and secretion;ko04927//Cortisol synthesis and secretion	K04465;K04465;K04465;K04465;K04465	GO:0043231//intracellular membrane-bounded organelle;GO:0043234//protein complex	GO:0000981//RNA polymerase II transcription factor activity, sequence-specific DNA binding;GO:0003677//DNA binding;GO:0038023//signaling receptor activity;GO:0046914//transition metal ion binding;GO:0046983//protein dimerization activity	GO:0001936//regulation of endothelial cell proliferation;GO:0006357//regulation of transcription from RNA polymerase II promoter;GO:0007519//skeletal muscle tissue development;GO:0009755//hormone-mediated signaling pathway;GO:0043066//negative regulation of apoptotic process;GO:0043534//blood vessel endothelial cell migration;GO:0071363//cellular response to growth factor stimulus
MSTRG.15050	7201	9214	9859	14442	13612	12922	180.73	230.31	233.69	280.35	279.81	284.69	214.91	281.617	0.39	3.54189e-08	1.0507e-06	env	PREDICTED: endogenous retrovirus group K member 25 Pol protein-like [Sus scrofa]	-	-	-	-	-	-	-
LOC100156549	857	786	977	706	598	626	32.02	25.78	31.03	19.4	17.81	17.4	29.61	18.2033	-0.701882	3.67419e-08	1.0874e-06	BCL6	B-cell CLL/lymphoma 6 [Sus scrofa]	Human Diseases;Environmental Information Processing	Cancers;Signal transduction	ko05202//Transcriptional misregulation in cancers;ko04068//FoxO signaling pathway	K15618;K15618	-	-	-
LOC100511747	483	405	416	300	296	255	6.69	5.72	5.48	3.23	3.36	3.18	5.96333	3.25667	-0.872723	3.69526e-08	1.09109e-06	SETD1A	PREDICTED: histone-lysine N-methyltransferase SETD1A [Vicugna pacos]	Metabolism	Amino acid metabolism	ko00310//Lysine degradation	K11422	-	-	-
LOC110259887	2454	2213	2364	3806	3889	3365	96.55	88.77	88.46	116.33	125.62	119.22	91.26	120.39	0.399661	3.88813e-08	1.14537e-06	VGF	PREDICTED: neurosecretory protein VGF [Panthera pardus]	-	-	-	-	-	-	-
LOC110256692	93	92	94	211	210	192	6.27	6.33	6.03	11.05	11.63	11.66	6.21	11.4467	0.882262	3.93741e-08	1.1572e-06	R3HCC1	PREDICTED: R3H and coiled-coil domain-containing protein 1 [Balaenoptera acutorostrata scammoni]	-	-	-	-	-	-	-
LOC100152008	329	247	252	177	133	149	7.93	6.25	5.97	3.35	2.72	3.31	6.71667	3.12667	-1.10312	3.98264e-08	1.16778e-06	RPAP1	PREDICTED: RNA polymerase II-associated protein 1 isoform X1 [Sus scrofa]	-	-	-	-	-	-	-
MSTRG.2476	2069	1819	1918	1588	1272	1431	132.23	118.48	116.59	78.83	66.75	82.34	122.433	75.9733	-0.688431	4.12775e-08	1.20753e-06	--	hCG2018832, partial [Homo sapiens]	-	-	-	-	-	-	-
LOC100156216	653	855	832	619	534	531	5	6.66	6.16	3.67	3.32	3.61	5.94	3.53333	-0.749433	4.15913e-08	1.21391e-06	Mycbp2	PREDICTED: E3 ubiquitin-protein ligase MYCBP2 isoform X1 [Canis lupus familiaris]	-	-	-	-	-	-	-
LOC100620266	687	677	786	570	540	508	6.33	6.36	6.89	4.08	4.08	4.21	6.52667	4.12333	-0.662535	4.37451e-08	1.27384e-06	SPEN	PREDICTED: msx2-interacting protein isoform X1 [Camelus bactrianus]	-	-	-	-	-	-	-
LOC100622658	610	613	596	436	414	441	25.19	25.81	23.41	13.99	14.04	16.4	24.8033	14.81	-0.743962	4.3866e-08	1.27443e-06	TBX2	T-box transcription factor TBX2 [Sus scrofa]	-	-	-	-	-	-	-
LOC100153223	1078	1395	1428	1029	867	955	18.58	24.03	22.78	14.27	12.55	15.32	21.7967	14.0467	-0.63388	4.44012e-08	1.287e-06	MAGI3	PREDICTED: membrane-associated guanylate kinase, WW and PDZ domain-containing protein 3 isoform X1 [Sus scrofa]	Environmental Information Processing	Signal transduction	ko04015//Rap1 signaling pathway	K06112	-	-	-
LOC100737271	239	277	232	471	479	441	24.89	29.41	22.98	38.11	40.96	41.36	25.76	40.1433	0.640028	4.45049e-08	1.287e-06	CLPP	PREDICTED: ATP-dependent Clp protease proteolytic subunit, mitochondrial [Mustela putorius furo]	-	-	-	-	-	-	-
LOC100628052	1440	1698	1634	2617	2402	2266	104.77	125.96	113.07	147.92	143.49	148.47	114.6	146.627	0.35554	4.46034e-08	1.287e-06	TCIM	PREDICTED: protein C8orf4 homolog [Ovis aries]	-	-	-	-	-	-	-
LOC100624186	5180	4387	4895	8265	7764	6902	288.75	249.29	259.53	357.8	355.22	346.44	265.857	353.153	0.409646	4.48829e-08	1.29212e-06	Gprc5a	PREDICTED: retinoic acid-induced protein 3 [Sus scrofa]	-	-	-	-	-	-	-
LOC100512701	1375	1286	1346	1032	1084	959	29.59	28.18	27.49	17.28	19.15	18.55	28.42	18.3267	-0.632962	4.57592e-08	1.31436e-06	PHRF1	PREDICTED: PHD and RING finger domain-containing protein 1 isoform X2 [Sus scrofa]	-	-	-	-	-	-	-
LOC100525765	202	209	241	147	131	107	3.84	4.61	5.04	2.03	2.62	2	4.49667	2.21667	-1.02046	4.67691e-08	1.34033e-06	IL18BP	PREDICTED: interleukin-18-binding protein isoform X1 [Sus scrofa]	-	-	-	-	-	-	-
LOC100154722	381	428	438	799	686	621	11.42	13.08	12.48	18.6	16.88	16.76	12.3267	17.4133	0.49841	4.86871e-08	1.39214e-06	MTHFD1L	PREDICTED: monofunctional C1-tetrahydrofolate synthase, mitochondrial [Tursiops truncatus]	Metabolism;Metabolism	Global and overview maps;Metabolism of cofactors and vitamins	ko01100//Metabolic pathways;ko00670//One carbon pool by folate	K13402;K13402	-	-	-
LOC100154391	199	231	235	134	137	127	3.61	4.27	4.05	1.89	2.04	2.11	3.97667	2.01333	-0.981974	4.96909e-08	1.41765e-06	KCNQ5	PREDICTED: potassium voltage-gated channel subfamily KQT member 5 isoform X1 [Sus scrofa]	Organismal Systems	Nervous system	ko04725//Cholinergic synapse	K04930	-	-	-
LOC100511571	197	169	207	377	383	334	17.2	14.89	16.71	25.35	27.39	25.89	16.2667	26.21	0.688199	5.3429e-08	1.52086e-06	TSPAN1	PREDICTED: tetraspanin-1 isoform X1 [Sus scrofa]	-	-	-	-	-	-	-
LOC102165618	505	623	583	990	983	859	15.73	19.78	17.27	23.95	25.14	24.09	17.5933	24.3933	0.471458	5.36051e-08	1.52246e-06	GNG2	PREDICTED: guanine nucleotide-binding protein G(I)/G(S)/G(O) subunit gamma-2 [Equus przewalskii]	Human Diseases;Environmental Information Processing;Human Diseases;Environmental Information Processing;Human Diseases;Organismal Systems;Human Diseases;Organismal Systems;Environmental Information Processing;Organismal Systems;Organismal Systems;Organismal Systems;Organismal Systems;Organismal Systems;Organismal Systems;Organismal Systems;Human Diseases	Cancers;Signal transduction;Infectious diseases;Signal transduction;Infectious diseases;Immune system;Substance dependence;Nervous system;Signal transduction;Endocrine system;Nervous system;Nervous system;Nervous system;Nervous system;Environmental adaptation;Nervous system;Substance dependence	ko05200//Pathways in cancer;ko04151//PI3K-Akt signaling pathway;ko05163//Human cytomegalovirus infection;ko04014//Ras signaling pathway;ko05167//Kaposi sarcoma-associated herpesvirus infection;ko04062//Chemokine signaling pathway;ko05034//Alcoholism;ko04723//Retrograde endocannabinoid signaling;ko04371//Apelin signaling pathway;ko04926//Relaxin signaling pathway;ko04728//Dopaminergic synapse;ko04…	K07826;K07826;K07826;K07826;K07826;K07826;K07826;K07826;K07826;K07826;K07826;K07826;K07826;K07826;K07826;K07826;K07826	-	-	-
LOC100623445	67	46	49	155	155	128	1.95	1.37	1.36	3.51	3.71	3.36	1.56	3.52667	1.17676	5.72638e-08	1.62273e-06	TMEM52	PREDICTED: transmembrane protein 52 [Sus scrofa]	-	-	-	-	-	-	-
LOC110261334	406	278	303	206	191	165	13.26	9.01	9.18	5.07	5.11	4.69	10.4833	4.95667	-1.08066	6.14286e-08	1.73687e-06	ZNF324	PREDICTED: zinc finger protein 324A-like isoform X2 [Camelus dromedarius]	-	-	-	-	-	-	-
LOC396964	283	231	284	487	530	466	10.32	8.56	9.72	13.77	15.93	15.4	9.53333	15.0333	0.657112	6.19225e-08	1.74693e-06	CD97	PREDICTED: CD97 antigen isoform X3 [Physeter catodon]	-	-	-	-	-	-	-
MSTRG.19231	9	20	47	0	0	0	1.08	2.4	5.14	0	0	0	2.87333	0.001	-11.4885	6.34334e-08	1.78558e-06	--	PREDICTED: mitochondrial inner membrane protein COX18 isoform X1 [Sus scrofa]	-	-	-	-	-	-	-
LOC102160784	357	347	431	298	218	223	5.26	5.09	5.9	3.33	2.56	2.88	5.41667	2.92333	-0.889791	6.38303e-08	1.79277e-06	SATB2	PREDICTED: DNA-binding protein SATB2 isoform X1 [Odobenus rosmarus divergens]	-	-	-	-	-	-	-
LOC100187579	1085	1134	1327	1952	1836	1644	26.46	28.4	29.92	37.11	38.44	36.54	28.26	37.3633	0.402862	6.4045e-08	1.79482e-06	LPIN2	phosphatidate phosphatase LPIN2 [Sus scrofa]	Metabolism;Environmental Information Processing;Metabolism;Metabolism	Global and overview maps;Signal transduction;Lipid metabolism;Lipid metabolism	ko01100//Metabolic pathways;ko04150//mTOR signaling pathway;ko00564//Glycerophospholipid metabolism;ko00561//Glycerolipid metabolism	K15728;K15728;K15728;K15728	-	-	-
LOC733668	1126	1013	1122	860	818	810	74.29	68.14	70.4	44.08	44.31	48.12	70.9433	45.5033	-0.640695	6.41977e-08	1.79513e-06	DIRAS3	GTP-binding protein Di-Ras3 [Sus scrofa]	-	-	-	-	-	-	-
LOC100625001	10318	11037	11625	16402	16227	14466	1869.46	2039.55	2003.16	2314.59	2416.92	2364.81	1970.72	2365.44	0.263383	6.51913e-08	1.81889e-06	RPL17	60S ribosomal protein L17 isoform a [Homo sapiens]	Genetic Information Processing	Translation	ko03010//Ribosome	K02880	-	-	-
LOC406235	1832	1998	2173	1825	1625	1468	19.3	21.46	21.78	14.94	14.06	13.93	20.8467	14.31	-0.542793	6.62094e-08	1.84324e-06	WNK1	PREDICTED: serine/threonine-protein kinase WNK1 isoform X15 [Sus scrofa]	-	-	-	-	-	-	-
LOC110259171	880	885	953	672	755	548	6.37	6.53	6.56	3.78	4.49	3.57	6.48667	3.94667	-0.716843	6.78001e-08	1.88339e-06	PCNT	PREDICTED: pericentrin [Bison bison bison]	-	-	-	-	-	-	-
MSTRG.18986	160	169	177	107	87	88	12.27	12.54	12.24	5.94	5.28	6.03	12.35	5.75	-1.10288	7.04772e-08	1.95347e-06	--	-	-	-	-	-	-	-	-
LOC100626293	728	818	804	611	598	577	70.87	69.98	60.74	45.01	45.17	45.62	67.1967	45.2667	-0.569941	7.50561e-08	2.07584e-06	CCNL1	PREDICTED: cyclin-L1 isoform X1 [Sus scrofa]	-	-	-	-	-	-	-
LOC100158056	143	150	155	323	298	255	4.52	5.13	4.75	9.1	8.58	8.14	4.8	8.60667	0.84242	7.76127e-08	2.14187e-06	PFKFB4	PREDICTED: 6-phosphofructo-2-kinase/fructose-2,6-bisphosphatase 4 isoform X1 [Sus scrofa]	Environmental Information Processing;Metabolism	Signal transduction;Carbohydrate metabolism	ko04152//AMPK signaling pathway;ko00051//Fructose and mannose metabolism	K19030;K19030	-	-	-
LOC397488	233	232	268	178	125	138	10.33	9.4	9.72	6.08	4.47	5.24	9.81667	5.26333	-0.899256	8.13461e-08	2.24002e-06	GHR	growth hormone receptor precursor [Sus scrofa]	Environmental Information Processing;Environmental Information Processing;Environmental Information Processing;Environmental Information Processing	Signal transduction;Signaling molecules and interaction;Signaling molecules and interaction;Signal transduction	ko04151//PI3K-Akt signaling pathway;ko04060//Cytokine-cytokine receptor interaction;ko04080//Neuroactive ligand-receptor interaction;ko04630//Jak-STAT signaling pathway	K05080;K05080;K05080;K05080	-	-	-
LOC102166944	88	80	95	196	195	189	20.03	18.68	20.67	34.68	36.43	38.74	19.7933	36.6167	0.887486	8.76293e-08	2.40643e-06	--	PREDICTED: metallothionein-1A isoform X1 [Sus scrofa]	-	-	-	-	-	-	-
LOC100737256	2023	2468	2743	2049	1898	1750	72.85	85.53	86.05	64.83	66.27	62.9	81.4767	64.6667	-0.333365	8.77691e-08	2.40643e-06	CSNK2A2	PREDICTED: casein kinase II subunit alpha' [Condylura cristata]	Human Diseases;Human Diseases;Human Diseases;Environmental Information Processing;Environmental Information Processing;Genetic Information Processing;Cellular Processes;Cellular Processes	Infectious diseases;Infectious diseases;Infectious diseases;Signal transduction;Signal transduction;Translation;Cellular community - eukaryotes;Transport and catabolism	ko05168//Herpes simplex infection;ko05169//Epstein-Barr virus infection;ko05162//Measles;ko04310//Wnt signaling pathway;ko04064//NF-kappa B signaling pathway;ko03008//Ribosome biogenesis in eukaryotes;ko04520//Adherens junction;ko04137//Mitophagy - animal	K03097;K03097;K03097;K03097;K03097;K03097;K03097;K03097	-	-	-
LOC100152191	708	775	857	640	618	524	30.9	32.3	34.72	20.8	21.31	19.93	32.64	20.68	-0.658405	8.85593e-08	2.42285e-06	CPSF6	PREDICTED: cleavage and polyadenylation specificity factor subunit 6 isoform X1 [Homo sapiens]	Genetic Information Processing	Translation	ko03015//mRNA surveillance pathway	K14398	-	-	-
LOC100513591	1026	888	907	730	695	643	54	47.65	45.4	29.84	30.03	30.47	49.0167	30.1133	-0.70287	8.91704e-08	2.43431e-06	ZFP36L2	PREDICTED: zinc finger protein 36, C3H1 type-like 2 [Sus scrofa]	Cellular Processes	Cell growth and death	ko04218//Cellular senescence	K18753	-	-	-
LOC100524344	286	245	228	533	517	416	5.39	4.71	4.09	7.81	8	7.06	4.73	7.62333	0.688582	9.01518e-08	2.45581e-06	ADGRA2	PREDICTED: G-protein coupled receptor 124 [Sus scrofa]	-	-	-	-	-	-	-
LOC100628102	1503	1198	1283	986	1007	859	59.67	48.49	48.44	30.41	32.82	30.71	52.2	31.3133	-0.737273	9.11496e-08	2.47766e-06	VILL	PREDICTED: villin-like protein [Sus scrofa]	-	-	-	-	-	-	-
LOC100524433	478	415	428	314	281	295	14.68	12.92	12.49	7.54	7.12	8.28	13.3633	7.64667	-0.805377	9.60889e-08	2.60633e-06	RECQL4	PREDICTED: ATP-dependent DNA helicase Q4 isoform X1 [Sus scrofa]	-	-	-	-	-	-	-
LOC100520981	325	392	428	288	252	236	10.12	12.49	11.84	7.78	7.83	8.03	11.4833	7.88	-0.543274	9.63165e-08	2.60692e-06	NFKBIZ	NF-kappa-B inhibitor zeta [Sus scrofa]	Human Diseases	Cancers	ko05202//Transcriptional misregulation in cancers	K14242	-	-	-
LOC100621265	619	608	643	1089	1031	882	15.8	15.83	15.61	21.6	21.61	20.28	15.7467	21.1633	0.42652	9.70039e-08	2.61993e-06	Sik1	PREDICTED: serine/threonine-protein kinase SIK1 [Equus caballus]	Organismal Systems	Endocrine system	ko04922//Glucagon signaling pathway	K19008	-	-	-
LOC100517184	1184	1290	1344	1154	990	877	14.52	16.05	15.9	10.78	9.84	9.74	15.49	10.12	-0.614128	9.8138e-08	2.64492e-06	FAM208B	PREDICTED: LOW QUALITY PROTEIN: protein FAM208B [Balaenoptera acutorostrata scammoni]	-	-	-	-	-	-	-
LOC100518125	3383	3399	3762	5680	5061	4627	213.61	219.16	226.24	277.99	261.43	262.43	219.67	267.283	0.283032	9.93207e-08	2.67112e-06	YBX3	PREDICTED: Y-box-binding protein 3 isoform X1 [Sus scrofa]	Cellular Processes	Cellular community - eukaryotes	ko04530//Tight junction	K06099	-	-	-
LOC100169931	182	123	167	388	329	284	14.72	10.14	12.84	24.37	21.84	20.68	12.5667	22.2967	0.827226	1.0252e-07	2.7506e-06	SLC30A3	zinc transporter 3 [Sus scrofa]	-	-	-	-	-	-	-
LOC100513179	371	418	404	724	634	638	5.77	6.63	5.98	8.75	8.1	8.94	6.12667	8.59667	0.488675	1.0271e-07	2.7506e-06	DOPEY2	PREDICTED: protein dopey-2 isoform X1 [Sus scrofa]	-	-	-	-	-	-	-
LOC100518176	1269	1017	1171	882	886	745	44.09	36.14	38.52	23.86	25.25	23.16	39.5833	24.09	-0.716459	1.041e-07	2.77898e-06	NCLN	PREDICTED: nicalin isoform X1 [Sus scrofa]	-	-	-	-	-	-	-
LOC100155502	592	622	657	529	448	425	8.82	9.49	9.68	6.17	5.65	5.68	9.33	5.83333	-0.677557	1.04209e-07	2.77898e-06	GON4L	PREDICTED: GON-4-like protein isoform X2 [Equus przewalskii]	-	-	-	-	-	-	-
LOC100155920	400	556	546	325	363	307	3.91	5.51	5.08	2.43	2.9	2.73	4.83333	2.68667	-0.847201	1.07658e-07	2.86493e-06	ASH1L	PREDICTED: histone-lysine N-methyltransferase ASH1L [Orcinus orca]	Metabolism	Amino acid metabolism	ko00310//Lysine degradation	K06101	-	-	-
LOC100156733	1399	1422	1508	1218	1159	1136	19.57	20.23	19.87	12.87	13.03	14.12	19.89	13.34	-0.576285	1.0918e-07	2.89934e-06	CHD8	PREDICTED: chromodomain-helicase-DNA-binding protein 8 isoform X2 [Sus scrofa]	Environmental Information Processing	Signal transduction	ko04310//Wnt signaling pathway	K04494	-	-	-
LOC397561	8565	6951	7718	6387	6136	5339	121.73	100.72	104.32	70.52	71.6	68.33	108.923	70.15	-0.634798	1.11903e-07	2.96506e-06	FASN	fatty acid synthase [Sus scrofa]	Metabolism;Organismal Systems;Environmental Information Processing;Metabolism;Metabolism	Global and overview maps;Endocrine system;Signal transduction;Global and overview maps;Lipid metabolism	ko01100//Metabolic pathways;ko04910//Insulin signaling pathway;ko04152//AMPK signaling pathway;ko01212//Fatty acid metabolism;ko00061//Fatty acid biosynthesis	K00665;K00665;K00665;K00665;K00665	-	-	-
LOC733672	923	800	817	1464	1432	1306	223.28	197.31	187.97	275.12	284.41	284.5	202.853	281.343	0.471895	1.12123e-07	2.96506e-06	CST3	cystatin-C precursor [Sus scrofa]	Organismal Systems	Digestive system	ko04970//Salivary secretion	K13899	-	-	-
LOC396823	79437	63952	71511	122688	119636	104640	6931.97	5689.34	5934.48	8317.19	8571.13	8222.48	6185.26	8370.27	0.436439	1.12809e-07	2.97698e-06	GAPDH	glyceraldehyde-3-phosphate dehydrogenase [Sus scrofa]	Metabolism;Human Diseases;Metabolism;Environmental Information Processing;Metabolism;Metabolism	Global and overview maps;Neurodegenerative diseases;Global and overview maps;Signal transduction;Global and overview maps;Carbohydrate metabolism	ko01100//Metabolic pathways;ko05010//Alzheimer disease;ko01200//Carbon metabolism;ko04066//HIF-1 signaling pathway;ko01230//Biosynthesis of amino acids;ko00010//Glycolysis / Gluconeogenesis	K00134;K00134;K00134;K00134;K00134;K00134	-	-	-
LOC595125	2049	1668	1756	3144	3257	2785	303.76	252.42	243.99	369.28	404.18	379.37	266.723	384.277	0.526801	1.15196e-07	3.03365e-06	RABAC1	PREDICTED: prenylated Rab acceptor protein 1 isoform X1 [Sus scrofa]	-	-	-	-	-	-	-
LOC102168166	1440	1241	1408	2239	2200	2022	91.73	80.63	85.33	110.82	115.1	116.03	85.8967	113.983	0.408149	1.20583e-07	3.16892e-06	AP1M2	PREDICTED: AP-1 complex subunit mu-2 isoform X1 [Hipposideros armiger]	Cellular Processes	Transport and catabolism	ko04142//Lysosome	K12393	-	-	-
LOC397543	1279	1208	1325	2014	2015	1803	70	67.38	68.98	85.62	90.51	88.89	68.7867	88.34	0.360938	1.21842e-07	3.19538e-06	BAK1	PREDICTED: bcl-2 homologous antagonist/killer [Sus scrofa]	Human Diseases;Human Diseases;Human Diseases;Human Diseases;Human Diseases;Human Diseases;Human Diseases;Human Diseases;Genetic Information Processing;Human Diseases;Human Diseases;Cellular Processes;Human Diseases;Human Diseases;Human Diseases;Human Diseases;Human Diseases;Human Diseases;Human Diseases;Human Diseases;Human Diseases;Human Diseases;Cellular Processes;Human Diseases	Cancers;Infectious diseases;Infectious diseases;Infectious diseases;Cancers;Cancers;Cancers;Cancers;Folding, sorting and degradation;Cancers;Cancers;Cell growth and death;Cancers;Cancers;Cancers;Drug resistance;Cancers;Cancers;Cancers;Cancers;Cancers;Cancers;Cell growth and death;Cancers	ko05200//Pathways in cancer;ko05165//Human papillomavirus infection;ko05163//Human cytomegalovirus infection;ko05167//Kaposi sarcoma-associated herpesvirus infection;ko05203//Viral carcinogenesis;ko05202//Transcriptional misregulation in cancers;ko05206//MicroRNAs in cancer;ko05225//Hepatocellular carcinoma;ko04141//Protein processing in endoplasmic reticulum;ko05226//Gastric cancer;ko05224//Brea…	K14021;K14021;K14021;K14021;K14021;K14021;K14021;K14021;K14021;K14021;K14021;K14021;K14021;K14021;K14021;K14021;K14021;K14021;K14021;K14021;K14021;K14021;K14021;K14021	-	-	-
LOC100517442	3582	3300	3520	3029	2872	2630	28.84	27.03	26.99	18.91	18.96	19.04	27.62	18.97	-0.541994	1.23065e-07	3.22078e-06	Huwe1	PREDICTED: E3 ubiquitin-protein ligase HUWE1 isoform X1 [Sus scrofa]	Genetic Information Processing	Folding, sorting and degradation	ko04120//Ubiquitin mediated proteolysis	K10592	-	-	-
LOC100157747	553	612	622	997	1050	855	47.19	53.28	50.41	65.85	73.26	65.67	50.2933	68.26	0.440673	1.25247e-07	3.27115e-06	UBL7	PREDICTED: ubiquitin-like protein 7 isoform X1 [Sus scrofa]	-	-	-	-	-	-	-
LOC100514226	306	288	296	178	207	180	10.9	10.4	9.97	4.95	5.93	5.68	10.4233	5.52	-0.917077	1.25515e-07	3.27139e-06	Kifc2	PREDICTED: LOW QUALITY PROTEIN: kinesin-like protein KIFC2 [Sus scrofa]	-	-	-	-	-	-	-
LOC100626582	293	332	305	223	186	199	8.49	9.62	7.66	5.27	4.43	4.74	8.59	4.81333	-0.835622	1.25933e-07	3.27556e-06	ARHGEF26	PREDICTED: rho guanine nucleotide exchange factor 26 [Camelus bactrianus]	Human Diseases	Infectious diseases	ko05100//Bacterial invasion of epithelial cells	K13744	-	-	-
LOC100156267	162	152	178	94	80	95	10.16	9.72	10.62	4.58	4.12	5.36	10.1667	4.68667	-1.11721	1.32834e-07	3.44528e-06	CLRN3	PREDICTED: clarin-3 [Sus scrofa]	-	-	-	-	-	-	-
LOC100627181	149	153	244	366	382	377	20.11	21.01	30.8	37.88	41.64	45.12	23.9733	41.5467	0.793302	1.33002e-07	3.44528e-06	BRI3	PREDICTED: brain protein I3 [Camelus dromedarius]	-	-	-	-	-	-	-
LOC396840	237	256	227	510	431	385	7.42	8.17	6.76	12.4	11.08	10.86	7.45	11.4467	0.619615	1.35173e-07	3.49435e-06	SOX9	transcription factor SOX-9 [Sus scrofa]	Environmental Information Processing	Signal transduction	ko04024//cAMP signaling pathway	K18435	-	-	-
LOC110261260	264	232	225	475	453	407	25.09	22.48	20.34	35.07	35.34	34.83	22.6367	35.08	0.631987	1.39813e-07	3.60694e-06	GCSH	PREDICTED: glycine cleavage system H protein, mitochondrial [Camelus bactrianus]	Metabolism;Metabolism;Metabolism;Metabolism	Global and overview maps;Global and overview maps;Amino acid metabolism;Carbohydrate metabolism	ko01100//Metabolic pathways;ko01200//Carbon metabolism;ko00260//Glycine, serine and threonine metabolism;ko00630//Glyoxylate and dicarboxylate metabolism	K02437;K02437;K02437;K02437	-	-	-
LOC100515520	2451	2106	2339	3704	3789	3376	572.26	501.31	519.4	671.82	726.32	709.81	530.99	702.65	0.404122	1.40703e-07	3.62084e-06	Rpl39	PREDICTED: 60S ribosomal protein L39 [Heterocephalus glaber]	Genetic Information Processing	Translation	ko03010//Ribosome	K02924	-	-	-
LOC654328	2290	2778	3010	2296	2071	2084	45.77	54.75	55.36	35.97	32.33	37.27	51.96	35.19	-0.562236	1.40923e-07	3.62084e-06	MET	met proto-oncogene precursor [Sus scrofa]	Human Diseases;Environmental Information Processing;Environmental Information Processing;Environmental Information Processing;Environmental Information Processing;Human Diseases;Cellular Processes;Human Diseases;Organismal Systems;Human Diseases;Human Diseases;Human Diseases;Human Diseases;Human Diseases;Cellular Processes;Human Diseases;Human Diseases;Human Diseases;Human Diseases;Human Diseases	Cancers;Signal transduction;Signal transduction;Signal transduction;Signal transduction;Cancers;Cellular community - eukaryotes;Cancers;Development;Cancers;Cancers;Cancers;Drug resistance;Infectious diseases;Cellular community - eukaryotes;Cancers;Infectious diseases;Cancers;Cancers;Infectious diseases	ko05200//Pathways in cancer;ko04151//PI3K-Akt signaling pathway;ko04010//MAPK signaling pathway;ko04014//Ras signaling pathway;ko04015//Rap1 signaling pathway;ko05205//Proteoglycans in cancer;ko04510//Focal adhesion;ko05202//Transcriptional misregulation in cancers;ko04360//Axon guidance;ko05206//MicroRNAs in cancer;ko05225//Hepatocellular carcinoma;ko05226//Gastric cancer;ko01521//EGFR tyrosine …	K05099;K05099;K05099;K05099;K05099;K05099;K05099;K05099;K05099;K05099;K05099;K05099;K05099;K05099;K05099;K05099;K05099;K05099;K05099;K05099	-	-	-
LOC100522130	352	273	306	594	605	516	32.82	25.95	27.13	43.02	46.31	43.32	28.6333	44.2167	0.626895	1.44116e-07	3.69538e-06	FAHD2	PREDICTED: fumarylacetoacetate hydrolase domain-containing protein 2A [Sus scrofa]	-	-	-	-	-	-	-
LOC100738659	937	900	1006	824	743	649	11.29	11.09	11.56	7.72	7.36	7.06	11.3133	7.38	-0.616331	1.4675e-07	3.75532e-06	MCM3AP	PREDICTED: germinal-center associated nuclear protein isoform X1 [Sus scrofa]	-	-	-	-	-	-	-
LOC100627912	103	74	89	235	221	165	3.32	2.43	2.72	5.88	5.85	4.78	2.82333	5.50333	0.962906	1.51725e-07	3.86894e-06	GDPD5	PREDICTED: glycerophosphodiester phosphodiesterase domain-containing protein 5 isoform X1 [Sus scrofa]	-	-	-	-	-	-	-
LOC606746	1230	1124	1227	1013	934	873	26.6	24.75	25.09	16.84	16.47	16.91	25.48	16.74	-0.606066	1.51801e-07	3.86894e-06	DNMT1	PREDICTED: DNA (cytosine-5)-methyltransferase 1 isoform X1 [Sus scrofa]	Metabolism;Human Diseases;Metabolism	Global and overview maps;Cancers;Amino acid metabolism	ko01100//Metabolic pathways;ko05206//MicroRNAs in cancer;ko00270//Cysteine and methionine metabolism	K00558;K00558;K00558	-	-	-
LOC100736894	339	436	454	285	242	283	3.38	4.44	4.31	2.21	1.98	2.54	4.04333	2.24333	-0.849901	1.54597e-07	3.93228e-06	TIA1	PREDICTED: nucleolysin TIA-1 isoform p40 isoform X1 [Camelus dromedarius]	-	-	-	-	-	-	-
LOC100620331	248	208	202	133	123	125	4.3	3.68	3.33	1.79	1.75	1.95	3.77	1.83	-1.04272	1.57483e-07	3.99767e-06	PLXNA3	plexin-A3 precursor [Oryctolagus cuniculus]	Organismal Systems	Development	ko04360//Axon guidance	K06820	-	-	-
LOC100520035	1236	1187	1255	1007	994	925	35.75	35.01	34.53	22.63	23.61	24.09	35.0967	23.4433	-0.582156	1.57997e-07	4.00269e-06	PCDH7	protocadherin-7 precursor [Sus scrofa]	-	-	-	-	-	-	-
LOC397021	4480	3883	4358	6888	6709	5968	424.61	375.31	392.92	507.2	522.16	509.51	397.613	512.957	0.367471	1.59871e-07	4.04208e-06	TAGLN	transgelin [Sus scrofa]	-	-	-	-	-	-	-
LOC110259317	540	552	529	1016	973	754	56.22	58.67	52.54	82.72	83.84	71.19	55.81	79.25	0.505887	1.60685e-07	4.05457e-06	LSM4	PREDICTED: U6 snRNA-associated Sm-like protein LSm4 [Myotis brandtii]	Genetic Information Processing;Genetic Information Processing	Transcription;Folding, sorting and degradation	ko03040//Spliceosome;ko03018//RNA degradation	K12623;K12623	-	-	-
LOC100622986	839	742	829	1340	1309	1194	42.89	38.89	40.96	54.46	56.4	56.28	40.9133	55.7133	0.445452	1.62099e-07	4.08213e-06	G6PD	PREDICTED: glucose-6-phosphate 1-dehydrogenase [Camelus dromedarius]	Metabolism;Metabolism;Human Diseases;Metabolism;Metabolism	Global and overview maps;Global and overview maps;Cancers;Metabolism of other amino acids;Carbohydrate metabolism	ko01100//Metabolic pathways;ko01200//Carbon metabolism;ko05230//Central carbon metabolism in cancer;ko00480//Glutathione metabolism;ko00030//Pentose phosphate pathway	K00036;K00036;K00036;K00036;K00036	-	-	-
LOC100523889	945	876	959	759	723	679	45.46	42.93	43.9	28.26	28.5	29.41	44.0967	28.7233	-0.618446	1.68137e-07	4.22578e-06	MBD3	PREDICTED: methyl-CpG-binding domain protein 3 isoform X1 [Sus scrofa]	-	-	-	-	-	-	-
LOC100174954	21	19	26	98	69	67	0.61	0.56	0.72	2.2	1.64	1.74	0.63	1.86	1.56188	1.71384e-07	4.29886e-06	KLF11	Krueppel-like factor 11 [Sus scrofa]	-	-	-	-	-	-	-
LOC100514523	342	374	411	673	623	569	23.13	25.78	26.43	35.35	34.59	34.65	25.1133	34.8633	0.473257	1.73935e-07	4.35423e-06	KDELR3	PREDICTED: ER lumen protein-retaining receptor 3 [Callithrix jacchus]	Human Diseases	Infectious diseases	ko05110//Vibrio cholerae infection	K10949	GO:0031224//intrinsic component of membrane	GO:0005048//signal sequence binding	GO:0035437//maintenance of protein localization in endoplasmic reticulum
LOC100736957	618	502	567	1141	1025	813	65.93	54.6	57.53	94.56	89.78	78.1	59.3533	87.48	0.559624	1.76892e-07	4.41951e-06	POLD4	PREDICTED: DNA polymerase delta subunit 4 [Bubalus bubalis]	Metabolism;Human Diseases;Metabolism;Metabolism;Genetic Information Processing;Genetic Information Processing;Genetic Information Processing;Genetic Information Processing;Genetic Information Processing	Global and overview maps;Infectious diseases;Nucleotide metabolism;Nucleotide metabolism;Replication and repair;Replication and repair;Replication and repair;Replication and repair;Replication and repair	ko01100//Metabolic pathways;ko05166//HTLV-I infection;ko00230//Purine metabolism;ko00240//Pyrimidine metabolism;ko03420//Nucleotide excision repair;ko03440//Homologous recombination;ko03030//DNA replication;ko03410//Base excision repair;ko03430//Mismatch repair	K03505;K03505;K03505;K03505;K03505;K03505;K03505;K03505;K03505	-	-	-
LOC100517252	118	190	217	106	69	77	1.25	2.07	2.23	0.88	0.58	0.75	1.85	0.736667	-1.32844	1.83941e-07	4.58658e-06	ZNF292	PREDICTED: zinc finger protein 292 isoform X1 [Sus scrofa]	-	-	-	-	-	-	-
LOC100513345	799	978	1080	756	721	687	20.2	25.23	26.02	14.86	14.99	15.64	23.8167	15.1633	-0.651385	1.89229e-07	4.7074e-06	GTF2I	PREDICTED: general transcription factor II-I isoform X1 [Sus scrofa]	Human Diseases;Environmental Information Processing;Genetic Information Processing	Infectious diseases;Signal transduction;Transcription	ko05168//Herpes simplex infection;ko04022//cGMP - PKG signaling pathway;ko03022//Basal transcription factors	K03121;K03121;K03121	-	-	-
LOC100514926	458	449	488	803	776	683	9.12	9.11	9.25	12.42	12.68	12.24	9.16	12.4467	0.44234	1.8953e-07	4.7074e-06	SLC36A1	PREDICTED: proton-coupled amino acid transporter 1 [Sus scrofa]	Organismal Systems	Digestive system	ko04974//Protein digestion and absorption	K14209	GO:0005774//vacuolar membrane;GO:0031224//intrinsic component of membrane	GO:0005416//cation:amino acid symporter activity;GO:0015179//L-amino acid transmembrane transporter activity	GO:0003333//amino acid transmembrane transport;GO:0006812//cation transport;GO:0006818//hydrogen transport;GO:0015807//L-amino acid transport
LOC100525194	432	408	468	339	304	293	19.83	18.72	19.71	12.11	11.53	11.92	19.42	11.8533	-0.71225	1.90219e-07	4.71528e-06	ZDHHC14	PREDICTED: probable palmitoyltransferase ZDHHC14 isoform X2 [Camelus bactrianus]	-	-	-	-	-	-	-
LOC100737018	1112	1065	1117	971	852	766	8.36	8.24	7.96	5.64	5.2	5.07	8.18667	5.30333	-0.626377	1.91946e-07	4.74878e-06	HERC2	PREDICTED: E3 ubiquitin-protein ligase HERC2 [Odobenus rosmarus divergens]	Genetic Information Processing	Folding, sorting and degradation	ko04120//Ubiquitin mediated proteolysis	K10595	-	-	-
LOC445512	80	78	74	168	228	161	5.88	5.85	5.18	9.6	13.77	10.66	5.63667	11.3433	1.00893	1.93619e-07	4.78085e-06	HMOX1	heme oxygenase 1 [Sus scrofa]	Metabolism;Human Diseases;Human Diseases;Human Diseases;Human Diseases;Environmental Information Processing;Organismal Systems;Cellular Processes;Metabolism	Global and overview maps;Cancers;Cancers;Cancers;Cardiovascular diseases;Signal transduction;Digestive system;Cell growth and death;Metabolism of cofactors and vitamins	ko01100//Metabolic pathways;ko05200//Pathways in cancer;ko05206//MicroRNAs in cancer;ko05225//Hepatocellular carcinoma;ko05418//Fluid shear stress and atherosclerosis;ko04066//HIF-1 signaling pathway;ko04978//Mineral absorption;ko04216//Ferroptosis;ko00860//Porphyrin and chlorophyll metabolism	K00510;K00510;K00510;K00510;K00510;K00510;K00510;K00510;K00510	-	-	-
LOC100623283	253	266	289	187	178	166	6.77	7.62	7.54	4.29	4.59	4.06	7.31	4.31333	-0.761068	1.9412e-07	4.78388e-06	SPRY1	PREDICTED: protein sprouty homolog 1 [Sus scrofa]	-	-	-	-	-	-	-
LOC100525411	233	204	253	423	423	402	2.8	2.5	2.89	3.94	4.17	4.34	2.73	4.15	0.60421	1.97747e-07	4.86381e-06	SYNE3	PREDICTED: nesprin-3 isoform X2 [Sus scrofa]	-	-	-	-	-	-	-
LOC100152339	202	132	162	377	343	316	7.18	4.86	5.66	11.02	10.59	10.59	5.9	10.7333	0.863311	2.06927e-07	5.07974e-06	ITPK1	inositol-tetrakisphosphate 1-kinase [Sus scrofa]	Metabolism;Environmental Information Processing;Metabolism	Global and overview maps;Signal transduction;Carbohydrate metabolism	ko01100//Metabolic pathways;ko04070//Phosphatidylinositol signaling system;ko00562//Inositol phosphate metabolism	K00913;K00913;K00913	-	-	-
LOC100520219	162	179	187	119	96	91	5.19	5.85	5.7	2.96	2.52	2.62	5.58	2.7	-1.04731	2.11313e-07	5.17738e-06	P3H2	prolyl 3-hydroxylase 2 precursor [Bos taurus]	-	-	-	-	-	-	-
LOC100155592	1212	1390	1334	2054	2084	1857	114.5	133.89	119.87	150.75	161.65	157.99	122.753	156.797	0.353133	2.12306e-07	5.19167e-06	PDLIM1	PDZ and LIM domain 1 [Sus scrofa]	-	-	-	-	-	-	-
LOC664653	1978	1814	1887	3208	2800	2735	85.49	79.76	77.4	107.53	99.27	106.35	80.8833	104.383	0.367977	2.13871e-07	5.21986e-06	DKK3	PREDICTED: dickkopf-related protein 3 isoform X2 [Sus scrofa]	-	-	-	-	-	-	-
LOC100515661	1358	1328	1365	2221	2095	1837	87.98	87.73	84.12	111.8	111.45	107.19	86.61	110.147	0.34682	2.14662e-07	5.22907e-06	DCTN2	PREDICTED: dynactin subunit 2 isoform X4 [Camelus bactrianus]	Human Diseases;Organismal Systems	Neurodegenerative diseases;Excretory system	ko05016//Huntington disease;ko04962//Vasopressin-regulated water reabsorption	K10424;K10424	-	-	-
LOC100516037	47	56	48	139	113	141	2.36	2.88	2.29	5.44	4.66	6.39	2.51	5.49667	1.13087	2.18331e-07	5.29385e-06	PDK2	PREDICTED: pyruvate dehydrogenase kinase, isozyme 2 isoform X1 [Vicugna pacos]	-	-	-	-	-	-	-
LOC100513359	1662	1522	1552	1316	1260	1160	22.93	21.41	20.37	14.11	14.27	14.41	21.57	14.2633	-0.596715	2.18474e-07	5.29385e-06	ARID1A	PREDICTED: AT-rich interactive domain-containing protein 1A isoform X2 [Ceratotherium simum simum]	Organismal Systems;Human Diseases	Environmental adaptation;Cancers	ko04714//Thermogenesis;ko05225//Hepatocellular carcinoma	K11653;K11653	-	-	-
LOC100154195	371	403	404	291	290	252	9.67	11.26	9.01	6.19	7.31	6.94	9.98	6.81333	-0.550679	2.18574e-07	5.29385e-06	GIT2	PREDICTED: ARF GTPase-activating protein GIT2 isoform X2 [Sus scrofa]	Cellular Processes	Transport and catabolism	ko04144//Endocytosis	K12487	-	-	-
LOC414915	6618	5161	5480	10079	10032	8799	1452.87	1155.15	1144.2	1718.92	1808.2	1739.5	1250.74	1755.54	0.489133	2.22318e-07	5.37425e-06	LGALS1	lectin galactoside-binding soluble 1 [Sus scrofa]	-	-	-	-	-	-	-
LOC100518042	301	266	286	195	186	174	5.28	4.74	4.84	2.64	2.72	2.76	4.95333	2.70667	-0.871882	2.29739e-07	5.54306e-06	USP54	PREDICTED: inactive ubiquitin carboxyl-terminal hydrolase 54 [Sus scrofa]	-	-	-	-	-	-	-
LOC100738761	643	618	663	538	476	444	13.84	13.47	13.53	8.96	8.34	8.57	13.6133	8.62333	-0.658703	2.30318e-07	5.54647e-06	KDM4B	PREDICTED: lysine-specific demethylase 4B isoform X1 [Orcinus orca]	-	-	-	-	-	-	-
LOC397399	2989	2928	3236	4827	4370	4060	219.61	217.21	224.69	272.83	262.14	268.43	220.503	267.8	0.280355	2.32587e-07	5.59048e-06	FCGRT	PREDICTED: IgG receptor FcRn large subunit p51 isoform X1 [Sus scrofa]	-	-	-	-	-	-	-
LOC100519114	23	25	29	101	74	75	0.44	0.49	0.52	1.49	1.16	1.29	0.483333	1.31333	1.44214	2.36207e-07	5.66674e-06	SLC16A14	PREDICTED: monocarboxylate transporter 14 [Orcinus orca]	-	-	-	-	-	-	-
LOC100525504	239	308	315	199	185	174	8.19	10.76	10.27	5.3	5.21	5.37	9.74	5.29333	-0.879745	2.37513e-07	5.68729e-06	GTF2H1	PREDICTED: general transcription factor IIH subunit 1 [Sus scrofa]	Human Diseases;Genetic Information Processing;Genetic Information Processing	Cancers;Replication and repair;Transcription	ko05203//Viral carcinogenesis;ko03420//Nucleotide excision repair;ko03022//Basal transcription factors	K03141;K03141;K03141	-	-	-
LOC100628213	499	465	480	377	349	315	24.66	23.51	22.74	14.62	14.27	14.06	23.6367	14.3167	-0.723331	2.41572e-07	5.77358e-06	NXF1	nuclear RNA export factor 1 [Sus scrofa]	Human Diseases;Human Diseases;Genetic Information Processing;Genetic Information Processing;Genetic Information Processing	Infectious diseases;Infectious diseases;Translation;Translation;Translation	ko05168//Herpes simplex infection;ko05164//Influenza A;ko03013//RNA transport;ko03015//mRNA surveillance pathway;ko03008//Ribosome biogenesis in eukaryotes	K14284;K14284;K14284;K14284;K14284	-	-	-
LOC100510914	1032	1118	1196	951	845	876	16.37	18.09	18.11	11.77	11	12.52	17.5233	11.7633	-0.57498	2.43931e-07	5.81898e-06	NEO1	PREDICTED: neogenin isoform X1 [Callithrix jacchus]	Environmental Information Processing	Signaling molecules and interaction	ko04514//Cell adhesion molecules (CAMs)	K06766	-	-	-
LOC100519592	303	233	236	482	536	479	24.93	19.54	18.47	30.8	36.2	35.48	20.98	34.16	0.703293	2.46721e-07	5.87446e-06	MPV17L2	PREDICTED: mpv17-like protein 2 [Sus scrofa]	Cellular Processes	Transport and catabolism	ko04146//Peroxisome	K13348	-	-	-
LOC100514901	16	21	35	73	98	84	1.07	1.89	2.59	4.19	6.08	6.01	1.85	5.42667	1.55254	2.50124e-07	5.94433e-06	BCL2L14	apoptosis facilitator Bcl-2-like protein 14 [Sus scrofa]	-	-	-	-	GO:0043226//organelle;GO:0044424//intracellular part	GO:0019900//kinase binding	GO:0097191//extrinsic apoptotic signaling pathway
LOC100154257	6	6	8	53	43	32	0.11	0.12	0.14	0.76	0.67	0.55	0.123333	0.66	2.4199	2.57897e-07	6.11756e-06	KIAA1324	PREDICTED: UPF0577 protein KIAA1324 homolog isoform X2 [Sus scrofa]	-	-	-	-	-	-	-
LOC100512865	630	599	626	444	484	434	21.14	20.5	19.98	11.58	13.34	13.12	20.54	12.68	-0.695881	2.7397e-07	6.48669e-06	DDX51	PREDICTED: ATP-dependent RNA helicase DDX51 [Capra hircus]	-	-	-	-	-	-	-
LOC397128	92	71	92	214	188	166	4.03	3.17	3.83	7.28	6.76	6.55	3.67667	6.86333	0.900511	2.75816e-07	6.5182e-06	MX1	interferon-induced GTP-binding protein Mx1 [Sus scrofa]	Human Diseases;Human Diseases;Human Diseases	Infectious diseases;Infectious diseases;Infectious diseases	ko05165//Human papillomavirus infection;ko05164//Influenza A;ko05162//Measles	K14754;K14754;K14754	-	-	-
LOC396681	1050	1108	1221	1802	1684	1547	34.56	37.18	38.22	46.07	45.5	45.85	36.6533	45.8067	0.321613	2.78804e-07	6.57654e-06	TXNRD1	thioredoxin reductase 1, cytoplasmic [Sus scrofa]	Human Diseases;Human Diseases;Metabolism	Cancers;Cancers;Metabolism of other amino acids	ko05200//Pathways in cancer;ko05225//Hepatocellular carcinoma;ko00450//Selenocompound metabolism	K22182;K22182;K22182	-	-	-
LOC110259541	1404	1241	1405	1201	1032	901	21.99	19.91	21.15	14.72	13.41	12.8	21.0167	13.6433	-0.623338	2.81182e-07	6.62033e-06	NDST1	PREDICTED: bifunctional heparan sulfate N-deacetylase/N-sulfotransferase 1 [Canis lupus familiaris]	Metabolism;Metabolism	Global and overview maps;Glycan biosynthesis and metabolism	ko01100//Metabolic pathways;ko00534//Glycosaminoglycan biosynthesis - heparan sulfate / heparin	K02576;K02576	-	-	-
LOC100515777	866	928	950	744	701	714	10.33	11.28	10.78	6.89	6.86	7.67	10.7967	7.14	-0.59659	2.94004e-07	6.90937e-06	LRP6	PREDICTED: low-density lipoprotein receptor-related protein 6 [Equus caballus]	Human Diseases;Human Diseases;Environmental Information Processing;Human Diseases;Human Diseases;Environmental Information Processing;Organismal Systems	Cancers;Cancers;Signal transduction;Cancers;Cancers;Signal transduction;Endocrine system	ko05200//Pathways in cancer;ko05225//Hepatocellular carcinoma;ko04150//mTOR signaling pathway;ko05226//Gastric cancer;ko05224//Breast cancer;ko04310//Wnt signaling pathway;ko04928//Parathyroid hormone synthesis, secretion and action	K03068;K03068;K03068;K03068;K03068;K03068;K03068	-	-	-
LOC100525205	214	236	255	473	432	355	14.23	15.99	16.12	24.43	23.58	21.25	15.4467	23.0867	0.579764	2.96957e-07	6.96009e-06	Fosl1	PREDICTED: fos-related antigen 1 [Sus scrofa]	Human Diseases;Environmental Information Processing;Organismal Systems;Organismal Systems	Infectious diseases;Signal transduction;Development;Immune system	ko05166//HTLV-I infection;ko04310//Wnt signaling pathway;ko04380//Osteoclast differentiation;ko04657//IL-17 signaling pathway	K04502;K04502;K04502;K04502	-	-	-
LOC100152933	2425	2620	2793	4154	3730	3429	81.89	90.2	89.7	108.97	103.42	104.28	87.2633	105.557	0.27457	2.97261e-07	6.96009e-06	IPO5	PREDICTED: importin-5 [Mustela putorius furo]	-	-	-	-	-	-	-
LOC100525694	485	583	584	954	851	836	30.61	37.52	35.06	46.78	44.1	47.52	34.3967	46.1333	0.423541	3.16763e-07	7.40303e-06	PQLC3	PREDICTED: PQ-loop repeat-containing protein 3 [Sus scrofa]	-	-	-	-	-	-	-
LOC100153163	214	219	209	451	379	342	12.2	12.72	11.35	19.99	17.74	17.56	12.09	18.43	0.608242	3.26017e-07	7.60525e-06	MICB	PREDICTED: MHC class I polypeptide-related sequence B-like isoform X1 [Sus scrofa]	Human Diseases;Organismal Systems	Infectious diseases;Immune system	ko05167//Kaposi sarcoma-associated herpesvirus infection;ko04650//Natural killer cell mediated cytotoxicity	K07985;K07985	-	-	-
LOC100521762	4913	6278	6385	5122	4601	4518	267.66	342.65	324.66	214.91	206.1	218.19	311.657	213.067	-0.548653	3.30877e-07	7.70446e-06	HNRNPA2B1	PREDICTED: heterogeneous nuclear ribonucleoproteins A2/B1 isoform X1 [Tursiops truncatus]	-	-	-	-	-	-	-
LOC100511331	412	289	356	685	681	594	33.55	24	27.58	43.34	45.54	43.56	28.3767	44.1467	0.637599	3.34262e-07	7.76899e-06	AKR7A2	aflatoxin B1 aldehyde reductase member 2 [Sus scrofa]	Metabolism	Xenobiotics biodegradation and metabolism	ko00980//Metabolism of xenobiotics by cytochrome P450	K15303	-	-	-
LOC397072	8	7	19	66	62	42	0.18	0.16	0.4	1.15	1.14	0.84	0.246667	1.04333	2.08057	3.40665e-07	7.90331e-06	C3	complement C3 precursor [Sus scrofa]	Human Diseases;Human Diseases;Human Diseases;Human Diseases;Cellular Processes;Human Diseases;Human Diseases;Human Diseases;Organismal Systems;Human Diseases;Human Diseases;Human Diseases	Infectious diseases;Infectious diseases;Infectious diseases;Cancers;Transport and catabolism;Infectious diseases;Immune diseases;Infectious diseases;Immune system;Infectious diseases;Infectious diseases;Infectious diseases	ko05168//Herpes simplex infection;ko05167//Kaposi sarcoma-associated herpesvirus infection;ko05152//Tuberculosis;ko05203//Viral carcinogenesis;ko04145//Phagosome;ko05142//Chagas disease (American trypanosomiasis);ko05322//Systemic lupus erythematosus;ko05150//Staphylococcus aureus infection;ko04610//Complement and coagulation cascades;ko05133//Pertussis;ko05140//Leishmaniasis;ko05134//Legionellos…	K03990;K03990;K03990;K03990;K03990;K03990;K03990;K03990;K03990;K03990;K03990;K03990	-	-	-
LOC100337674	897	848	972	755	733	652	46.9	45.16	48.34	30.69	31.43	30.62	46.8	30.9133	-0.598279	3.57744e-07	8.25417e-06	TRIP13	pachytene checkpoint protein 2 homolog [Sus scrofa]	-	-	-	-	-	-	-
LOC396988	385	368	420	695	622	606	40.15	37.45	37.76	56.34	55.16	60.27	38.4533	57.2567	0.574335	3.71041e-07	8.54541e-06	TIMP2	PREDICTED: metalloproteinase inhibitor 2 isoform X3 [Sus scrofa]	-	-	-	-	-	-	-
LOC110259358	968	945	992	1518	1511	1404	46.05	45.84	44.88	56.1	59.02	60.15	45.59	58.4233	0.357827	3.73575e-07	8.58817e-06	MYDGF	PREDICTED: UPF0556 protein C19orf10 homolog [Bubalus bubalis]	-	-	-	-	-	-	-
LOC397340	277	263	248	477	498	432	9.67	9.07	7.67	13.11	14.91	13.8	8.80333	13.94	0.663109	3.79499e-07	8.70855e-06	STAT5B	PREDICTED: signal transducer and activator of transcription 5B isoform X1 [Sus scrofa]	Human Diseases;Human Diseases;Human Diseases;Cellular Processes;Environmental Information Processing;Organismal Systems;Human Diseases;Human Diseases;Organismal Systems;Human Diseases;Organismal Systems;Environmental Information Processing;Human Diseases;Organismal Systems;Human Diseases;Human Diseases	Cancers;Infectious diseases;Cancers;Cell growth and death;Signal transduction;Immune system;Infectious diseases;Infectious diseases;Immune system;Endocrine and metabolic diseases;Immune system;Signal transduction;Cancers;Endocrine system;Cancers;Cancers	ko05200//Pathways in cancer;ko05166//HTLV-I infection;ko05203//Viral carcinogenesis;ko04217//Necroptosis;ko04630//Jak-STAT signaling pathway;ko04062//Chemokine signaling pathway;ko05161//Hepatitis B;ko05162//Measles;ko04659//Th17 cell differentiation;ko04933//AGE-RAGE signaling pathway in diabetic complications;ko04658//Th1 and Th2 cell differentiation;ko04012//ErbB signaling pathway;ko05220//Chr…	K11224;K11224;K11224;K11224;K11224;K11224;K11224;K11224;K11224;K11224;K11224;K11224;K11224;K11224;K11224;K11224	-	-	-
LOC100621011	724	713	872	622	558	579	12.36	12.41	14.16	8.25	7.82	8.9	12.9767	8.32333	-0.640687	3.81533e-07	8.73939e-06	WWC2	PREDICTED: protein WWC2 isoform X1 [Sus scrofa]	-	-	-	-	-	-	-
LOC100511003	1255	1090	1182	969	939	815	35.65	31.5	31.86	21.31	21.89	20.83	33.0033	21.3433	-0.628826	3.95968e-07	9.05367e-06	UHRF1	PREDICTED: E3 ubiquitin-protein ligase UHRF1 [Sus scrofa]	-	-	-	-	-	-	-
LOC100622217	51	70	65	156	158	128	2.02	3.02	2.55	5.03	5.53	4.75	2.53	5.10333	1.0123	4.00515e-07	9.14113e-06	MAP3K8	PREDICTED: mitogen-activated protein kinase kinase kinase 8 [Sus scrofa]	Environmental Information Processing;Organismal Systems;Environmental Information Processing;Organismal Systems	Signal transduction;Immune system;Signal transduction;Immune system	ko04010//MAPK signaling pathway;ko04620//Toll-like receptor signaling pathway;ko04668//TNF signaling pathway;ko04660//T cell receptor signaling pathway	K04415;K04415;K04415;K04415	-	-	-
LOC100514753	67	79	78	171	174	152	16.52	19.86	18.3	32.76	35.23	33.76	18.2267	33.9167	0.895944	4.0733e-07	9.27995e-06	UBE2L6	ubiquitin/ISG15-conjugating enzyme E2 L6 [Sus scrofa]	Human Diseases;Genetic Information Processing	Neurodegenerative diseases;Folding, sorting and degradation	ko05012//Parkinson disease;ko04120//Ubiquitin mediated proteolysis	K04553;K04553	-	GO:0019787//ubiquitin-like protein transferase activity;GO:0036094//small molecule binding	GO:0032446//protein modification by small protein conjugation;GO:0051603//proteolysis involved in cellular protein catabolic process
LOC100623036	128	97	136	267	273	213	9.06	7	9.16	14.69	15.87	13.58	8.40667	14.7133	0.807518	4.15369e-07	9.4461e-06	FAH	PREDICTED: fumarylacetoacetase [Sus scrofa]	Metabolism;Metabolism	Global and overview maps;Amino acid metabolism	ko01100//Metabolic pathways;ko00350//Tyrosine metabolism	K01555;K01555	-	-	-
LOC396750	803	703	670	1329	1234	1092	37.56	33.52	29.8	48.29	47.39	45.99	33.6267	47.2233	0.489894	4.24677e-07	9.64048e-06	ICAM1	intercellular adhesion molecule 1 precursor [Sus scrofa]	Human Diseases;Human Diseases;Human Diseases;Human Diseases;Environmental Information Processing;Human Diseases;Organismal Systems;Environmental Information Processing;Organismal Systems;Environmental Information Processing;Human Diseases;Human Diseases;Human Diseases;Human Diseases;Human Diseases;Human Diseases	Infectious diseases;Infectious diseases;Infectious diseases;Infectious diseases;Signaling molecules and interaction;Cardiovascular diseases;Immune system;Signal transduction;Immune system;Signal transduction;Endocrine and metabolic diseases;Immune diseases;Infectious diseases;Cardiovascular diseases;Infectious diseases;Infectious diseases	ko05166//HTLV-I infection;ko05169//Epstein-Barr virus infection;ko05167//Kaposi sarcoma-associated herpesvirus infection;ko05164//Influenza A;ko04514//Cell adhesion molecules (CAMs);ko05418//Fluid shear stress and atherosclerosis;ko04650//Natural killer cell mediated cytotoxicity;ko04668//TNF signaling pathway;ko04670//Leukocyte transendothelial migration;ko04064//NF-kappa B signaling pathway;ko0…	K06490;K06490;K06490;K06490;K06490;K06490;K06490;K06490;K06490;K06490;K06490;K06490;K06490;K06490;K06490;K06490	-	-	-
LOC396774	409	449	504	319	339	318	8.04	9	9.43	4.87	5.47	5.63	8.82333	5.32333	-0.728994	4.25613e-07	9.64445e-06	TIMP4	PREDICTED: metalloproteinase inhibitor 4, partial [Sus scrofa]	-	-	-	-	-	-	-
LOC407739	393	334	377	274	234	244	46.64	40.42	42.56	25.26	22.8	26.08	43.2067	24.7133	-0.805964	4.33463e-07	9.80477e-06	SOX2	sex determining region Y-box 2 [Sus scrofa]	Environmental Information Processing;Cellular Processes	Signal transduction;Cellular community - eukaryotes	ko04390//Hippo signaling pathway;ko04550//Signaling pathways regulating pluripotency of stem cells	K16796;K16796	-	-	-
LOC100524447	304	295	355	570	527	504	7.52	7.63	8.5	10.82	10.7	11.3	7.88333	10.94	0.472735	4.37379e-07	9.85846e-06	Tbc1d1	PREDICTED: TBC1 domain family member 1 isoform X1 [Vicugna pacos]	Environmental Information Processing	Signal transduction	ko04152//AMPK signaling pathway	K18341	-	-	-
LOC100171389	396	381	421	669	754	602	20.43	20.04	20.65	26.81	31.93	27.96	20.3733	28.9	0.504387	4.38591e-07	9.85846e-06	PTPN6	PREDICTED: tyrosine-protein phosphatase non-receptor type 6 isoform X1 [Sus scrofa]	Human Diseases;Environmental Information Processing;Organismal Systems;Organismal Systems;Organismal Systems;Human Diseases;Cellular Processes	Cancers;Signal transduction;Immune system;Immune system;Immune system;Infectious diseases;Cellular community - eukaryotes	ko05205//Proteoglycans in cancer;ko04630//Jak-STAT signaling pathway;ko04650//Natural killer cell mediated cytotoxicity;ko04660//T cell receptor signaling pathway;ko04662//B cell receptor signaling pathway;ko05140//Leishmaniasis;ko04520//Adherens junction	K05697;K05697;K05697;K05697;K05697;K05697;K05697	-	-	-
LOC100737615	278	301	280	211	169	185	8.48	9.16	7.95	4.85	4.24	5.08	8.53	4.72333	-0.85274	4.38769e-07	9.85846e-06	usp106	LUC7-like isoform b (predicted) [Plecturocebus moloch]	-	-	-	-	-	-	-
LOC100514970	94	84	87	45	41	30	0.7	0.62	0.61	0.25	0.25	0.19	0.643333	0.23	-1.48393	4.39114e-07	9.85846e-06	FRAS1	PREDICTED: extracellular matrix protein FRAS1 isoform X2 [Sus scrofa]	-	-	-	-	GO:0005604//basement membrane;GO:0031224//intrinsic component of membrane	-	GO:0001656//metanephros development;GO:0008104//protein localization;GO:0035108//limb morphogenesis;GO:0044763//single-organism cellular process;GO:0048729//tissue morphogenesis
LOC100624902	2398	2108	2271	1953	1849	1617	138.13	123.8	124.42	87.39	87.45	83.88	128.783	86.24	-0.578517	4.39728e-07	9.85846e-06	KAZALD1	kazal-type serine protease inhibitor domain-containing protein 1 precursor [Sus scrofa]	-	-	-	-	-	-	-
LOC100628225	932	956	1026	1548	1479	1335	47.53	49.71	49.77	61.33	61.93	61.31	49.0033	61.5233	0.328254	4.59128e-07	1.02752e-05	VAMP3	PREDICTED: vesicle-associated membrane protein 3 [Sus scrofa]	Cellular Processes;Genetic Information Processing	Transport and catabolism;Folding, sorting and degradation	ko04145//Phagosome;ko04130//SNARE interactions in vesicular transport	K13505;K13505	-	-	-
LOC110256017	2475	2627	2747	4123	3874	3362	75.48	81.68	79.68	97.68	97	92.33	78.9467	95.67	0.277188	4.68865e-07	1.04746e-05	LASP1	PREDICTED: LIM and SH3 domain protein 1 [Camelus bactrianus]	-	-	-	-	-	-	-
LOC110256137	660	618	766	569	524	441	10.42	9.91	11.49	7.01	6.77	6.32	10.6067	6.7	-0.662738	4.71588e-07	1.05169e-05	RAI1	PREDICTED: retinoic acid-induced protein 1 [Capra hircus]	-	-	-	-	-	-	-
LOC102163666	797	1182	1128	1828	1745	1612	64.62	97.63	86.97	115.1	116.09	117.66	83.0733	116.283	0.485187	4.73056e-07	1.05235e-05	ZNHIT1	zinc finger HIT domain-containing protein 1 [Homo sapiens]	-	-	-	-	-	-	-
LOC100621160	705	744	957	624	556	594	13.67	14.71	17.69	9.41	8.85	10.37	15.3567	9.54333	-0.6863	4.73543e-07	1.05235e-05	EIF2AK4	PREDICTED: eukaryotic translation initiation factor 2-alpha kinase 4 isoform X1 [Equus caballus]	Human Diseases;Human Diseases;Human Diseases;Genetic Information Processing;Human Diseases;Human Diseases;Cellular Processes	Infectious diseases;Infectious diseases;Infectious diseases;Folding, sorting and degradation;Infectious diseases;Infectious diseases;Transport and catabolism	ko05168//Herpes simplex infection;ko05169//Epstein-Barr virus infection;ko05164//Influenza A;ko04141//Protein processing in endoplasmic reticulum;ko05162//Measles;ko05160//Hepatitis C;ko04140//Autophagy - animal	K16196;K16196;K16196;K16196;K16196;K16196;K16196	-	-	-
LOC100155841	564	500	567	897	921	828	40.17	36.51	38.58	49.57	53.98	53.22	38.42	52.2567	0.443758	4.77562e-07	1.05942e-05	MAPK13	PREDICTED: mitogen-activated protein kinase 13 [Camelus bactrianus]	Environmental Information Processing;Human Diseases;Organismal Systems;Environmental Information Processing;Human Diseases;Human Diseases;Human Diseases;Human Diseases;Human Diseases;Organismal Systems;Cellular Processes;Organismal Systems;Human Diseases;Organismal Systems;Cellular Processes;Human Diseases;Organismal Systems;Organismal Systems;Environmental Information Processing;Organismal Syste…	Signal transduction;Infectious diseases;Environmental adaptation;Signal transduction;Infectious diseases;Infectious diseases;Cancers;Infectious diseases;Infectious diseases;Immune system;Cell growth and death;Nervous system;Cardiovascular diseases;Circulatory system;Cellular community - eukaryotes;Infectious diseases;Development;Endocrine system;Signal transduction;Nervous system;Immune system;Im…	ko04010//MAPK signaling pathway;ko05163//Human cytomegalovirus infection;ko04714//Thermogenesis;ko04015//Rap1 signaling pathway;ko05169//Epstein-Barr virus infection;ko05167//Kaposi sarcoma-associated herpesvirus infection;ko05205//Proteoglycans in cancer;ko05152//Tuberculosis;ko05164//Influenza A;ko04621//NOD-like receptor signaling pathway;ko04218//Cellular senescence;ko04723//Retrograde endoca…	K04441;K04441;K04441;K04441;K04441;K04441;K04441;K04441;K04441;K04441;K04441;K04441;K04441;K04441;K04441;K04441;K04441;K04441;K04441;K04441;K04441;K04441;K04441;K04441;K04441;K04441;K04441;K04441;K04441;K04441;K04441;K04441;K04441;K04441;K04441;K04441;K04441;K04441;K04441;K04441;K04441;K04441;K04441;K04441;K04441;K04441;K04441;K04441;K04441	-	-	-
LOC100294703	1300	1328	1332	1184	1085	950	24.65	25.25	23.5	17.28	16.27	15.58	24.4667	16.3767	-0.579176	4.7926e-07	1.06133e-05	KDM2A	lysine-specific demethylase 2A [Sus scrofa]	-	-	-	-	-	-	-
LOC100513931	88	76	88	219	169	166	3.93	3.46	3.74	7.6	6.2	6.68	3.71	6.82667	0.879762	4.91915e-07	1.08745e-05	XKR8	PREDICTED: XK-related protein 8 [Sus scrofa]	-	-	-	-	GO:0031224//intrinsic component of membrane	-	GO:0006911//phagocytosis, engulfment;GO:0017121//phospholipid scrambling
LOC100626793	573	626	626	1039	894	966	40.13	44.91	41.84	56.66	51.5	61.15	42.2933	56.4367	0.416203	4.93624e-07	1.08933e-05	ACAT1	PREDICTED: acetyl-CoA acetyltransferase, mitochondrial isoform X1 [Sus scrofa]	Metabolism;Metabolism;Metabolism;Metabolism;Metabolism;Organismal Systems;Metabolism;Metabolism;Metabolism;Metabolism;Metabolism;Metabolism;Metabolism;Metabolism	Global and overview maps;Global and overview maps;Amino acid metabolism;Amino acid metabolism;Global and overview maps;Digestive system;Lipid metabolism;Amino acid metabolism;Carbohydrate metabolism;Carbohydrate metabolism;Carbohydrate metabolism;Carbohydrate metabolism;Metabolism of terpenoids and polyketides;Lipid metabolism	ko01100//Metabolic pathways;ko01200//Carbon metabolism;ko00310//Lysine degradation;ko00280//Valine, leucine and isoleucine degradation;ko01212//Fatty acid metabolism;ko04975//Fat digestion and absorption;ko00071//Fatty acid degradation;ko00380//Tryptophan metabolism;ko00620//Pyruvate metabolism;ko00640//Propanoate metabolism;ko00630//Glyoxylate and dicarboxylate metabolism;ko00650//Butanoate meta…	K00626;K00626;K00626;K00626;K00626;K00626;K00626;K00626;K00626;K00626;K00626;K00626;K00626;K00626	-	-	-
LOC100625072	91	104	87	247	195	172	2.26	2.64	2.06	4.78	3.98	3.85	2.32	4.20333	0.857409	5.01327e-07	1.1044e-05	PTGER4	PREDICTED: prostaglandin E2 receptor EP4 subtype isoform X1 [Balaenoptera acutorostrata scammoni]	Human Diseases;Human Diseases;Environmental Information Processing;Human Diseases;Organismal Systems;Organismal Systems	Cancers;Infectious diseases;Signaling molecules and interaction;Infectious diseases;Sensory system;Endocrine system	ko05200//Pathways in cancer;ko05165//Human papillomavirus infection;ko04080//Neuroactive ligand-receptor interaction;ko05163//Human cytomegalovirus infection;ko04750//Inflammatory mediator regulation of TRP channels;ko04924//Renin secretion	K04261;K04261;K04261;K04261;K04261;K04261	-	-	-
LOC100517912	633	738	771	623	531	486	20.08	23.87	23.27	15.36	13.83	13.89	22.4067	14.36	-0.641872	5.04182e-07	1.10876e-05	CUL4A	PREDICTED: cullin-4A [Sus scrofa]	Genetic Information Processing;Genetic Information Processing	Folding, sorting and degradation;Replication and repair	ko04120//Ubiquitin mediated proteolysis;ko03420//Nucleotide excision repair	K10609;K10609	-	-	-
LOC100520743	932	910	1048	1559	1462	1334	45.05	44.85	48.18	58.55	58.02	58.07	46.0267	58.2133	0.33888	5.12422e-07	1.12493e-05	EFHD2	PREDICTED: EF-hand domain-containing protein D2 [Sus scrofa]	-	-	-	-	-	-	-
LOC100521783	389	540	557	349	346	329	6.67	9.57	9.17	4.66	4.89	5.09	8.47	4.88	-0.795481	5.15669e-07	1.1301e-05	RBBP6	PREDICTED: E3 ubiquitin-protein ligase RBBP6 isoform X1 [Sus scrofa]	-	-	-	-	-	-	-
LOC110260412	384	352	376	276	222	259	12.32	11.52	11.48	6.88	5.85	7.49	11.7733	6.74	-0.804702	5.3573e-07	1.17047e-05	Nrbp2	Nuclear receptor-binding protein 2 [Fukomys damarensis]	-	-	-	-	-	-	-
LOC100515845	361	436	501	339	304	267	7.62	9.03	10.06	5.49	5.31	4.96	8.90333	5.25333	-0.761112	5.35937e-07	1.17047e-05	PCF11	PREDICTED: pre-mRNA cleavage complex 2 protein Pcf11 isoform X1 [Sus scrofa]	Genetic Information Processing	Translation	ko03015//mRNA surveillance pathway	K14400	-	-	-
LOC100514153	3978	3897	4226	3833	3287	3202	193.06	192.83	194.88	143.19	130.36	138.44	193.59	137.33	-0.495358	5.38448e-07	1.17393e-05	HNRNPM	PREDICTED: heterogeneous nuclear ribonucleoprotein M isoform X1 [Sus scrofa]	Genetic Information Processing	Transcription	ko03040//Spliceosome	K12887	GO:0005681//spliceosomal complex;GO:0016604//nuclear body;GO:0031988//membrane-bounded vesicle	GO:0003723//RNA binding;GO:0005515//protein binding	GO:0000398//mRNA splicing, via spliceosome
LOC102163953	81	62	77	164	175	161	2.07	1.62	1.87	3.26	3.68	3.71	1.85333	3.55	0.937697	5.55807e-07	1.20969e-05	Gpa33	PREDICTED: cell surface A33 antigen [Sus scrofa]	-	-	-	-	-	-	-
LOC100157058	246	371	397	236	191	201	7.86	12.14	11.86	5.82	5.03	5.74	10.62	5.53	-0.941432	5.66512e-07	1.23088e-05	FILIP1L	PREDICTED: filamin A-interacting protein 1-like isoform X1 [Bison bison bison]	-	-	-	-	-	-	-
LOC100514525	1562	1634	1760	1488	1389	1300	22.69	24.2	24.31	16.79	16.56	17	23.7333	16.7833	-0.499885	5.73368e-07	1.24364e-05	ATXN1L	PREDICTED: ataxin-1-like [Sus scrofa]	-	-	-	-	-	GO:0003676//nucleic acid binding	GO:0043062//extracellular structure organization;GO:1902033//regulation of hematopoietic stem cell proliferation
LOC100621544	1254	1074	1213	1935	1900	1707	50.36	42.95	45.16	60.53	62.17	61.5	46.1567	61.4	0.4117	5.79742e-07	1.25532e-05	RNF19B	PREDICTED: E3 ubiquitin-protein ligase RNF19B isoform X1 [Sus scrofa]	-	-	-	-	-	-	-
LOC100524016	488	466	491	368	380	296	35.76	34.81	34.22	20.95	22.86	19.53	34.93	21.1133	-0.726312	5.8809e-07	1.27122e-05	Msln	PREDICTED: mesothelin [Sus scrofa]	-	-	-	-	-	-	-
LOC100625426	496	709	739	451	376	465	4.88	6.94	6.74	3.45	3.01	4.13	6.18667	3.53	-0.809494	5.91123e-07	1.2756e-05	USP34	PREDICTED: ubiquitin carboxyl-terminal hydrolase 34 isoform X1 [Sus scrofa]	-	-	-	-	-	-	-
LOC100152843	314	213	280	166	169	147	17.52	12.12	14.86	7.2	7.74	7.39	14.8333	7.44333	-0.994822	5.94677e-07	1.28108e-05	FOXQ1	PREDICTED: forkhead box protein Q1 [Panthera pardus]	-	-	-	-	-	-	-
LOC100620398	151	206	222	129	101	105	4.76	6.66	6.62	3.34	2.26	2.71	6.01333	2.77	-1.11828	5.98222e-07	1.28653e-05	Sema3a	PREDICTED: semaphorin-3A isoform X1 [Bos taurus]	Organismal Systems	Development	ko04360//Axon guidance	K06840	-	-	-
LOC100523915	730	933	951	730	584	635	12.27	15.98	15.2	9.53	8.06	9.61	14.4833	9.06667	-0.67575	6.18016e-07	1.32685e-05	SEMA3D	PREDICTED: semaphorin-3D isoform X1 [Balaenoptera acutorostrata scammoni]	Organismal Systems	Development	ko04360//Axon guidance	K06840	-	-	-
LOC100514410	1399	1541	1588	1367	1275	1117	39.48	44.31	42.61	29.96	29.53	28.38	42.1333	29.29	-0.524554	6.24162e-07	1.33653e-05	ICMT	protein-S-isoprenylcysteine O-methyltransferase [Sus scrofa]	Metabolism	Metabolism of terpenoids and polyketides	ko00900//Terpenoid backbone biosynthesis	K00587	GO:0031224//intrinsic component of membrane;GO:0043231//intracellular membrane-bounded organelle	GO:0003880//protein C-terminal carboxyl O-methyltransferase activity;GO:0008134//transcription factor binding	GO:0006479//protein methylation;GO:0010556//regulation of macromolecule biosynthetic process;GO:0033036//macromolecule localization;GO:0040007//growth;GO:0042127//regulation of cell proliferation;GO:0044767//single-organism developmental process;GO:0051056//regulation of small GTPase mediated signal transduction
LOC100152550	547	625	633	1014	924	868	27.67	32.22	30.4	39.79	38.28	39.46	30.0967	39.1767	0.380391	6.24635e-07	1.33653e-05	EFHC1	PREDICTED: EF-hand domain-containing protein 1 isoform X1 [Sus scrofa]	-	-	-	-	-	-	-
LOC100516495	753	813	813	672	580	609	14.55	16.28	15.09	10.13	9.04	10.57	15.3067	9.91333	-0.626718	6.67567e-07	1.42598e-05	EIF4G3	PREDICTED: eukaryotic translation initiation factor 4 gamma 3 isoform X14 [Vicugna pacos]	Genetic Information Processing;Human Diseases	Translation;Cardiovascular diseases	ko03013//RNA transport;ko05416//Viral myocarditis	K03260;K03260	-	-	-
LOC100517991	305	359	356	255	243	216	13.41	13.44	11.27	7.47	7.27	6.83	12.7067	7.19	-0.821522	6.69597e-07	1.42791e-05	FAM122B	PREDICTED: LOW QUALITY PROTEIN: protein FAM122B [Sus scrofa]	-	-	-	-	-	-	-
MSTRG.17471	135	159	186	336	299	267	17.4	20.43	22.06	32.39	30.83	30.48	19.9633	31.2333	0.645734	7.13766e-07	1.51954e-05	STX8	PREDICTED: syntaxin-8 isoform X3 [Chinchilla lanigera]	Genetic Information Processing	Folding, sorting and degradation	ko04130//SNARE interactions in vesicular transport	K08501	GO:0016020//membrane	GO:0044389//ubiquitin-like protein ligase binding	GO:0006810//transport
LOC399536	166	217	188	388	340	324	8.73	11.64	9.41	15.86	14.68	15.35	9.92667	15.2967	0.623836	7.19803e-07	1.52982e-05	GALM	aldose 1-epimerase [Sus scrofa]	Metabolism;Metabolism;Metabolism	Global and overview maps;Carbohydrate metabolism;Carbohydrate metabolism	ko01100//Metabolic pathways;ko00010//Glycolysis / Gluconeogenesis;ko00052//Galactose metabolism	K01785;K01785;K01785	-	-	-
LOC100620515	788	1266	1174	752	695	750	8.08	13.24	11.45	5.99	5.85	6.93	10.9233	6.25667	-0.803947	7.2499e-07	1.53612e-05	GOLGB1	PREDICTED: golgin subfamily B member 1 isoform X1 [Sus scrofa]	-	-	-	-	-	-	-
LOC100627484	1089	1415	1441	1085	972	996	14.4	19.07	18.05	11.15	10.53	11.82	17.1733	11.1667	-0.620971	7.25191e-07	1.53612e-05	TNPO1	transportin-1 isoform 1 [Homo sapiens]	-	-	-	-	-	-	-
LOC100514115	7047	5483	6176	5114	4858	4452	190.08	150.89	158.52	107.23	107.67	108.17	166.497	107.69	-0.628609	7.27393e-07	1.53821e-05	FGFR3	PREDICTED: fibroblast growth factor receptor 3 isoform X2 [Orcinus orca]	Human Diseases;Environmental Information Processing;Environmental Information Processing;Cellular Processes;Environmental Information Processing;Cellular Processes;Environmental Information Processing;Human Diseases;Cellular Processes;Human Diseases;Human Diseases;Human Diseases	Cancers;Signal transduction;Signal transduction;Transport and catabolism;Signal transduction;Cell motility;Signal transduction;Cancers;Cellular community - eukaryotes;Drug resistance;Cancers;Cancers	ko05200//Pathways in cancer;ko04151//PI3K-Akt signaling pathway;ko04010//MAPK signaling pathway;ko04144//Endocytosis;ko04014//Ras signaling pathway;ko04810//Regulation of actin cytoskeleton;ko04015//Rap1 signaling pathway;ko05206//MicroRNAs in cancer;ko04550//Signaling pathways regulating pluripotency of stem cells;ko01521//EGFR tyrosine kinase inhibitor resistance;ko05230//Central carbon metabol…	K05094;K05094;K05094;K05094;K05094;K05094;K05094;K05094;K05094;K05094;K05094;K05094	GO:0000323//lytic vacuole;GO:0005886//plasma membrane;GO:0005924//cell-substrate adherens junction;GO:0016021//integral component of membrane;GO:0016023//cytoplasmic, membrane-bounded vesicle	GO:0004714//transmembrane receptor protein tyrosine kinase activity;GO:0019838//growth factor binding;GO:0032550//purine ribonucleoside binding	GO:0001934//positive regulation of protein phosphorylation;GO:0001936//regulation of endothelial cell proliferation;GO:0002064//epithelial cell development;GO:0006357//regulation of transcription from RNA polymerase II promoter;GO:0006952//defense response;GO:0007088//regulation of mitotic nuclear division;GO:0007409//axonogenesis;GO:0008285//negative regulation of cell proliferation;GO:0008543//…
LOC100156798	1332	1223	1313	2072	1979	1802	80.55	75.41	75.52	97.34	98.26	98.13	77.16	97.91	0.343603	7.52418e-07	1.58795e-05	CTSA	lysosomal protective protein precursor [Sus scrofa]	Cellular Processes;Organismal Systems	Transport and catabolism;Endocrine system	ko04142//Lysosome;ko04614//Renin-angiotensin system	K13289;K13289	-	-	-
LOC100621523	183	193	227	360	385	337	4.78	5.11	5.62	7.34	8.3	7.98	5.17	7.87333	0.60681	7.53419e-07	1.58795e-05	Pfn2	profilin 2, isoform CRA_c, partial [Homo sapiens]	Cellular Processes;Environmental Information Processing;Human Diseases;Human Diseases	Cell motility;Signal transduction;Infectious diseases;Infectious diseases	ko04810//Regulation of actin cytoskeleton;ko04015//Rap1 signaling pathway;ko05132//Salmonella infection;ko05131//Shigellosis	K05759;K05759;K05759;K05759	-	-	-
LOC100525150	210	187	218	408	363	331	4.68	4.11	4.49	6.85	6.52	6.53	4.42667	6.63333	0.583513	7.70193e-07	1.6206e-05	Cd44	PREDICTED: CD44 antigen isoform X4 [Sus scrofa]	Human Diseases;Human Diseases;Human Diseases;Organismal Systems;Environmental Information Processing;Human Diseases	Infectious diseases;Cancers;Cancers;Immune system;Signaling molecules and interaction;Infectious diseases	ko05169//Epstein-Barr virus infection;ko05205//Proteoglycans in cancer;ko05206//MicroRNAs in cancer;ko04640//Hematopoietic cell lineage;ko04512//ECM-receptor interaction;ko05131//Shigellosis	K06256;K06256;K06256;K06256;K06256;K06256	-	-	-
LOC100517169	182	184	196	133	110	102	1.66	1.69	1.69	0.93	0.81	0.83	1.68	0.856667	-0.971655	8.00307e-07	1.68118e-05	PKHD1	PREDICTED: fibrocystin [Lipotes vexillifer]	-	-	-	-	-	-	-
LOC100124381	1672	1547	1619	2668	2408	2223	98.45	92.87	90.67	122.04	116.41	117.87	93.9967	118.773	0.337529	8.18132e-07	1.71577e-05	NEU1	sialidase-1 precursor [Sus scrofa]	Cellular Processes;Human Diseases;Metabolism;Metabolism	Transport and catabolism;Infectious diseases;Lipid metabolism;Glycan biosynthesis and metabolism	ko04142//Lysosome;ko05110//Vibrio cholerae infection;ko00600//Sphingolipid metabolism;ko00511//Other glycan degradation	K01186;K01186;K01186;K01186	-	-	-
LOC733654	348	455	448	741	673	652	21.1	28.13	25.84	34.91	33.51	35.6	25.0233	34.6733	0.470553	8.34386e-07	1.74697e-05	CTH	cystathionine gamma-lyase [Sus scrofa]	Metabolism;Metabolism;Metabolism;Metabolism;Metabolism	Global and overview maps;Global and overview maps;Amino acid metabolism;Amino acid metabolism;Metabolism of other amino acids	ko01100//Metabolic pathways;ko01230//Biosynthesis of amino acids;ko00270//Cysteine and methionine metabolism;ko00260//Glycine, serine and threonine metabolism;ko00450//Selenocompound metabolism	K01758;K01758;K01758;K01758;K01758	-	-	-
LOC396691	529	712	744	526	467	454	14.6	18.28	17.67	10.8	10.03	11.05	16.85	10.6267	-0.665059	8.66077e-07	1.81033e-05	Bmpr1b	PREDICTED: bone morphogenetic protein receptor type-1B isoform X1 [Macaca fascicularis]	Environmental Information Processing;Organismal Systems;Environmental Information Processing;Human Diseases;Cellular Processes;Environmental Information Processing	Signaling molecules and interaction;Development;Signal transduction;Cardiovascular diseases;Cellular community - eukaryotes;Signal transduction	ko04060//Cytokine-cytokine receptor interaction;ko04360//Axon guidance;ko04390//Hippo signaling pathway;ko05418//Fluid shear stress and atherosclerosis;ko04550//Signaling pathways regulating pluripotency of stem cells;ko04350//TGF-beta signaling pathway	K13578;K13578;K13578;K13578;K13578;K13578	-	-	-
LOC100157328	596	1001	953	589	472	576	7.77	13.62	12.09	5.98	5.14	6.8	11.16	5.97333	-0.901729	8.69377e-07	1.81423e-05	JMJD1C	PREDICTED: probable JmjC domain-containing histone demethylation protein 2C isoform X1 [Balaenoptera acutorostrata scammoni]	Human Diseases	Cancers	ko05202//Transcriptional misregulation in cancers	K11449	-	-	-
LOC100153928	164	293	288	119	134	145	6.18	11.2	10.47	3.51	4.21	4.95	9.28333	4.22333	-1.13626	8.87938e-07	1.84618e-05	PRPF39	PREDICTED: pre-mRNA-processing factor 39 isoform X1 [Sus scrofa]	-	-	-	-	-	-	-
LOC100153745	168	134	144	338	277	262	19.79	16.1	16.14	30.94	26.79	27.8	17.3433	28.51	0.717087	8.88589e-07	1.84618e-05	GCHFR	GTP cyclohydrolase 1 feedback regulatory protein [Sus scrofa]	-	-	-	-	-	-	-
LOC110261156	334	482	419	322	257	247	8.71	12.82	10.4	6.53	5.51	5.8	10.6433	5.94667	-0.839797	8.89059e-07	1.84618e-05	KIAA0754	PREDICTED: microtubule-actin cross-linking factor 1 isoform X9 [Capra hircus]	-	-	-	-	-	-	-
LOC100520974	81	56	88	165	176	178	3.97	2.8	4.11	6.29	7.09	7.86	3.62667	7.08	0.965105	8.99642e-07	1.8651e-05	TRIM47	PREDICTED: tripartite motif-containing protein 47 [Sus scrofa]	-	-	-	-	-	-	-
LOC100517284	8656	7073	7851	13426	12580	10976	247.26	205.98	213.26	297.86	294.96	282.26	222.167	291.693	0.39281	9.08091e-07	1.87954e-05	ACTN4	PREDICTED: alpha-actinin-4 isoform X1 [Sus scrofa]	Cellular Processes;Cellular Processes;Human Diseases;Cellular Processes;Human Diseases;Human Diseases;Organismal Systems;Cellular Processes	Cell motility;Cellular community - eukaryotes;Cancers;Cellular community - eukaryotes;Immune diseases;Infectious diseases;Immune system;Cellular community - eukaryotes	ko04810//Regulation of actin cytoskeleton;ko04510//Focal adhesion;ko05203//Viral carcinogenesis;ko04530//Tight junction;ko05322//Systemic lupus erythematosus;ko05146//Amoebiasis;ko04670//Leukocyte transendothelial migration;ko04520//Adherens junction	K05699;K05699;K05699;K05699;K05699;K05699;K05699;K05699	-	-	-
LOC100516429	591	474	540	440	341	343	4.82	3.95	4.17	2.77	2.28	2.5	4.31333	2.51667	-0.777289	9.13502e-07	1.88766e-05	PKD1	PREDICTED: polycystin-1 isoform X1 [Sus scrofa]	-	-	-	-	-	-	-
LOC100516900	91	98	118	208	224	193	8.52	9.56	10.78	15.57	17.45	16.5	9.62	16.5067	0.77894	9.16319e-07	1.89039e-05	OCEL1	PREDICTED: occludin/ELL domain-containing protein 1 isoform X1 [Sus scrofa]	-	-	-	-	-	-	-
LOC100519104	142	159	165	84	97	86	5.88	6.56	6.28	2.71	3.3	3.08	6.24	3.03	-1.04223	9.22928e-07	1.90093e-05	CAB39L	PREDICTED: calcium-binding protein 39-like isoform X1 [Sus scrofa]	Environmental Information Processing;Environmental Information Processing	Signal transduction;Signal transduction	ko04150//mTOR signaling pathway;ko04152//AMPK signaling pathway	K08272;K08272	-	-	-
MSTRG.24113	3047	4425	4410	3109	2598	3003	17.42	25.8	23.98	13.81	12.2	15.46	22.4	13.8233	-0.696393	9.51298e-07	1.95618e-05	--	-	-	-	-	-	-	-	-
LOC100520050	510	553	541	458	356	375	7.45	8.27	7.54	5.22	4.29	4.95	7.75333	4.82	-0.685784	9.65059e-07	1.98126e-05	PRICKLE2	PREDICTED: prickle-like protein 2 isoform X1 [Hipposideros armiger]	Environmental Information Processing	Signal transduction	ko04310//Wnt signaling pathway	K04511	-	-	-
LOC396638	3343	2922	3089	5056	4949	4327	857.87	764.48	753.92	1007.93	1042.7	999.91	792.09	1016.85	0.360366	9.68123e-07	1.98434e-05	Rps23	40S ribosomal protein S23 [Homo sapiens]	Genetic Information Processing	Translation	ko03010//Ribosome	K02973	-	-	-
LOC100152632	523	504	583	903	837	778	14.3	13.96	15.09	19.03	18.67	19.03	14.45	18.91	0.38808	9.70859e-07	1.98673e-05	ZNF185	PREDICTED: zinc finger protein 185 isoform X8 [Sus scrofa]	-	-	-	-	-	-	-
LOC100621470	47	66	50	155	132	114	0.78	1.11	0.79	1.99	1.79	1.7	0.893333	1.82667	1.03194	1.00078e-06	2.04467e-05	CGNL1	PREDICTED: cingulin-like protein 1-like [Physeter catodon]	Cellular Processes	Cellular community - eukaryotes	ko04530//Tight junction	K21110	-	-	-
LOC100737299	614	630	726	531	509	491	14.04	14.69	15.79	9.43	9.56	10.11	14.84	9.7	-0.613434	1.01743e-06	2.07532e-05	RGMB	PREDICTED: RGM domain family member B isoform X2 [Sus scrofa]	-	-	-	-	-	-	-
LOC100522247	487	463	524	393	387	304	7.43	7.24	7.6	4.67	4.88	4.21	7.42333	4.58667	-0.694621	1.04168e-06	2.12137e-05	CRAMP1	PREDICTED: LOW QUALITY PROTEIN: protein cramped-like [Sus scrofa]	-	-	-	-	-	-	-
LOC100620801	720	874	1027	717	649	620	11.81	14.62	16.02	9.14	8.74	9.16	14.15	9.01333	-0.650669	1.05058e-06	2.13606e-05	ELOA	PREDICTED: transcription elongation factor B polypeptide 3 [Sus scrofa]	-	-	-	-	-	-	-
LOC100620133	235	213	235	432	374	398	10.7	9.89	10.18	15.28	13.98	16.32	10.2567	15.1933	0.566876	1.06286e-06	2.15413e-05	NRARP	PREDICTED: notch-regulated ankyrin repeat-containing protein [Sus scrofa]	-	-	-	-	-	-	-
LOC397653	115803	92962	103984	178720	166237	146537	6551.31	5361.89	5594.97	7854.49	7721.39	7465.31	5836.06	7680.4	0.396187	1.07272e-06	2.17064e-05	ACTG1	PREDICTED: actin, cytoplasmic 2 isoform X1 [Colobus angolensis palliatus]	Organismal Systems;Cellular Processes;Environmental Information Processing;Human Diseases;Cellular Processes;Human Diseases;Cellular Processes;Human Diseases;Cellular Processes;Environmental Information Processing;Organismal Systems;Human Diseases;Cellular Processes;Organismal Systems;Organismal Systems;Organismal Systems;Human Diseases;Human Diseases;Human Diseases;Human Diseases;Human Diseases;…	Environmental adaptation;Cell motility;Signal transduction;Cancers;Cellular community - eukaryotes;Infectious diseases;Cellular community - eukaryotes;Cancers;Transport and catabolism;Signal transduction;Endocrine system;Cardiovascular diseases;Cell growth and death;Endocrine system;Immune system;Immune system;Infectious diseases;Infectious diseases;Cardiovascular diseases;Cardiovascular diseases…	ko04714//Thermogenesis;ko04810//Regulation of actin cytoskeleton;ko04015//Rap1 signaling pathway;ko05205//Proteoglycans in cancer;ko04510//Focal adhesion;ko05164//Influenza A;ko04530//Tight junction;ko05225//Hepatocellular carcinoma;ko04145//Phagosome;ko04390//Hippo signaling pathway;ko04921//Oxytocin signaling pathway;ko05418//Fluid shear stress and atherosclerosis;ko04210//Apoptosis;ko04919//Th…	K05692;K05692;K05692;K05692;K05692;K05692;K05692;K05692;K05692;K05692;K05692;K05692;K05692;K05692;K05692;K05692;K05692;K05692;K05692;K05692;K05692;K05692;K05692;K05692;K05692;K05692;K05692	-	-	-
LOC100620405	1038	1326	1377	1000	903	974	13.46	17.53	16.98	10.07	9.6	11.38	15.99	10.35	-0.627539	1.09797e-06	2.21491e-05	USP24	PREDICTED: ubiquitin carboxyl-terminal hydrolase 24 isoform X1 [Homo sapiens]	-	-	-	-	-	-	-
LOC100523018	324	346	420	628	610	552	8.84	9.63	10.98	13.33	13.78	13.59	9.81667	13.5667	0.466761	1.0981e-06	2.21491e-05	ATP6V0A1	PREDICTED: V-type proton ATPase 116 kDa subunit a isoform 1 isoform X1 [Sus scrofa]	Metabolism;Human Diseases;Human Diseases;Cellular Processes;Metabolism;Cellular Processes;Human Diseases;Human Diseases;Organismal Systems;Human Diseases;Organismal Systems	Global and overview maps;Infectious diseases;Infectious diseases;Transport and catabolism;Energy metabolism;Transport and catabolism;Immune diseases;Infectious diseases;Nervous system;Infectious diseases;Excretory system	ko01100//Metabolic pathways;ko05165//Human papillomavirus infection;ko05152//Tuberculosis;ko04145//Phagosome;ko00190//Oxidative phosphorylation;ko04142//Lysosome;ko05323//Rheumatoid arthritis;ko05120//Epithelial cell signaling in Helicobacter pylori infection;ko04721//Synaptic vesicle cycle;ko05110//Vibrio cholerae infection;ko04966//Collecting duct acid secretion	K02154;K02154;K02154;K02154;K02154;K02154;K02154;K02154;K02154;K02154;K02154	-	-	-
LOC110259321	194	166	195	393	394	276	15.93	13.89	15.22	25.06	26.55	20.4	15.0133	24.0033	0.67699	1.12019e-06	2.25587e-05	MVB12A	PREDICTED: multivesicular body subunit 12A isoform X3 [Physeter catodon]	Cellular Processes	Transport and catabolism	ko04144//Endocytosis	K12186	-	-	-
LOC396579	130	97	96	225	248	219	15.15	11.48	10.61	18.32	23.5	21.31	12.4133	21.0433	0.761473	1.14296e-06	2.29807e-05	TNNT1	PREDICTED: troponin T, slow skeletal muscle isoform X1 [Bubalus bubalis]	-	-	-	-	-	-	-
LOC100620966	516	429	419	801	806	747	13.79	11.7	10.66	16.55	17.7	17.92	12.05	17.39	0.529225	1.15116e-06	2.31089e-05	SESN2	PREDICTED: sestrin-2 [Sus scrofa]	Environmental Information Processing;Organismal Systems;Cellular Processes	Signal transduction;Aging;Cell growth and death	ko04150//mTOR signaling pathway;ko04211//Longevity regulating pathway - mammal;ko04115//p53 signaling pathway	K20394;K20394;K20394	-	-	-
LOC100521840	499	466	451	796	800	726	26.73	25.11	23.11	33.22	35.1	34.86	24.9833	34.3933	0.461163	1.15545e-06	2.31584e-05	YIPF2	PREDICTED: protein YIPF2 isoform X2 [Sus scrofa]	-	-	-	-	-	-	-
LOC100620503	342	288	314	565	552	500	14.7	12.73	12.94	19.04	19.64	19.43	13.4567	19.37	0.525503	1.16802e-06	2.33238e-05	P3H1	PREDICTED: prolyl 3-hydroxylase 1 [Physeter catodon]	-	-	-	-	-	-	-
LOC100517144	177	152	137	363	316	255	26.35	23.08	19.39	42	38.62	34.22	22.94	38.28	0.738725	1.16923e-06	2.33238e-05	ALKBH7	PREDICTED: alpha-ketoglutarate-dependent dioxygenase alkB homolog 7, mitochondrial isoform X1 [Sus scrofa]	-	-	-	-	-	-	-
LOC100153189	267	230	249	433	457	429	33.09	30.03	30.33	44.38	50.4	50.5	31.15	48.4267	0.63657	1.17258e-06	2.33538e-05	HDDC3	guanosine-3',5'-bis(diphosphate) 3'-pyrophosphohydrolase MESH1 [Sus scrofa]	Metabolism	Nucleotide metabolism	ko00230//Purine metabolism	K21138	-	-	-
LOC808501	7934	9385	10531	8561	7477	7280	946.58	1141.57	1194.97	793.46	732.4	782.14	1094.37	769.333	-0.508424	1.19054e-06	2.36534e-05	MT-ND1	NADH1 (mitochondrion) [Sus scrofa]	Metabolism;Organismal Systems;Organismal Systems;Human Diseases;Metabolism	Global and overview maps;Environmental adaptation;Nervous system;Neurodegenerative diseases;Energy metabolism	ko01100//Metabolic pathways;ko04714//Thermogenesis;ko04723//Retrograde endocannabinoid signaling;ko05012//Parkinson disease;ko00190//Oxidative phosphorylation	K03878;K03878;K03878;K03878;K03878	-	-	-
LOC100152975	462	407	439	754	757	644	64.51	57.94	58.3	81.79	86.78	80.98	60.25	83.1833	0.465333	1.19135e-06	2.36534e-05	BOLA1	bolA-like protein 1 [Sus scrofa]	-	-	-	-	-	-	-
LOC100511993	2413	2845	2937	2544	2228	2135	35.03	42.38	40.63	29.04	26.78	28.07	39.3467	27.9633	-0.492705	1.20081e-06	2.38039e-05	CNOT1	PREDICTED: CCR4-NOT transcription complex subunit 1 isoform X1 [Sus scrofa]	Genetic Information Processing	Folding, sorting and degradation	ko03018//RNA degradation	K12604	-	-	-
LOC100512446	1059	1149	1177	967	947	875	61.74	68.5	65.56	44.16	45.59	46.1	65.2667	45.2833	-0.527366	1.22887e-06	2.4321e-05	Nop56	nucleolar protein 56 [Sus scrofa]	Genetic Information Processing	Translation	ko03008//Ribosome biogenesis in eukaryotes	K14564	-	-	-
LOC100626641	123	129	135	259	235	244	3.14	3.1	3	4.64	4.42	5.24	3.08	4.76667	0.63005	1.23074e-06	2.4321e-05	SLC41A1	solute carrier family 41 member 1 [Sus scrofa]	-	-	-	-	-	-	-
LOC100521480	118	97	135	231	234	240	6.99	5.86	7.6	10.63	11.38	12.8	6.81667	11.6033	0.767401	1.23272e-06	2.43223e-05	GSTK1	glutathione S-transferase kappa 1 [Sus scrofa]	Cellular Processes;Human Diseases;Metabolism;Metabolism;Metabolism	Transport and catabolism;Cancers;Xenobiotics biodegradation and metabolism;Xenobiotics biodegradation and metabolism;Metabolism of other amino acids	ko04146//Peroxisome;ko05204//Chemical carcinogenesis;ko00980//Metabolism of xenobiotics by cytochrome P450;ko00982//Drug metabolism - cytochrome P450;ko00480//Glutathione metabolism	K13299;K13299;K13299;K13299;K13299	-	-	-
LOC100621112	344	298	352	580	565	517	21.58	19.06	21	28.27	29.1	29.21	20.5467	28.86	0.490167	1.2732e-06	2.5045e-05	FUCA1	fucosidase, alpha-L- 1, tissue precursor [Sus scrofa]	Cellular Processes;Metabolism	Transport and catabolism;Glycan biosynthesis and metabolism	ko04142//Lysosome;ko00511//Other glycan degradation	K01206;K01206	-	-	-
LOC100152747	231	254	251	183	165	141	5.86	6.56	6.05	3.6	3.43	3.22	6.15667	3.41667	-0.84956	1.27331e-06	2.5045e-05	Tbx18	PREDICTED: T-box transcription factor TBX18 [Sus scrofa]	-	-	-	-	-	-	-
LOC110261057	15739	13538	14586	22968	23027	20525	3004.65	2635.28	2651.28	3411.91	3618.61	3533.72	2763.74	3521.41	0.349534	1.28801e-06	2.52949e-05	Rpl28	PREDICTED: 60S ribosomal protein L28 isoform X2 [Ovis aries]	Genetic Information Processing	Translation	ko03010//Ribosome	K02903	-	-	-
LOC106508661	818	747	810	683	626	540	7.68	7.13	7.26	4.98	4.86	4.61	7.35667	4.81667	-0.611017	1.29314e-06	2.53563e-05	FREM2	PREDICTED: FRAS1-related extracellular matrix protein 2 [Orcinus orca]	-	-	-	-	-	-	-
LOC100621904	1721	1576	1631	1435	1341	1234	43.13	40.21	39.34	27.89	27.54	27.77	40.8933	27.7333	-0.560245	1.30385e-06	2.55269e-05	KDM4A	PREDICTED: lysine-specific demethylase 4A [Felis catus]	-	-	-	-	-	-	-
LOC100521760	2461	1976	2288	3773	3718	3164	79.3	64.92	70.12	94.45	98.36	91.81	71.4467	94.8733	0.409136	1.33104e-06	2.6019e-05	SND1	PREDICTED: staphylococcal nuclease domain-containing protein 1 [Sus scrofa]	Human Diseases;Human Diseases	Infectious diseases;Cancers	ko05169//Epstein-Barr virus infection;ko05203//Viral carcinogenesis	K15979;K15979	-	-	-
LOC100525109	558	803	871	581	497	496	10.14	14.93	15.02	8.19	7.44	8.14	13.3633	7.92333	-0.754101	1.33505e-06	2.60572e-05	SCAF11	PREDICTED: protein SCAF11 isoform X1 [Sus scrofa]	-	-	-	-	-	-	-
LOC100134954	673	677	673	563	516	501	38.72	39.69	36.86	25.29	24.49	25.9	38.4233	25.2267	-0.607033	1.36596e-06	2.66195e-05	MUC20	mucin-20 precursor [Sus scrofa]	-	-	-	-	-	-	-
LOC110260763	997	1453	1472	1018	965	913	16.15	24.09	22.79	12.81	12.86	13.35	21.01	13.0067	-0.691825	1.36917e-06	2.66409e-05	GXYLT1	PREDICTED: glucoside xylosyltransferase 1 isoform X1 [Orcinus orca]	Metabolism	Glycan biosynthesis and metabolism	ko00514//Other types of O-glycan biosynthesis	K13676	-	-	-
LOC100524685	1607	1937	2021	1644	1410	1474	30.4	37.64	36.16	24.06	21.66	24.82	34.7333	23.5133	-0.562842	1.39381e-06	2.70374e-05	ADGRL2	PREDICTED: adhesion G protein-coupled receptor L2 isoform X4 [Sus scrofa]	-	-	-	-	-	-	-
LOC733593	18608	15765	16659	27281	27097	24103	2497.24	2157.04	2126.33	2844.18	2985.65	2912.88	2260.2	2914.24	0.366665	1.39675e-06	2.7053e-05	RPL10	60S ribosomal protein L10, partial [Bos mutus]	Genetic Information Processing	Translation	ko03010//Ribosome	K02866	-	-	-
LOC100523014	343	419	419	312	278	263	9.7	11.95	11.29	6.87	6.4	6.71	10.98	6.66	-0.721284	1.40031e-06	2.70804e-05	ZMYND11	PREDICTED: zinc finger MYND domain-containing protein 11 isoform X1 [Sus scrofa]	-	-	-	-	-	-	-
LOC100156949	29	25	25	70	97	79	0.75	0.66	0.61	1.4	2.05	1.83	0.673333	1.76	1.38618	1.40816e-06	2.71908e-05	MELTF	PREDICTED: LOW QUALITY PROTEIN: melanotransferrin [Sus scrofa]	-	-	-	-	-	-	-
LOC100627746	701	481	515	1086	1053	975	104.41	73.04	72.95	125.65	128.76	130.77	83.4667	128.393	0.621298	1.42295e-06	2.7393e-05	Grcc10	protein C10 [Sus scrofa]	-	-	-	-	-	-	-
LOC100155321	112	78	92	217	212	179	7.59	5.39	5.93	11.43	11.8	10.93	6.30333	11.3867	0.853159	1.4747e-06	2.83461e-05	Acer2	PREDICTED: alkaline ceramidase 2 isoform X1 [Sus scrofa]	Metabolism;Environmental Information Processing;Metabolism	Global and overview maps;Signal transduction;Lipid metabolism	ko01100//Metabolic pathways;ko04071//Sphingolipid signaling pathway;ko00600//Sphingolipid metabolism	K01441;K01441;K01441	-	-	-
LOC100512719	229	240	240	440	380	404	16	17.06	15.91	23.95	21.67	25.27	16.3233	23.63	0.533684	1.47907e-06	2.83641e-05	MIIP	PREDICTED: migration and invasion-inhibitory protein isoform X1 [Sus scrofa]	-	-	-	-	-	-	-
LOC100170771	194	170	221	374	369	312	7.73	6.9	8.37	11.57	12.07	11.19	7.66667	11.61	0.598697	1.48012e-06	2.83641e-05	LPIN3	PREDICTED: phosphatidate phosphatase LPIN3 isoform X1 [Sus scrofa]	Metabolism;Environmental Information Processing;Metabolism;Metabolism	Global and overview maps;Signal transduction;Lipid metabolism;Lipid metabolism	ko01100//Metabolic pathways;ko04150//mTOR signaling pathway;ko00564//Glycerophospholipid metabolism;ko00561//Glycerolipid metabolism	K15728;K15728;K15728;K15728	-	-	-
LOC100153004	162	158	182	111	72	101	2.54	2.49	2.69	1.38	0.94	1.39	2.57333	1.23667	-1.05718	1.50983e-06	2.88897e-05	CNTRL	PREDICTED: centriolin isoform X2 [Balaenoptera acutorostrata scammoni]	-	-	-	-	-	-	-
LOC110257174	2830	2260	2490	4257	4157	3664	647.24	526.96	541.55	756.39	780.71	754.86	571.917	763.987	0.417743	1.53304e-06	2.92897e-05	RPL37A	PREDICTED: 60S ribosomal protein L37a, partial [Canis lupus familiaris]	Genetic Information Processing	Translation	ko03010//Ribosome	K02921	-	-	-
LOC110255321	1825	2759	2685	1904	1688	1765	50.09	77.48	70.13	40.76	38.16	43.81	65.9	40.91	-0.687825	1.59138e-06	3.03585e-05	EIF5	PREDICTED: eukaryotic translation initiation factor 5 [Equus caballus]	Genetic Information Processing	Translation	ko03013//RNA transport	K03262	-	-	-
MSTRG.4977	6	3	5	47	38	22	1.38	0.7	1.09	8.39	7.17	4.55	1.05667	6.70333	2.66536	1.59488e-06	3.03794e-05	--	-	-	-	-	-	-	-	-
LOC397117	278	321	338	530	519	495	36.12	42.52	41.76	53.49	55.36	57.91	40.1333	55.5867	0.469938	1.63441e-06	3.10857e-05	GSTO1	glutathione S-transferase omega-1 [Sus scrofa]	Human Diseases;Human Diseases;Human Diseases;Human Diseases;Human Diseases;Human Diseases;Metabolism;Metabolism;Metabolism;Metabolism	Cancers;Cancers;Cardiovascular diseases;Cancers;Cancers;Drug resistance;Xenobiotics biodegradation and metabolism;Xenobiotics biodegradation and metabolism;Xenobiotics biodegradation and metabolism;Metabolism of other amino acids	ko05200//Pathways in cancer;ko05225//Hepatocellular carcinoma;ko05418//Fluid shear stress and atherosclerosis;ko05215//Prostate cancer;ko05204//Chemical carcinogenesis;ko01524//Platinum drug resistance;ko00983//Drug metabolism - other enzymes;ko00980//Metabolism of xenobiotics by cytochrome P450;ko00982//Drug metabolism - cytochrome P450;ko00480//Glutathione metabolism	K00799;K00799;K00799;K00799;K00799;K00799;K00799;K00799;K00799;K00799	-	-	-
LOC102167071	2889	2469	2632	4442	4315	3644	78.47	69.02	67.89	92.78	94.68	87.77	71.7933	91.7433	0.353753	1.64562e-06	3.12519e-05	TRPM4	PREDICTED: transient receptor potential cation channel subfamily M member 4 [Physeter catodon]	Organismal Systems	Endocrine system	ko04911//Insulin secretion	K04979	-	-	-
LOC110258085	336	270	279	544	541	482	45.92	37.96	36.16	57.93	61.43	59.94	40.0133	59.7667	0.57886	1.67269e-06	3.17185e-05	PAXX	PREDICTED: protein PAXX isoform X1 [Tursiops truncatus]	-	-	-	-	-	-	-
LOC100623187	479	465	435	359	348	296	8.66	8.56	7.47	5.04	5.17	4.82	8.23	5.01	-0.716082	1.67937e-06	3.17976e-05	PHLDB1	PREDICTED: pleckstrin homology-like domain family B member 1 isoform X5 [Bos taurus]	-	-	-	-	-	-	-
LOC733606	3908	4926	5114	7431	6860	6302	691.41	888.55	860.53	1021.33	996.47	1004.04	813.497	1007.28	0.308256	1.68529e-06	3.18621e-05	TMSB4	PREDICTED: thymosin beta-4 isoform X1 [Nomascus leucogenys]	Cellular Processes	Cell motility	ko04810//Regulation of actin cytoskeleton	K05764	-	-	-
LOC106510608	686	560	665	534	471	396	14.66	12.19	13.54	9	8.36	7.74	13.4633	8.36667	-0.686311	1.6977e-06	3.20488e-05	CEP104	PREDICTED: centrosomal protein of 104 kDa isoform X1 [Balaenoptera acutorostrata scammoni]	-	-	-	-	-	-	-
LOC110255350	895	684	790	1345	1419	1207	81.71	63.67	68.6	95.39	106.36	99.23	71.3267	100.327	0.492192	1.70902e-06	3.21725e-05	EIF3F	PREDICTED: eukaryotic translation initiation factor 3 subunit F isoform X1 [Cebus capucinus imitator]	Genetic Information Processing	Translation	ko03013//RNA transport	K03249	-	-	-
LOC100517820	389	580	558	383	332	339	6.11	9.61	8.38	4.77	4.29	5.04	8.03333	4.7	-0.773338	1.70933e-06	3.21725e-05	PSME4	PREDICTED: proteasome activator complex subunit 4 [Panthera pardus]	Genetic Information Processing	Folding, sorting and degradation	ko03050//Proteasome	K06699	-	-	-
LOC100153922	234	243	241	176	162	141	6.39	6.85	6.33	3.76	3.64	3.49	6.52333	3.63	-0.84564	1.7196e-06	3.23178e-05	TCF7L2	PREDICTED: transcription factor 7-like 2 isoform X1 [Sus scrofa]	Human Diseases;Human Diseases;Human Diseases;Human Diseases;Environmental Information Processing;Human Diseases;Human Diseases;Environmental Information Processing;Human Diseases;Organismal Systems;Human Diseases;Human Diseases;Cellular Processes;Human Diseases;Human Diseases;Human Diseases;Human Diseases	Cancers;Infectious diseases;Cancers;Endocrine and metabolic diseases;Signal transduction;Cancers;Cancers;Signal transduction;Cancers;Endocrine system;Cancers;Cardiovascular diseases;Cellular community - eukaryotes;Cancers;Cancers;Cancers;Cancers	ko05200//Pathways in cancer;ko05165//Human papillomavirus infection;ko05225//Hepatocellular carcinoma;ko04934//Cushing syndrome;ko04390//Hippo signaling pathway;ko05226//Gastric cancer;ko05224//Breast cancer;ko04310//Wnt signaling pathway;ko05215//Prostate cancer;ko04916//Melanogenesis;ko05210//Colorectal cancer;ko05412//Arrhythmogenic right ventricular cardiomyopathy (ARVC);ko04520//Adherens jun…	K04491;K04491;K04491;K04491;K04491;K04491;K04491;K04491;K04491;K04491;K04491;K04491;K04491;K04491;K04491;K04491;K04491	-	-	-
LOC100620246	783	762	843	1233	1256	1127	86.36	85.69	88.43	105.65	113.74	111.94	86.8267	110.443	0.347096	1.73956e-06	3.26445e-05	VAMP8	PREDICTED: vesicle-associated membrane protein 8 [Sus scrofa]	Cellular Processes;Organismal Systems;Genetic Information Processing	Transport and catabolism;Immune system;Folding, sorting and degradation	ko04140//Autophagy - animal;ko04611//Platelet activation;ko04130//SNARE interactions in vesicular transport	K08512;K08512;K08512	-	-	-
LOC100522272	876	799	908	730	713	578	20.78	19.26	20.47	13.44	13.86	12.35	20.17	13.2167	-0.609853	1.75645e-06	3.29126e-05	Foxk2	PREDICTED: forkhead box protein K2 isoform X1 [Sus scrofa]	-	-	-	-	-	-	-
LOC396875	2680	2829	3032	2740	2436	2235	72.74	78.42	78.4	57.56	54.24	54.7	76.52	55.5	-0.463349	1.76663e-06	3.30545e-05	ATP2A2	sarcoplasmic/endoplasmic reticulum calcium ATPase 2 [Sus scrofa]	Environmental Information Processing;Environmental Information Processing;Human Diseases;Environmental Information Processing;Organismal Systems;Organismal Systems;Organismal Systems;Human Diseases;Human Diseases;Organismal Systems;Human Diseases	Signal transduction;Signal transduction;Neurodegenerative diseases;Signal transduction;Circulatory system;Endocrine system;Digestive system;Cardiovascular diseases;Cardiovascular diseases;Circulatory system;Cardiovascular diseases	ko04024//cAMP signaling pathway;ko04020//Calcium signaling pathway;ko05010//Alzheimer disease;ko04022//cGMP - PKG signaling pathway;ko04261//Adrenergic signaling in cardiomyocytes;ko04919//Thyroid hormone signaling pathway;ko04972//Pancreatic secretion;ko05414//Dilated cardiomyopathy (DCM);ko05410//Hypertrophic cardiomyopathy (HCM);ko04260//Cardiac muscle contraction;ko05412//Arrhythmogenic right…	K05853;K05853;K05853;K05853;K05853;K05853;K05853;K05853;K05853;K05853;K05853	-	-	-
LOC100520468	575	626	647	1039	937	851	8.37	9.29	8.96	11.75	11.2	11.16	8.87333	11.37	0.357684	1.84065e-06	3.43887e-05	CREB3L2	PREDICTED: cyclic AMP-responsive element-binding protein 3-like protein 2 [Sus scrofa]	Environmental Information Processing;Human Diseases;Human Diseases;Organismal Systems;Environmental Information Processing;Human Diseases;Human Diseases;Environmental Information Processing;Human Diseases;Human Diseases;Human Diseases;Organismal Systems;Organismal Systems;Organismal Systems;Organismal Systems;Environmental Information Processing;Environmental Information Processing;Human Diseases…	Signal transduction;Infectious diseases;Infectious diseases;Environmental adaptation;Signal transduction;Neurodegenerative diseases;Cancers;Signal transduction;Substance dependence;Infectious diseases;Endocrine and metabolic diseases;Circulatory system;Endocrine system;Endocrine system;Nervous system;Signal transduction;Signal transduction;Cancers;Nervous system;Endocrine and metabolic diseases;E…	ko04151//PI3K-Akt signaling pathway;ko05165//Human papillomavirus infection;ko05163//Human cytomegalovirus infection;ko04714//Thermogenesis;ko04024//cAMP signaling pathway;ko05016//Huntington disease;ko05203//Viral carcinogenesis;ko04022//cGMP - PKG signaling pathway;ko05034//Alcoholism;ko05161//Hepatitis B;ko04934//Cushing syndrome;ko04261//Adrenergic signaling in cardiomyocytes;ko04915//Estroge…	K09048;K09048;K09048;K09048;K09048;K09048;K09048;K09048;K09048;K09048;K09048;K09048;K09048;K09048;K09048;K09048;K09048;K09048;K09048;K09048;K09048;K09048;K09048;K09048;K09048;K09048;K09048;K09048;K09048;K09048;K09048	-	-	-
LOC110261143	2081	2351	2426	2181	1818	1788	76.34	88	84.49	62.14	54.78	59.12	82.9433	58.68	-0.499257	1.88868e-06	3.52341e-05	SFPQ	PREDICTED: splicing factor, proline- and glutamine-rich [Odobenus rosmarus divergens]	-	-	-	-	-	-	-
LOC100622147	467	645	654	457	397	418	10.59	14.78	14.07	7.78	7.16	8.33	13.1467	7.75667	-0.761188	1.91889e-06	3.5745e-05	ZC3H11A	PREDICTED: zinc finger CCCH domain-containing protein 11A [Sus scrofa]	-	-	-	-	-	-	-
LOC100151983	540	424	459	863	825	731	37.21	29.76	30.09	46.22	46.71	45.38	32.3533	46.1033	0.510957	1.92599e-06	3.58246e-05	SHISA5	PREDICTED: protein shisa-5 [Sus scrofa]	Cellular Processes	Cell growth and death	ko04115//p53 signaling pathway	K10135	-	-	-
LOC100623101	498	698	670	461	401	460	6.64	9.49	8.5	4.78	4.39	5.52	8.21	4.89667	-0.745582	1.94168e-06	3.60635e-05	SETD2	PREDICTED: histone-lysine N-methyltransferase SETD2 isoform X1 [Sus scrofa]	Metabolism	Amino acid metabolism	ko00310//Lysine degradation	K11423	-	-	-
LOC100620404	1158	1443	1388	1185	1047	994	50.07	63.08	56.76	39.67	37.15	38.6	56.6367	38.4733	-0.557878	1.96162e-06	3.63804e-05	HNRNPR	PREDICTED: heterogeneous nuclear ribonucleoprotein R isoform X1 [Papio anubis]	-	-	-	-	-	-	-
LOC110257485	538	553	599	499	409	391	7.27	7.61	7.69	5.24	4.54	4.76	7.52333	4.84667	-0.634379	1.98594e-06	3.67777e-05	DIDO1	PREDICTED: death-inducer obliterator 1 isoform X1 [Equus caballus]	-	-	-	-	-	-	-
LOC100737380	308	328	384	250	260	209	9.56	10.54	11.12	5.95	6.81	5.7	10.4067	6.15333	-0.758068	2.01842e-06	3.73245e-05	CDC25A	PREDICTED: M-phase inducer phosphatase 1 isoform X1 [Equus przewalskii]	Human Diseases;Cellular Processes;Cellular Processes;Organismal Systems	Cancers;Cell growth and death;Cell growth and death;Endocrine system	ko05206//MicroRNAs in cancer;ko04218//Cellular senescence;ko04110//Cell cycle;ko04914//Progesterone-mediated oocyte maturation	K06645;K06645;K06645;K06645	-	-	-
LOC100522109	251	326	317	217	184	202	7.17	9.38	8.73	4.54	4.14	5.29	8.42667	4.65667	-0.855664	2.08804e-06	3.85557e-05	ELMO1	PREDICTED: engulfment and cell motility protein 1 isoform X3 [Vicugna pacos]	Organismal Systems;Human Diseases;Human Diseases	Immune system;Infectious diseases;Infectious diseases	ko04062//Chemokine signaling pathway;ko05100//Bacterial invasion of epithelial cells;ko05131//Shigellosis	K12366;K12366;K12366	-	-	-
LOC100520501	778	866	869	732	613	652	9.78	11.11	10.5	7.23	6.39	7.4	10.4633	7.00667	-0.578542	2.10324e-06	3.87798e-05	ANKRD17	PREDICTED: ankyrin repeat domain-containing protein 17 isoform X1 [Capra hircus]	-	-	-	-	-	-	-
LOC100525287	946	913	987	866	746	690	21.46	21.17	21.32	15.2	13.95	14.03	21.3167	14.3933	-0.566581	2.13931e-06	3.93876e-05	GRHL2	PREDICTED: grainyhead-like protein 2 homolog isoform X1 [Vicugna pacos]	-	-	-	-	-	-	-
LOC100155348	465	555	579	439	395	383	8.49	10.33	10.05	6.23	5.92	6.3	9.62333	6.15	-0.64595	2.16541e-06	3.97547e-05	BRI3BP	PREDICTED: BRI3-binding protein [Sus scrofa]	-	-	-	-	-	-	-
LOC100154899	37	44	47	109	110	100	1.72	2.09	2.08	3.94	4.2	4.19	1.96333	4.11	1.06583	2.16669e-06	3.97547e-05	LOXL1	PREDICTED: lysyl oxidase homolog 1 [Sus scrofa]	-	-	-	-	-	-	-
LOC100158093	1615	1493	1541	2481	2267	2214	36.93	34.79	33.48	44.02	42.49	45.52	35.0667	44.01	0.327731	2.16867e-06	3.97547e-05	KHNYN	PREDICTED: protein KHNYN [Sus scrofa]	-	-	-	-	-	-	-
LOC100512954	226	221	193	431	411	327	5.09	5.03	4.15	7.48	7.6	6.58	4.75667	7.22	0.602048	2.20112e-06	4.02913e-05	Clip2	PREDICTED: CAP-Gly domain-containing linker protein 2 [Camelus dromedarius]	-	-	-	-	-	-	-
LOC100151976	102	131	96	235	221	213	1.63	2.14	1.46	2.92	2.9	3.07	1.74333	2.96333	0.765372	2.20829e-06	4.03642e-05	ALDH1L2	PREDICTED: mitochondrial 10-formyltetrahydrofolate dehydrogenase isoform X1 [Sus scrofa]	Metabolism	Metabolism of cofactors and vitamins	ko00670//One carbon pool by folate	K00289	-	-	-
LOC100126281	26	47	44	121	100	93	1.54	2.83	2.47	5.56	4.85	4.95	2.28	5.12	1.16711	2.2248e-06	4.06074e-05	CYP3A29	cytochrome P450 3A46 [Sus scrofa]	Metabolism;Organismal Systems;Human Diseases;Metabolism;Metabolism;Metabolism	Global and overview maps;Digestive system;Cancers;Metabolism of cofactors and vitamins;Lipid metabolism;Lipid metabolism	ko01100//Metabolic pathways;ko04976//Bile secretion;ko05204//Chemical carcinogenesis;ko00830//Retinol metabolism;ko00140//Steroid hormone biosynthesis;ko00591//Linoleic acid metabolism	K07424;K07424;K07424;K07424;K07424;K07424	-	-	-
LOC100620715	209	176	197	133	108	118	11.28	9.72	10.1	5.59	4.78	5.76	10.3667	5.37667	-0.947168	2.2321e-06	4.0682e-05	WDR4	PREDICTED: tRNA (guanine-N(7)-)-methyltransferase non-catalytic subunit WDR4 isoform X1 [Sus scrofa]	-	-	-	-	-	-	-
LOC397003	135	187	192	340	306	299	3.78	5.34	5.12	7.4	7.04	7.55	4.74667	7.33	0.626898	2.30147e-06	4.18861e-05	SLC1A1	excitatory amino acid transporter 3 [Sus scrofa]	Organismal Systems;Organismal Systems	Nervous system;Digestive system	ko04724//Glutamatergic synapse;ko04974//Protein digestion and absorption	K05612;K05612	-	-	-
LOC100524302	553	537	580	469	436	390	18.12	17.94	18.08	11.94	11.73	11.51	18.0467	11.7267	-0.621939	2.36053e-06	4.28993e-05	CHAF1A	PREDICTED: chromatin assembly factor 1 subunit A [Sus scrofa]	-	-	-	-	-	-	-
LOC100188905	55	79	78	24	30	31	1.53	2.31	2.17	0.54	0.71	0.8	2.00333	0.683333	-1.55174	2.39365e-06	4.34389e-05	SMARCA1	PREDICTED: probable global transcription activator SNF2L1 isoform X1 [Sus scrofa]	-	-	-	-	-	-	-
LOC100134950	309	514	517	274	273	296	10.98	17.23	17.05	7.41	8.79	9.69	15.0867	8.63	-0.805842	2.43322e-06	4.40939e-05	PNISR	PREDICTED: arginine/serine-rich protein PNISR isoform X1 [Odobenus rosmarus divergens]	-	-	-	-	-	-	-
LOC397347	47	48	73	133	136	127	5.92	4.85	8.17	11.53	12.25	13.36	6.31333	12.38	0.971537	2.44908e-06	4.42213e-05	CD59	CD59 glycoprotein precursor [Sus scrofa]	Organismal Systems;Organismal Systems	Immune system;Immune system	ko04640//Hematopoietic cell lineage;ko04610//Complement and coagulation cascades	K04008;K04008	-	-	-
LOC100156039	49	58	47	108	155	124	2.25	2.73	2.07	3.88	5.88	5.16	2.35	4.97333	1.08155	2.45072e-06	4.42213e-05	SLC38A3	PREDICTED: sodium-coupled neutral amino acid transporter 3 isoform X1 [Sus scrofa]	Organismal Systems;Organismal Systems;Organismal Systems	Nervous system;Nervous system;Excretory system	ko04724//Glutamatergic synapse;ko04727//GABAergic synapse;ko04964//Proximal tubule bicarbonate reclamation	K13576;K13576;K13576	-	-	-
LOC100037920	628	423	446	962	950	866	161.16	110.67	108.85	191.63	200.07	199.99	126.893	197.23	0.636263	2.47907e-06	4.46692e-05	--	PREDICTED: metallothionein-1E-like [Physeter catodon]	-	-	-	-	-	-	-
LOC100151790	36	26	27	84	97	78	2.68	1.97	1.91	4.85	5.92	5.22	2.18667	5.33	1.2854	2.51084e-06	4.51609e-05	PMM1	phosphomannomutase 1 [Sus scrofa]	Metabolism;Metabolism;Metabolism	Global and overview maps;Carbohydrate metabolism;Carbohydrate metabolism	ko01100//Metabolic pathways;ko00520//Amino sugar and nucleotide sugar metabolism;ko00051//Fructose and mannose metabolism	K17497;K17497;K17497	-	-	-
LOC100524150	10	7	9	44	42	40	0.32	0.23	0.27	1.09	1.1	1.15	0.273333	1.11333	2.02615	2.5135e-06	4.51609e-05	MAN1C1	PREDICTED: mannosyl-oligosaccharide 1,2-alpha-mannosidase IC [Sus scrofa]	Metabolism;Genetic Information Processing;Metabolism	Global and overview maps;Folding, sorting and degradation;Glycan biosynthesis and metabolism	ko01100//Metabolic pathways;ko04141//Protein processing in endoplasmic reticulum;ko00510//N-Glycan biosynthesis	K01230;K01230;K01230	-	-	-
LOC397610	115	92	86	214	227	181	20.24	16.47	14.82	29.42	32.71	29.13	17.1767	30.42	0.82457	2.52316e-06	4.52704e-05	CPI17	protein phosphatase 1 regulatory subunit 14A [Sus scrofa]	Organismal Systems	Circulatory system	ko04270//Vascular smooth muscle contraction	K12328	-	-	-
LOC449572	1464	1424	1578	2270	2200	1996	81.58	76.79	82.28	97	99.98	98.11	80.2167	98.3633	0.294219	2.58557e-06	4.63161e-05	GBA	PREDICTED: glucosylceramidase isoform X1 [Sus scrofa]	Metabolism;Cellular Processes;Metabolism;Metabolism	Global and overview maps;Transport and catabolism;Lipid metabolism;Glycan biosynthesis and metabolism	ko01100//Metabolic pathways;ko04142//Lysosome;ko00600//Sphingolipid metabolism;ko00511//Other glycan degradation	K01201;K01201;K01201;K01201	-	-	-
LOC110260321	298	265	277	522	483	424	61.89	56.44	55.25	84.56	82.71	79.67	57.86	82.3133	0.50856	2.58876e-06	4.63161e-05	S100A13	PREDICTED: protein S100-A13 [Balaenoptera acutorostrata scammoni]	-	-	-	-	-	-	-
LOC403154	319	434	430	292	263	274	6.68	9.38	8.43	4.96	4.63	5.04	8.16333	4.87667	-0.743263	2.63492e-06	4.70755e-05	CFTR	cystic fibrosis transmembrane conductance regulator, ATP-binding cassette (sub-family C, member 7) [Sus scrofa]	Environmental Information Processing;Cellular Processes;Environmental Information Processing;Organismal Systems;Organismal Systems;Organismal Systems;Environmental Information Processing;Human Diseases	Signal transduction;Cellular community - eukaryotes;Signal transduction;Digestive system;Digestive system;Digestive system;Membrane transport;Infectious diseases	ko04024//cAMP signaling pathway;ko04530//Tight junction;ko04152//AMPK signaling pathway;ko04972//Pancreatic secretion;ko04976//Bile secretion;ko04971//Gastric acid secretion;ko02010//ABC transporters;ko05110//Vibrio cholerae infection	K05031;K05031;K05031;K05031;K05031;K05031;K05031;K05031	-	-	-
LOC110256140	748	561	640	528	450	412	25.13	19.22	20.45	13.78	12.41	12.47	21.6	12.8867	-0.745152	2.6525e-06	4.73228e-05	FLCN	PREDICTED: folliculin [Ursus maritimus]	Environmental Information Processing;Human Diseases	Signal transduction;Cancers	ko04150//mTOR signaling pathway;ko05211//Renal cell carcinoma	K09594;K09594	-	-	-
MSTRG.2475	1730	2126	2027	1744	1598	1542	84.37	94.66	82.01	60.64	60.98	61.22	87.0133	60.9467	-0.513689	2.65682e-06	4.73332e-05	--	hCG2018832, partial [Homo sapiens]	-	-	-	-	-	-	-
LOC100520331	144	104	131	279	249	223	10.79	7.95	9.34	16.25	15.32	15.05	9.36	15.54	0.731406	2.73122e-06	4.85903e-05	TP53I13	PREDICTED: tumor protein p53-inducible protein 13 isoform X1 [Sus scrofa]	-	-	-	-	-	-	-
LOC102161291	936	809	876	691	687	654	25.11	22.12	22.37	14.41	15.14	15.83	23.2	15.1267	-0.617031	2.73918e-06	4.86514e-05	EPN2	PREDICTED: epsin-2 isoform X2 [Aotus nancymaae]	Cellular Processes	Transport and catabolism	ko04144//Endocytosis	K12471	-	-	-
LOC397522	972	1088	1033	1637	1611	1386	136.22	155.59	137.58	178.05	185.3	174.8	143.13	179.383	0.32572	2.74233e-06	4.86514e-05	PSME2	proteasome activator complex subunit 2 [Sus scrofa]	Organismal Systems;Genetic Information Processing	Immune system;Folding, sorting and degradation	ko04612//Antigen processing and presentation;ko03050//Proteasome	K06697;K06697	-	-	-
MSTRG.14380	17	19	30	82	72	59	2.84	3.13	4.63	10.42	9.67	8.73	3.53333	9.60667	1.44301	2.75477e-06	4.88037e-05	TREH	PREDICTED: trehalase [Galeopterus variegatus]	Metabolism;Metabolism	Global and overview maps;Carbohydrate metabolism	ko01100//Metabolic pathways;ko00500//Starch and sucrose metabolism	K01194;K01194	GO:0031988//membrane-bounded vesicle	GO:0015927//trehalase activity	GO:0005984//disaccharide metabolic process
LOC100517189	2208	2305	2671	2198	2040	1932	64.04	65.84	70.21	53.53	49.04	49.59	66.6967	50.72	-0.39506	2.81911e-06	4.98738e-05	CTDSPL	PREDICTED: CTD small phosphatase-like protein isoform X1 [Sus scrofa]	-	-	-	-	-	-	-
LOC100624979	70	112	144	52	40	53	0.72	1.18	1.41	0.42	0.34	0.49	1.10333	0.416667	-1.4049	2.82986e-06	4.99942e-05	BRCA2	PREDICTED: breast cancer type 2 susceptibility protein isoform X1 [Physeter catodon]	Human Diseases;Human Diseases;Human Diseases;Genetic Information Processing;Genetic Information Processing	Cancers;Cancers;Cancers;Replication and repair;Replication and repair	ko05200//Pathways in cancer;ko05224//Breast cancer;ko05212//Pancreatic cancer;ko03460//Fanconi anemia pathway;ko03440//Homologous recombination	K08775;K08775;K08775;K08775;K08775	-	-	-
LOC100515770	524	631	639	479	455	449	7.78	9.57	9.06	5.53	5.56	6.03	8.80333	5.70667	-0.625402	2.85519e-06	5.03253e-05	HIPK3	PREDICTED: homeodomain-interacting protein kinase 3 isoform X1 [Sus scrofa]	Cellular Processes	Cell growth and death	ko04218//Cellular senescence	K08826	-	-	-
LOC100525611	175	238	252	145	144	132	7.41	8.63	8.5	4.51	5.5	4.98	8.18	4.99667	-0.711135	2.85655e-06	5.03253e-05	POGLUT1	PREDICTED: protein O-glucosyltransferase 1 [Sus scrofa]	Metabolism	Glycan biosynthesis and metabolism	ko00514//Other types of O-glycan biosynthesis	K13667	-	-	-
LOC397567	386	439	415	671	659	660	50.75	58.81	52.16	68.7	72.1	78.67	53.9067	73.1567	0.440526	2.89612e-06	5.09515e-05	MGST1	microsomal glutathione S-transferase 1 [Sus scrofa]	Human Diseases;Human Diseases;Human Diseases;Human Diseases;Human Diseases;Human Diseases;Metabolism;Metabolism;Metabolism;Metabolism	Cancers;Cancers;Cardiovascular diseases;Cancers;Cancers;Drug resistance;Xenobiotics biodegradation and metabolism;Xenobiotics biodegradation and metabolism;Xenobiotics biodegradation and metabolism;Metabolism of other amino acids	ko05200//Pathways in cancer;ko05225//Hepatocellular carcinoma;ko05418//Fluid shear stress and atherosclerosis;ko05215//Prostate cancer;ko05204//Chemical carcinogenesis;ko01524//Platinum drug resistance;ko00983//Drug metabolism - other enzymes;ko00980//Metabolism of xenobiotics by cytochrome P450;ko00982//Drug metabolism - cytochrome P450;ko00480//Glutathione metabolism	K00799;K00799;K00799;K00799;K00799;K00799;K00799;K00799;K00799;K00799	-	-	-
LOC100524216	22	24	24	68	68	81	0.66	0.73	0.68	1.58	1.67	2.18	0.69	1.81	1.39132	2.9269e-06	5.14217e-05	Rflnb	PREDICTED: filamin-interacting protein FAM101B [Sus scrofa]	-	-	-	-	-	-	-
LOC100689297	379	341	357	649	622	516	24.39	22.49	22.01	32.74	33.03	30.14	22.9633	31.97	0.477387	3.00032e-06	5.26386e-05	ARPIN	arpin [Sus scrofa]	-	-	-	-	-	-	-
LOC100158199	252	245	244	452	408	396	18.25	18.02	16.89	25.34	24.35	26.14	17.72	25.2767	0.512428	3.00506e-06	5.26488e-05	WDYHV1	PREDICTED: protein N-terminal glutamine amidohydrolase isoform X1 [Sus scrofa]	-	-	-	-	-	-	-
LOC100627332	520	405	426	830	843	675	40.6	32.12	31.68	50.38	54.08	47.48	34.8	50.6467	0.54138	3.04812e-06	5.33295e-05	CKB	PREDICTED: creatine kinase B-type [Odobenus rosmarus divergens]	Metabolism;Metabolism	Global and overview maps;Amino acid metabolism	ko01100//Metabolic pathways;ko00330//Arginine and proline metabolism	K00933;K00933	-	-	-
MSTRG.11712	768	741	702	1208	1134	1103	27.7	27.27	24.09	33.87	33.58	35.82	26.3533	34.4233	0.385401	3.12085e-06	5.45266e-05	HLA-A	SLA-11 histocompatibility antigen, class I [Sus scrofa]	Human Diseases;Human Diseases;Human Diseases;Cellular Processes;Human Diseases;Human Diseases;Human Diseases;Human Diseases;Cellular Processes;Cellular Processes;Environmental Information Processing;Organismal Systems;Human Diseases;Organismal Systems;Human Diseases;Human Diseases;Human Diseases;Human Diseases	Infectious diseases;Infectious diseases;Infectious diseases;Transport and catabolism;Infectious diseases;Infectious diseases;Infectious diseases;Cancers;Cell growth and death;Transport and catabolism;Signaling molecules and interaction;Immune system;Cardiovascular diseases;Immune system;Immune diseases;Endocrine and metabolic diseases;Immune diseases;Immune diseases	ko05165//Human papillomavirus infection;ko05166//HTLV-I infection;ko05163//Human cytomegalovirus infection;ko04144//Endocytosis;ko05168//Herpes simplex infection;ko05169//Epstein-Barr virus infection;ko05167//Kaposi sarcoma-associated herpesvirus infection;ko05203//Viral carcinogenesis;ko04218//Cellular senescence;ko04145//Phagosome;ko04514//Cell adhesion molecules (CAMs);ko04650//Natural killer …	K06751;K06751;K06751;K06751;K06751;K06751;K06751;K06751;K06751;K06751;K06751;K06751;K06751;K06751;K06751;K06751;K06751;K06751	GO:0031224//intrinsic component of membrane;GO:0042611//MHC protein complex	GO:0003823//antigen binding	GO:0048002//antigen processing and presentation of peptide antigen
LOC396880	91	103	104	199	200	189	6.97	8.05	7.58	11.85	12.58	13.04	7.53333	12.49	0.729413	3.15028e-06	5.49399e-05	CXCL8	interleukin-8 precursor [Sus scrofa]	Human Diseases;Environmental Information Processing;Human Diseases;Human Diseases;Human Diseases;Human Diseases;Organismal Systems;Organismal Systems;Cellular Processes;Human Diseases;Human Diseases;Environmental Information Processing;Human Diseases;Organismal Systems;Human Diseases;Human Diseases;Environmental Information Processing;Human Diseases;Human Diseases;Human Diseases;Organismal System…	Cancers;Signaling molecules and interaction;Infectious diseases;Infectious diseases;Infectious diseases;Cancers;Immune system;Immune system;Cell growth and death;Endocrine and metabolic diseases;Infectious diseases;Signal transduction;Infectious diseases;Immune system;Infectious diseases;Infectious diseases;Signal transduction;Endocrine and metabolic diseases;Infectious diseases;Immune diseases;I…	ko05200//Pathways in cancer;ko04060//Cytokine-cytokine receptor interaction;ko05163//Human cytomegalovirus infection;ko05167//Kaposi sarcoma-associated herpesvirus infection;ko05164//Influenza A;ko05202//Transcriptional misregulation in cancers;ko04062//Chemokine signaling pathway;ko04621//NOD-like receptor signaling pathway;ko04218//Cellular senescence;ko04932//Non-alcoholic fatty liver disease …	K10030;K10030;K10030;K10030;K10030;K10030;K10030;K10030;K10030;K10030;K10030;K10030;K10030;K10030;K10030;K10030;K10030;K10030;K10030;K10030;K10030;K10030;K10030;K10030;K10030;K10030;K10030;K10030	-	-	-
LOC100516268	14	9	5	50	47	40	0.68	0.44	0.23	1.88	1.87	1.74	0.45	1.83	2.02385	3.15318e-06	5.49399e-05	WNT5B	PREDICTED: protein Wnt-5b [Trichechus manatus latirostris]	Human Diseases;Human Diseases;Human Diseases;Human Diseases;Organismal Systems;Human Diseases;Human Diseases;Environmental Information Processing;Environmental Information Processing;Human Diseases;Human Diseases;Cellular Processes;Environmental Information Processing;Organismal Systems;Human Diseases	Cancers;Infectious diseases;Infectious diseases;Cancers;Development;Cancers;Endocrine and metabolic diseases;Signal transduction;Signal transduction;Cancers;Cancers;Cellular community - eukaryotes;Signal transduction;Endocrine system;Cancers	ko05200//Pathways in cancer;ko05165//Human papillomavirus infection;ko05166//HTLV-I infection;ko05205//Proteoglycans in cancer;ko04360//Axon guidance;ko05225//Hepatocellular carcinoma;ko04934//Cushing syndrome;ko04390//Hippo signaling pathway;ko04150//mTOR signaling pathway;ko05226//Gastric cancer;ko05224//Breast cancer;ko04550//Signaling pathways regulating pluripotency of stem cells;ko04310//Wn…	K00444;K00444;K00444;K00444;K00444;K00444;K00444;K00444;K00444;K00444;K00444;K00444;K00444;K00444;K00444	-	-	-
LOC100152212	1038	1276	1198	1014	899	916	12.61	15.85	13.89	9.6	9.01	10.08	14.1167	9.56333	-0.561814	3.16976e-06	5.51529e-05	HECTD1	PREDICTED: LOW QUALITY PROTEIN: E3 ubiquitin-protein ligase HECTD1 [Sus scrofa]	-	-	-	-	-	-	-
LOC110259365	585	550	602	958	869	846	38.61	36.92	37.8	48.96	47.13	50.3	37.7767	48.7967	0.369287	3.28109e-06	5.69751e-05	HMG20B	PREDICTED: SWI/SNF-related matrix-associated actin-dependent regulator of chromatin subfamily E member 1-related [Vicugna pacos]	-	-	-	-	-	-	-
LOC100625952	679	866	904	1318	1234	1232	9.35	12.16	11.84	14.1	13.96	15.28	11.1167	14.4467	0.378012	3.28489e-06	5.69751e-05	TMEM245	PREDICTED: transmembrane protein 245 [Sus scrofa]	-	-	-	-	-	-	-
LOC100517416	51	43	40	149	98	101	1.71	1.46	1.27	3.86	2.68	3.03	1.48	3.19	1.10796	3.29153e-06	5.69751e-05	Dusp10	PREDICTED: dual specificity protein phosphatase 10 [Sus scrofa]	Environmental Information Processing	Signal transduction	ko04010//MAPK signaling pathway	K20216	-	-	-
LOC100523672	124	107	151	288	247	210	9.86	7.62	10.16	18.26	14.99	13.53	9.21333	15.5933	0.759134	3.29247e-06	5.69751e-05	HSF4	PREDICTED: heat shock factor protein 4 isoform X4 [Sus scrofa]	-	-	-	-	-	-	-
LOC100152918	654	635	691	1053	1007	932	28.43	28.14	28.57	35.56	35.94	36.48	28.38	35.9933	0.342855	3.35239e-06	5.79328e-05	VPS37B	vacuolar protein sorting-associated protein 37B [Sus scrofa]	Cellular Processes	Transport and catabolism	ko04144//Endocytosis	K12185	-	-	-
LOC100515577	1114	866	924	1667	1651	1466	30.29	24.08	23.98	35.33	36.9	36.03	26.1167	36.0867	0.466495	3.39823e-06	5.85746e-05	ACAA1	PREDICTED: 3-ketoacyl-CoA thiolase, peroxisomal [Sus scrofa]	Metabolism;Cellular Processes;Organismal Systems;Metabolism;Metabolism;Metabolism;Metabolism;Metabolism	Global and overview maps;Transport and catabolism;Endocrine system;Amino acid metabolism;Global and overview maps;Lipid metabolism;Lipid metabolism;Lipid metabolism	ko01100//Metabolic pathways;ko04146//Peroxisome;ko03320//PPAR signaling pathway;ko00280//Valine, leucine and isoleucine degradation;ko01212//Fatty acid metabolism;ko00071//Fatty acid degradation;ko01040//Biosynthesis of unsaturated fatty acids;ko00592//alpha-Linolenic acid metabolism	K07513;K07513;K07513;K07513;K07513;K07513;K07513;K07513	-	-	-
LOC100518275	245	293	327	231	190	170	5.95	7.41	7.89	4.42	3.99	3.74	7.08333	4.05	-0.806507	3.40896e-06	5.86703e-05	MECOM	PREDICTED: MDS1 and EVI1 complex locus protein EVI1 isoform X1 [Sus scrofa]	Human Diseases;Environmental Information Processing;Human Diseases	Cancers;Signal transduction;Cancers	ko05200//Pathways in cancer;ko04010//MAPK signaling pathway;ko05220//Chronic myeloid leukemia	K04462;K04462;K04462	-	-	-
LOC100153501	76	48	70	141	165	148	8.65	5.56	7.58	12.46	15.41	15.14	7.26333	14.3367	0.981006	3.41435e-06	5.86832e-05	LCN2	neutrophil gelatinase-associated lipocalin precursor [Sus scrofa]	Organismal Systems	Immune system	ko04657//IL-17 signaling pathway	K21129	-	-	-
LOC100626784	557	524	621	960	878	791	35.67	34.24	37.88	47.98	46.26	45.85	35.93	46.6967	0.378131	3.44143e-06	5.90686e-05	DMAP1	DNA methyltransferase 1-associated protein 1 [Sus scrofa]	-	-	-	-	-	-	-
LOC100628069	410	649	623	419	357	374	20.01	27.13	24.91	14.25	13.15	14.86	24.0167	14.0867	-0.769706	3.47066e-06	5.94896e-05	ZNF24	zinc finger protein 24 [Sus scrofa]	-	-	-	-	-	-	-
LOC100628094	251	223	298	461	450	406	17.06	15.46	19.27	24.35	25.12	24.85	17.2633	24.7733	0.521077	3.48061e-06	5.95796e-05	NCCRP1	PREDICTED: F-box only protein 50 [Sus scrofa]	-	-	-	-	-	-	-
LOC100157464	371	345	373	631	598	528	21.71	20.61	20.74	28.66	28.72	27.85	21.02	28.41	0.434636	3.6377e-06	6.21845e-05	TADA3	transcriptional adapter 3 [Sus scrofa]	Human Diseases	Infectious diseases	ko05165//Human papillomavirus infection	K11315	-	-	-
LOC733669	1883	1733	1633	3013	2646	2477	148.27	139.12	122.29	184.3	171.06	175.64	136.56	177	0.374214	3.68518e-06	6.29113e-05	GADD45A	growth arrest and DNA damage-inducible protein GADD45 alpha [Bos taurus]	Human Diseases;Environmental Information Processing;Human Diseases;Human Diseases;Cellular Processes;Human Diseases;Human Diseases;Cellular Processes;Environmental Information Processing;Cellular Processes;Environmental Information Processing;Human Diseases;Human Diseases;Human Diseases;Cellular Processes;Human Diseases;Human Diseases;Human Diseases;Human Diseases;Human Diseases;Human Diseases;Hu…	Cancers;Signal transduction;Cancers;Cancers;Cell growth and death;Cancers;Cancers;Cell growth and death;Signal transduction;Cell growth and death;Signal transduction;Cancers;Cancers;Cancers;Cell growth and death;Cancers;Cancers;Cancers;Cancers;Cancers;Cancers;Cancers	ko05200//Pathways in cancer;ko04010//MAPK signaling pathway;ko05202//Transcriptional misregulation in cancers;ko05225//Hepatocellular carcinoma;ko04218//Cellular senescence;ko05226//Gastric cancer;ko05224//Breast cancer;ko04210//Apoptosis;ko04068//FoxO signaling pathway;ko04110//Cell cycle;ko04064//NF-kappa B signaling pathway;ko05222//Small cell lung cancer;ko05210//Colorectal cancer;ko05220//Ch…	K04402;K04402;K04402;K04402;K04402;K04402;K04402;K04402;K04402;K04402;K04402;K04402;K04402;K04402;K04402;K04402;K04402;K04402;K04402;K04402;K04402;K04402	-	-	-
LOC110260386	120	127	166	85	72	77	2.52	2.72	3.32	1.39	1.24	1.45	2.85333	1.36	-1.06904	3.70029e-06	6.30842e-05	ZNF326	ZNF326 protein, partial [Bos taurus]	-	-	-	-	-	-	-
LOC100523725	853	631	711	503	539	511	30.05	22.64	23.74	13.6	15.5	16.19	25.4767	15.0967	-0.754946	3.71007e-06	6.31659e-05	Axin1	PREDICTED: axin-1 isoform X1 [Sus scrofa]	Human Diseases;Human Diseases;Human Diseases;Human Diseases;Environmental Information Processing;Human Diseases;Human Diseases;Cellular Processes;Environmental Information Processing;Human Diseases;Human Diseases;Human Diseases	Cancers;Infectious diseases;Cancers;Endocrine and metabolic diseases;Signal transduction;Cancers;Cancers;Cellular community - eukaryotes;Signal transduction;Cancers;Cancers;Cancers	ko05200//Pathways in cancer;ko05165//Human papillomavirus infection;ko05225//Hepatocellular carcinoma;ko04934//Cushing syndrome;ko04390//Hippo signaling pathway;ko05226//Gastric cancer;ko05224//Breast cancer;ko04550//Signaling pathways regulating pluripotency of stem cells;ko04310//Wnt signaling pathway;ko05210//Colorectal cancer;ko05217//Basal cell carcinoma;ko05213//Endometrial cancer	K02157;K02157;K02157;K02157;K02157;K02157;K02157;K02157;K02157;K02157;K02157;K02157	-	-	-
LOC100517163	373	376	499	327	286	286	16.49	15.24	18.43	11.45	10.64	12.32	16.72	11.47	-0.543709	3.73649e-06	6.35303e-05	TRIT1	PREDICTED: tRNA dimethylallyltransferase, mitochondrial [Sus scrofa]	Metabolism	Global and overview maps	ko01100//Metabolic pathways	K00791	-	-	-
LOC100515041	810	876	1035	1542	1294	1278	16.67	18.24	20.22	24.65	21.92	23.66	18.3767	23.41	0.34925	3.75138e-06	6.36981e-05	Pdlim5	PREDICTED: PDZ and LIM domain protein 5 isoform X2 [Bos taurus]	-	-	-	-	GO:0005856//cytoskeleton;GO:0031674//I band	GO:0043169//cation binding	-
LOC100624959	32	36	39	104	89	85	1.51	1.73	1.75	3.8	3.44	3.61	1.66333	3.61667	1.12058	3.7685e-06	6.3903e-05	TMEM106A	PREDICTED: transmembrane protein 106A isoform X1 [Sus scrofa]	-	-	-	-	-	-	-
LOC396598	0	1	2	35	26	17	0	0.07	0.14	1.98	1.55	1.11	0.07	1.54667	4.46566	3.84082e-06	6.50423e-05	GPX3	glutathione peroxidase 3 precursor [Sus scrofa]	Human Diseases;Metabolism;Organismal Systems;Human Diseases;Metabolism	Neurodegenerative diseases;Lipid metabolism;Endocrine system;Neurodegenerative diseases;Metabolism of other amino acids	ko05016//Huntington disease;ko00590//Arachidonic acid metabolism;ko04918//Thyroid hormone synthesis;ko05014//Amyotrophic lateral sclerosis (ALS);ko00480//Glutathione metabolism	K00432;K00432;K00432;K00432;K00432	-	-	-
LOC100512651	56	46	58	146	134	100	1.5	1.28	1.5	3.09	3	2.46	1.42667	2.85	0.998314	3.85984e-06	6.52772e-05	STX1B	syntaxin-1B [Rattus norvegicus]	Organismal Systems;Genetic Information Processing	Nervous system;Folding, sorting and degradation	ko04721//Synaptic vesicle cycle;ko04130//SNARE interactions in vesicular transport	K08486;K08486	-	-	-
LOC397250	124	115	128	240	257	205	5.84	5.52	5.73	8.78	9.93	8.69	5.69667	9.13333	0.681023	3.87124e-06	6.53826e-05	PLK3	PREDICTED: serine/threonine-protein kinase PLK3 [Sus scrofa]	Human Diseases;Environmental Information Processing;Organismal Systems	Infectious diseases;Signal transduction;Immune system	ko05152//Tuberculosis;ko04068//FoxO signaling pathway;ko04625//C-type lectin receptor signaling pathway	K08862;K08862;K08862	-	-	-
LOC100518508	16	16	8	44	54	72	0.33	0.32	0.16	0.67	0.87	1.27	0.27	0.936667	1.79458	3.8933e-06	6.56275e-05	JCAD	PREDICTED: junctional protein associated with coronary artery disease isoform X1 [Sus scrofa]	-	-	-	-	-	-	-
LOC100154726	535	529	536	441	416	384	7.02	7.08	6.69	4.5	4.48	4.54	6.93	4.50667	-0.620795	3.89752e-06	6.56275e-05	TSC1	PREDICTED: hamartin [Sus scrofa]	Environmental Information Processing;Human Diseases;Human Diseases;Organismal Systems;Cellular Processes;Environmental Information Processing;Environmental Information Processing;Organismal Systems;Cellular Processes;Environmental Information Processing;Human Diseases;Organismal Systems	Signal transduction;Infectious diseases;Infectious diseases;Environmental adaptation;Cell growth and death;Signal transduction;Signal transduction;Endocrine system;Transport and catabolism;Signal transduction;Cancers;Aging	ko04151//PI3K-Akt signaling pathway;ko05165//Human papillomavirus infection;ko05163//Human cytomegalovirus infection;ko04714//Thermogenesis;ko04218//Cellular senescence;ko04150//mTOR signaling pathway;ko04072//Phospholipase D signaling pathway;ko04910//Insulin signaling pathway;ko04140//Autophagy - animal;ko04152//AMPK signaling pathway;ko05231//Choline metabolism in cancer;ko04211//Longevity reg…	K07206;K07206;K07206;K07206;K07206;K07206;K07206;K07206;K07206;K07206;K07206;K07206	-	-	-
LOC100157416	1096	1215	1290	1866	1696	1650	24.57	28.09	27.48	32.61	31.18	33.24	26.7133	32.3433	0.275908	3.90128e-06	6.56275e-05	2020-03-08	PREDICTED: E3 ubiquitin-protein ligase MARCH8 isoform X1 [Sus scrofa]	-	-	-	-	-	-	-
LOC100513263	300	266	313	229	211	155	13.52	12.53	13.68	8.16	7.67	6.4	13.2433	7.41	-0.837721	4.03538e-06	6.77934e-05	Clcf1	PREDICTED: cardiotrophin-like cytokine factor 1 isoform X1 [Rhinolophus sinicus]	Environmental Information Processing	Signaling molecules and interaction	ko04060//Cytokine-cytokine receptor interaction	K05421	-	-	-
LOC100622627	95	106	141	66	60	55	1.63	1.83	2.24	0.95	0.88	0.91	1.9	0.913333	-1.05679	4.1392e-06	6.94454e-05	NEK10	PREDICTED: serine/threonine-protein kinase Nek10 isoform X2 [Cebus capucinus imitator]	-	-	-	-	-	-	-
LOC100155989	769	906	992	776	729	631	15.22	18.28	18.67	11.93	11.85	11.25	17.39	11.6767	-0.574629	4.16389e-06	6.96996e-05	ZMYND8	PREDICTED: protein kinase C-binding protein 1 isoform X2 [Camelus ferus]	-	-	-	-	-	-	-
LOC100157937	371	562	503	355	277	336	10.55	15.95	13.53	7.76	6.38	8.65	13.3433	7.59667	-0.812681	4.16536e-06	6.96996e-05	PRPF40A	PREDICTED: pre-mRNA-processing factor 40 homolog A isoform X1 [Sus scrofa]	Genetic Information Processing	Transcription	ko03040//Spliceosome	K12821	-	-	-
LOC100738307	554	513	554	930	828	764	9.17	8.66	8.72	11.96	11.25	11.39	8.85	11.5333	0.38206	4.24042e-06	7.0862e-05	DSCR3	PREDICTED: Down syndrome critical region protein 3 isoform X1 [Sus scrofa]	-	-	-	-	-	-	-
LOC808508	795	901	1041	792	751	648	261.79	302.5	326.04	202.61	203.04	192.16	296.777	199.27	-0.574653	4.29318e-06	7.16492e-05	MT-ND3	NADH dehydrogenase subunit 3 (mitochondrion) [Sus scrofa]	Metabolism;Organismal Systems;Organismal Systems;Human Diseases;Metabolism	Global and overview maps;Environmental adaptation;Nervous system;Neurodegenerative diseases;Energy metabolism	ko01100//Metabolic pathways;ko04714//Thermogenesis;ko04723//Retrograde endocannabinoid signaling;ko05012//Parkinson disease;ko00190//Oxidative phosphorylation	K03880;K03880;K03880;K03880;K03880	-	-	-
LOC100157535	91	93	112	228	195	167	1.41	1.47	1.65	2.75	2.48	2.33	1.51	2.52	0.738875	4.32585e-06	7.20994e-05	TMEM151B	PREDICTED: transmembrane protein 151B [Sus scrofa]	-	-	-	-	-	-	-
LOC100621341	153	139	150	91	90	83	9.51	8.9	8.93	4.48	4.65	4.67	9.11333	4.6	-0.986345	4.34851e-06	7.23818e-05	Nr2f1	PREDICTED: COUP transcription factor 1 isoform X1 [Sus scrofa]	-	-	-	-	-	-	-
LOC396908	288	463	446	244	196	285	2.64	4.33	3.89	1.74	1.47	2.33	3.62	1.84667	-0.971066	4.38179e-06	7.284e-05	AKAP9	A-kinase anchor protein 9 [Sus scrofa]	-	-	-	-	-	-	-
LOC100516989	209	227	271	158	128	166	11.99	13.28	14.79	7.04	6.03	8.58	13.3533	7.21667	-0.887795	4.40967e-06	7.32075e-05	ANKRD49	PREDICTED: ankyrin repeat domain-containing protein 49 [Sus scrofa]	-	-	-	-	-	-	-
LOC100513647	243	198	246	396	401	414	17.75	14.61	16.94	22.3	23.94	27.02	16.4333	24.42	0.571438	4.51535e-06	7.48637e-05	MISP3	uncharacterized protein LOC113230 homolog [Sus scrofa]	-	-	-	-	-	-	-
LOC100519997	2287	2006	2189	1846	1877	1577	25.09	22.44	22.84	15.74	16.91	15.58	23.4567	16.0767	-0.54503	4.56751e-06	7.56296e-05	MXRA5	PREDICTED: matrix-remodeling-associated protein 5 [Sus scrofa]	-	-	-	-	-	-	-
LOC100622156	172	188	179	334	313	297	4.75	5.32	4.36	7.12	7.09	7.59	4.81	7.26667	0.595257	4.7409e-06	7.83981e-05	TNFAIP3	PREDICTED: tumor necrosis factor alpha-induced protein 3 isoform X1 [Sus scrofa]	Human Diseases;Cellular Processes;Organismal Systems;Human Diseases;Environmental Information Processing;Environmental Information Processing;Organismal Systems	Infectious diseases;Cell growth and death;Immune system;Infectious diseases;Signal transduction;Signal transduction;Immune system	ko05169//Epstein-Barr virus infection;ko04217//Necroptosis;ko04621//NOD-like receptor signaling pathway;ko05162//Measles;ko04668//TNF signaling pathway;ko04064//NF-kappa B signaling pathway;ko04657//IL-17 signaling pathway	K11859;K11859;K11859;K11859;K11859;K11859;K11859	-	-	-
LOC100625756	631	1000	1051	683	613	586	12.78	20.65	20.24	10.75	10.19	10.69	17.89	10.5433	-0.762822	4.77575e-06	7.87959e-05	Fam91a1	PREDICTED: protein FAM91A1 [Sus scrofa]	-	-	-	-	-	-	-
LOC100523752	61	38	49	123	134	109	2.01	1.27	1.48	3.14	3.64	3.24	1.58667	3.34	1.07385	4.78097e-06	7.87959e-05	YPEL1	PREDICTED: protein yippee-like 1 [Rousettus aegyptiacus]	-	-	-	-	-	-	-
LOC100156321	1003	998	943	1584	1508	1361	34.71	35.99	31.67	42.42	43.19	42.93	34.1233	42.8467	0.328424	4.78362e-06	7.87959e-05	SHC1	PREDICTED: SHC-transforming protein 1 isoform X1 [Sus scrofa]	Environmental Information Processing;Cellular Processes;Organismal Systems;Human Diseases;Human Diseases;Human Diseases;Human Diseases;Environmental Information Processing;Human Diseases;Organismal Systems;Organismal Systems;Organismal Systems;Organismal Systems;Organismal Systems;Human Diseases;Environmental Information Processing;Human Diseases;Human Diseases;Human Diseases;Organismal Systems;H…	Signal transduction;Cellular community - eukaryotes;Immune system;Cancers;Cancers;Substance dependence;Cancers;Signal transduction;Cancers;Endocrine system;Immune system;Endocrine system;Endocrine system;Nervous system;Drug resistance;Signal transduction;Drug resistance;Cancers;Infectious diseases;Endocrine system;Cancers	ko04014//Ras signaling pathway;ko04510//Focal adhesion;ko04062//Chemokine signaling pathway;ko05206//MicroRNAs in cancer;ko05225//Hepatocellular carcinoma;ko05034//Alcoholism;ko05226//Gastric cancer;ko04072//Phospholipase D signaling pathway;ko05224//Breast cancer;ko04910//Insulin signaling pathway;ko04650//Natural killer cell mediated cytotoxicity;ko04915//Estrogen signaling pathway;ko04926//Rel…	K06279;K06279;K06279;K06279;K06279;K06279;K06279;K06279;K06279;K06279;K06279;K06279;K06279;K06279;K06279;K06279;K06279;K06279;K06279;K06279;K06279	-	-	-
LOC100518405	1832	1783	1957	1592	1623	1507	66.44	63.15	64.66	44.39	46.29	47.79	64.75	46.1567	-0.488341	4.82147e-06	7.93163e-05	NSUN2	PREDICTED: tRNA (cytosine(34)-C(5))-methyltransferase isoform X1 [Sus scrofa]	-	-	-	-	-	-	-
LOC100623735	199	267	314	185	159	161	7.94	10.73	11.8	5.69	5.15	5.65	10.1567	5.49667	-0.885798	4.93005e-06	8.09973e-05	USP16	PREDICTED: ubiquitin carboxyl-terminal hydrolase 16 isoform X1 [Sus scrofa]	-	-	-	-	-	-	-
LOC100519808	124	105	118	214	248	217	2.63	2.27	2.38	3.53	4.32	4.14	2.42667	3.99667	0.719821	4.97797e-06	8.16788e-05	TCAF1	PREDICTED: TRPM8 channel-associated factor 1 isoform X1 [Sus scrofa]	-	-	-	-	-	-	-
LOC100514701	493	449	521	385	359	366	9.89	9.15	9.92	6.09	5.89	6.5	9.65333	6.16	-0.648097	5.11218e-06	8.37722e-05	MADD	PREDICTED: MAP kinase-activating death domain protein isoform X6 [Vicugna pacos]	-	-	-	-	GO:0031224//intrinsic component of membrane	GO:0005088//Ras guanyl-nucleotide exchange factor activity	GO:0007049//cell cycle;GO:0043066//negative regulation of apoptotic process;GO:0043087//regulation of GTPase activity;GO:2001236//regulation of extrinsic apoptotic signaling pathway
LOC100155923	96	112	106	221	204	183	4.38	5.2	4.59	7.82	7.63	7.51	4.72333	7.65333	0.696283	5.16883e-06	8.45912e-05	EFNA3	PREDICTED: ephrin-A3 isoform X1 [Orcinus orca]	Environmental Information Processing;Environmental Information Processing;Environmental Information Processing;Environmental Information Processing;Organismal Systems;Human Diseases	Signal transduction;Signal transduction;Signal transduction;Signal transduction;Development;Cancers	ko04151//PI3K-Akt signaling pathway;ko04010//MAPK signaling pathway;ko04014//Ras signaling pathway;ko04015//Rap1 signaling pathway;ko04360//Axon guidance;ko05206//MicroRNAs in cancer	K05462;K05462;K05462;K05462;K05462;K05462	-	-	-
LOC100157083	618	676	666	548	546	463	6.68	7.45	6.86	4.58	4.82	4.49	6.99667	4.63	-0.595656	5.19575e-06	8.4922e-05	CHD7	PREDICTED: LOW QUALITY PROTEIN: chromodomain-helicase-DNA-binding protein 7 [Sus scrofa]	-	-	-	-	-	-	-
MSTRG.10974	35	36	40	91	110	85	6.32	6.63	6.87	12.76	16.31	13.82	6.60667	14.2967	1.11368	5.41488e-06	8.83895e-05	--	PREDICTED: mitochondrial inner membrane protein COX18 isoform X1 [Sus scrofa]	Human Diseases	Cardiovascular diseases	ko05412//Arrhythmogenic right ventricular cardiomyopathy (ARVC)	K07597	GO:0016020//membrane	-	GO:0008016//regulation of heart contraction
LOC100625613	206	207	216	156	139	125	4.19	4.29	4.18	2.46	2.32	2.29	4.22	2.35667	-0.840495	5.45403e-06	8.89139e-05	ZCCHC2	PREDICTED: zinc finger CCHC domain-containing protein 2 [Orcinus orca]	-	-	-	-	-	-	-
LOC100156398	1935	1814	1959	1740	1626	1494	68.34	65.32	65.81	47.74	47.15	47.52	66.49	47.47	-0.486121	5.58376e-06	9.0912e-05	MCM4	DNA replication licensing factor MCM4 [Bos taurus]	Cellular Processes;Genetic Information Processing	Cell growth and death;Replication and repair	ko04110//Cell cycle;ko03030//DNA replication	K02212;K02212	-	-	-
LOC100624725	59	56	54	27	23	14	1.36	1.51	1.19	0.49	0.44	0.29	1.35333	0.406667	-1.7346	5.67924e-06	9.23477e-05	NPNT	PREDICTED: nephronectin isoform X2 [Odobenus rosmarus divergens]	Environmental Information Processing	Signaling molecules and interaction	ko04512//ECM-receptor interaction	K06824	-	-	-
LOC100620498	787	645	728	571	591	423	26.51	22.84	24.15	15.2	18.18	13.3	24.5	15.56	-0.65494	5.72793e-06	9.30201e-05	--	-	-	-	-	-	-	-	-
LOC100513642	242	215	234	422	420	346	13.63	12.53	12.98	18.64	19.43	17.71	13.0467	18.5933	0.511104	5.74614e-06	9.31963e-05	Fam69b	PREDICTED: protein FAM69B [Sus scrofa]	-	-	-	-	-	-	-
LOC100517534	730	926	972	1358	1352	1317	45.15	58.4	57.18	65.26	68.66	73.36	53.5767	69.0933	0.366942	5.78316e-06	9.36696e-05	TXNDC12	PREDICTED: thioredoxin domain-containing protein 12 [Physeter catodon]	Metabolism	Metabolism of other amino acids	ko00480//Glutathione metabolism	K05360	-	-	-
LOC100522188	242	213	226	398	411	364	25.67	23.04	22.8	32.8	35.8	34.77	23.8367	34.4567	0.531601	5.79143e-06	9.36696e-05	ATRAID	PREDICTED: all-trans retinoic acid-induced differentiation factor isoform X1 [Sus scrofa]	-	-	-	-	-	-	-
LOC100524914	558	561	659	532	455	370	7.27	7.45	8.17	5.39	4.87	4.34	7.63	4.86667	-0.648749	5.7975e-06	9.36696e-05	GEMIN5	PREDICTED: gem-associated protein 5 isoform X1 [Sus scrofa]	Genetic Information Processing	Translation	ko03013//RNA transport	K13133	-	-	-
LOC100521573	176	187	209	145	117	108	4.8	5.25	5.53	3.08	2.64	2.71	5.19333	2.81	-0.886091	5.81572e-06	9.38443e-05	EPC1	PREDICTED: enhancer of polycomb homolog 1 isoform X1 [Sus scrofa]	-	-	-	-	-	-	-
LOC100626041	8003	7432	7684	11550	11568	10319	1556.5	1473.96	1421.58	1745.97	1847.45	1809.16	1484.01	1800.86	0.279182	5.84338e-06	9.41706e-05	RPS15A	PREDICTED: 40S ribosomal protein S15a [Sus scrofa]	Genetic Information Processing	Translation	ko03010//Ribosome	K02957	-	-	-
LOC397379	3238	2892	3167	4960	4629	4057	214.12	194.98	199.18	254.8	251.32	241.58	202.76	249.233	0.297724	5.89775e-06	9.4926e-05	CDC20	PREDICTED: cell division cycle protein 20 homolog isoform X1 [Panthera tigris altaica]	Human Diseases;Human Diseases;Genetic Information Processing;Cellular Processes;Cellular Processes	Infectious diseases;Cancers;Folding, sorting and degradation;Cell growth and death;Cell growth and death	ko05166//HTLV-I infection;ko05203//Viral carcinogenesis;ko04120//Ubiquitin mediated proteolysis;ko04110//Cell cycle;ko04114//Oocyte meiosis	K03363;K03363;K03363;K03363;K03363	-	-	-
LOC397454	380	409	452	776	603	610	4.45	4.88	5.04	7.06	5.8	6.43	4.79	6.43	0.424793	5.94915e-06	9.56318e-05	Itpr1	PREDICTED: inositol 1,4,5-trisphosphate receptor type 1 isoform X3 [Camelus ferus]	Human Diseases;Human Diseases;Human Diseases;Human Diseases;Environmental Information Processing;Human Diseases;Organismal Systems;Environmental Information Processing;Cellular Processes;Human Diseases;Organismal Systems;Organismal Systems;Cellular Processes;Environmental Information Processing;Organismal Systems;Organismal Systems;Cellular Processes;Organismal Systems;Organismal Systems;Organism…	Infectious diseases;Neurodegenerative diseases;Infectious diseases;Cancers;Signal transduction;Neurodegenerative diseases;Immune system;Signal transduction;Cell growth and death;Endocrine and metabolic diseases;Nervous system;Endocrine system;Cell growth and death;Signal transduction;Circulatory system;Endocrine system;Transport and catabolism;Nervous system;Immune system;Nervous system;Cell grow…	ko05163//Human cytomegalovirus infection;ko05016//Huntington disease;ko05167//Kaposi sarcoma-associated herpesvirus infection;ko05205//Proteoglycans in cancer;ko04020//Calcium signaling pathway;ko05010//Alzheimer disease;ko04621//NOD-like receptor signaling pathway;ko04022//cGMP - PKG signaling pathway;ko04218//Cellular senescence;ko04934//Cushing syndrome;ko04723//Retrograde endocannabinoid sign…	K04958;K04958;K04958;K04958;K04958;K04958;K04958;K04958;K04958;K04958;K04958;K04958;K04958;K04958;K04958;K04958;K04958;K04958;K04958;K04958;K04958;K04958;K04958;K04958;K04958;K04958;K04958;K04958;K04958;K04958;K04958;K04958;K04958;K04958;K04958;K04958;K04958;K04958;K04958;K04958	-	-	-
LOC100516708	161	90	127	299	282	226	37.74	21.51	28.32	54.46	54.28	47.71	29.19	52.15	0.837193	5.96438e-06	9.57216e-05	FMC1	PREDICTED: UPF0562 protein C7orf55 homolog [Sus scrofa]	-	-	-	-	-	-	-
LOC100525663	819	761	873	736	646	603	28.16	26.61	28.52	19.62	18.22	18.66	27.7633	18.8333	-0.559892	5.96985e-06	9.57216e-05	Qrich1	PREDICTED: glutamine-rich protein 1 isoform X1 [Sus scrofa]	-	-	-	-	-	-	-
LOC100286811	688	738	807	649	605	568	40.87	44.7	45.59	29.95	29.51	30.38	43.72	29.9467	-0.545898	6.03459e-06	9.66373e-05	Spag6	sperm-associated antigen 6 [Sus scrofa]	-	-	-	-	-	-	-
LOC100322893	368	301	317	568	553	552	43.68	36.42	35.78	52.37	53.89	59	38.6267	55.0867	0.512106	6.11679e-06	9.78301e-05	Map1lc3a	microtubule-associated proteins 1A/1B light chain 3A [Sus scrofa]	Cellular Processes	Cell growth and death	ko04216//Ferroptosis	K10435	-	-	-
LOC100513276	744	650	673	564	539	496	17.2	15.32	14.8	10.13	10.23	10.33	15.7733	10.23	-0.624681	6.17698e-06	9.86682e-05	Arhgap39	PREDICTED: rho GTPase-activating protein 39 isoform X1 [Sus scrofa]	-	-	-	-	-	-	-
LOC100737324	196	177	207	349	349	308	8.71	7.99	8.72	12.06	12.72	12.32	8.47333	12.3667	0.545455	6.19381e-06	9.88124e-05	KLHL22	PREDICTED: kelch-like protein 22 isoform X1 [Sus scrofa]	-	-	-	-	-	-	-
LOC100511159	59	68	66	142	155	123	11.18	13.14	11.91	20.89	24.1	20.98	12.0767	21.99	0.864625	6.26886e-06	9.98466e-05	SMIM11A	PREDICTED: small integral membrane protein 11 [Sus scrofa]	-	-	-	-	-	-	-
LOC100152215	228	197	251	402	409	351	12.18	10.73	12.75	16.68	17.94	16.88	11.8867	17.1667	0.530266	6.27441e-06	9.98466e-05	CDKN1A	PREDICTED: cyclin-dependent kinase inhibitor 1 [Sus scrofa]	Human Diseases;Environmental Information Processing;Human Diseases;Human Diseases;Human Diseases;Human Diseases;Human Diseases;Human Diseases;Human Diseases;Human Diseases;Environmental Information Processing;Human Diseases;Human Diseases;Cellular Processes;Human Diseases;Human Diseases;Human Diseases;Organismal Systems;Human Diseases;Human Diseases;Environmental Information Processing;Cellular P…	Cancers;Signal transduction;Infectious diseases;Infectious diseases;Infectious diseases;Infectious diseases;Infectious diseases;Cancers;Cancers;Cancers;Signal transduction;Cancers;Cancers;Cell growth and death;Infectious diseases;Endocrine and metabolic diseases;Cancers;Endocrine system;Cancers;Infectious diseases;Signal transduction;Cell growth and death;Cancers;Signal transduction;Endocrine sys…	ko05200//Pathways in cancer;ko04151//PI3K-Akt signaling pathway;ko05165//Human papillomavirus infection;ko05166//HTLV-I infection;ko05163//Human cytomegalovirus infection;ko05169//Epstein-Barr virus infection;ko05167//Kaposi sarcoma-associated herpesvirus infection;ko05205//Proteoglycans in cancer;ko05203//Viral carcinogenesis;ko05202//Transcriptional misregulation in cancers;ko04630//Jak-STAT si…	K06625;K06625;K06625;K06625;K06625;K06625;K06625;K06625;K06625;K06625;K06625;K06625;K06625;K06625;K06625;K06625;K06625;K06625;K06625;K06625;K06625;K06625;K06625;K06625;K06625;K06625;K06625;K06625;K06625;K06625;K06625;K06625;K06625;K06625;K06625;K06625;K06625;K06625;K06625;K06625;K06625	-	-	-
LOC100621703	335	386	400	286	292	254	11.76	13.81	13.35	7.8	8.42	8.03	12.9733	8.08333	-0.682527	6.43653e-06	0.000102298	TCERG1	PREDICTED: transcription elongation regulator 1 isoform X1 [Sus scrofa]	Genetic Information Processing	Transcription	ko03040//Spliceosome	K12824	-	-	-
LOC751862	85	91	69	43	42	26	2.14	2.34	1.65	0.84	0.87	0.59	2.04333	0.766667	-1.41425	6.47531e-06	0.000102785	DMBT1	deleted in malignant brain tumors 1 protein precursor [Sus scrofa]	Organismal Systems	Digestive system	ko04970//Salivary secretion	K13912	-	-	-
LOC100524350	911	1350	1317	958	828	883	11.3	17.08	15.53	9.24	8.43	9.87	14.6367	9.18	-0.673021	6.59495e-06	0.000104553	PHACTR2	PREDICTED: phosphatase and actin regulator 2 [Sus scrofa]	-	-	-	-	-	-	-
LOC102159616	429	433	478	401	318	286	9.3	9.57	9.86	6.75	5.66	5.58	9.57667	5.99667	-0.675363	6.72348e-06	0.000106458	FBRS	PREDICTED: probable fibrosin-1 [Bos taurus]	-	-	-	-	-	-	-
LOC100626278	686	603	660	1025	1111	934	73.53	65.94	67.29	85.35	97.74	90.16	68.92	91.0833	0.402264	6.77394e-06	0.000107123	NSMCE1	PREDICTED: non-structural maintenance of chromosomes element 1 homolog isoform X1 [Equus asinus]	-	-	-	-	-	-	-
LOC100738720	71	57	59	19	25	29	2.53	2.07	2.13	0.53	0.73	0.93	2.24333	0.73	-1.61968	6.8869e-06	0.000108774	MAL	PREDICTED: myelin and lymphocyte protein-like [Sus scrofa]	-	-	-	-	-	-	-
LOC397545	84	77	83	178	201	137	5.82	5.4	5.77	9.95	11.63	8.81	5.66333	10.13	0.838911	7.11376e-06	0.000111938	MFGE8	lactadherin precursor [Sus scrofa]	-	-	-	-	-	-	-
LOC100514368	1477	1378	1535	1322	1260	1123	36	34.25	35.59	25.03	25.22	24.65	35.28	24.9667	-0.498847	7.13941e-06	0.000112202	ARHGAP23	PREDICTED: rho GTPase-activating protein 23 isoform X4 [Ovis aries musimon]	-	-	-	-	GO:0031988//membrane-bounded vesicle;GO:0044444//cytoplasmic part	GO:0008047//enzyme activator activity;GO:0008289//lipid binding	GO:0043087//regulation of GTPase activity
LOC396735	406	336	364	624	669	557	38.96	32.53	33.77	49.64	57.01	48.51	35.0867	51.72	0.559799	7.21457e-06	0.000113243	CXCL16	PREDICTED: C-X-C motif chemokine 16 isoform X2 [Sus scrofa]	Environmental Information Processing;Organismal Systems	Signaling molecules and interaction;Immune system	ko04060//Cytokine-cytokine receptor interaction;ko04062//Chemokine signaling pathway	K10035;K10035	-	-	-
LOC100127171	113	81	86	188	195	210	13.3	9.72	9.67	16.84	18.97	21.42	10.8967	19.0767	0.807922	7.23206e-06	0.000113357	Cidea	PREDICTED: cell death activator CIDE-A isoform X2 [Sus scrofa]	-	-	-	-	-	-	-
LOC100512647	5015	4333	4523	7367	7285	6252	1457.65	1284.03	1250.35	1663.45	1738.48	1636.41	1330.68	1679.45	0.335826	7.23977e-06	0.000113357	RPL36	mCG5564, partial [Mus musculus]	Genetic Information Processing	Translation	ko03010//Ribosome	K02920	-	-	-
LOC100515310	24	20	25	3	4	3	0.54	0.46	0.53	0.05	0.07	0.06	0.51	0.06	-3.08746	7.31033e-06	0.000114321	WDR97	PREDICTED: WD repeat-containing protein KIAA1875 isoform X6 [Sus scrofa]	-	-	-	-	-	-	-
LOC102163415	1104	1276	1319	1145	930	972	45.69	53.84	51.92	36.81	31.6	36.23	50.4833	34.88	-0.533407	7.36458e-06	0.000115006	CCT6A	PREDICTED: T-complex protein 1 subunit zeta [Sus scrofa]	-	-	-	-	-	-	-
LOC100623451	789	962	1032	756	691	747	32.05	33.83	37.02	24.43	21.64	23.64	34.3	23.2367	-0.561805	7.3723e-06	0.000115006	ZDHHC20	PREDICTED: probable palmitoyltransferase ZDHHC20 [Sus scrofa]	-	-	-	-	-	-	-
LOC100524254	543	457	518	814	904	747	31.55	27.07	28.62	36.74	43.12	39.08	29.08	39.6467	0.447172	7.45571e-06	0.000116164	CYB5R3	PREDICTED: NADH-cytochrome b5 reductase 3-like [Sus scrofa]	Metabolism	Carbohydrate metabolism	ko00520//Amino sugar and nucleotide sugar metabolism	K00326	-	-	-
LOC100153512	2338	2466	2700	2407	2202	1981	108.13	116.49	119.03	86.95	83.73	82.5	114.55	84.3933	-0.440777	7.67692e-06	0.000119464	HDGF	PREDICTED: hepatoma-derived growth factor isoform X2 [Sus scrofa]	-	-	-	-	-	-	-
LOC100155146	4020	3527	3727	5808	5764	5143	256.15	235.71	240.66	304.68	320.24	312.55	244.173	312.49	0.355904	7.81263e-06	0.000121278	S100A16	protein S100-A16 [Bos taurus]	-	-	-	-	-	-	-
LOC100626997	105	81	85	204	190	163	1.49	1.13	1.11	2.13	2.03	1.99	1.24333	2.05	0.721411	8.06697e-06	0.000125073	ATP10B	PREDICTED: probable phospholipid-transporting ATPase VB-like [Physeter catodon]	-	-	-	-	-	-	-
LOC100141411	659	847	887	701	621	548	14.66	19.08	18.64	12.14	11.28	11.03	17.46	11.4833	-0.604512	8.08087e-06	0.000125135	ADNP	PREDICTED: activity-dependent neuroprotector homeobox protein isoform X1 [Sus scrofa]	-	-	-	-	-	-	-
LOC100462716	298	338	351	283	219	210	4.64	5.23	5.26	3.33	2.85	3.11	5.04333	3.09667	-0.703661	8.16546e-06	0.00012629	ATG2B	autophagy-related protein 2 homolog B [Sus scrofa]	Cellular Processes;Cellular Processes	Transport and catabolism;Transport and catabolism	ko04140//Autophagy - animal;ko04136//Autophagy - other eukaryotes	K17906;K17906	-	-	-
MSTRG.23408	65	58	60	144	137	119	3.83	3.48	3.36	6.59	6.63	6.31	3.55667	6.51	0.872132	8.34031e-06	0.000128681	--	PREDICTED: collagen alpha-1(III) chain-like [Myotis lucifugus]	-	-	-	-	-	-	-
LOC100627735	220	271	343	195	185	178	2.67	3.36	3.96	1.84	1.85	1.95	3.33	1.88	-0.82479	8.38605e-06	0.000129166	LTV1	PREDICTED: protein LTV1 homolog [Bubalus bubalis]	-	-	-	-	-	-	-
LOC100154318	3662	3472	3709	5454	5566	4633	369.4	357.04	355.85	427.3	460.92	420.84	360.763	436.353	0.274444	8.39219e-06	0.000129166	SSR2	PREDICTED: translocon-associated protein subunit beta [Sus scrofa]	Genetic Information Processing	Folding, sorting and degradation	ko04141//Protein processing in endoplasmic reticulum	K13250	-	-	-
LOC100151746	906	787	871	1349	1455	1189	62.88	51.77	57.86	68.8	79.08	70.38	57.5033	72.7533	0.339368	8.45392e-06	0.000129958	FLOT1	flotillin-1 [Sus scrofa]	Organismal Systems	Endocrine system	ko04910//Insulin signaling pathway	K07192	-	-	-
LOC100627819	59	111	130	39	48	45	1.31	2.55	2.83	0.68	0.89	0.91	2.23	0.826667	-1.43167	8.4693e-06	0.000130037	CEP135	PREDICTED: centrosomal protein of 135 kDa isoform X1 [Sus scrofa]	-	-	-	-	-	-	-
LOC100516768	455	393	435	327	341	280	11.33	10.03	10.19	6.3	7.01	6.26	10.5167	6.52333	-0.688996	8.56469e-06	0.000131342	ZNF335	PREDICTED: zinc finger protein 335 [Sus scrofa]	-	-	-	-	-	-	-
LOC100240743	81	71	97	235	150	154	9.93	8.88	11.52	22.39	15.1	17.01	10.11	18.1667	0.845511	8.86331e-06	0.000135594	DDIT3	DNA damage-inducible transcript 3 protein [Sus scrofa]	Environmental Information Processing;Human Diseases;Genetic Information Processing;Human Diseases;Cellular Processes	Signal transduction;Cancers;Folding, sorting and degradation;Endocrine and metabolic diseases;Cell growth and death	ko04010//MAPK signaling pathway;ko05202//Transcriptional misregulation in cancers;ko04141//Protein processing in endoplasmic reticulum;ko04932//Non-alcoholic fatty liver disease (NAFLD);ko04210//Apoptosis	K04452;K04452;K04452;K04452;K04452	-	-	-
LOC100621659	70	39	48	148	141	105	3.64	2.07	2.37	5.97	6.01	4.91	2.69333	5.63	1.06374	8.95995e-06	0.000136907	AIRE	PREDICTED: autoimmune regulator [Sus scrofa]	Genetic Information Processing;Human Diseases	Folding, sorting and degradation;Immune diseases	ko04120//Ubiquitin mediated proteolysis;ko05340//Primary immunodeficiency	K10603;K10603	-	-	-
LOC100513556	160	168	188	305	317	277	15.87	16.98	17.73	23.5	25.81	24.74	16.86	24.6833	0.549933	9.03516e-06	0.00013789	CAVIN3	PREDICTED: protein kinase C delta-binding protein [Sus scrofa]	-	-	-	-	-	-	-
LOC403155	24036	18944	21313	34439	33777	30494	2016.65	1620.48	1700.73	2244.68	2326.74	2303.95	1779.29	2291.79	0.365176	9.16561e-06	0.000139712	SLC25A6	PREDICTED: ADP/ATP translocase 3 [Manis javanica]	Human Diseases;Human Diseases;Environmental Information Processing;Human Diseases;Cellular Processes;Environmental Information Processing;Cellular Processes;Human Diseases	Infectious diseases;Neurodegenerative diseases;Signal transduction;Infectious diseases;Cell growth and death;Signal transduction;Cell growth and death;Neurodegenerative diseases	ko05166//HTLV-I infection;ko05016//Huntington disease;ko04020//Calcium signaling pathway;ko05164//Influenza A;ko04217//Necroptosis;ko04022//cGMP - PKG signaling pathway;ko04218//Cellular senescence;ko05012//Parkinson disease	K05863;K05863;K05863;K05863;K05863;K05863;K05863;K05863	-	-	-
LOC397608	1833	2332	2443	3402	3189	3131	195.92	218.3	213.46	251.93	246.49	261.88	209.227	253.433	0.27654	9.41033e-06	0.00014327	--	PREDICTED: tropomyosin alpha-4 chain isoform X1 [Sus scrofa]	-	-	-	-	-	-	-
LOC100516861	25697	21940	23672	37186	36298	32049	3837.3	3340.28	3362.02	4313.79	4450.25	4309.71	3513.2	4357.92	0.310853	9.55292e-06	0.000145266	RPS8	40S ribosomal protein S8 [Homo sapiens]	Genetic Information Processing	Translation	ko03010//Ribosome	K02995	-	-	-
LOC110256877	245	254	261	443	420	381	5.91	6.25	5.98	8.29	8.31	8.28	6.04667	8.29333	0.455812	9.64122e-06	0.000146433	IRF2BP2	PREDICTED: interferon regulatory factor 2-binding protein 2 isoform X1 [Capra hircus]	-	-	-	-	-	-	-
LOC100516137	364	460	502	353	312	319	16.57	21.35	21.73	12.48	11.66	13.08	19.8833	12.4067	-0.680444	9.77505e-06	0.000148288	SMIM10L1	PREDICTED: small integral membrane protein 10-like protein 1 [Sus scrofa]	-	-	-	-	-	-	-
LOC100524901	84	76	103	193	182	153	4.33	3.96	5.06	7.7	7.67	7.06	4.45	7.47667	0.74859	9.81725e-06	0.00014875	Ppm1m	PREDICTED: protein phosphatase 1M isoform X1 [Sus scrofa]	-	-	-	-	-	-	-
LOC100525927	1460	1555	1713	1447	1351	1290	19.69	20.28	20.37	14.92	15.13	15.35	20.1133	15.1333	-0.410422	9.85237e-06	0.000148926	Kif1b	PREDICTED: kinesin-like protein KIF1B isoform X1 [Sus scrofa]	-	-	-	-	-	-	-
LOC100524737	93	68	97	180	184	165	11.48	8.56	11.61	17.5	18.89	18.67	10.55	18.3533	0.798799	9.9722e-06	0.000150558	--	TPA: CG2446-like [Bos taurus]	-	-	-	-	-	-	-
LOC100520611	570	495	576	989	893	730	15.02	13.09	14.41	20.35	19.22	16.97	14.1733	18.8467	0.41113	1.00392e-05	0.000151389	GTPBP1	PREDICTED: GTP-binding protein 1 isoform X1 [Sus scrofa]	-	-	-	-	-	-	-
LOC100625790	341	298	316	546	564	469	11.69	10.42	10.3	14.54	15.88	14.48	10.8033	14.9667	0.470276	1.00781e-05	0.000151795	TBC1D22A	PREDICTED: TBC1 domain family member 22A [Sus scrofa]	-	-	-	-	-	-	-
LOC100520742	1162	998	1103	944	893	802	15.66	13.71	14.14	9.88	9.88	9.73	14.5033	9.83	-0.561121	1.00934e-05	0.000151845	KMT2B	PREDICTED: histone-lysine N-methyltransferase 2B [Sus scrofa]	Metabolism	Amino acid metabolism	ko00310//Lysine degradation	K14959	-	-	-
LOC100518583	145	148	164	296	257	255	8.03	9.38	9.49	13.62	12.6	12.05	8.96667	12.7567	0.508608	1.03538e-05	0.000155576	METTL21A	PREDICTED: protein N-lysine methyltransferase METTL21A isoform X1 [Sus scrofa]	-	-	-	-	-	-	-
LOC396606	513	460	556	410	413	354	18.48	16.89	19.05	11.47	12.21	11.48	18.14	11.72	-0.630202	1.03809e-05	0.0001558	IRAK1	PREDICTED: interleukin-1 receptor-associated kinase 1 isoform X1 [Sus scrofa]	Environmental Information Processing;Human Diseases;Human Diseases;Human Diseases;Organismal Systems;Organismal Systems;Human Diseases;Environmental Information Processing;Human Diseases;Human Diseases;Human Diseases	Signal transduction;Infectious diseases;Infectious diseases;Infectious diseases;Nervous system;Immune system;Infectious diseases;Signal transduction;Infectious diseases;Infectious diseases;Infectious diseases	ko04010//MAPK signaling pathway;ko05169//Epstein-Barr virus infection;ko05152//Tuberculosis;ko05162//Measles;ko04722//Neurotrophin signaling pathway;ko04620//Toll-like receptor signaling pathway;ko05142//Chagas disease (American trypanosomiasis);ko04064//NF-kappa B signaling pathway;ko05145//Toxoplasmosis;ko05133//Pertussis;ko05140//Leishmaniasis	K04730;K04730;K04730;K04730;K04730;K04730;K04730;K04730;K04730;K04730;K04730	-	-	-
LOC100518752	529	465	506	824	797	723	22.48	20.28	20.52	27.32	28.01	27.79	21.0933	27.7067	0.393446	1.04036e-05	0.000155956	Flot2	PREDICTED: flotillin-2 isoform X1 [Dipodomys ordii]	Organismal Systems	Endocrine system	ko04910//Insulin signaling pathway	K07192	-	-	-
LOC110260081	9735	7915	8754	14719	14114	11680	602.91	499.49	514.64	707.78	718.04	651.58	539.013	692.467	0.361424	1.04325e-05	0.000156203	ALDOA	PREDICTED: fructose-bisphosphate aldolase A isoform X2 [Odobenus rosmarus divergens]	Metabolism;Metabolism;Environmental Information Processing;Metabolism;Metabolism;Metabolism;Metabolism	Global and overview maps;Global and overview maps;Signal transduction;Global and overview maps;Carbohydrate metabolism;Carbohydrate metabolism;Carbohydrate metabolism	ko01100//Metabolic pathways;ko01200//Carbon metabolism;ko04066//HIF-1 signaling pathway;ko01230//Biosynthesis of amino acids;ko00010//Glycolysis / Gluconeogenesis;ko00051//Fructose and mannose metabolism;ko00030//Pentose phosphate pathway	K01623;K01623;K01623;K01623;K01623;K01623;K01623	-	-	-
LOC397203	1137	906	1024	862	796	739	31.37	25.54	26.87	18.46	18.01	18.36	27.9267	18.2767	-0.61164	1.04494e-05	0.000156273	SLC4A2	PREDICTED: anion exchange protein 2 [Camelus bactrianus]	Organismal Systems;Organismal Systems;Organismal Systems;Organismal Systems	Digestive system;Digestive system;Digestive system;Digestive system	ko04972//Pancreatic secretion;ko04976//Bile secretion;ko04970//Salivary secretion;ko04971//Gastric acid secretion	K13855;K13855;K13855;K13855	-	-	-
LOC100628097	379	409	377	316	274	281	8.92	9.79	8.63	5.35	5.3	6.3	9.11333	5.65	-0.689728	1.05374e-05	0.000157373	CLOCK	PREDICTED: circadian locomoter output cycles protein kaput isoform X2 [Rhinolophus sinicus]	Human Diseases;Organismal Systems;Organismal Systems	Infectious diseases;Nervous system;Environmental adaptation	ko05168//Herpes simplex infection;ko04728//Dopaminergic synapse;ko04710//Circadian rhythm	K02223;K02223;K02223	-	-	-
LOC106509205	412	457	518	374	360	337	8.61	9.74	10.29	6.08	6.18	6.34	9.54667	6.2	-0.622729	1.05479e-05	0.000157373	NCBP1	PREDICTED: nuclear cap-binding protein subunit 1 [Canis lupus familiaris]	Genetic Information Processing;Genetic Information Processing;Genetic Information Processing	Translation;Transcription;Translation	ko03013//RNA transport;ko03040//Spliceosome;ko03015//mRNA surveillance pathway	K12882;K12882;K12882	-	-	-
LOC397630	2755	2295	2564	2228	2121	1915	88.97	75.57	78.76	55.9	56.24	55.69	81.1	55.9433	-0.535736	1.05652e-05	0.000157447	PC	pyruvate carboxylase, mitochondrial [Sus scrofa]	Metabolism;Metabolism;Metabolism;Metabolism;Metabolism	Global and overview maps;Global and overview maps;Global and overview maps;Carbohydrate metabolism;Carbohydrate metabolism	ko01100//Metabolic pathways;ko01200//Carbon metabolism;ko01230//Biosynthesis of amino acids;ko00620//Pyruvate metabolism;ko00020//Citrate cycle (TCA cycle)	K01958;K01958;K01958;K01958;K01958	-	-	-
LOC100524810	1087	873	930	1602	1552	1423	122.29	100.2	99.36	140.09	143.54	144.33	107.283	142.653	0.411087	1.06173e-05	0.000158037	IGSF23	PREDICTED: immunoglobulin superfamily member 23 isoform X1 [Sus scrofa]	-	-	-	-	-	-	-
LOC100511137	171	216	219	142	120	134	3.11	4.22	3.95	2.05	1.84	2.16	3.76	2.01667	-0.89876	1.06429e-05	0.000158232	MYSM1	PREDICTED: histone H2A deubiquitinase MYSM1 isoform X1 [Balaenoptera acutorostrata scammoni]	-	-	-	-	-	-	-
LOC768108	828	948	962	804	680	741	90.72	97.77	93.89	68.45	61.29	69.2	94.1267	66.3133	-0.505305	1.06604e-05	0.000158307	TRA2B	PREDICTED: transformer-2 protein homolog beta isoform X1 [Myotis lucifugus]	Genetic Information Processing	Transcription	ko03040//Spliceosome	K12897	-	-	-
LOC110256142	2966	2576	2719	2450	2323	2102	86.62	76.81	75.94	55.87	55.64	55.52	79.79	55.6767	-0.519135	1.07469e-05	0.000159404	MPRIP	PREDICTED: myosin phosphatase Rho-interacting protein isoform X3 [Capra hircus]	-	-	-	-	-	-	-
LOC100739753	795	1025	1060	759	743	761	11.11	14.61	14.09	8.24	8.53	9.58	13.27	8.78333	-0.595328	1.07863e-05	0.000159801	Tardbp	PREDICTED: LOW QUALITY PROTEIN: TAR DNA-binding protein 43 [Sus scrofa]	-	-	-	-	-	-	-
LOC100516825	1390	1278	1232	2166	2090	1736	90.5	84.83	76.29	109.55	111.72	101.78	83.8733	107.683	0.360511	1.08741e-05	0.000160914	NET1	PREDICTED: neuroepithelial cell-transforming gene 1 protein isoform X2 [Sus scrofa]	-	-	-	-	-	-	-
MSTRG.10301	240	329	307	517	491	446	6.74	9.42	8.2	11.29	11.33	11.29	8.12	11.3033	0.477197	1.09786e-05	0.000162093	--	PREDICTED: serine/arginine-rich splicing factor 3 isoform X1 [Hipposideros armiger]	-	-	-	-	-	-	-
LOC100152397	602	1006	968	645	555	599	14.98	25.33	22.73	12.47	11.31	13.4	21.0133	12.3933	-0.761741	1.09793e-05	0.000162093	KTN1	kinectin [Sus scrofa]	-	-	-	-	-	-	-
LOC100512105	662	709	734	645	523	531	12.03	13.13	12.69	9.1	7.81	8.69	12.6167	8.53333	-0.564149	1.10137e-05	0.000162411	ZCCHC14	PREDICTED: zinc finger CCHC domain-containing protein 14 isoform X1 [Sus scrofa]	-	-	-	-	-	-	-
LOC100153767	548	544	582	489	429	417	22.3	22.57	22.52	15.46	14.33	15.28	22.4633	15.0233	-0.580367	1.11855e-05	0.000164753	MTMR11	myotubularin-related protein 11 [Sus scrofa]	-	-	-	-	-	-	-
LOC100627450	261	495	513	285	228	261	3.63	7.01	6.76	3.07	2.6	3.26	5.8	2.97667	-0.962355	1.15229e-05	0.000169524	FAM208A	PREDICTED: protein FAM208A isoform X1 [Sus scrofa]	-	-	-	-	-	-	-
LOC100517095	1461	2081	2000	1535	1357	1439	61.38	89.14	79.92	50.1	46.81	54.45	76.8133	50.4533	-0.606407	1.16182e-05	0.00017071	METAP2	PREDICTED: methionine aminopeptidase 2 isoform X1 [Sus scrofa]	-	-	-	-	-	-	-
LOC100157017	173	199	206	400	321	287	13.17	15.45	14.92	23.67	20.1	19.7	14.5133	21.1567	0.543733	1.16304e-05	0.00017071	gyaR	PREDICTED: glyoxylate/hydroxypyruvate reductase B-like isoform X1 [Sus scrofa]	-	-	-	-	-	-	-
LOC100521642	4440	5548	5725	7695	7803	7162	808.12	1029.52	991.04	1088.02	1166.04	1173.87	942.893	1142.64	0.277209	1.16442e-05	0.000170714	RPL24	60S ribosomal protein L24 [Homo sapiens]	Genetic Information Processing	Translation	ko03010//Ribosome	K02896	-	-	-
LOC100514440	212	356	378	234	179	181	2.17	3.74	3.71	1.87	1.51	1.68	3.20667	1.68667	-0.9269	1.17252e-05	0.000171703	ATRX	PREDICTED: transcriptional regulator ATRX [Camelus dromedarius]	-	-	-	-	GO:0000792//heterochromatin;GO:0043231//intracellular membrane-bounded organelle;GO:0043234//protein complex	GO:0003676//nucleic acid binding;GO:0008094//DNA-dependent ATPase activity;GO:0019904//protein domain specific binding;GO:0032550//purine ribonucleoside binding;GO:0042393//histone binding;GO:0046914//transition metal ion binding	GO:0000122//negative regulation of transcription from RNA polymerase II promoter;GO:0002064//epithelial cell development;GO:0006334//nucleosome assembly;GO:0016568//chromatin modification;GO:0032204//regulation of telomere maintenance;GO:0033262//regulation of nuclear cell cycle DNA replication;GO:0035295//tube development;GO:0042770//signal transduction in response to DNA damage;GO:0048232//male…
LOC100155219	837	778	827	1277	1257	1112	69.76	66.08	65.34	83.21	86.38	83.85	67.06	84.48	0.333157	1.20677e-05	0.000176515	TMED3	transmembrane emp24 domain-containing protein 3 precursor [Sus scrofa]	-	-	-	-	-	-	-
LOC100518447	436	346	383	271	229	294	9.94	7.93	8.24	4.84	4.27	6.09	8.70333	5.06667	-0.780531	1.22423e-05	0.000178862	Mcf2l	PREDICTED: guanine nucleotide exchange factor DBS isoform X8 [Bubalus bubalis]	-	-	-	-	-	-	-
LOC100738793	399	556	558	347	391	355	6.83	9.03	8.33	4.61	5.25	5.13	8.06333	4.99667	-0.69041	1.23033e-05	0.000179546	PARD3B	PREDICTED: partitioning defective 3 homolog B isoform X1 [Bos taurus]	-	-	-	-	-	-	-
LOC100522869	224	132	188	365	342	352	11.46	6.74	8.95	14.32	14.18	15.87	9.05	14.79	0.708632	1.2382e-05	0.000180486	PLEKHF1	PREDICTED: pleckstrin homology domain-containing family F member 1 [Sus scrofa]	-	-	-	-	-	-	-
LOC100157625	1505	1648	1774	1543	1359	1353	18.22	20.27	20.28	14.48	13.49	14.7	19.59	14.2233	-0.461858	1.24928e-05	0.000181892	UBR5	PREDICTED: E3 ubiquitin-protein ligase UBR5 isoform X1 [Rhinolophus sinicus]	Genetic Information Processing	Folding, sorting and degradation	ko04120//Ubiquitin mediated proteolysis	K10593	-	-	-
LOC733656	383	654	626	433	306	358	15.94	27.75	24.78	14	10.45	13.42	22.8233	12.6233	-0.854417	1.26909e-05	0.000184392	SRSF11	serine/arginine-rich splicing factor 11 [Sus scrofa]	-	-	-	-	-	-	-
LOC100155928	205	189	189	144	120	120	5.71	5.36	5	3.11	2.74	3.01	5.35667	2.95333	-0.858991	1.26936e-05	0.000184392	LRIG3	PREDICTED: leucine-rich repeats and immunoglobulin-like domains protein 3 [Sus scrofa]	-	-	-	-	-	-	-
LOC102166900	1303	1420	1567	1381	1189	1026	47.61	52.9	54.46	39.2	35.67	33.76	51.6567	36.21	-0.512566	1.27412e-05	0.000184872	Rrm1	PREDICTED: ribonucleoside-diphosphate reductase large subunit [Ovis aries]	Metabolism;Metabolism;Metabolism;Metabolism;Metabolism	Global and overview maps;Nucleotide metabolism;Nucleotide metabolism;Xenobiotics biodegradation and metabolism;Metabolism of other amino acids	ko01100//Metabolic pathways;ko00230//Purine metabolism;ko00240//Pyrimidine metabolism;ko00983//Drug metabolism - other enzymes;ko00480//Glutathione metabolism	K10807;K10807;K10807;K10807;K10807	-	-	-
LOC396977	9669	8197	8029	13690	13843	12324	1366.88	1181.42	1079.46	1503.4	1606.63	1568.82	1209.25	1559.62	0.367075	1.27958e-05	0.000185451	FAU	40S ribosomal protein S30 [Bos taurus]	Genetic Information Processing	Translation	ko03010//Ribosome	K02983	-	-	-
LOC100515877	418	385	392	330	266	289	14.83	13.98	13.51	9.12	7.77	9.27	14.1067	8.72	-0.693977	1.31969e-05	0.000191046	SAFB2	PREDICTED: scaffold attachment factor B2 [Sus scrofa]	-	-	-	-	-	-	-
LOC100337657	43	57	60	20	25	17	1.4	1.9	1.86	0.51	0.67	0.5	1.72	0.56	-1.61891	1.35149e-05	0.000195426	ZFPM2	zinc finger protein ZFPM2 [Sus scrofa]	Human Diseases	Cancers	ko05206//MicroRNAs in cancer	K17442	-	-	-
LOC100521979	196	169	204	145	119	107	5.21	4.58	5.15	2.99	2.6	2.56	4.98	2.71667	-0.874308	1.3699e-05	0.000197862	PSAPL1	PREDICTED: proactivator polypeptide-like 1 [Sus scrofa]	Cellular Processes	Transport and catabolism	ko04142//Lysosome	K12382	-	-	-
LOC100626455	812	692	688	1270	1197	1022	28.86	24.71	23.39	34.75	34.6	32.05	25.6533	33.8	0.397877	1.3742e-05	0.000198257	TJP3	PREDICTED: tight junction protein ZO-3 isoform X1 [Sus scrofa]	Cellular Processes	Cellular community - eukaryotes	ko04530//Tight junction	K06097	-	-	-
LOC100156588	2339	2041	2305	1960	1930	1737	41.07	36.55	38.54	26.74	27.89	27.46	38.72	27.3633	-0.500835	1.40391e-05	0.000202314	Cdc42bpb	PREDICTED: serine/threonine-protein kinase MRCK beta [Sus scrofa]	-	-	-	-	-	-	-
LOC100522005	78	83	71	196	157	133	8.66	9.33	7.03	15.91	13.83	13.22	8.34	14.32	0.779912	1.42466e-05	0.00020507	Dnajc4	PREDICTED: dnaJ homolog subfamily C member 4 isoform X1 [Sus scrofa]	-	-	-	-	-	-	-
LOC100152137	492	419	388	787	752	637	9.6	8.39	7.21	12.07	12.07	11.21	8.4	11.7833	0.488286	1.44524e-05	0.000207796	CTIF	PREDICTED: CBP80/20-dependent translation initiation factor isoform X1 [Sus scrofa]	-	-	-	-	-	-	-
LOC100153630	85	62	62	157	166	134	4.82	4.34	3.49	7.87	8.3	8.26	4.21667	8.14333	0.949516	1.45281e-05	0.000208648	CSRP2	PREDICTED: cysteine and glycine-rich protein 2 isoform X2 [Sus scrofa]	-	-	-	-	-	-	-
LOC100512254	956	1067	1139	965	837	852	21.89	24.96	24.82	17.12	15.68	17.54	23.89	16.78	-0.509664	1.46252e-05	0.000209805	UBP1	PREDICTED: upstream-binding protein 1 isoform X2 [Tursiops truncatus]	-	-	-	-	-	-	-
LOC100511789	218	454	428	258	207	188	7.31	13	11.28	6.02	5.41	4.87	10.53	5.43333	-0.954596	1.49835e-05	0.000214701	SREK1	PREDICTED: splicing regulatory glutamine/lysine-rich protein 1 isoform X1 [Camelus ferus]	-	-	-	-	-	-	-
LOC100622609	124	99	118	201	244	218	6.14	4.99	5.55	7.73	9.92	9.71	5.56	9.12	0.713949	1.53014e-05	0.000218515	RELB	PREDICTED: transcription factor RelB isoform X2 [Panthera pardus]	Environmental Information Processing;Human Diseases;Human Diseases;Organismal Systems;Environmental Information Processing;Organismal Systems	Signal transduction;Infectious diseases;Infectious diseases;Development;Signal transduction;Immune system	ko04010//MAPK signaling pathway;ko05166//HTLV-I infection;ko05169//Epstein-Barr virus infection;ko04380//Osteoclast differentiation;ko04064//NF-kappa B signaling pathway;ko04625//C-type lectin receptor signaling pathway	K09253;K09253;K09253;K09253;K09253;K09253	-	-	-
LOC100154650	208	235	274	180	168	151	8.07	9.76	10.02	5.79	5.32	5.34	9.28333	5.48333	-0.75959	1.55504e-05	0.000221821	PANK1	PREDICTED: pantothenate kinase 1 isoform X5 [Sus scrofa]	Metabolism;Metabolism	Global and overview maps;Metabolism of cofactors and vitamins	ko01100//Metabolic pathways;ko00770//Pantothenate and CoA biosynthesis	K09680;K09680	-	-	-
LOC100736605	484	422	477	384	367	299	13.18	11.25	12.15	7.94	7.97	7.11	12.1933	7.67333	-0.668167	1.57476e-05	0.000224381	FBXL19	PREDICTED: F-box/LRR-repeat protein 19 isoform X2 [Sus scrofa]	-	-	-	-	-	-	-
LOC100627336	695	561	699	526	528	451	24.78	20.36	23.66	14.54	15.43	14.51	22.9333	14.8267	-0.629252	1.58194e-05	0.000225151	EPS8L1	PREDICTED: LOW QUALITY PROTEIN: epidermal growth factor receptor kinase substrate 8-like protein 1 [Sus scrofa]	-	-	-	-	-	-	-
LOC100520212	429	442	471	396	334	317	9.17	9.42	9.44	6.61	5.91	6.15	9.34333	6.22333	-0.58625	1.5903e-05	0.000225853	NCAPD3	PREDICTED: condensin-2 complex subunit D3 [Orcinus orca]	-	-	-	-	-	-	-
LOC106508542	243	226	190	390	398	376	12.12	11.49	9.01	15.11	16.3	16.89	10.8733	16.1	0.566266	1.59044e-05	0.000225853	RTN4RL2	PREDICTED: reticulon-4 receptor-like 2 [Equus asinus]	-	-	-	-	-	-	-
LOC100523596	711	640	702	544	579	504	26.97	24.71	25.48	16.08	18.08	17.24	25.72	17.1333	-0.586085	1.61537e-05	0.000229137	MICALL2	PREDICTED: MICAL-like protein 2 [Orcinus orca]	Cellular Processes	Cellular community - eukaryotes	ko04530//Tight junction	K21068	-	-	-
LOC641309	694	828	875	705	640	615	21.02	22.97	21.82	15.32	14.88	16.11	21.9367	15.4367	-0.506983	1.6298e-05	0.000230925	PKD2	polycystin-2 [Sus scrofa]	-	-	-	-	-	-	-
LOC396983	250	169	216	422	388	343	25.25	17.4	20.75	33.11	32.18	31.2	21.1333	32.1633	0.605897	1.63889e-05	0.000231953	PDXK	pyridoxal kinase [Sus scrofa]	Metabolism;Metabolism	Global and overview maps;Metabolism of cofactors and vitamins	ko01100//Metabolic pathways;ko00750//Vitamin B6 metabolism	K00868;K00868	-	-	-
LOC100515940	1457	2117	2197	1574	1421	1465	50.64	61.5	59.47	39.33	36.71	40.1	57.2033	38.7133	-0.563269	1.65048e-05	0.000233332	DDX3X	PREDICTED: ATP-dependent RNA helicase DDX3X isoform X1 [Sus scrofa]	Human Diseases;Human Diseases;Organismal Systems	Cancers;Infectious diseases;Immune system	ko05203//Viral carcinogenesis;ko05161//Hepatitis B;ko04622//RIG-I-like receptor signaling pathway	K11594;K11594;K11594	-	-	-
LOC100525128	152	205	188	119	115	116	4.35	5.98	5.12	2.65	2.7	2.99	5.15	2.78	-0.889488	1.65333e-05	0.000233475	PAXBP1	PREDICTED: PAX3- and PAX7-binding protein 1 [Sus scrofa]	-	-	-	-	-	-	-
LOC100625473	522	705	754	539	479	490	19	25.14	26.49	16.86	14.67	17.23	23.5433	16.2533	-0.534583	1.67922e-05	0.000236868	Far1	PREDICTED: fatty acyl-CoA reductase 1 isoform X1 [Sus scrofa]	Cellular Processes;Metabolism	Transport and catabolism;Lipid metabolism	ko04146//Peroxisome;ko00073//Cutin, suberine and wax biosynthesis	K13356;K13356	-	-	-
LOC414386	293	294	292	513	495	414	32.05	32.77	30.39	43.65	44.59	40.83	31.7367	43.0233	0.438969	1.69326e-05	0.000238582	PDZD11	PREDICTED: PDZ domain-containing protein 11 isoform X2 [Tupaia chinensis]	-	-	-	-	-	-	-
LOC100521956	271	245	259	495	422	375	36.22	34.1	33.07	52.47	47.35	46.58	34.4633	48.8	0.501819	1.72019e-05	0.000242107	--	PREDICTED: cysteine-rich and transmembrane domain-containing protein 1 isoform X1 [Sus scrofa]	-	-	-	-	-	-	-
LOC100515885	3856	3537	3716	5605	5423	4880	57.36	53.65	52.58	64.78	66.24	65.37	54.53	65.4633	0.263637	1.72507e-05	0.000242525	SLC26A2	PREDICTED: sulfate transporter [Camelus ferus]	-	-	-	-	-	-	-
LOC100144481	1501	1185	1295	2177	2091	1944	211.14	169.94	173.25	237.89	241.49	246.25	184.777	241.877	0.388489	1.7372e-05	0.000243934	ITM2C	integral membrane protein 2C [Sus scrofa]	-	-	-	-	-	-	-
LOC100514927	598	907	951	651	501	597	9.7	14.92	14.55	8.24	6.66	8.69	13.0567	7.86333	-0.731574	1.73894e-05	0.000243934	PCM1	PREDICTED: pericentriolar material 1 protein isoform X3 [Equus przewalskii]	-	-	-	-	GO:0031090//organelle membrane;GO:0032991//macromolecular complex;GO:0044450//microtubule organizing center part	-	GO:0010721//negative regulation of cell development;GO:0010927//cellular component assembly involved in morphogenesis;GO:0019827//stem cell population maintenance;GO:0031023//microtubule organizing center organization;GO:0032388//positive regulation of intracellular transport;GO:0042073//intraciliary transport;GO:0044380//protein localization to cytoskeleton;GO:0051647//nucleus localization;GO:00…
LOC100515870	1413	1134	1188	2126	2043	1732	40.23	32.81	32.2	46.9	47.49	44.31	35.08	46.2333	0.398285	1.76688e-05	0.000247578	TYRO3	PREDICTED: tyrosine-protein kinase receptor TYRO3 isoform X1 [Sus scrofa]	-	-	-	-	-	-	-
LOC100157085	2469	2109	2360	3593	3656	3080	156.56	135.95	143.25	176.91	190.07	175.3	145.253	180.76	0.315504	1.78014e-05	0.000249013	Raly	PREDICTED: RNA-binding protein Raly isoform X1 [Sus scrofa]	-	-	-	-	-	-	-
LOC100049694	599	789	945	644	514	568	4.39	5.9	6.59	3.67	3.09	3.75	5.62667	3.50333	-0.683552	1.78105e-05	0.000249013	BIRC6	PREDICTED: LOW QUALITY PROTEIN: baculoviral IAP repeat-containing protein 6 [Lipotes vexillifer]	Genetic Information Processing;Cellular Processes	Folding, sorting and degradation;Cell growth and death	ko04120//Ubiquitin mediated proteolysis;ko04215//Apoptosis - multiple species	K10586;K10586	-	-	-
LOC100152067	19	18	20	65	53	58	0.51	0.5	0.51	1.36	1.18	1.4	0.506667	1.31333	1.37412	1.7899e-05	0.000249975	ADCY4	PREDICTED: adenylate cyclase type 4 isoform X5 [Sus scrofa]	Human Diseases;Human Diseases;Human Diseases;Organismal Systems;Environmental Information Processing;Environmental Information Processing;Environmental Information Processing;Organismal Systems;Metabolism;Environmental Information Processing;Human Diseases;Organismal Systems;Organismal Systems;Environmental Information Processing;Organismal Systems;Environmental Information Processing;Organismal …	Cancers;Infectious diseases;Infectious diseases;Environmental adaptation;Signal transduction;Signal transduction;Signal transduction;Immune system;Nucleotide metabolism;Signal transduction;Endocrine and metabolic diseases;Nervous system;Endocrine system;Signal transduction;Circulatory system;Signal transduction;Circulatory system;Endocrine system;Endocrine system;Immune system;Cell growth and dea…	ko05200//Pathways in cancer;ko05166//HTLV-I infection;ko05163//Human cytomegalovirus infection;ko04714//Thermogenesis;ko04015//Rap1 signaling pathway;ko04024//cAMP signaling pathway;ko04020//Calcium signaling pathway;ko04062//Chemokine signaling pathway;ko00230//Purine metabolism;ko04022//cGMP - PKG signaling pathway;ko04934//Cushing syndrome;ko04723//Retrograde endocannabinoid signaling;ko04921/…	K08044;K08044;K08044;K08044;K08044;K08044;K08044;K08044;K08044;K08044;K08044;K08044;K08044;K08044;K08044;K08044;K08044;K08044;K08044;K08044;K08044;K08044;K08044;K08044;K08044;K08044;K08044;K08044;K08044;K08044;K08044;K08044;K08044;K08044;K08044;K08044;K08044;K08044;K08044;K08044;K08044;K08044;K08044;K08044;K08044;K08044;K08044	-	-	-
LOC100511584	424	445	467	348	349	342	18.96	20.29	19.86	12.09	12.81	13.77	19.7033	12.89	-0.612187	1.8236e-05	0.0002544	CBX4	PREDICTED: E3 SUMO-protein ligase CBX4 [Sus scrofa]	-	-	-	-	-	-	-
LOC100151868	284	227	301	472	494	405	31.05	25.31	31.3	40.09	44.35	39.88	29.22	41.44	0.504068	1.8386e-05	0.00025621	Slc50a1	PREDICTED: LOW QUALITY PROTEIN: sugar transporter SWEET1 [Sus scrofa]	-	-	-	-	-	-	-
LOC100153902	9	3	1	40	25	30	1.36	0.46	0.14	4.68	3.09	4.07	0.653333	3.94667	2.59474	1.84109e-05	0.000256276	--	PREDICTED: interferon, alpha-inducible protein 27 isoform X1 [Equus caballus]	-	-	-	-	-	-	-
LOC100621165	703	593	626	1047	1043	918	71.26	61.29	60.35	82.45	86.8	83.8	64.3	84.35	0.391569	1.85677e-05	0.000257768	UBXN1	PREDICTED: UBX domain-containing protein 1 [Sus scrofa]	-	-	-	-	-	-	-
LOC100515670	253	290	293	193	205	200	6.71	7.84	7.39	3.98	4.46	4.78	7.31333	4.40667	-0.730841	1.85791e-05	0.000257768	ANKRD13C	PREDICTED: ankyrin repeat domain-containing protein 13C isoform X1 [Sus scrofa]	-	-	-	-	-	-	-
LOC100623077	83	76	75	152	173	152	3.01	3.24	3.11	4.72	5.68	4.87	3.12	5.09	0.70612	1.86163e-05	0.000258001	KLHL30	PREDICTED: kelch-like protein 30 [Sus scrofa]	-	-	-	-	-	-	-
LOC100511419	389	399	468	340	321	310	8.31	8.97	9.53	6	5.3	5.85	8.93667	5.71667	-0.644563	1.90353e-05	0.000263519	GALNT10	PREDICTED: polypeptide N-acetylgalactosaminyltransferase 10 [Orcinus orca]	Metabolism;Metabolism	Global and overview maps;Glycan biosynthesis and metabolism	ko01100//Metabolic pathways;ko00512//Mucin type O-glycan biosynthesis	K00710;K00710	-	-	-
LOC100514580	2366	2312	2419	2278	2069	1870	28.1	27.99	27.32	21.02	20.17	20	27.8033	20.3967	-0.446924	1.92323e-05	0.000265955	ARHGAP35	PREDICTED: rho GTPase-activating protein 35 [Leptonychotes weddellii]	Cellular Processes;Cellular Processes;Organismal Systems;Organismal Systems	Cell motility;Cellular community - eukaryotes;Immune system;Immune system	ko04810//Regulation of actin cytoskeleton;ko04510//Focal adhesion;ko04611//Platelet activation;ko04670//Leukocyte transendothelial migration	K05732;K05732;K05732;K05732	GO:0005856//cytoskeleton;GO:0043231//intracellular membrane-bounded organelle	GO:0003676//nucleic acid binding;GO:0008047//enzyme activator activity;GO:0032550//purine ribonucleoside binding	GO:0001654//eye development;GO:0006355//regulation of transcription, DNA-templated;GO:0010975//regulation of neuron projection development;GO:0022604//regulation of cell morphogenesis;GO:0043087//regulation of GTPase activity;GO:0043114//regulation of vascular permeability;GO:0046532//regulation of photoreceptor cell differentiation;GO:0060606//tube closure
LOC106510533	94	154	180	93	70	71	1.48	2.4	2.69	1.16	0.95	0.97	2.19	1.02667	-1.09296	1.94235e-05	0.000268307	ZNF260	PREDICTED: zinc finger protein 260 isoform X1 [Sus scrofa]	-	-	-	-	-	-	-
LOC100518587	406	609	512	376	331	379	12.13	18.54	14.54	8.71	8.12	10.19	15.07	9.00667	-0.742614	1.9772e-05	0.000272823	TOP1	DNA topoisomerase 1 [Bos taurus]	-	-	-	-	-	-	-
LOC100157147	117	89	98	211	192	190	4.11	3.19	3.27	5.76	5.54	6.01	3.52333	5.77	0.71163	1.98088e-05	0.000272991	SEMA4A	PREDICTED: semaphorin-4A [Sus scrofa]	Organismal Systems	Development	ko04360//Axon guidance	K06521	-	-	-
LOC100623926	576	692	685	1079	951	890	14.49	17.74	16.38	21.08	19.63	20.14	16.2033	20.2833	0.324004	1.98272e-05	0.000272991	PRRG1	PREDICTED: transmembrane gamma-carboxyglutamic acid protein 1 [Sus scrofa]	-	-	-	-	-	-	-
LOC100521910	1098	1342	1432	1126	976	1062	15.5	19.32	19.23	12.35	11.31	13.5	18.0167	12.3867	-0.540544	2.00983e-05	0.000276423	PTPN13	PREDICTED: tyrosine-protein phosphatase non-receptor type 13 isoform X1 [Sus scrofa]	Cellular Processes	Cell growth and death	ko04210//Apoptosis	K02374	-	-	-
LOC110258364	2406	1834	1923	3368	3536	3014	411.61	319.89	312.89	447.61	496.67	464.33	348.13	469.537	0.431612	2.04266e-05	0.000280633	CRIP1	cysteine-rich protein 1 [Homo sapiens]	-	-	-	-	-	-	-
LOC100626872	154	213	244	386	352	327	17.23	24.07	25.87	33.38	32.16	32.86	22.39	32.8	0.550841	2.07011e-05	0.000284096	TMEM50A	transmembrane protein 50A [Sus scrofa]	-	-	-	-	-	-	-
LOC100154564	537	778	795	566	506	513	12.16	17.68	16.9	9.81	9.4	10.12	15.58	9.77667	-0.672281	2.10358e-05	0.000288378	ZHX1	PREDICTED: zinc fingers and homeoboxes protein 1 [Sus scrofa]	-	-	-	-	-	-	-
LOC100514624	15	26	26	66	61	71	0.7	1.16	1.08	2.23	2.18	2.86	0.98	2.42333	1.30614	2.10776e-05	0.000288637	NEK6	PREDICTED: serine/threonine-protein kinase Nek6 [Sus scrofa]	-	-	-	-	-	-	-
MSTRG.24971	6456	8328	9067	12358	11337	11067	98.78	129.91	131.93	146.88	142.42	152.47	120.207	147.257	0.292816	2.12536e-05	0.000290683	pro-pol	pol protein [Sus scrofa]	-	-	-	-	-	-	-
LOC102158165	75	75	74	163	156	133	1.33	1.35	1.24	2.22	2.24	2.1	1.30667	2.18667	0.742842	2.1285e-05	0.000290683	TMEM63C	PREDICTED: calcium permeable stress-gated cation channel 1 [Vicugna pacos]	-	-	-	-	-	-	-
LOC100514387	195	148	184	341	308	285	7.01	5.43	6.29	9.53	9.09	9.23	6.24333	9.28333	0.572326	2.12958e-05	0.000290683	TOR4A	PREDICTED: torsin-4A [Sus scrofa]	-	-	-	-	GO:0031224//intrinsic component of membrane	GO:0032550//purine ribonucleoside binding	GO:0051084//'de novo' posttranslational protein folding
LOC100155644	117	199	196	111	104	87	1.78	3	2.76	1.25	1.35	1.02	2.51333	1.20667	-1.05857	2.13413e-05	0.000290991	PHIP	PREDICTED: PH-interacting protein isoform X1 [Tursiops truncatus]	-	-	-	-	-	-	-
LOC100515110	169	175	164	291	325	274	5.4	5.7	4.98	7.22	8.53	7.88	5.36	7.87667	0.555352	2.14693e-05	0.000292421	SMO	PREDICTED: smoothened homolog [Sus scrofa]	Human Diseases;Human Diseases;Organismal Systems;Human Diseases;Environmental Information Processing	Cancers;Cancers;Development;Cancers;Signal transduction	ko05200//Pathways in cancer;ko05205//Proteoglycans in cancer;ko04360//Axon guidance;ko05217//Basal cell carcinoma;ko04340//Hedgehog signaling pathway	K06226;K06226;K06226;K06226;K06226	-	-	-
MSTRG.15809	572	717	693	549	526	508	16.46	21.04	18.97	12.27	12.43	13.17	18.8233	12.6233	-0.576429	2.14996e-05	0.000292519	Nup58	nucleoporin p58/p45 [Mus musculus]	Genetic Information Processing	Translation	ko03013//RNA transport	K14307	GO:0012505//endomembrane system;GO:0031090//organelle membrane;GO:0043231//intracellular membrane-bounded organelle;GO:0046930//pore complex	GO:0005215//transporter activity;GO:0005488//binding	GO:0000087//mitotic M phase;GO:0000278//mitotic cell cycle;GO:0007166//cell surface receptor signaling pathway;GO:0008104//protein localization;GO:0009408//response to heat;GO:0015758//glucose transport;GO:0016032//viral process;GO:0016482//cytoplasmic transport;GO:0018205//peptidyl-lysine modification;GO:0032774//RNA biosynthetic process;GO:0044710//single-organism metabolic process;GO:0050658//…
LOC100524895	234	295	281	221	180	175	14.36	18.46	16.41	10.54	9.07	9.67	16.41	9.76	-0.749622	2.21667e-05	0.000301272	DNAJC7	PREDICTED: dnaJ homolog subfamily C member 7 isoform X1 [Sus scrofa]	-	-	-	-	-	-	-
LOC100520247	509	516	546	460	424	378	12.58	12.99	12.83	8.83	8.6	8.41	12.8	8.61333	-0.5715	2.22768e-05	0.000302444	HAUS5	PREDICTED: HAUS augmin-like complex subunit 5 isoform X2 [Sus scrofa]	-	-	-	-	-	-	-
LOC100522538	114	91	101	200	189	203	11.1	9.03	9.35	15.13	15.11	17.8	9.82667	16.0133	0.7045	2.23257e-05	0.000302783	MACROD1	O-acetyl-ADP-ribose deacetylase MACROD1 [Sus scrofa]	-	-	-	-	-	-	-
LOC100155535	1423	1026	1151	2099	1994	1776	287.47	211.32	221.15	329.41	330.73	323.09	239.98	327.743	0.449652	2.25456e-05	0.000305439	DDT	D-dopachrome decarboxylase [Sus scrofa]	-	-	-	-	-	-	-
LOC102158881	2374	1918	2114	1854	1773	1586	33.42	27.53	28.31	20.28	20.49	20.11	29.7533	20.2933	-0.552045	2.26658e-05	0.000306738	NOTCH3	PREDICTED: neurogenic locus notch homolog protein 3 [Bos taurus]	Human Diseases;Human Diseases;Human Diseases;Human Diseases;Environmental Information Processing;Organismal Systems;Organismal Systems;Human Diseases;Environmental Information Processing	Cancers;Infectious diseases;Cancers;Cancers;Signal transduction;Endocrine system;Immune system;Drug resistance;Signal transduction	ko05200//Pathways in cancer;ko05165//Human papillomavirus infection;ko05206//MicroRNAs in cancer;ko05224//Breast cancer;ko04371//Apelin signaling pathway;ko04919//Thyroid hormone signaling pathway;ko04658//Th1 and Th2 cell differentiation;ko01522//Endocrine resistance;ko04330//Notch signaling pathway	K20995;K20995;K20995;K20995;K20995;K20995;K20995;K20995;K20995	-	-	-
LOC100519522	49	53	60	135	131	94	1.37	1.51	1.6	2.94	3.01	2.37	1.49333	2.77333	0.893085	2.28159e-05	0.000308441	NINL	PREDICTED: ninein-like protein isoform X1 [Sus scrofa]	-	-	-	-	-	-	-
LOC100511890	9820	10201	10994	9987	9720	8628	497.72	527.13	529.97	393.23	404.48	393.8	518.273	397.17	-0.383957	2.3212e-05	0.000313324	HSPA8	Heat shock cognate 71 kDa protein [Fukomys damarensis]	Environmental Information Processing;Cellular Processes;Human Diseases;Human Diseases;Genetic Information Processing;Human Diseases;Organismal Systems;Genetic Information Processing;Human Diseases;Organismal Systems;Human Diseases;Organismal Systems;Human Diseases	Signal transduction;Transport and catabolism;Infectious diseases;Infectious diseases;Folding, sorting and degradation;Infectious diseases;Endocrine system;Transcription;Infectious diseases;Immune system;Infectious diseases;Aging;Neurodegenerative diseases	ko04010//MAPK signaling pathway;ko04144//Endocytosis;ko05169//Epstein-Barr virus infection;ko05164//Influenza A;ko04141//Protein processing in endoplasmic reticulum;ko05162//Measles;ko04915//Estrogen signaling pathway;ko03040//Spliceosome;ko05145//Toxoplasmosis;ko04612//Antigen processing and presentation;ko05134//Legionellosis;ko04213//Longevity regulating pathway - multiple species;ko05020//Pri…	K03283;K03283;K03283;K03283;K03283;K03283;K03283;K03283;K03283;K03283;K03283;K03283;K03283	-	-	-
LOC100533200	851	695	743	1277	1287	1055	37.06	30.86	30.78	43.21	46.02	41.38	32.9	43.5367	0.404143	2.32266e-05	0.000313324	PRKCZ	protein kinase C zeta type [Sus scrofa]	Human Diseases;Cellular Processes;Environmental Information Processing;Organismal Systems;Organismal Systems;Cellular Processes;Environmental Information Processing;Human Diseases;Organismal Systems;Organismal Systems;Organismal Systems;Environmental Information Processing;Human Diseases;Human Diseases;Human Diseases	Infectious diseases;Transport and catabolism;Signal transduction;Immune system;Development;Cellular community - eukaryotes;Signal transduction;Cardiovascular diseases;Endocrine system;Endocrine system;Immune system;Signal transduction;Endocrine and metabolic diseases;Endocrine and metabolic diseases;Endocrine and metabolic diseases	ko05165//Human papillomavirus infection;ko04144//Endocytosis;ko04015//Rap1 signaling pathway;ko04062//Chemokine signaling pathway;ko04360//Axon guidance;ko04530//Tight junction;ko04390//Hippo signaling pathway;ko05418//Fluid shear stress and atherosclerosis;ko04910//Insulin signaling pathway;ko04926//Relaxin signaling pathway;ko04611//Platelet activation;ko04071//Sphingolipid signaling pathway;ko…	K18952;K18952;K18952;K18952;K18952;K18952;K18952;K18952;K18952;K18952;K18952;K18952;K18952;K18952;K18952	-	-	-
LOC110260738	86	62	86	174	155	149	5.26	3.87	5	8.27	7.78	8.21	4.71	8.08667	0.779818	2.35084e-05	0.00031667	MANSC1	PREDICTED: MANSC domain-containing protein 1 [Camelus dromedarius]	-	-	-	-	-	-	-
LOC100154707	809	865	912	1322	1347	1113	74.76	81.49	80.15	94.9	102.2	92.62	78.8	96.5733	0.293429	2.35247e-05	0.00031667	RAB13	PREDICTED: ras-related protein Rab-13 isoform X2 [Sus scrofa]	Cellular Processes	Cellular community - eukaryotes	ko04530//Tight junction	K06109	-	-	-
LOC100516656	259	315	318	549	448	442	15.32	19	17.89	25.23	21.76	23.55	17.4033	23.5133	0.434115	2.35668e-05	0.0003169	HIBADH	PREDICTED: 3-hydroxyisobutyrate dehydrogenase, mitochondrial [Camelus ferus]	Metabolism;Metabolism	Global and overview maps;Amino acid metabolism	ko01100//Metabolic pathways;ko00280//Valine, leucine and isoleucine degradation	K00020;K00020	-	-	-
LOC100524105	134	155	125	255	250	248	2.73	3.22	2.42	4.04	4.19	4.55	2.79	4.26	0.610588	2.38329e-05	0.000319841	YPEL2	Protein yippee-like 2, partial [Anas platyrhynchos]	-	-	-	-	-	-	-
LOC100157272	541	450	471	881	773	692	38.08	32.06	31.46	48.11	44.58	43.7	33.8667	45.4633	0.424837	2.3836e-05	0.000319841	CASTOR1	PREDICTED: GATS-like protein 3 isoform X1 [Sus scrofa]	-	-	-	-	-	-	-
LOC100516352	6080	4630	5142	8868	8416	7403	389.18	302.14	313.02	440.96	442.29	426.71	334.78	436.653	0.383275	2.39725e-05	0.000321333	TUBB4B	PREDICTED: tubulin beta-4B chain isoform X1 [Orycteropus afer afer]	Cellular Processes;Human Diseases;Cellular Processes	Transport and catabolism;Infectious diseases;Cellular community - eukaryotes	ko04145//Phagosome;ko05130//Pathogenic Escherichia coli infection;ko04540//Gap junction	K07375;K07375;K07375	-	-	-
LOC100520962	1724	1619	1707	2578	2472	2188	120.43	115.31	113.41	139.91	141.78	137.64	116.383	139.777	0.264239	2.41557e-05	0.000323446	Kdelr1	ER lumen protein-retaining receptor 1 [Mus musculus]	Human Diseases	Infectious diseases	ko05110//Vibrio cholerae infection	K10949	-	-	-
MSTRG.17696	93	69	91	181	173	152	3.77	2.85	3.51	5.7	5.76	5.55	3.37667	5.67	0.747749	2.45318e-05	0.000328136	--	IL-23, partial [Sus scrofa]	-	-	-	-	-	-	-
LOC100517886	394	452	414	325	332	309	11.2	13.17	11.61	7.32	8.08	8.24	11.9933	7.88	-0.605965	2.45944e-05	0.000328626	PTCD3	PREDICTED: pentatricopeptide repeat domain-containing protein 3, mitochondrial isoform X1 [Sus scrofa]	-	-	-	-	-	-	-
LOC100625359	2063	1702	1950	3063	3017	2527	85.63	72.03	76.98	98.77	102.82	94.45	78.2133	98.68	0.335343	2.46325e-05	0.000328788	Vat1	PREDICTED: synaptic vesicle membrane protein VAT-1 homolog [Sus scrofa]	-	-	-	-	-	-	-
LOC733608	29164	23814	25849	41383	40872	35782	7493.58	6240.02	6320.53	8143.6	8502.72	8157.96	6684.71	8268.09	0.30669	2.46995e-05	0.000329335	S100A6	protein S100-A6 [Sus scrofa]	-	-	-	-	-	-	-
LOC100154382	467	469	493	795	670	721	17.8	18.26	17.93	23.48	21.32	24.71	17.9967	23.17	0.364528	2.47919e-05	0.00033022	ZFYVE27	PREDICTED: protrudin isoform X2 [Sus scrofa]	Cellular Processes	Transport and catabolism	ko04144//Endocytosis	K19368	-	-	-
LOC100312963	321	341	368	591	568	462	20.11	24.46	23.8	30.23	33.64	26.08	22.79	29.9833	0.39576	2.53505e-05	0.000337306	Cdipt	PREDICTED: CDP-diacylglycerol--inositol 3-phosphatidyltransferase isoform X1 [Sus scrofa]	Metabolism;Metabolism;Environmental Information Processing;Metabolism	Global and overview maps;Lipid metabolism;Signal transduction;Carbohydrate metabolism	ko01100//Metabolic pathways;ko00564//Glycerophospholipid metabolism;ko04070//Phosphatidylinositol signaling system;ko00562//Inositol phosphate metabolism	K00999;K00999;K00999;K00999	-	-	-
LOC100152107	271	483	424	277	220	267	3.89	7.07	5.79	3.09	2.59	3.45	5.58333	3.04333	-0.875474	2.54219e-05	0.000337901	DNAJC13	PREDICTED: LOW QUALITY PROTEIN: dnaJ homolog subfamily C member 13 [Sus scrofa]	-	-	-	-	-	-	-
LOC100037964	57	97	95	164	171	184	3.1	5.39	4.92	6.94	7.65	9.02	4.47	7.87	0.816089	2.54603e-05	0.000338056	SELENOP	selenoprotein P precursor [Sus scrofa]	-	-	-	-	-	-	-
LOC100622320	926	1285	1357	994	943	878	12.21	17.28	17.02	10.18	10.21	10.43	15.5033	10.2733	-0.593674	2.55159e-05	0.00033844	RALGAPB	PREDICTED: ral GTPase-activating protein subunit beta isoform X1 [Ovis aries]	-	-	-	-	-	-	-
LOC100620497	245	274	333	525	459	404	3.11	3.54	4.02	5.17	4.78	4.61	3.55667	4.85333	0.44845	2.56581e-05	0.000339969	SNTB2	PREDICTED: beta-2-syntrophin [Sus scrofa]	-	-	-	-	-	-	-
LOC100518769	214	199	203	375	353	308	12.75	12.51	11.04	16.04	16.16	15.52	12.1	15.9067	0.394624	2.5747e-05	0.000340783	SLC25A23	PREDICTED: calcium-binding mitochondrial carrier protein SCaMC-3 [Camelus bactrianus]	-	-	-	-	-	-	-
LOC100739199	560	537	587	490	468	393	12.1	11.83	12.07	8.23	8.3	7.65	12	8.06	-0.574183	2.57733e-05	0.000340783	PLEKHG2	PREDICTED: pleckstrin homology domain-containing family G member 2 isoform X1 [Sus scrofa]	-	-	-	-	-	-	-
LOC397631	805	829	859	782	670	636	6.96	7.31	7.07	5.26	4.76	4.96	7.11333	4.99333	-0.510523	2.60462e-05	0.000344	AKAP13	PREDICTED: A-kinase anchor protein 13 isoform X3 [Balaenoptera acutorostrata scammoni]	Human Diseases;Organismal Systems	Infectious diseases;Endocrine system	ko05163//Human cytomegalovirus infection;ko04928//Parathyroid hormone synthesis, secretion and action	K16529;K16529	-	-	-
LOC100626340	362	347	351	258	269	263	21.33	20.84	19.67	11.81	13.01	13.95	20.6133	12.9233	-0.6736	2.60709e-05	0.000344	CCDC137	PREDICTED: coiled-coil domain-containing protein 137 [Lipotes vexillifer]	-	-	-	-	-	-	-
LOC100144529	550	466	514	858	870	695	32.89	28.46	29.24	39.9	42.74	37.43	30.1967	40.0233	0.406452	2.61123e-05	0.000344188	PHGDH	D-3-phosphoglycerate dehydrogenase [Sus scrofa]	Metabolism;Metabolism;Metabolism;Metabolism	Global and overview maps;Global and overview maps;Global and overview maps;Amino acid metabolism	ko01100//Metabolic pathways;ko01200//Carbon metabolism;ko01230//Biosynthesis of amino acids;ko00260//Glycine, serine and threonine metabolism	K00058;K00058;K00058;K00058	-	-	-
LOC100517974	1312	1443	1553	1374	1225	1145	37.85	42.45	42.67	30.8	28.99	29.82	40.99	29.87	-0.456575	2.61982e-05	0.000344961	NOLC1	PREDICTED: nucleolar and coiled-body phosphoprotein 1 isoform X1 [Sus scrofa]	-	-	-	-	-	-	-
LOC397619	347	302	331	520	538	526	28.92	25.66	26.24	33.67	36.82	39.48	26.94	36.6567	0.444326	2.66059e-05	0.000349966	QDPR	dihydropteridine reductase [Sus scrofa]	Metabolism;Metabolism	Global and overview maps;Metabolism of cofactors and vitamins	ko01100//Metabolic pathways;ko00790//Folate biosynthesis	K00357;K00357	-	-	-
MSTRG.17951	33	47	43	18	13	11	1.17	1.69	1.44	0.49	0.38	0.35	1.43333	0.406667	-1.81746	2.66609e-05	0.000350325	Actl7b	PREDICTED: uncharacterized protein LOC100626209 [Sus scrofa]	-	-	-	-	-	-	-
LOC100625428	515	376	444	348	326	294	12.6	9.52	10.58	6.78	6.73	6.55	10.9	6.68667	-0.704969	2.69698e-05	0.000354017	RTEL1	PREDICTED: regulator of telomere elongation helicase 1 [Orcinus orca]	-	-	-	-	-	-	-
LOC110260632	1931	1632	1763	1571	1496	1342	38.7	32.69	33.34	24.63	24.73	24.28	34.91	24.5467	-0.508113	2.712e-05	0.000355597	ZC3H7B	PREDICTED: zinc finger CCCH domain-containing protein 7B isoform X2 [Vicugna pacos]	-	-	-	-	-	-	-
LOC100525792	6342	7643	7997	7084	6022	6069	288.63	304.33	299.92	240.23	212.47	225.2	297.627	225.967	-0.397394	2.73224e-05	0.000357534	GABRP	PREDICTED: gamma-aminobutyric acid receptor subunit pi [Sus scrofa]	Environmental Information Processing;Organismal Systems;Organismal Systems;Human Diseases;Human Diseases	Signaling molecules and interaction;Nervous system;Nervous system;Substance dependence;Substance dependence	ko04080//Neuroactive ligand-receptor interaction;ko04723//Retrograde endocannabinoid signaling;ko04727//GABAergic synapse;ko05032//Morphine addiction;ko05033//Nicotine addiction	K05189;K05189;K05189;K05189;K05189	-	-	-
LOC100524812	336	277	258	548	506	441	26.42	22.23	18.62	30.11	29.64	29.73	22.4233	29.8267	0.411602	2.78411e-05	0.000363946	--	PREDICTED: type-1 angiotensin II receptor-associated protein isoform X1 [Sus scrofa]	-	-	-	-	-	-	-
LOC100521839	421	459	439	706	739	600	26.25	29.2	25.52	34.79	38.24	33.73	26.99	35.5867	0.398912	2.78853e-05	0.000364147	R3HDM4	PREDICTED: R3H domain-containing protein 4 isoform X1 [Sus scrofa]	-	-	-	-	-	-	-
LOC100514239	185	137	127	300	297	260	17.71	13.37	11.57	22.31	23.35	22.42	14.2167	22.6933	0.674685	2.79153e-05	0.000364164	UROD	uroporphyrinogen decarboxylase [Sus scrofa]	Metabolism;Metabolism	Global and overview maps;Metabolism of cofactors and vitamins	ko01100//Metabolic pathways;ko00860//Porphyrin and chlorophyll metabolism	K01599;K01599	-	-	-
MSTRG.5180	12	12	12	51	51	33	1.56	1.59	1.48	5.14	5.43	3.85	1.54333	4.80667	1.63899	2.79509e-05	0.000364254	--	-	-	-	-	-	-	-	-
LOC100144507	109	74	64	207	178	157	22.5	15.57	12.56	33.19	30.17	29.18	16.8767	30.8467	0.870085	2.82569e-05	0.000367862	RAP2A	ras-related protein Rap-2b precursor [Mus musculus]	-	-	-	-	-	-	-
LOC100520250	2550	2143	2277	3669	3564	3184	85.43	73.18	72.54	95.47	98.03	96.06	77.05	96.52	0.325033	2.84487e-05	0.000369979	AP2A1	PREDICTED: AP-2 complex subunit alpha-1 isoform X3 [Sus scrofa]	Cellular Processes;Human Diseases;Organismal Systems;Organismal Systems	Transport and catabolism;Neurodegenerative diseases;Nervous system;Excretory system	ko04144//Endocytosis;ko05016//Huntington disease;ko04721//Synaptic vesicle cycle;ko04961//Endocrine and other factor-regulated calcium reabsorption	K11824;K11824;K11824;K11824	-	-	-
LOC100515319	62	80	74	156	150	131	1.7	2.23	1.93	3.32	3.37	3.23	1.95333	3.30667	0.759439	2.84985e-05	0.000370247	GPR153	PREDICTED: probable G-protein coupled receptor 153 isoform X2 [Ovis aries musimon]	-	-	-	-	GO:0031224//intrinsic component of membrane;GO:0043231//intracellular membrane-bounded organelle	GO:0004888//transmembrane signaling receptor activity	GO:0006479//protein methylation;GO:0007166//cell surface receptor signaling pathway
LOC100628053	138	134	151	79	89	92	5.76	6.27	5.63	2.34	3.29	2.73	5.88667	2.78667	-1.07891	2.88403e-05	0.000374304	FBXL2	PREDICTED: F-box/LRR-repeat protein 2 isoform X2 [Chlorocebus sabaeus]	-	-	-	-	-	-	-
LOC100621685	541	494	540	471	406	369	8.66	8.06	8.22	5.86	5.33	5.32	8.31333	5.50333	-0.595121	2.89458e-05	0.000375187	CAMSAP2	PREDICTED: calmodulin-regulated spectrin-associated protein 2 [Sus scrofa]	-	-	-	-	-	-	-
LOC100512367	387	382	377	711	597	517	17.13	17.24	15.87	24.45	21.7	20.61	16.7467	22.2533	0.410147	2.89676e-05	0.000375187	SMARCD2	SWI/SNF-related matrix-associated actin-dependent regulator of chromatin subfamily D member 2 [Sus scrofa]	Organismal Systems;Human Diseases	Environmental adaptation;Cancers	ko04714//Thermogenesis;ko05225//Hepatocellular carcinoma	K11650;K11650	-	-	-
LOC100515768	810	743	840	1234	1208	1075	28.59	26.74	28.18	33.83	35.02	34.17	27.8367	34.34	0.302904	2.92701e-05	0.000378718	EML3	PREDICTED: echinoderm microtubule-associated protein-like 3 isoform X3 [Sus scrofa]	-	-	-	-	-	-	-
LOC100519820	406	343	435	664	608	590	14.62	12.6	14.9	18.58	17.98	19.14	14.04	18.5667	0.403172	2.93701e-05	0.000379623	ZDHHC24	PREDICTED: probable palmitoyltransferase ZDHHC24 [Sus scrofa]	-	-	-	-	-	-	-
LOC100518312	506	584	649	523	428	432	11.03	12.98	13.46	8.86	7.66	8.48	12.49	8.33333	-0.583808	2.96146e-05	0.000382394	NOL9	PREDICTED: polynucleotide 5'-hydroxyl-kinase NOL9 [Sus scrofa]	-	-	-	-	-	-	-
LOC110260648	1080	880	964	829	810	682	26.31	21.86	22.34	15.69	16.2	14.96	23.5033	15.6167	-0.589779	2.96765e-05	0.000382802	CARD10	PREDICTED: caspase recruitment domain-containing protein 10 isoform X1 [Vicugna pacos]	Environmental Information Processing	Signal transduction	ko04064//NF-kappa B signaling pathway	K20912	-	-	-
LOC100154273	232	249	225	386	436	362	32.05	34.68	29.51	41.55	49.65	45.35	32.08	45.5167	0.504721	2.97192e-05	0.000382963	SNAPIN	PREDICTED: SNARE-associated protein Snapin isoform X1 [Sus scrofa]	-	-	-	-	-	-	-
LOC100518997	4144	3384	3937	6032	5988	5062	51.79	43.12	46.79	58.59	61.46	56.98	47.2333	59.01	0.321154	3.00893e-05	0.000387321	FLNC	PREDICTED: filamin-C isoform X1 [Sus scrofa]	Environmental Information Processing;Human Diseases;Cellular Processes;Human Diseases	Signal transduction;Cancers;Cellular community - eukaryotes;Infectious diseases	ko04010//MAPK signaling pathway;ko05205//Proteoglycans in cancer;ko04510//Focal adhesion;ko05132//Salmonella infection	K04437;K04437;K04437;K04437	-	-	-
LOC100518742	283	287	295	245	188	199	11.99	11.47	10.89	7.92	6.1	7.18	11.45	7.06667	-0.696246	3.01185e-05	0.000387321	CREBZF	PREDICTED: CREB/ATF bZIP transcription factor isoform X1 [Sus scrofa]	-	-	-	-	-	-	-
LOC100151978	609	669	698	606	507	508	7.31	8.19	7.97	5.66	5	5.49	7.82333	5.38333	-0.539284	3.01739e-05	0.00038739	MED13L	PREDICTED: mediator of RNA polymerase II transcription subunit 13-like isoform X1 [Sus scrofa]	Organismal Systems	Endocrine system	ko04919//Thyroid hormone signaling pathway	K15164	-	-	-
LOC100521547	151	159	182	273	320	266	5.82	6.24	6.67	8.17	10.12	9.23	6.24333	9.17333	0.55513	3.0185e-05	0.00038739	Carhsp1	PREDICTED: calcium-regulated heat stable protein 1 isoform X2 [Sus scrofa]	-	-	-	-	-	-	-
LOC100154796	153	214	221	130	143	107	2.21	3.15	3.03	1.46	1.69	1.4	2.79667	1.51667	-0.882804	3.02282e-05	0.000387552	DOPEY1	PREDICTED: protein dopey-1 isoform X1 [Vicugna pacos]	-	-	-	-	-	-	-
LOC100514911	423	460	453	362	354	337	6.17	6.84	6.28	4.1	4.24	4.43	6.43	4.25667	-0.595095	3.02692e-05	0.000387684	C2CD3	PREDICTED: C2 domain-containing protein 3 isoform X1 [Balaenoptera acutorostrata scammoni]	-	-	-	-	GO:0044450//microtubule organizing center part	-	GO:0000578//embryonic axis specification;GO:0003143//embryonic heart tube morphogenesis;GO:0006508//proteolysis;GO:0007417//central nervous system development;GO:0009966//regulation of signal transduction;GO:0022402//cell cycle process;GO:0030326//embryonic limb morphogenesis;GO:0042384//cilium assembly;GO:0044380//protein localization to cytoskeleton
LOC100524005	133	205	188	88	90	124	5.24	8.24	7.13	2.7	2.92	4.38	6.87	3.33333	-1.04334	3.03586e-05	0.000388132	--	PREDICTED: zinc finger protein 674 isoform X5 [Sus scrofa]	-	-	-	-	-	-	-
LOC100514409	2099	1740	1818	1713	1526	1360	85.6	72.34	70.51	54.27	51.09	49.94	76.15	51.7667	-0.556821	3.03892e-05	0.000388132	PPP6R1	PREDICTED: serine/threonine-protein phosphatase 6 regulatory subunit 1 isoform X4 [Sus scrofa]	-	-	-	-	-	GO:0019902//phosphatase binding	GO:0010921//regulation of phosphatase activity
LOC654294	251	174	175	394	383	338	31.95	22.58	21.19	38.97	40.03	38.75	25.24	39.25	0.636981	3.03961e-05	0.000388132	PSMB9	proteasome subunit beta type-9 [Sus scrofa]	Genetic Information Processing	Folding, sorting and degradation	ko03050//Proteasome	K02741	-	-	-
LOC100153065	655	506	560	973	974	828	159.2	125.91	129.36	183.17	194.22	181.05	138.157	186.147	0.430135	3.05764e-05	0.000390041	DPM3	PREDICTED: dolichol-phosphate mannosyltransferase subunit 3 [Sus scrofa]	Metabolism;Metabolism	Global and overview maps;Glycan biosynthesis and metabolism	ko01100//Metabolic pathways;ko00510//N-Glycan biosynthesis	K09659;K09659	-	-	-
LOC100153607	674	679	670	610	557	487	15.35	15.77	14.52	10.79	10.42	9.99	15.2133	10.4	-0.548753	3.06453e-05	0.000390527	CCDC9B	PREDICTED: LOW QUALITY PROTEIN: uncharacterized protein C15orf52 homolog [Sus scrofa]	-	-	-	-	-	-	-
MSTRG.8903	62	67	91	41	37	28	2.5	2.79	3.45	1.27	1.19	0.97	2.91333	1.14333	-1.34942	3.08978e-05	0.000393349	--	-	-	-	-	-	-	-	-
LOC100524831	873	1011	1070	882	843	773	14.54	17.16	16.95	11.41	11.53	11.59	16.2167	11.51	-0.494589	3.14001e-05	0.000399342	DOCK1	PREDICTED: dedicator of cytokinesis protein 1 isoform X1 [Bos taurus]	Cellular Processes;Cellular Processes;Human Diseases;Human Diseases	Cell motility;Cellular community - eukaryotes;Infectious diseases;Infectious diseases	ko04810//Regulation of actin cytoskeleton;ko04510//Focal adhesion;ko05100//Bacterial invasion of epithelial cells;ko05131//Shigellosis	K13708;K13708;K13708;K13708	-	-	-
LOC100737363	11	11	5	35	34	53	0.37	0.37	0.17	0.89	0.92	1.54	0.303333	1.11667	1.88022	3.14648e-05	0.000399764	UNC5CL	PREDICTED: UNC5C-like protein [Lipotes vexillifer]	-	-	-	-	-	-	-
LOC100522653	1771	1977	2264	1908	1678	1620	42.16	47.98	51.26	35.29	32.8	34.73	47.1333	34.2733	-0.459661	3.25174e-05	0.000412724	B4GALT5	PREDICTED: beta-1,4-galactosyltransferase 5 isoform X1 [Sus scrofa]	Metabolism;Metabolism	Global and overview maps;Glycan biosynthesis and metabolism	ko01100//Metabolic pathways;ko00512//Mucin type O-glycan biosynthesis	K09905;K09905	-	-	-
LOC100513975	23	24	33	69	80	66	1.84	2.03	2.55	4.46	5.37	4.72	2.14	4.85	1.18037	3.27094e-05	0.000414745	2020-03-02	E3 ubiquitin-protein ligase MARCH2 [Sus scrofa]	-	-	-	-	GO:0031982//vesicle;GO:0043231//intracellular membrane-bounded organelle	GO:0046914//transition metal ion binding	GO:0032446//protein modification by small protein conjugation
LOC397240	654	637	632	1014	933	920	19.58	19.45	17.97	23.54	22.9	24.78	19	23.74	0.321321	3.31032e-05	0.000419318	TUFT1	PREDICTED: tuftelin, partial [Sus scrofa]	-	-	-	-	-	-	-
LOC100154272	559	475	475	845	767	786	54.21	46.96	43.81	63.65	61.06	68.63	48.3267	64.4467	0.415286	3.33154e-05	0.000421295	BPHL	valacyclovir hydrolase precursor [Sus scrofa]	-	-	-	-	-	-	-
LOC100521678	193	243	251	174	160	148	4.22	5.5	5.32	3.02	2.87	2.97	5.01333	2.95333	-0.763426	3.33368e-05	0.000421295	MLLT10	PREDICTED: protein AF-10 isoform X2 [Ceratotherium simum simum]	-	-	-	-	-	-	-
LOC100144504	496	383	463	726	764	674	43.11	34.03	38.35	48.93	54.4	52.84	38.4967	52.0567	0.435349	3.3359e-05	0.000421295	RHOG	rho-related GTP-binding protein RhoG [Sus scrofa]	Human Diseases;Human Diseases;Human Diseases	Infectious diseases;Infectious diseases;Infectious diseases	ko05132//Salmonella infection;ko05100//Bacterial invasion of epithelial cells;ko05131//Shigellosis	K07863;K07863;K07863	-	-	-
LOC100322894	182	279	262	171	161	153	5.56	8.71	7.63	4.07	4	4.21	7.3	4.09333	-0.83462	3.37203e-05	0.000425434	GDNF	glial cell-line derived neurotrophic factor, partial [Sus scrofa]	-	-	-	-	-	-	-
LOC100134958	881	896	909	1303	1354	1258	60.07	62.26	58.91	68.99	75.8	77.24	60.4133	74.01	0.292853	3.377e-05	0.000425636	CAPZB	PREDICTED: F-actin-capping protein subunit beta isoform X1 [Canis lupus familiaris]	Cellular Processes	Transport and catabolism	ko04144//Endocytosis	K10365	-	-	-
LOC396993	17006	14619	15682	24159	23963	20746	3061.45	2682.53	2684.57	3377.35	3541.31	3362.76	2809.52	3427.14	0.286683	3.40802e-05	0.00042912	RPL29	60S ribosomal protein L29 [Sus scrofa]	Genetic Information Processing	Translation	ko03010//Ribosome	K02905	-	-	-
LOC100127138	515	505	538	892	824	667	61.7	61.69	61.3	83.02	81.05	71.96	61.5633	78.6767	0.353864	3.46284e-05	0.000435589	F11R	junctional adhesion molecule A precursor [Sus scrofa]	Cellular Processes;Environmental Information Processing;Organismal Systems;Human Diseases	Cellular community - eukaryotes;Signaling molecules and interaction;Immune system;Infectious diseases	ko04530//Tight junction;ko04514//Cell adhesion molecules (CAMs);ko04670//Leukocyte transendothelial migration;ko05120//Epithelial cell signaling in Helicobacter pylori infection	K06089;K06089;K06089;K06089	-	-	-
LOC100522924	526	390	419	748	814	685	62.34	47.08	47.37	69.13	79.41	73.37	52.2633	73.97	0.501141	3.55997e-05	0.000446981	VKORC1	PREDICTED: vitamin K epoxide reductase complex subunit 1 isoform X1 [Sus scrofa]	Metabolism	Metabolism of cofactors and vitamins	ko00130//Ubiquinone and other terpenoid-quinone biosynthesis	K05357	-	-	-
LOC100625277	634	476	517	985	899	787	58.59	45.63	45.44	70.71	68.21	65.68	49.8867	68.2	0.451117	3.56047e-05	0.000446981	Upp1	PREDICTED: uridine phosphorylase 1 [Lipotes vexillifer]	Metabolism;Metabolism;Metabolism	Global and overview maps;Nucleotide metabolism;Xenobiotics biodegradation and metabolism	ko01100//Metabolic pathways;ko00240//Pyrimidine metabolism;ko00983//Drug metabolism - other enzymes	K00757;K00757;K00757	-	-	-
LOC100152189	326	603	585	369	317	322	12.33	23.26	21.06	10.85	9.85	10.98	18.8833	10.56	-0.838504	3.57801e-05	0.000448739	SSB	PREDICTED: lupus La protein [Sus scrofa]	Human Diseases	Immune diseases	ko05322//Systemic lupus erythematosus	K11090	-	-	-
LOC100625451	239	188	252	460	354	355	23.61	19.18	23.48	35.18	28.77	31.1	22.09	31.6833	0.520331	3.58837e-05	0.000449594	CMBL	carboxymethylenebutenolidase homolog [Sus scrofa]	-	-	-	-	-	-	-
LOC100524144	901	878	950	792	784	730	33.98	33.78	34.09	23.21	24.28	24.79	33.95	24.0933	-0.494778	3.62918e-05	0.000454257	DDX19A	PREDICTED: ATP-dependent RNA helicase DDX19A isoform X1 [Sus scrofa]	-	-	-	-	-	-	-
LOC100505387	1232	1512	1546	1302	1203	1148	20.76	25.27	23.87	17.11	16.45	16.54	23.3	16.7	-0.480482	3.64189e-05	0.000455361	DICER1	endoribonuclease Dicer [Sus scrofa]	Human Diseases	Cancers	ko05206//MicroRNAs in cancer	K11592	-	-	-
LOC100622920	169	172	198	326	335	259	16.53	17.16	18.42	24.78	26.9	22.81	17.37	24.83	0.515487	3.64519e-05	0.000455361	OGFOD3	PREDICTED: 2-oxoglutarate and iron-dependent oxygenase domain-containing protein 3 isoform X1 [Sus scrofa]	-	-	-	-	-	-	-
LOC100152258	1259	1369	1609	1286	1226	1118	22.2	24.61	26.99	17.62	17.75	17.75	24.6	17.7067	-0.474366	3.68807e-05	0.000460264	SETD5	PREDICTED: SET domain-containing protein 5 isoform X2 [Sus scrofa]	-	-	-	-	-	-	-
LOC100518450	279	273	268	206	221	151	5.59	5.42	5.11	3.22	3.53	2.73	5.37333	3.16	-0.765893	3.80415e-05	0.000474283	PRDM15	PREDICTED: PR domain zinc finger protein 15 isoform X3 [Sus scrofa]	-	-	-	-	-	-	-
LOC100523729	356	328	336	545	605	490	5.76	5.41	5.17	6.85	8.05	7.15	5.44667	7.35	0.432371	3.82272e-05	0.00047613	NAGK	PREDICTED: N-acetyl-D-glucosamine kinase isoform X2 [Sus scrofa]	Metabolism;Metabolism	Global and overview maps;Carbohydrate metabolism	ko01100//Metabolic pathways;ko00520//Amino sugar and nucleotide sugar metabolism	K00884;K00884	-	-	-
LOC397023	1315	1209	1296	2015	2063	1607	33.73	31.62	31.62	40.15	43.45	37.12	32.3233	40.24	0.316054	3.85481e-05	0.000479655	PTGFRN	PREDICTED: prostaglandin F2 receptor negative regulator [Sus scrofa]	-	-	-	-	-	-	-
LOC100156260	377	467	522	380	328	339	9.02	11.38	11.88	7.07	6.45	7.3	10.76	6.94	-0.632671	3.89107e-05	0.000483692	FANCI	PREDICTED: Fanconi anemia group I protein [Sus scrofa]	Genetic Information Processing	Replication and repair	ko03460//Fanconi anemia pathway	K10895	-	-	-
LOC100524520	11	9	17	52	67	28	0.49	0.41	0.72	1.79	2.44	1.12	0.54	1.78333	1.72355	3.90599e-05	0.000485071	DHX58	PREDICTED: probable ATP-dependent RNA helicase DHX58 isoform X1 [Sus scrofa]	Organismal Systems	Immune system	ko04622//RIG-I-like receptor signaling pathway	K12649	-	-	-
LOC100513111	280	279	370	232	242	201	3.86	3.96	4.84	2.45	2.72	2.47	4.22	2.54667	-0.728633	3.91492e-05	0.000485703	NR2C2	PREDICTED: nuclear receptor subfamily 2 group C member 2 isoform X1 [Sus scrofa]	-	-	-	-	-	-	-
LOC106510112	104	140	171	72	91	78	3.11	4.27	4.86	1.67	2.24	2.1	4.08	2.00333	-1.02617	3.96977e-05	0.000491545	ORC2	PREDICTED: origin recognition complex subunit 2 [Camelus dromedarius]	Cellular Processes	Cell growth and death	ko04110//Cell cycle	K02604	-	-	-
LOC100154560	572	778	792	624	511	534	7.61	10.56	10.03	6.45	5.59	6.4	9.4	6.14667	-0.612857	3.97462e-05	0.000491665	HEATR1	PREDICTED: HEAT repeat-containing protein 1 [Sus scrofa]	Genetic Information Processing	Translation	ko03008//Ribosome biogenesis in eukaryotes	K14550	-	-	-
LOC100515628	1355	1181	1355	1167	1140	909	77.19	68.59	73.42	51.65	53.32	46.63	73.0667	50.5333	-0.531978	4.10115e-05	0.000506823	HTRA1	PREDICTED: serine protease HTRA1 [Sus scrofa]	-	-	-	-	-	-	-
LOC100513464	154	147	162	301	234	282	14.15	13.64	13.92	21.56	18.03	22.54	13.9033	20.71	0.574897	4.12462e-05	0.000509226	PPP1R35	PREDICTED: protein phosphatase 1 regulatory subunit 35 isoform X1 [Sus scrofa]	-	-	-	-	-	-	-
LOC100514109	57	39	56	109	112	122	3.64	2.54	3.4	5.4	5.87	7.01	3.19333	6.09333	0.932169	4.13504e-05	0.000510015	SMPDL3B	PREDICTED: acid sphingomyelinase-like phosphodiesterase 3b [Sus scrofa]	-	-	-	-	GO:0031988//membrane-bounded vesicle;GO:0044421//extracellular region part	GO:0003824//catalytic activity	GO:0006684//sphingomyelin metabolic process
LOC100523679	612	738	783	1183	1004	974	22.86	27.89	27.6	34.11	30.6	32.51	26.1167	32.4067	0.31132	4.16074e-05	0.000512686	CCNI	PREDICTED: cyclin-I [Sus scrofa]	-	-	-	-	-	-	-
LOC397218	2113	2247	2507	2279	1949	1838	121.42	130.51	135.46	100.09	89.95	93.31	129.13	94.45	-0.451202	4.17544e-05	0.000513996	KPNA2	importin subunit alpha-2 [Sus scrofa]	Human Diseases	Infectious diseases	ko05164//Influenza A	K15043	-	-	-
LOC100738372	118	86	103	211	193	183	4.79	3.46	3.83	6.4	6.19	6.44	4.02667	6.34333	0.655655	4.19187e-05	0.000515519	CDC42EP1	PREDICTED: cdc42 effector protein 1 [Sus scrofa]	-	-	-	-	-	-	-
LOC397093	19	21	16	71	49	52	1.01	1.14	0.81	2.94	2.14	2.49	0.986667	2.52333	1.3547	4.29652e-05	0.000527876	INHBA	inhibin beta A chain precursor [Sus scrofa]	Environmental Information Processing;Cellular Processes;Environmental Information Processing	Signaling molecules and interaction;Cellular community - eukaryotes;Signal transduction	ko04060//Cytokine-cytokine receptor interaction;ko04550//Signaling pathways regulating pluripotency of stem cells;ko04350//TGF-beta signaling pathway	K04667;K04667;K04667	-	-	-
LOC100511313	369	445	469	699	653	598	20.03	24.63	24.21	29.48	29.1	29.23	22.9567	29.27	0.35051	4.48731e-05	0.000550783	PPIC	PREDICTED: peptidyl-prolyl cis-trans isomerase C isoform X1 [Sus scrofa]	-	-	-	-	-	-	-
LOC100625872	619	675	644	598	481	495	11.54	12.78	11.41	8.66	7.35	8.31	11.91	8.10667	-0.554993	4.53625e-05	0.00055616	BAZ1B	PREDICTED: tyrosine-protein kinase BAZ1B [Sus scrofa]	-	-	-	-	-	-	-
LOC100154198	528	588	620	849	877	866	21.96	24.93	24.52	27.43	29.94	32.43	23.8033	29.9333	0.330589	4.5399e-05	0.00055616	TRAFD1	PREDICTED: TRAF-type zinc finger domain-containing protein 1 [Sus scrofa]	-	-	-	-	-	-	-
LOC100524146	810	845	889	748	722	691	20.6	21.92	21.52	14.78	15.1	15.86	21.3467	15.2467	-0.485517	4.54604e-05	0.000556374	ANKRD27	PREDICTED: ankyrin repeat domain-containing protein 27 [Sus scrofa]	-	-	-	-	-	-	-
LOC100158037	6	7	14	42	36	35	0.11	0.13	0.24	0.59	0.54	0.57	0.16	0.566667	1.82443	4.59461e-05	0.000561234	DDX60	PREDICTED: probable ATP-dependent RNA helicase DDX60 [Physeter catodon]	-	-	-	-	-	-	-
LOC100155893	546	511	527	882	777	731	42.93	41.03	39.41	54	50.24	51.92	41.1233	52.0533	0.340033	4.60961e-05	0.000562253	ARG2	PREDICTED: arginase-2, mitochondrial isoform X1 [Sus scrofa]	Metabolism;Human Diseases;Metabolism;Metabolism;Metabolism	Global and overview maps;Infectious diseases;Global and overview maps;Amino acid metabolism;Amino acid metabolism	ko01100//Metabolic pathways;ko05146//Amoebiasis;ko01230//Biosynthesis of amino acids;ko00330//Arginine and proline metabolism;ko00220//Arginine biosynthesis	K01476;K01476;K01476;K01476;K01476	-	-	-
LOC100155260	794	824	909	767	711	674	89.84	95.05	97.82	67.42	66.05	68.67	94.2367	67.38	-0.483968	4.61183e-05	0.000562253	PABPN1	polyadenylate-binding protein 2 [Homo sapiens]	Human Diseases;Genetic Information Processing	Infectious diseases;Translation	ko05164//Influenza A;ko03015//mRNA surveillance pathway	K14396;K14396	-	-	-
LOC100518554	425	362	370	696	638	532	28.32	24.59	23.45	36.03	34.9	31.92	25.4533	34.2833	0.429653	4.64641e-05	0.000565923	INHBE	PREDICTED: inhibin beta E chain [Sus scrofa]	Environmental Information Processing;Cellular Processes;Environmental Information Processing	Signaling molecules and interaction;Cellular community - eukaryotes;Signal transduction	ko04060//Cytokine-cytokine receptor interaction;ko04550//Signaling pathways regulating pluripotency of stem cells;ko04350//TGF-beta signaling pathway	K22689;K22689;K22689	-	-	-
LOC100522185	1871	1608	1838	1631	1537	1326	127.15	111.87	120	86.54	85.95	80.97	119.673	84.4867	-0.502306	4.66416e-05	0.00056754	FUS	RNA-binding protein FUS [Sus scrofa]	Human Diseases	Cancers	ko05202//Transcriptional misregulation in cancers	K13098	-	-	-
LOC100156894	21	22	13	51	74	53	0.48	0.51	0.28	0.92	1.4	1.09	0.423333	1.13667	1.42494	4.72421e-05	0.000574295	ASPHD2	PREDICTED: LOW QUALITY PROTEIN: aspartate beta-hydroxylase domain-containing protein 2 [Sus scrofa]	-	-	-	-	-	-	-
LOC100523208	40	25	30	84	86	74	2.08	1.33	1.49	3.4	3.68	3.47	1.63333	3.51667	1.10639	4.77484e-05	0.000579894	Spns3	PREDICTED: protein spinster homolog 3 isoform X1 [Sus scrofa]	-	-	-	-	-	-	-
LOC102166364	605	685	761	1080	975	935	28.63	33.48	34.62	40.2	38.4	40.1	32.2433	39.5667	0.295285	4.83021e-05	0.000586056	IDH1	PREDICTED: isocitrate dehydrogenase [NADP] cytoplasmic [Sus scrofa]	Metabolism;Metabolism;Cellular Processes;Metabolism;Human Diseases;Metabolism;Metabolism;Metabolism	Global and overview maps;Global and overview maps;Transport and catabolism;Global and overview maps;Cancers;Metabolism of other amino acids;Carbohydrate metabolism;Global and overview maps	ko01100//Metabolic pathways;ko01200//Carbon metabolism;ko04146//Peroxisome;ko01230//Biosynthesis of amino acids;ko05230//Central carbon metabolism in cancer;ko00480//Glutathione metabolism;ko00020//Citrate cycle (TCA cycle);ko01210//2-Oxocarboxylic acid metabolism	K00031;K00031;K00031;K00031;K00031;K00031;K00031;K00031	-	-	-
LOC100514413	708	587	679	1084	1056	886	10.5	8.88	9.58	12.49	12.86	11.83	9.65333	12.3933	0.360465	4.8505e-05	0.000587955	GTPBP2	PREDICTED: GTP-binding protein 2 isoform X1 [Sus scrofa]	-	-	-	-	GO:0043227//membrane-bounded organelle	GO:0017111//nucleoside-triphosphatase activity;GO:0032550//purine ribonucleoside binding	-
LOC100737938	195	213	286	172	161	146	5.03	5.85	7.06	3.54	3.42	3.3	5.98	3.42	-0.806149	4.86256e-05	0.000588853	EYA1	PREDICTED: eyes absent homolog 1 isoform X1 [Bison bison bison]	Human Diseases	Cancers	ko05202//Transcriptional misregulation in cancers	K15616	-	-	-
LOC100621099	117	133	126	270	216	194	5.46	6.55	5.68	9.52	8.05	7.83	5.89667	8.46667	0.521894	4.8796e-05	0.000589842	ACHE	PREDICTED: acetylcholinesterase isoform X1 [Sus scrofa]	Organismal Systems;Metabolism	Nervous system;Lipid metabolism	ko04725//Cholinergic synapse;ko00564//Glycerophospholipid metabolism	K01049;K01049	-	-	-
LOC100514684	327	355	397	308	245	269	7.29	8.06	8.42	5.3	4.47	5.39	7.92333	5.05333	-0.648872	4.88567e-05	0.000589842	DYRK1A	PREDICTED: dual specificity tyrosine-phosphorylation-regulated kinase 1A isoform X1 [Sus scrofa]	-	-	-	-	GO:0016604//nuclear body;GO:0032991//macromolecular complex	GO:0004713//protein tyrosine kinase activity;GO:0008092//cytoskeletal protein binding;GO:0032550//purine ribonucleoside binding	GO:0006468//protein phosphorylation;GO:0007049//cell cycle;GO:0031401//positive regulation of protein modification process;GO:0043516//regulation of DNA damage response, signal transduction by p53 class mediator;GO:0048511//rhythmic process;GO:0048731//system development
LOC100134955	13	9	15	51	40	41	1.93	1.22	2.04	5.38	4.55	4.92	1.73	4.95	1.51666	4.88792e-05	0.000589842	FAM213B	PREDICTED: prostamide/prostaglandin F synthase isoform X2 [Sus scrofa]	Metabolism;Metabolism	Global and overview maps;Lipid metabolism	ko01100//Metabolic pathways;ko00590//Arachidonic acid metabolism	K15717;K15717	-	-	-
LOC100523848	24	10	15	52	69	47	1.29	0.55	0.76	2.17	3.04	2.27	0.866667	2.49333	1.52453	4.88935e-05	0.000589842	SIGLEC11	PREDICTED: LOW QUALITY PROTEIN: sialic acid-binding Ig-like lectin 11 [Sus scrofa]	-	-	-	-	-	-	-
LOC100157040	447	483	480	424	367	339	8.42	9.27	8.61	6.21	5.67	5.75	8.76667	5.87667	-0.57703	4.90197e-05	0.000590801	FUT11	PREDICTED: alpha-(1,3)-fucosyltransferase 11 [Sus scrofa]	-	-	-	-	-	-	-
LOC396906	56	49	48	119	112	102	2.53	2.26	2.07	4.18	4.16	4.16	2.28667	4.16667	0.865648	4.9085e-05	0.000591026	HSPA6	heat shock 70 kDa protein [Sus scrofa]	Environmental Information Processing;Cellular Processes;Human Diseases;Human Diseases;Genetic Information Processing;Human Diseases;Organismal Systems;Genetic Information Processing;Human Diseases;Organismal Systems;Human Diseases;Organismal Systems;Human Diseases	Signal transduction;Transport and catabolism;Infectious diseases;Infectious diseases;Folding, sorting and degradation;Infectious diseases;Endocrine system;Transcription;Infectious diseases;Immune system;Infectious diseases;Aging;Neurodegenerative diseases	ko04010//MAPK signaling pathway;ko04144//Endocytosis;ko05169//Epstein-Barr virus infection;ko05164//Influenza A;ko04141//Protein processing in endoplasmic reticulum;ko05162//Measles;ko04915//Estrogen signaling pathway;ko03040//Spliceosome;ko05145//Toxoplasmosis;ko04612//Antigen processing and presentation;ko05134//Legionellosis;ko04213//Longevity regulating pathway - multiple species;ko05020//Pri…	K03283;K03283;K03283;K03283;K03283;K03283;K03283;K03283;K03283;K03283;K03283;K03283;K03283	-	-	-
LOC106504138	742	832	799	753	636	584	15.54	17.8	15.72	12.13	11.24	11.13	16.3533	11.5	-0.507951	4.94373e-05	0.000594703	GAPVD1	PREDICTED: GTPase-activating protein and VPS9 domain-containing protein 1 isoform X1 [Cavia porcellus]	-	-	-	-	-	-	-
LOC100152732	235	222	239	168	131	176	14.08	13.56	13.62	7.82	6.44	9.49	13.7533	7.91667	-0.796816	4.97686e-05	0.00059812	GPATCH4	G patch domain-containing protein 4 [Sus scrofa]	-	-	-	-	-	-	-
LOC100515140	876	814	828	1370	1279	1092	16.43	15.48	14.41	21.51	20.95	19.36	15.44	20.6067	0.416438	4.99264e-05	0.000599449	KIAA0513	PREDICTED: uncharacterized protein KIAA0513 homolog isoform X1 [Sus scrofa]	-	-	-	-	-	-	-
LOC100153168	764	1115	1070	792	738	765	25.11	37.29	33.75	20.72	22.72	24.11	32.05	22.5167	-0.509331	5.06234e-05	0.000607242	MTDH	PREDICTED: protein LYRIC isoform X1 [Sus scrofa]	-	-	-	-	-	-	-
LOC100510993	547	522	538	902	812	709	30.43	29.61	28.47	38.98	37.09	35.52	29.5033	37.1967	0.334295	5.07631e-05	0.00060813	Prps2	PREDICTED: ribose-phosphate pyrophosphokinase 2 isoform X1 [Sus scrofa]	Metabolism;Metabolism;Metabolism;Metabolism;Metabolism	Global and overview maps;Nucleotide metabolism;Global and overview maps;Global and overview maps;Carbohydrate metabolism	ko01100//Metabolic pathways;ko00230//Purine metabolism;ko01200//Carbon metabolism;ko01230//Biosynthesis of amino acids;ko00030//Pentose phosphate pathway	K00948;K00948;K00948;K00948;K00948	-	-	-
LOC100736831	30	25	22	71	78	60	1.52	1.29	1.06	2.8	3.25	2.74	1.29	2.93	1.18353	5.07935e-05	0.00060813	TNFSF9	PREDICTED: tumor necrosis factor ligand superfamily member 9 [Sus scrofa]	Environmental Information Processing	Signaling molecules and interaction	ko04060//Cytokine-cytokine receptor interaction	K05472	-	-	-
LOC100512166	200	191	193	138	126	137	7.54	7.33	6.92	4.05	3.91	4.66	7.26333	4.20667	-0.787954	5.15557e-05	0.000616673	ITFG2	PREDICTED: integrin-alpha FG-GAP repeat-containing protein 2 isoform X2 [Capra hircus]	-	-	-	-	-	-	-
LOC100625970	1093	979	1078	1662	1594	1357	39.47	36.09	36.99	46.72	47.36	44.24	37.5167	46.1067	0.297444	5.17142e-05	0.000617985	CALCOCO1	PREDICTED: LOW QUALITY PROTEIN: calcium-binding and coiled-coil domain-containing protein 1 [Sus scrofa]	-	-	-	-	-	-	-
LOC100152211	159	325	346	166	132	178	2.39	4.99	4.96	1.95	1.61	2.47	4.11333	2.01	-1.03311	5.19548e-05	0.000620275	TMTC3	PREDICTED: transmembrane and TPR repeat-containing protein 3 [Equus caballus]	-	-	-	-	-	-	-
LOC100156137	652	630	598	561	471	477	8.66	8.53	7.55	5.79	5.13	5.7	8.24667	5.54	-0.573925	5.2746e-05	0.000629127	Setd1b	PREDICTED: LOW QUALITY PROTEIN: histone-lysine N-methyltransferase SETD1B [Sus scrofa]	Metabolism	Amino acid metabolism	ko00310//Lysine degradation	K11422	-	-	-
LOC100523320	479	477	446	378	386	336	12.09	12.28	10.71	7.41	8	7.64	11.6933	7.68333	-0.605882	5.28685e-05	0.000629996	SOWAHB	PREDICTED: ankyrin repeat domain-containing protein SOWAHB [Sus scrofa]	-	-	-	-	-	-	-
LOC100233192	587	486	556	470	411	399	25.61	21.69	23.17	16	14.77	15.81	23.49	15.5267	-0.597299	5.30901e-05	0.000632041	MAPKAPK3	MAP kinase-activated protein kinase 3 [Sus scrofa]	Environmental Information Processing;Environmental Information Processing	Signal transduction;Signal transduction	ko04010//MAPK signaling pathway;ko04370//VEGF signaling pathway	K04444;K04444	-	-	-
LOC100622365	296	330	373	563	497	484	23.19	27.06	27.75	34.78	32.75	32.82	26	33.45	0.363495	5.34736e-05	0.000636009	TSPAN31	PREDICTED: tetraspanin-31 isoform X2 [Rousettus aegyptiacus]	-	-	-	-	-	-	-
LOC100142667	201	162	149	317	304	297	18.57	15.26	13.1	22.76	23.06	24.71	15.6433	23.51	0.587727	5.36245e-05	0.000636811	NAGA	PREDICTED: alpha-N-acetylgalactosaminidase [Sus scrofa]	Metabolism;Cellular Processes;Metabolism	Global and overview maps;Transport and catabolism;Glycan biosynthesis and metabolism	ko01100//Metabolic pathways;ko04142//Lysosome;ko00603//Glycosphingolipid biosynthesis - globo and isoglobo series	K01204;K01204;K01204	-	-	-
LOC414369	705	581	660	1083	1093	858	24.52	20.6	21.83	29.26	31.21	26.87	22.3167	29.1133	0.383558	5.36415e-05	0.000636811	SMTN	smoothelin [Sus scrofa]	-	-	-	-	-	-	-
LOC397418	8588	7531	7965	11919	12103	10655	1722.28	1539.16	1529.8	1860.44	1985.5	1927.25	1597.08	1924.4	0.26897	5.39985e-05	0.000640448	UBA52	Ubiquitin-60S ribosomal protein L40 [Tupaia chinensis]	Genetic Information Processing	Translation	ko03010//Ribosome	K02927	-	-	-
LOC100627618	25	22	32	83	68	59	0.9	0.81	1.09	2.32	2.01	1.91	0.933333	2.08	1.15612	5.40491e-05	0.000640449	LIMK1	PREDICTED: LIM domain kinase 1 [Camelus dromedarius]	Cellular Processes;Organismal Systems;Organismal Systems	Cell motility;Development;Immune system	ko04810//Regulation of actin cytoskeleton;ko04360//Axon guidance;ko04666//Fc gamma R-mediated phagocytosis	K05743;K05743;K05743	-	-	-
LOC100624012	269	270	301	227	200	202	6.47	6.72	6.94	4.15	4.01	4.41	6.71	4.19	-0.679363	5.43446e-05	0.000643348	SYNRG	PREDICTED: LOW QUALITY PROTEIN: synergin gamma [Lipotes vexillifer]	-	-	-	-	-	-	-
LOC100152427	1741	2026	2087	1813	1684	1649	41.24	47.72	46.43	33.18	32.5	35.28	45.13	33.6533	-0.423337	5.47849e-05	0.000647351	SULF1	PREDICTED: extracellular sulfatase Sulf-1 isoform X2 [Ovis aries musimon]	-	-	-	-	-	-	-
LOC100517321	98	95	130	235	189	177	4.22	4.3	5.37	8.18	6.69	6.92	4.63	7.26333	0.64962	5.53499e-05	0.000652426	Tsc22d3	PREDICTED: TSC22 domain family protein 3 [Sus scrofa]	-	-	-	-	-	-	-
LOC100620242	1001	858	920	1414	1469	1293	77.49	67.61	67.74	84.93	93.28	89.97	70.9467	89.3933	0.333432	5.53586e-05	0.000652426	RFC2	PREDICTED: replication factor C subunit 2 [Vicugna pacos]	Genetic Information Processing;Genetic Information Processing;Genetic Information Processing	Replication and repair;Replication and repair;Replication and repair	ko03420//Nucleotide excision repair;ko03030//DNA replication;ko03430//Mismatch repair	K10755;K10755;K10755	-	-	-
LOC396958	224	318	353	514	479	483	14.08	20.4	21.12	25.12	24.74	27.36	18.5333	25.74	0.47389	5.53689e-05	0.000652426	HEXB	beta-hexosaminidase subunit beta precursor [Sus scrofa]	Metabolism;Cellular Processes;Metabolism;Metabolism;Metabolism;Metabolism;Metabolism	Global and overview maps;Transport and catabolism;Carbohydrate metabolism;Glycan biosynthesis and metabolism;Glycan biosynthesis and metabolism;Glycan biosynthesis and metabolism;Glycan biosynthesis and metabolism	ko01100//Metabolic pathways;ko04142//Lysosome;ko00520//Amino sugar and nucleotide sugar metabolism;ko00531//Glycosaminoglycan degradation;ko00511//Other glycan degradation;ko00603//Glycosphingolipid biosynthesis - globo and isoglobo series;ko00604//Glycosphingolipid biosynthesis - ganglio series	K12373;K12373;K12373;K12373;K12373;K12373;K12373	-	-	-
LOC100157197	1126	1506	1555	1246	1122	1082	12.68	17.08	16.67	11.06	10.33	10.92	15.4767	10.77	-0.523077	5.76561e-05	0.000678745	PRRC2C	PREDICTED: protein PRRC2C isoform X1 [Sus scrofa]	-	-	-	-	-	-	-
LOC100158186	517	555	609	493	404	453	17.83	21.52	22.94	13.34	13.04	14.87	20.7633	13.75	-0.594606	5.77665e-05	0.000679414	Tial1	nucleolysin TIAR isoform 2 [Homo sapiens]	-	-	-	-	-	-	-
MSTRG.10005	48	40	51	18	20	18	2.69	2.29	2.72	0.78	0.92	0.91	2.56667	0.87	-1.56081	5.81697e-05	0.000683521	SPACA6	PREDICTED: sperm acrosome membrane-associated protein 6-like isoform X2 [Ovis aries musimon]	-	-	-	-	-	-	-
LOC414917	288	307	314	523	456	434	39.02	42.4	40.46	55.04	50.72	52.95	40.6267	52.9033	0.380932	5.87073e-05	0.000689198	RNF114	E3 ubiquitin-protein ligase RNF114 [Sus scrofa]	-	-	-	-	-	-	-
LOC100621481	391	344	369	641	541	549	6.74	6.05	6.05	8.59	7.66	8.53	6.28	8.26	0.395377	5.88037e-05	0.000689692	PREX1	PREDICTED: phosphatidylinositol 3,4,5-trisphosphate-dependent Rac exchanger 1 protein [Rhinolophus sinicus]	Human Diseases;Organismal Systems	Infectious diseases;Immune system	ko05167//Kaposi sarcoma-associated herpesvirus infection;ko04062//Chemokine signaling pathway	K12365;K12365	-	-	-
LOC100153548	96	88	105	51	47	62	2.87	2.69	2.98	1.18	1.15	1.66	2.84667	1.33	-1.09785	6.19965e-05	0.000726466	FGFR1OP	PREDICTED: FGFR1 oncogene partner isoform X1 [Sus scrofa]	-	-	-	-	-	-	-
LOC106504218	3007	2268	2401	4207	4250	3612	420.33	322.5	319.6	457.04	488.19	454.86	354.143	466.697	0.398152	6.20943e-05	0.00072694	S100A1	Protein S100-A1, partial [Bos mutus]	-	-	-	-	-	-	-
LOC100157173	214	156	176	345	308	308	20.25	15.05	15.84	25.36	23.93	26.25	17.0467	25.18	0.562789	6.2294e-05	0.000728604	ACOT8	PREDICTED: acyl-coenzyme A thioesterase 8 [Sus scrofa]	Metabolism;Cellular Processes;Metabolism	Global and overview maps;Transport and catabolism;Lipid metabolism	ko01100//Metabolic pathways;ko04146//Peroxisome;ko00120//Primary bile acid biosynthesis	K11992;K11992;K11992	-	-	-
LOC100514785	3403	3558	3861	3493	3188	3153	51.14	54.51	55.18	40.78	39.33	42.67	53.61	40.9267	-0.389461	6.24108e-05	0.000729297	Lamc1	laminin subunit gamma-1 precursor [Sus scrofa]	Human Diseases;Environmental Information Processing;Human Diseases;Cellular Processes;Human Diseases;Human Diseases;Human Diseases;Environmental Information Processing;Human Diseases	Cancers;Signal transduction;Infectious diseases;Cellular community - eukaryotes;Infectious diseases;Infectious diseases;Cancers;Signaling molecules and interaction;Neurodegenerative diseases	ko05200//Pathways in cancer;ko04151//PI3K-Akt signaling pathway;ko05165//Human papillomavirus infection;ko04510//Focal adhesion;ko05146//Amoebiasis;ko05145//Toxoplasmosis;ko05222//Small cell lung cancer;ko04512//ECM-receptor interaction;ko05020//Prion diseases	K05635;K05635;K05635;K05635;K05635;K05635;K05635;K05635;K05635	GO:0031988//membrane-bounded vesicle;GO:0043256//laminin complex	GO:0046625//sphingolipid binding	GO:0000904//cell morphogenesis involved in differentiation;GO:0007044//cell-substrate junction assembly;GO:0022411//cellular component disassembly;GO:0022610//biological adhesion;GO:0030030//cell projection organization;GO:0048870//cell motility;GO:0065003//macromolecular complex assembly
LOC100170845	127	126	133	248	226	202	3.68	3.84	3.83	5.65	5.07	5.34	3.78333	5.35333	0.50078	6.36021e-05	0.00074124	Lpin1	PREDICTED: phosphatidate phosphatase LPIN1 isoform X1 [Sus scrofa]	Metabolism;Environmental Information Processing;Metabolism;Metabolism	Global and overview maps;Signal transduction;Lipid metabolism;Lipid metabolism	ko01100//Metabolic pathways;ko04150//mTOR signaling pathway;ko00564//Glycerophospholipid metabolism;ko00561//Glycerolipid metabolism	K15728;K15728;K15728;K15728	-	-	-
LOC100513689	81	108	109	61	48	59	1.39	1.9	1.78	0.82	0.68	0.91	1.69	0.803333	-1.07295	6.36084e-05	0.00074124	NCKAP5	PREDICTED: nck-associated protein 5-like, partial [Sus scrofa]	-	-	-	-	-	-	-
LOC100511239	239	252	239	199	175	159	3.06	3.41	2.88	2.21	2.01	1.79	3.11667	2.00333	-0.637601	6.39703e-05	0.000744772	SETX	PREDICTED: probable helicase senataxin isoform X2 [Sus scrofa]	-	-	-	-	-	-	-
MSTRG.20133	3	4	1	28	21	18	1.4	1.9	0.44	10.12	8.02	7.54	1.24667	8.56	2.77954	6.44111e-05	0.000749215	--	PREDICTED: mitochondrial inner membrane protein COX18 isoform X1 [Sus scrofa]	-	-	-	-	-	-	-
LOC100152364	14	18	15	62	50	39	0.3	0.39	0.27	1.03	0.85	0.75	0.32	0.876667	1.45396	6.506e-05	0.000756069	AKNA	PREDICTED: AT-hook-containing transcription factor isoform X1 [Sus scrofa]	-	-	-	-	-	-	-
LOC397417	30	32	29	101	75	59	9.12	9.74	8.27	23.8	18.73	16.14	9.04333	19.5567	1.11273	6.58323e-05	0.000764343	--	metallothionein-1A [Sus scrofa]	-	-	-	-	-	-	-
LOC100737192	192	209	228	399	350	289	13.22	14.64	14.81	21.3	19.76	17.87	14.2233	19.6433	0.46578	6.68458e-05	0.0007754	ZADH2	PREDICTED: prostaglandin reductase 3 isoform X1 [Tursiops truncatus]	-	-	-	-	-	-	-
LOC100625273	415	586	590	444	396	383	6.22	10.49	8.43	7.01	6.81	5.17	8.38	6.33	-0.404745	6.81829e-05	0.000789464	ascc3	PREDICTED: activating signal cointegrator 1 complex subunit 3 [Vicugna pacos]	-	-	-	-	-	-	-
LOC106504190	914	645	707	1285	1308	1132	62.44	44.92	45.93	68.19	73.36	69.63	51.0967	70.3933	0.46221	6.90845e-05	0.000799078	TWF2	PREDICTED: twinfilin-2 [Sus scrofa]	-	-	-	-	-	-	-
LOC100525045	3275	3082	3376	3094	2893	2729	67.21	64.48	65.89	49.33	48.74	50.43	65.86	49.5	-0.411974	6.91394e-05	0.000799078	ERBB3	PREDICTED: receptor tyrosine-protein kinase erbB-3 isoform X1 [Camelus bactrianus]	Environmental Information Processing;Environmental Information Processing;Human Diseases;Environmental Information Processing;Human Diseases;Environmental Information Processing;Human Diseases	Signal transduction;Signal transduction;Cancers;Signal transduction;Cancers;Signal transduction;Drug resistance	ko04151//PI3K-Akt signaling pathway;ko04010//MAPK signaling pathway;ko05205//Proteoglycans in cancer;ko04020//Calcium signaling pathway;ko05206//MicroRNAs in cancer;ko04012//ErbB signaling pathway;ko01521//EGFR tyrosine kinase inhibitor resistance	K05084;K05084;K05084;K05084;K05084;K05084;K05084	-	-	-
LOC100512149	76	141	134	60	69	62	2.21	2.05	2.29	1.01	1.96	1.5	2.18333	1.49	-0.55122	6.94248e-05	0.000801645	MBNL3	PREDICTED: muscleblind-like protein 3 isoform X1 [Sus scrofa]	-	-	-	-	-	-	-
LOC100153407	58	49	48	133	108	97	2.7	3.17	3.84	5.31	5.46	4.17	3.23667	4.98	0.621637	6.96499e-05	0.000803512	CSDC2	cold shock domain-containing protein C2 [Sus scrofa]	-	-	-	-	-	-	-
LOC100513149	62	103	87	53	33	41	3.14	5.23	4.21	2.11	1.36	1.94	4.19333	1.80333	-1.21743	6.9919e-05	0.000805882	ODF2L	PREDICTED: outer dense fiber protein 2-like isoform X2 [Sus scrofa]	-	-	-	-	-	-	-
LOC100622181	404	438	490	397	350	320	16.74	18.5	19.34	12.79	11.93	11.96	18.1933	12.2267	-0.573379	6.99944e-05	0.000806017	CPSF3	PREDICTED: cleavage and polyadenylation specificity factor subunit 3 isoform X4 [Gorilla gorilla gorilla]	Genetic Information Processing	Translation	ko03015//mRNA surveillance pathway	K14403	-	-	-
LOC100515927	178	301	280	165	141	180	1.94	3.35	2.9	1.4	1.26	1.77	2.73	1.47667	-0.886557	7.01433e-05	0.000806647	XRN1	PREDICTED: 5'-3' exoribonuclease 1 isoform X2 [Sus scrofa]	Genetic Information Processing;Genetic Information Processing	Folding, sorting and degradation;Translation	ko03018//RNA degradation;ko03008//Ribosome biogenesis in eukaryotes	K12618;K12618	-	-	-
LOC100523723	212	178	183	352	353	279	3.65	3.12	3	4.71	4.99	4.33	3.25667	4.67667	0.522085	7.01836e-05	0.000806647	EEF2K	PREDICTED: eukaryotic elongation factor 2 kinase [Sus scrofa]	Organismal Systems;Environmental Information Processing	Endocrine system;Signal transduction	ko04921//Oxytocin signaling pathway;ko04152//AMPK signaling pathway	K08292;K08292	-	-	-
LOC100620235	471	466	508	754	801	634	61.97	62.51	63.57	77.07	86.52	75.12	62.6833	79.57	0.344143	7.02401e-05	0.000806647	POLR2G	PREDICTED: DNA-directed RNA polymerase II subunit RPB7 isoform X1 [Cricetulus griseus]	Metabolism;Human Diseases;Human Diseases;Metabolism;Metabolism;Genetic Information Processing	Global and overview maps;Infectious diseases;Neurodegenerative diseases;Nucleotide metabolism;Nucleotide metabolism;Transcription	ko01100//Metabolic pathways;ko05169//Epstein-Barr virus infection;ko05016//Huntington disease;ko00230//Purine metabolism;ko00240//Pyrimidine metabolism;ko03020//RNA polymerase	K03015;K03015;K03015;K03015;K03015;K03015	-	-	-
LOC100522677	1307	1122	1177	1077	1004	917	71.49	62.57	61.23	45.76	45.09	45.17	65.0967	45.34	-0.521799	7.05308e-05	0.000808615	E2F4	PREDICTED: transcription factor E2F4 [Sus scrofa]	Cellular Processes;Cellular Processes;Environmental Information Processing	Cell growth and death;Cell growth and death;Signal transduction	ko04218//Cellular senescence;ko04110//Cell cycle;ko04350//TGF-beta signaling pathway	K04682;K04682;K04682	-	-	-
LOC100157037	176	169	168	323	307	245	4.78	4.68	4.34	6.82	6.85	5.99	4.6	6.55333	0.510595	7.05812e-05	0.000808615	PACSIN1	PREDICTED: protein kinase C and casein kinase substrate in neurons protein 1 [Sus scrofa]	-	-	-	-	-	-	-
LOC100512521	2727	2356	2704	4072	3912	3274	324.67	285.98	306.19	376.62	382.4	351.01	305.613	370.01	0.275857	7.0603e-05	0.000808615	PRDX2	peroxiredoxin-2 [Sus scrofa]	-	-	-	-	-	-	-
LOC100519315	26	35	47	97	98	69	0.97	1.33	1.67	2.81	3	2.32	1.32333	2.71	1.03412	7.07272e-05	0.000809306	PANX2	PREDICTED: pannexin-2 isoform X1 [Sus scrofa]	-	-	-	-	-	-	-
LOC100157999	326	383	387	294	275	281	40.37	48.36	45.58	28.29	27.96	31.34	44.77	29.1967	-0.616729	7.09028e-05	0.000810583	TMED5	transmembrane emp24 domain-containing protein 5 precursor [Sus scrofa]	-	-	-	-	-	-	-
LOC100512046	121	121	104	83	62	62	6.08	5.71	4.71	2.93	2.59	2.95	5.5	2.82333	-0.962032	7.10197e-05	0.000811187	EFEMP1	EGF-containing fibulin-like extracellular matrix protein 1 precursor [Sus scrofa]	-	-	-	-	-	-	-
LOC100519830	565	612	665	532	530	468	9.24	10.17	10.18	6.9	7.06	7.15	9.86333	7.03667	-0.487183	7.12376e-05	0.000812942	ANAPC1	PREDICTED: anaphase-promoting complex subunit 1-like [Balaenoptera acutorostrata scammoni]	Human Diseases;Genetic Information Processing;Cellular Processes;Cellular Processes;Organismal Systems	Infectious diseases;Folding, sorting and degradation;Cell growth and death;Cell growth and death;Endocrine system	ko05166//HTLV-I infection;ko04120//Ubiquitin mediated proteolysis;ko04110//Cell cycle;ko04114//Oocyte meiosis;ko04914//Progesterone-mediated oocyte maturation	K03348;K03348;K03348;K03348;K03348	-	-	-
LOC100155295	215	262	322	191	173	196	6.88	8.64	9.8	4.65	4.62	5.6	8.44	4.95667	-0.767873	7.14262e-05	0.000814361	MIA2	PREDICTED: cTAGE family member 5 isoform X1 [Balaenoptera acutorostrata scammoni]	-	-	-	-	-	-	-
LOC100514435	76	82	79	155	160	140	4.76	5.27	4.73	7.53	8.18	7.92	4.92	7.87667	0.678927	7.23579e-05	0.000824242	RAB19	PREDICTED: ras-related protein Rab-19 [Sus scrofa]	-	-	-	-	GO:0016020//membrane;GO:0031988//membrane-bounded vesicle;GO:0044464//cell part	GO:0032550//purine ribonucleoside binding	GO:0008104//protein localization;GO:0035556//intracellular signal transduction
LOC100620395	427	392	452	341	351	311	7.74	7.28	7.81	4.82	5.23	5.1	7.61	5.05	-0.591613	7.32323e-05	0.000833454	GIGYF1	PREDICTED: PERQ amino acid-rich with GYF domain-containing protein 1 isoform X1 [Sus scrofa]	-	-	-	-	-	-	-
LOC100516227	188	258	292	184	145	173	2.53	3.54	3.74	1.92	1.6	2.1	3.27	1.87333	-0.803683	7.35051e-05	0.000835808	ATR	PREDICTED: serine/threonine-protein kinase ATR isoform X1 [Sus scrofa]	Human Diseases;Human Diseases;Cellular Processes;Cellular Processes;Cellular Processes;Genetic Information Processing	Infectious diseases;Infectious diseases;Cell growth and death;Cell growth and death;Cell growth and death;Replication and repair	ko05165//Human papillomavirus infection;ko05166//HTLV-I infection;ko04218//Cellular senescence;ko04110//Cell cycle;ko04115//p53 signaling pathway;ko03460//Fanconi anemia pathway	K06640;K06640;K06640;K06640;K06640;K06640	-	-	-
LOC100521669	836	700	717	639	628	522	29.35	24.58	23.88	17.39	18.06	16.25	25.9367	17.2333	-0.589791	7.51411e-05	0.000852878	BRF1	PREDICTED: transcription factor IIIB 90 kDa subunit [Ceratotherium simum simum]	-	-	-	-	-	-	-
LOC100522340	298	286	304	496	477	413	8.93	8.45	8.84	11.8	12	10.97	8.74	11.59	0.407175	7.5363e-05	0.000854328	Rnf157	PREDICTED: RING finger protein 157 isoform X1 [Sus scrofa]	-	-	-	-	-	-	-
LOC100519302	428	366	329	288	296	228	8.24	7.17	6.01	4.3	4.67	3.95	7.14	4.30667	-0.729352	7.54037e-05	0.000854328	WDR90	PREDICTED: LOW QUALITY PROTEIN: WD repeat-containing protein 90 [Sus scrofa]	-	-	-	-	-	-	-
LOC100514741	3025	2656	3021	2601	2646	2284	48.92	43.81	46.56	32.57	35.02	33.21	46.43	33.6	-0.466596	7.61353e-05	0.000861847	AFDN	PREDICTED: afadin isoform X1 [Sus scrofa]	Environmental Information Processing;Environmental Information Processing;Environmental Information Processing;Cellular Processes;Organismal Systems;Cellular Processes	Signal transduction;Signal transduction;Signal transduction;Cellular community - eukaryotes;Immune system;Cellular community - eukaryotes	ko04014//Ras signaling pathway;ko04015//Rap1 signaling pathway;ko04024//cAMP signaling pathway;ko04530//Tight junction;ko04670//Leukocyte transendothelial migration;ko04520//Adherens junction	K05702;K05702;K05702;K05702;K05702;K05702	-	-	-
LOC100623005	372	360	387	575	597	535	9.85	9.72	9.75	11.83	12.98	12.76	9.77333	12.5233	0.357696	7.65052e-05	0.000865261	ELMSAN1	PREDICTED: ELM2 and SANT domain-containing protein 1 isoform X1 [Sus scrofa]	-	-	-	-	-	-	-
LOC100621115	557	454	549	442	406	382	10.22	8.48	9.57	6.29	6.11	6.3	9.42333	6.23333	-0.596234	7.68786e-05	0.000868707	NOA1	PREDICTED: nitric oxide-associated protein 1-like isoform X1 [Sus scrofa]	-	-	-	-	-	-	-
LOC100152185	622	812	829	693	540	573	17.08	22.73	21.65	14.81	12.18	14.17	20.4867	13.72	-0.578405	7.76772e-05	0.00087695	WASHC5	PREDICTED: WASH complex subunit strumpellin [Vicugna pacos]	Cellular Processes	Transport and catabolism	ko04144//Endocytosis	K18464	-	-	-
LOC100125967	100	88	96	200	154	184	3.99	3.58	3.65	6.21	5.05	6.62	3.74	5.96	0.672274	7.85832e-05	0.000886388	LDLRAP1	PREDICTED: low density lipoprotein receptor adapter protein 1 [Sus scrofa]	Cellular Processes;Organismal Systems	Transport and catabolism;Digestive system	ko04144//Endocytosis;ko04979//Cholesterol metabolism	K12474;K12474	-	-	-
LOC100157219	64	51	62	124	118	125	1.27	1	1.19	1.85	1.89	2.1	1.15333	1.94667	0.755196	7.89843e-05	0.000887741	ARNT2	PREDICTED: aryl hydrocarbon receptor nuclear translocator 2 isoform X1 [Sus scrofa]	Human Diseases;Human Diseases;Human Diseases	Cancers;Cancers;Cancers	ko05200//Pathways in cancer;ko05202//Transcriptional misregulation in cancers;ko05211//Renal cell carcinoma	K15589;K15589;K15589	-	-	-
LOC397294	250	308	320	233	186	222	5.03	6.33	6.15	3.63	3.07	4	5.83667	3.56667	-0.710568	7.90194e-05	0.000887741	ZFX	PREDICTED: zinc finger X-chromosomal protein isoform X1 [Sus scrofa]	-	-	-	-	-	-	-
LOC110256310	2102	2891	2907	2428	2074	2059	58.92	82.62	77.49	52.89	47.74	51.97	73.01	50.8667	-0.521374	7.90652e-05	0.000887741	PLS1	PREDICTED: plastin-1 [Balaenoptera acutorostrata scammoni]	-	-	-	-	-	-	-
LOC100621280	844	725	881	746	690	558	15.15	13.14	14.9	10.17	9.89	8.78	14.3967	9.61333	-0.582626	7.90666e-05	0.000887741	DIP2A	PREDICTED: disco-interacting protein 2 homolog A isoform X3 [Bos taurus]	-	-	-	-	-	-	-
LOC100516788	252	228	239	207	136	157	9.4	8.67	8.47	6	4.16	5.27	8.84667	5.14333	-0.78243	7.91237e-05	0.000887741	SH2B1	PREDICTED: SH2B adapter protein 1 isoform X5 [Sus scrofa]	Organismal Systems	Nervous system	ko04722//Neurotrophin signaling pathway	K12459	-	-	-
LOC100737600	184	260	272	170	161	166	18.47	26.63	25.97	13.27	13.28	15.02	23.69	13.8567	-0.773698	7.93101e-05	0.000889045	ZNF326	PREDICTED: DBIRD complex subunit ZNF326 [Mustela putorius furo]	-	-	-	-	-	-	-
LOC100156540	280	476	442	290	272	275	4.74	8.23	7.12	3.81	3.79	4.19	6.69667	3.93	-0.768914	7.94908e-05	0.000890283	RPP30	PREDICTED: ribonuclease P protein subunit p30 [Sus scrofa]	Genetic Information Processing;Genetic Information Processing	Translation;Translation	ko03013//RNA transport;ko03008//Ribosome biogenesis in eukaryotes	K03539;K03539	-	-	-
LOC100514999	221	278	275	422	425	385	17.89	23.16	21.22	26.68	28.43	28.3	20.7567	27.8033	0.421683	7.96818e-05	0.000890933	PIR	PREDICTED: pirin [Sus scrofa]	-	-	-	-	GO:0043231//intracellular membrane-bounded organelle	GO:0016702//oxidoreductase activity, acting on single donors with incorporation of molecular oxygen, incorporation of two atoms of oxygen;GO:0043169//cation binding	GO:0002573//myeloid leukocyte differentiation;GO:0044710//single-organism metabolic process;GO:2001141//regulation of RNA biosynthetic process
LOC100620238	235	327	342	227	187	225	4.09	5.75	5.61	3.06	2.66	3.49	5.15	3.07	-0.746334	7.96895e-05	0.000890933	ZNF454	PREDICTED: zinc finger protein 454 isoform X1 [Sus scrofa]	-	-	-	-	-	-	-
LOC100518515	196	184	188	358	355	258	12.46	12.01	11.31	17.83	18.69	14.83	11.9267	17.1167	0.521211	7.97742e-05	0.000891094	HEMK1	PREDICTED: hemK methyltransferase family member 1 isoform X1 [Sus scrofa]	-	-	-	-	-	-	-
LOC100156636	98	99	109	61	60	61	1.35	1.49	1.47	0.69	0.72	0.76	1.43667	0.723333	-0.989993	7.98626e-05	0.000891295	KAT6B	PREDICTED: histone acetyltransferase KAT6B isoform X1 [Sus scrofa]	-	-	-	-	-	-	-
LOC100737053	79	88	98	55	44	50	2.4	2.73	2.84	1.3	1.1	1.37	2.65667	1.25667	-1.08002	8.1348e-05	0.000906275	PPP2R2C	PREDICTED: serine/threonine-protein phosphatase 2A 55 kDa regulatory subunit B gamma isoform [Physeter catodon]	Environmental Information Processing;Human Diseases;Cellular Processes;Environmental Information Processing;Organismal Systems;Human Diseases;Organismal Systems;Environmental Information Processing;Human Diseases;Environmental Information Processing;Genetic Information Processing	Signal transduction;Infectious diseases;Cellular community - eukaryotes;Signal transduction;Circulatory system;Infectious diseases;Nervous system;Signal transduction;Infectious diseases;Signal transduction;Translation	ko04151//PI3K-Akt signaling pathway;ko05165//Human papillomavirus infection;ko04530//Tight junction;ko04390//Hippo signaling pathway;ko04261//Adrenergic signaling in cardiomyocytes;ko05160//Hepatitis C;ko04728//Dopaminergic synapse;ko04152//AMPK signaling pathway;ko05142//Chagas disease (American trypanosomiasis);ko04071//Sphingolipid signaling pathway;ko03015//mRNA surveillance pathway	K04354;K04354;K04354;K04354;K04354;K04354;K04354;K04354;K04354;K04354;K04354	-	-	-
LOC100510887	580	583	578	506	475	455	13.83	14.17	13.11	9.37	9.3	9.77	13.7033	9.48	-0.531568	8.17953e-05	0.000910203	PRRT1B	PREDICTED: leucine-rich repeat extensin-like protein 2 [Sus scrofa]	-	-	-	-	-	-	-
LOC100520025	669	664	717	1069	1049	870	51.78	52.4	52.78	64.28	66.66	60.64	52.32	63.86	0.28755	8.18443e-05	0.000910203	CRELD2	PREDICTED: cysteine-rich with EGF-like domain protein 2 [Sus scrofa]	-	-	-	-	-	-	-
LOC100512949	28	22	32	77	77	58	0.81	0.65	0.88	1.74	1.83	1.52	0.78	1.69667	1.12116	8.1917e-05	0.000910213	Wnt9a	PREDICTED: protein Wnt-9a [Sus scrofa]	Human Diseases;Human Diseases;Human Diseases;Human Diseases;Human Diseases;Human Diseases;Environmental Information Processing;Environmental Information Processing;Human Diseases;Human Diseases;Cellular Processes;Environmental Information Processing;Organismal Systems;Human Diseases	Cancers;Infectious diseases;Infectious diseases;Cancers;Cancers;Endocrine and metabolic diseases;Signal transduction;Signal transduction;Cancers;Cancers;Cellular community - eukaryotes;Signal transduction;Endocrine system;Cancers	ko05200//Pathways in cancer;ko05165//Human papillomavirus infection;ko05166//HTLV-I infection;ko05205//Proteoglycans in cancer;ko05225//Hepatocellular carcinoma;ko04934//Cushing syndrome;ko04390//Hippo signaling pathway;ko04150//mTOR signaling pathway;ko05226//Gastric cancer;ko05224//Breast cancer;ko04550//Signaling pathways regulating pluripotency of stem cells;ko04310//Wnt signaling pathway;ko0…	K01064;K01064;K01064;K01064;K01064;K01064;K01064;K01064;K01064;K01064;K01064;K01064;K01064;K01064	-	-	-
LOC100157079	871	1230	1310	1004	803	868	19.61	28.23	28.05	17.56	14.84	17.6	25.2967	16.6667	-0.601982	8.23043e-05	0.000913715	SLC16A12	PREDICTED: monocarboxylate transporter 12 isoform X1 [Sus scrofa]	-	-	-	-	-	-	-
LOC102159655	69	45	55	113	133	123	11.76	7.8	8.99	14.99	18.64	18.99	9.51667	17.54	0.882121	8.30156e-05	0.000920805	Hist2h2aa3	PREDICTED: histone H2A type 2-A-like [Sus scrofa]	Cellular Processes;Human Diseases;Human Diseases	Cell growth and death;Substance dependence;Immune diseases	ko04217//Necroptosis;ko05034//Alcoholism;ko05322//Systemic lupus erythematosus	K11251;K11251;K11251	-	-	-
LOC100513827	1100	996	1106	1034	842	822	30.71	28.35	29.37	22.43	19.3	20.67	29.4767	20.8	-0.50299	8.3749e-05	0.000928127	WWC1	PREDICTED: protein KIBRA isoform X2 [Ovis aries musimon]	Environmental Information Processing;Environmental Information Processing	Signal transduction;Signal transduction	ko04390//Hippo signaling pathway;ko04392//Hippo signaling pathway - multiple species	K16685;K16685	GO:0031253//cell projection membrane;GO:0032991//macromolecular complex;GO:0043231//intracellular membrane-bounded organelle;GO:0044444//cytoplasmic part	GO:0003712//transcription cofactor activity;GO:0019899//enzyme binding	GO:0007163//establishment or maintenance of cell polarity;GO:0010468//regulation of gene expression;GO:0034645//cellular macromolecule biosynthetic process;GO:0035330//regulation of hippo signaling;GO:0042327//positive regulation of phosphorylation;GO:0045926//negative regulation of growth;GO:0048870//cell motility;GO:0051049//regulation of transport
LOC100153537	464	452	504	399	327	388	3.46	3.43	3.58	2.31	2	2.6	3.49	2.30333	-0.599504	8.38241e-05	0.000928147	HERC1	PREDICTED: probable E3 ubiquitin-protein ligase HERC1 isoform X1 [Felis catus]	Genetic Information Processing	Folding, sorting and degradation	ko04120//Ubiquitin mediated proteolysis	K10594	-	-	-
LOC110261152	84	95	113	208	190	148	1.65	1.88	2.08	3.12	3.02	2.57	1.87	2.90333	0.634672	8.4384e-05	0.00093353	MANEAL	PREDICTED: glycoprotein endo-alpha-1,2-mannosidase-like protein isoform X1 [Lipotes vexillifer]	-	-	-	-	-	-	-
LOC100519313	1219	1038	1143	1038	970	813	16.77	14.57	14.96	11.1	10.96	10.08	15.4333	10.7133	-0.526642	8.55809e-05	0.000945945	Ankrd52	PREDICTED: serine/threonine-protein phosphatase 6 regulatory ankyrin repeat subunit C [Cavia porcellus]	-	-	-	-	-	-	-
LOC396583	28	28	40	87	80	67	1.89	1.92	2.56	4.55	4.42	4.06	2.12333	4.34333	1.03247	8.58625e-05	0.00094823	SNAI1	PREDICTED: zinc finger protein SNAI1 [Lipotes vexillifer]	Cellular Processes	Cellular community - eukaryotes	ko04520//Adherens junction	K05707	-	-	-
LOC110260283	401	549	601	395	367	405	6.4	8.95	9.17	4.88	4.82	5.82	8.17333	5.17333	-0.65983	8.66819e-05	0.000956446	PHF3	PREDICTED: PHD finger protein 3 [Orcinus orca]	-	-	-	-	-	-	-
MSTRG.17081	547	810	862	587	529	564	15.16	22.89	22.73	12.64	12.04	14.08	20.26	12.92	-0.649028	8.70728e-05	0.000959922	VMP1	PREDICTED: vacuole membrane protein 1 [Aotus nancymaae]	Cellular Processes	Transport and catabolism	ko04140//Autophagy - animal	K21248	GO:0043231//intracellular membrane-bounded organelle	-	GO:0007275//multicellular organism development;GO:0022607//cellular component assembly;GO:0031329//regulation of cellular catabolic process;GO:0098602//single organism cell adhesion
LOC100157302	20	28	33	87	71	55	0.41	0.56	0.62	1.34	1.16	0.95	0.53	1.15	1.11757	8.74592e-05	0.000963344	SMARCA2	PREDICTED: probable global transcription activator SNF2L2 isoform X1 [Capra hircus]	Organismal Systems;Human Diseases	Environmental adaptation;Cancers	ko04714//Thermogenesis;ko05225//Hepatocellular carcinoma	K11647;K11647	-	-	-
LOC100622787	665	799	801	1173	1106	992	17.1	20.95	19.59	23.44	23.35	22.98	19.2133	23.2567	0.275536	8.79461e-05	0.000967866	CLIC4	chloride intracellular channel protein 4 [Bos taurus]	-	-	-	-	-	-	-
LOC396707	5156	4880	5405	5094	4570	4338	86.4	83.38	86.15	66.32	62.88	65.46	85.31	64.8867	-0.394793	8.87397e-05	0.000975752	Lamb1	PREDICTED: laminin subunit beta-1 [Sus scrofa]	Human Diseases;Environmental Information Processing;Human Diseases;Cellular Processes;Human Diseases;Human Diseases;Human Diseases;Environmental Information Processing	Cancers;Signal transduction;Infectious diseases;Cellular community - eukaryotes;Infectious diseases;Infectious diseases;Cancers;Signaling molecules and interaction	ko05200//Pathways in cancer;ko04151//PI3K-Akt signaling pathway;ko05165//Human papillomavirus infection;ko04510//Focal adhesion;ko05146//Amoebiasis;ko05145//Toxoplasmosis;ko05222//Small cell lung cancer;ko04512//ECM-receptor interaction	K05636;K05636;K05636;K05636;K05636;K05636;K05636;K05636	-	-	-
LOC733665	31	39	37	93	77	80	1.36	1.76	1.54	3.17	2.8	3.18	1.55333	3.05	0.973442	8.93627e-05	0.000981142	MMD	monocyte to macrophage differentiation factor [Sus scrofa]	-	-	-	-	-	-	-
[truncated: 963 more rows]
