# Supplementary material for: Research on the Mechanism of HRP Relieving IPEC-J2 Cells Immunological Stress Based on Transcriptome Sequencing Analysis
Source: Front Nutr. 2022 Jul 15;9:944390. doi: 10.3389/fnut.2022.944390 (PMC9336541; doi:10.3389/fnut.2022.944390)
Supplement: Supplementary file 5 [file Table_5.XLSX]

## Sheet: C-vs-L.Level2
		Table S5：The DGEs in C vs. L were categorized into three GO groups
GO ID (level1)	GO Term (level1)	GO ID (level2)	GO Term (level2)	number_of_C-vs-L (up)	number_of_C-vs-L (down)	Genes_of_C-vs-L_up	Genes_of_C-vs-L_down
GO:0008150	Biological Process	GO:0008152	metabolic process	38	53	LOC100513746(Noct),LOC100513840(TRAF2),LOC100513850(RCC1L),LOC100513895(NDUFB2),LOC100513975(MARCH2),LOC100513982(Rdh12),LOC100513992(GALNT16),LOC100514033(NDUFA11),LOC100514043(DPY30),LOC100514109(SMPDL3B),LOC100514116(ALPK1),LOC100514210(Taldo1),LOC100514295(RPA2),LOC100514357(RPUSD4),LOC100514395(MRPL55),LOC100514505(Nkap),LOC100514576(ADAMTSL4),LOC100514637(RPS27A),LOC100514648(WFDC1),LOC1005…	LOC100513765(ADAMTS6),LOC100513815(CDK12),LOC100513827(WWC1),LOC100513862(MEGF8),LOC100513973(NUP160),LOC100514083(ADCK2),LOC100514105(MMP15),LOC100514115(FGFR3),LOC100514151(AGBL2),LOC100514153(HNRNPM),LOC100514180(PAN3),LOC100514228(DCAF6),LOC100514292(ALDH16A1),LOC100514347(DDX17),LOC100514368(ARHGAP23),LOC100514409(PPP6R1),LOC100514410(ICMT),LOC100514419(TMPRSS4),LOC100514440(ATRX),LOC1005144…
GO:0008150	Biological Process	GO:0071840	cellular component organization or biogenesis	15	32	LOC100513746(Noct),LOC100513840(TRAF2),LOC100513931(XKR8),LOC100514043(DPY30),LOC100514491(FLNB),LOC100514576(ADAMTSL4),LOC100514637(RPS27A),LOC100514796(RPL35A),LOC100515005(MRRF),LOC100515060(RAPH1),LOC100515079(IQGAP3),LOC100515274(CKAP2),LOC100515287(TSPAN33),LOC100515356(GLIPR2),MSTRG.1848(GSN)	LOC100513862(MEGF8),LOC100513967(SHROOM4),LOC100514115(FGFR3),LOC100514126(USP6NL),LOC100514180(PAN3),LOC100514181(CCDC40),LOC100514284(KIDINS220),LOC100514302(LETM1),LOC100514440(ATRX),LOC100514460(CAND1),LOC100514525(ATXN1L),LOC100514572(Phf2),LOC100514580(ARHGAP35),LOC100514713(AP1G1),LOC100514801(TNS1),LOC100514852(Stxbp6),LOC100514879(ABI2),LOC100514911(C2CD3),LOC100514916(CBX2),LOC100514927…
GO:0008150	Biological Process	GO:0048511	rhythmic process	2	2	LOC100513746(Noct),LOC100514637(RPS27A)	LOC100514684(DYRK1A),MSTRG.15229(HNRNPU)
GO:0008150	Biological Process	GO:0044848	biological phase	1	3	LOC100514637(RPS27A)	LOC100513973(NUP160),MSTRG.13306(PDS5A),MSTRG.15809(Nup58)
GO:0008150	Biological Process	GO:0051179	localization	17	24	LOC100513895(NDUFB2),LOC100513931(XKR8),LOC100514043(DPY30),LOC100514386(SLC31A2),LOC100514435(RAB19),LOC100514523(KDELR3),LOC100514568(Tmem38a),LOC100514637(RPS27A),LOC100514796(RPL35A),LOC100514926(SLC36A1),LOC100515283(GM2A),LOC100515287(TSPAN33),LOC100515296(SLC22A18),LOC100515346(ACKR3),LOC100515356(GLIPR2),MSTRG.17471(STX8),MSTRG.1848(GSN)	LOC100513827(WWC1),LOC100513862(MEGF8),LOC100513973(NUP160),LOC100514126(USP6NL),LOC100514180(PAN3),LOC100514181(CCDC40),LOC100514343(Tbc1d10b),LOC100514381(PLEKHA8),LOC100514410(ICMT),LOC100514419(TMPRSS4),LOC100514482(AGR2),LOC100514626(PIK3C2A),LOC100514713(AP1G1),LOC100514770(ATP2C2),LOC100514801(TNS1),LOC100514839(LRP1),LOC100514852(Stxbp6),LOC100514879(ABI2),LOC100514911(C2CD3),LOC100514927…
GO:0008150	Biological Process	GO:0044699	single-organism process	42	55	LOC100513746(Noct),LOC100513770(SLC16A10),LOC100513840(TRAF2),LOC100513895(NDUFB2),LOC100513931(XKR8),LOC100513982(Rdh12),LOC100514033(NDUFA11),LOC100514043(DPY30),LOC100514109(SMPDL3B),LOC100514182(Dcaf7),LOC100514210(Taldo1),LOC100514295(RPA2),LOC100514386(SLC31A2),LOC100514435(RAB19),LOC100514486(Stac2),LOC100514491(FLNB),LOC100514505(Nkap),LOC100514523(KDELR3),LOC100514568(Tmem38a),LOC1005145…	LOC100513815(CDK12),LOC100513827(WWC1),LOC100513862(MEGF8),LOC100513967(SHROOM4),LOC100513973(NUP160),LOC100514105(MMP15),LOC100514115(FGFR3),LOC100514181(CCDC40),LOC100514284(KIDINS220),LOC100514292(ALDH16A1),LOC100514302(LETM1),LOC100514309(Olfr149),LOC100514347(DDX17),LOC100514381(PLEKHA8),LOC100514410(ICMT),LOC100514440(ATRX),LOC100514460(CAND1),LOC100514482(AGR2),LOC100514510(TM7SF2),LOC1005…
GO:0008150	Biological Process	GO:0001906	cell killing	0	1	--	LOC100514713(AP1G1)
GO:0008150	Biological Process	GO:0051704	multi-organism process	4	7	LOC100513746(Noct),LOC100514210(Taldo1),LOC100514637(RPS27A),LOC100514796(RPL35A)	LOC100513973(NUP160),LOC100514126(USP6NL),LOC100514440(ATRX),LOC100514713(AP1G1),MSTRG.15809(Nup58),MSTRG.22796(ITCH),MSTRG.23247(CHPF2)
GO:0008150	Biological Process	GO:0048518	positive regulation of biological process	9	12	LOC100513746(Noct),LOC100513840(TRAF2),LOC100514505(Nkap),LOC100514637(RPS27A),LOC100515079(IQGAP3),LOC100515283(GM2A),LOC100515346(ACKR3),LOC100515356(GLIPR2),MSTRG.1848(GSN)	LOC100513827(WWC1),LOC100513862(MEGF8),LOC100514115(FGFR3),LOC100514347(DDX17),LOC100514572(Phf2),LOC100514684(DYRK1A),LOC100514713(AP1G1),LOC100514879(ABI2),LOC100514927(PCM1),LOC100515136(Asx),MSTRG.21116(EIF2AK3),MSTRG.22796(ITCH)
GO:0008150	Biological Process	GO:0032502	developmental process	11	27	LOC100513746(Noct),LOC100514182(Dcaf7),LOC100514491(FLNB),LOC100514505(Nkap),LOC100514967(DHRS3),LOC100514999(PIR),LOC100515060(RAPH1),LOC100515079(IQGAP3),LOC100515346(ACKR3),LOC100515356(GLIPR2),MSTRG.1848(GSN)	LOC100513862(MEGF8),LOC100513967(SHROOM4),LOC100514105(MMP15),LOC100514115(FGFR3),LOC100514181(CCDC40),LOC100514284(KIDINS220),LOC100514347(DDX17),LOC100514410(ICMT),LOC100514440(ATRX),LOC100514460(CAND1),LOC100514482(AGR2),LOC100514525(ATXN1L),LOC100514580(ARHGAP35),LOC100514684(DYRK1A),LOC100514713(AP1G1),LOC100514839(LRP1),LOC100514879(ABI2),LOC100514911(C2CD3),LOC100514916(CBX2),LOC100514927(…
GO:0008150	Biological Process	GO:0040007	growth	1	5	LOC100515060(RAPH1)	LOC100513827(WWC1),LOC100513862(MEGF8),LOC100514115(FGFR3),LOC100514410(ICMT),MSTRG.7929(Rarg)
GO:0008150	Biological Process	GO:0002376	immune system process	6	5	LOC100513840(TRAF2),LOC100514505(Nkap),LOC100514637(RPS27A),LOC100514999(PIR),MSTRG.11712(HLA-A),MSTRG.1848(GSN)	LOC100514115(FGFR3),LOC100514525(ATXN1L),LOC100514713(AP1G1),LOC100515136(Asx),MSTRG.22796(ITCH)
GO:0008150	Biological Process	GO:0009987	cellular process	48	59	LOC100513746(Noct),LOC100513770(SLC16A10),LOC100513840(TRAF2),LOC100513895(NDUFB2),LOC100513931(XKR8),LOC100513975(MARCH2),LOC100513992(GALNT16),LOC100514043(DPY30),LOC100514109(SMPDL3B),LOC100514116(ALPK1),LOC100514210(Taldo1),LOC100514295(RPA2),LOC100514357(RPUSD4),LOC100514386(SLC31A2),LOC100514387(TOR4A),LOC100514435(RAB19),LOC100514486(Stac2),LOC100514491(FLNB),LOC100514505(Nkap),LOC10051452…	LOC100513815(CDK12),LOC100513827(WWC1),LOC100513862(MEGF8),LOC100513967(SHROOM4),LOC100513973(NUP160),LOC100514083(ADCK2),LOC100514105(MMP15),LOC100514115(FGFR3),LOC100514126(USP6NL),LOC100514153(HNRNPM),LOC100514180(PAN3),LOC100514181(CCDC40),LOC100514228(DCAF6),LOC100514284(KIDINS220),LOC100514302(LETM1),LOC100514309(Olfr149),LOC100514347(DDX17),LOC100514409(PPP6R1),LOC100514410(ICMT),LOC100514…
GO:0008150	Biological Process	GO:0040011	locomotion	2	5	LOC100515356(GLIPR2),MSTRG.1848(GSN)	LOC100513827(WWC1),LOC100513862(MEGF8),LOC100514801(TNS1),LOC100514839(LRP1),LOC100514879(ABI2)
GO:0008150	Biological Process	GO:0048519	negative regulation of biological process	6	11	LOC100514295(RPA2),LOC100514637(RPS27A),LOC100514648(WFDC1),LOC100514967(DHRS3),LOC100515274(CKAP2),MSTRG.1848(GSN)	LOC100513827(WWC1),LOC100514115(FGFR3),LOC100514440(ATRX),LOC100514460(CAND1),LOC100514572(Phf2),LOC100514701(MADD),LOC100514839(LRP1),LOC100514927(PCM1),LOC100515024(TMEM67),MSTRG.22796(ITCH),MSTRG.7929(Rarg)
GO:0008150	Biological Process	GO:0065007	biological regulation	28	43	LOC100513746(Noct),LOC100513840(TRAF2),LOC100513850(RCC1L),LOC100513931(XKR8),LOC100514043(DPY30),LOC100514295(RPA2),LOC100514386(SLC31A2),LOC100514435(RAB19),LOC100514486(Stac2),LOC100514505(Nkap),LOC100514523(KDELR3),LOC100514576(ADAMTSL4),LOC100514637(RPS27A),LOC100514648(WFDC1),LOC100514901(BCL2L14),LOC100514967(DHRS3),LOC100514999(PIR),LOC100515079(IQGAP3),LOC100515274(CKAP2),LOC100515283(GM…	LOC100513815(CDK12),LOC100513827(WWC1),LOC100513862(MEGF8),LOC100513973(NUP160),LOC100514115(FGFR3),LOC100514126(USP6NL),LOC100514180(PAN3),LOC100514181(CCDC40),LOC100514228(DCAF6),LOC100514309(Olfr149),LOC100514347(DDX17),LOC100514368(ARHGAP23),LOC100514409(PPP6R1),LOC100514410(ICMT),LOC100514440(ATRX),LOC100514460(CAND1),LOC100514482(AGR2),LOC100514525(ATXN1L),LOC100514527(PDE8A),LOC100514572(P…
GO:0008150	Biological Process	GO:0023052	signaling	12	21	LOC100513840(TRAF2),LOC100514435(RAB19),LOC100514486(Stac2),LOC100514637(RPS27A),LOC100514901(BCL2L14),LOC100514967(DHRS3),LOC100515079(IQGAP3),LOC100515319(GPR153),LOC100515346(ACKR3),LOC100515356(GLIPR2),MSTRG.1848(GSN),MSTRG.587(C18orf32)	LOC100513815(CDK12),LOC100513827(WWC1),LOC100513862(MEGF8),LOC100513973(NUP160),LOC100514115(FGFR3),LOC100514309(Olfr149),LOC100514347(DDX17),LOC100514410(ICMT),LOC100514440(ATRX),LOC100514527(PDE8A),LOC100514626(PIK3C2A),LOC100514684(DYRK1A),LOC100514701(MADD),LOC100514839(LRP1),LOC100514879(ABI2),LOC100514911(C2CD3),LOC100515136(Asx),MSTRG.15809(Nup58),MSTRG.21116(EIF2AK3),MSTRG.22796(ITCH),MST…
GO:0008150	Biological Process	GO:0050789	regulation of biological process	26	42	LOC100513746(Noct),LOC100513840(TRAF2),LOC100513850(RCC1L),LOC100514043(DPY30),LOC100514295(RPA2),LOC100514386(SLC31A2),LOC100514435(RAB19),LOC100514486(Stac2),LOC100514505(Nkap),LOC100514576(ADAMTSL4),LOC100514637(RPS27A),LOC100514648(WFDC1),LOC100514901(BCL2L14),LOC100514967(DHRS3),LOC100514999(PIR),LOC100515079(IQGAP3),LOC100515274(CKAP2),LOC100515283(GM2A),LOC100515319(GPR153),LOC100515346(AC…	LOC100513815(CDK12),LOC100513827(WWC1),LOC100513862(MEGF8),LOC100513973(NUP160),LOC100514115(FGFR3),LOC100514126(USP6NL),LOC100514180(PAN3),LOC100514181(CCDC40),LOC100514228(DCAF6),LOC100514309(Olfr149),LOC100514347(DDX17),LOC100514368(ARHGAP23),LOC100514409(PPP6R1),LOC100514410(ICMT),LOC100514440(ATRX),LOC100514460(CAND1),LOC100514525(ATXN1L),LOC100514527(PDE8A),LOC100514572(Phf2),LOC100514580(A…
GO:0008150	Biological Process	GO:0007610	behavior	1	1	LOC100515283(GM2A)	LOC100514879(ABI2)
GO:0008150	Biological Process	GO:0000003	reproduction	0	3	--	LOC100514440(ATRX),LOC100514916(CBX2),MSTRG.7929(Rarg)
GO:0008150	Biological Process	GO:0022414	reproductive process	0	3	--	LOC100514440(ATRX),LOC100514916(CBX2),MSTRG.7929(Rarg)
GO:0008150	Biological Process	GO:0022610	biological adhesion	3	2	LOC100514505(Nkap),LOC100515060(RAPH1),MSTRG.1848(GSN)	MSTRG.17081(VMP1),MSTRG.22796(ITCH)
GO:0008150	Biological Process	GO:0032501	multicellular organismal process	13	23	LOC100513746(Noct),LOC100513840(TRAF2),LOC100514182(Dcaf7),LOC100514505(Nkap),LOC100514637(RPS27A),LOC100514967(DHRS3),LOC100514999(PIR),LOC100515060(RAPH1),LOC100515079(IQGAP3),LOC100515283(GM2A),LOC100515356(GLIPR2),MSTRG.10974(--),MSTRG.1848(GSN)	LOC100513862(MEGF8),LOC100513967(SHROOM4),LOC100514115(FGFR3),LOC100514181(CCDC40),LOC100514284(KIDINS220),LOC100514309(Olfr149),LOC100514347(DDX17),LOC100514437(MYL7),LOC100514440(ATRX),LOC100514525(ATXN1L),LOC100514580(ARHGAP35),LOC100514684(DYRK1A),LOC100514839(LRP1),LOC100514879(ABI2),LOC100514911(C2CD3),LOC100514927(PCM1),LOC100514970(FRAS1),LOC100515136(Asx),MSTRG.15229(HNRNPU),MSTRG.17081(…
GO:0008150	Biological Process	GO:0050896	response to stimulus	15	25	LOC100513746(Noct),LOC100513840(TRAF2),LOC100514295(RPA2),LOC100514435(RAB19),LOC100514486(Stac2),LOC100514637(RPS27A),LOC100514901(BCL2L14),LOC100514967(DHRS3),LOC100515079(IQGAP3),LOC100515296(SLC22A18),LOC100515319(GPR153),LOC100515346(ACKR3),LOC100515356(GLIPR2),MSTRG.1848(GSN),MSTRG.587(C18orf32)	LOC100513815(CDK12),LOC100513827(WWC1),LOC100513862(MEGF8),LOC100513973(NUP160),LOC100514115(FGFR3),LOC100514309(Olfr149),LOC100514347(DDX17),LOC100514410(ICMT),LOC100514440(ATRX),LOC100514527(PDE8A),LOC100514626(PIK3C2A),LOC100514684(DYRK1A),LOC100514701(MADD),LOC100514713(AP1G1),LOC100514839(LRP1),LOC100514879(ABI2),LOC100514911(C2CD3),LOC100514916(CBX2),LOC100515136(Asx),LOC100515330(SMARCAD1)…
GO:0003674	Molecular Function	GO:0005488	binding	36	56	LOC100513746(Noct),LOC100513840(TRAF2),LOC100513850(RCC1L),LOC100513975(MARCH2),LOC100513992(GALNT16),LOC100514043(DPY30),LOC100514116(ALPK1),LOC100514210(Taldo1),LOC100514295(RPA2),LOC100514357(RPUSD4),LOC100514387(TOR4A),LOC100514413(GTPBP2),LOC100514435(RAB19),LOC100514486(Stac2),LOC100514491(FLNB),LOC100514505(Nkap),LOC100514523(KDELR3),LOC100514637(RPS27A),LOC100514753(UBE2L6),LOC100514773(A…	LOC100513765(ADAMTS6),LOC100513815(CDK12),LOC100513827(WWC1),LOC100513862(MEGF8),LOC100513967(SHROOM4),LOC100513973(NUP160),LOC100514105(MMP15),LOC100514115(FGFR3),LOC100514126(USP6NL),LOC100514151(AGBL2),LOC100514153(HNRNPM),LOC100514159(SRCAP),LOC100514180(PAN3),LOC100514302(LETM1),LOC100514347(DDX17),LOC100514368(ARHGAP23),LOC100514381(PLEKHA8),LOC100514399(FAM120A),LOC100514409(PPP6R1),LOC100…
GO:0003674	Molecular Function	GO:0005215	transporter activity	3	6	LOC100514568(Tmem38a),LOC100514926(SLC36A1),LOC100515296(SLC22A18)	LOC100513973(NUP160),LOC100514381(PLEKHA8),LOC100514713(AP1G1),LOC100514770(ATP2C2),MSTRG.15808(MTMR6),MSTRG.15809(Nup58)
GO:0003674	Molecular Function	GO:0003824	catalytic activity	18	28	LOC100513746(Noct),LOC100513840(TRAF2),LOC100513895(NDUFB2),LOC100513982(Rdh12),LOC100513992(GALNT16),LOC100514109(SMPDL3B),LOC100514116(ALPK1),LOC100514210(Taldo1),LOC100514357(RPUSD4),LOC100514413(GTPBP2),LOC100514576(ADAMTSL4),LOC100514753(UBE2L6),LOC100514773(ACOT7),LOC100514967(DHRS3),LOC100514999(PIR),LOC100515289(BLVRA),MSTRG.14380(TREH),MSTRG.18004(Alas1)	LOC100513765(ADAMTS6),LOC100513815(CDK12),LOC100514083(ADCK2),LOC100514105(MMP15),LOC100514115(FGFR3),LOC100514180(PAN3),LOC100514292(ALDH16A1),LOC100514347(DDX17),LOC100514410(ICMT),LOC100514419(TMPRSS4),LOC100514440(ATRX),LOC100514510(TM7SF2),LOC100514527(PDE8A),LOC100514572(Phf2),LOC100514582(TMEM86B),LOC100514626(PIK3C2A),LOC100514684(DYRK1A),LOC100514770(ATP2C2),LOC100514906(NRDC),LOC1005150…
GO:0003674	Molecular Function	GO:0000988	transcription factor activity, protein binding	0	4	--	LOC100513827(WWC1),LOC100514228(DCAF6),LOC100514347(DDX17),LOC100515341(PHF12)
GO:0003674	Molecular Function	GO:0098772	molecular function regulator	2	3	LOC100514648(WFDC1),LOC100515283(GM2A)	LOC100514368(ARHGAP23),LOC100514580(ARHGAP35),LOC100514701(MADD)
GO:0003674	Molecular Function	GO:0005198	structural molecule activity	3	0	LOC100514395(MRPL55),LOC100514637(RPS27A),LOC100514796(RPL35A)	--
GO:0003674	Molecular Function	GO:0001071	nucleic acid binding transcription factor activity	0	1	--	MSTRG.7929(Rarg)
GO:0003674	Molecular Function	GO:0060089	molecular transducer activity	2	6	LOC100515319(GPR153),LOC100515346(ACKR3)	LOC100513862(MEGF8),LOC100514115(FGFR3),LOC100514309(Olfr149),LOC100514419(TMPRSS4),LOC100514527(PDE8A),MSTRG.7929(Rarg)
GO:0003674	Molecular Function	GO:0004871	signal transducer activity	2	3	LOC100515319(GPR153),LOC100515346(ACKR3)	LOC100514115(FGFR3),LOC100514309(Olfr149),MSTRG.7929(Rarg)
GO:0005575	Cellular Component	GO:0043226	organelle	40	53	LOC100513746(Noct),LOC100513840(TRAF2),LOC100513850(RCC1L),LOC100513895(NDUFB2),LOC100513975(MARCH2),LOC100513992(GALNT16),LOC100514033(NDUFA11),LOC100514043(DPY30),LOC100514082(MAP7),LOC100514109(SMPDL3B),LOC100514182(Dcaf7),LOC100514210(Taldo1),LOC100514295(RPA2),LOC100514357(RPUSD4),LOC100514386(SLC31A2),LOC100514395(MRPL55),LOC100514413(GTPBP2),LOC100514435(RAB19),LOC100514491(FLNB),LOC100514…	LOC100513815(CDK12),LOC100513827(WWC1),LOC100513839(Wdr34),LOC100513862(MEGF8),LOC100513945(Echdc3),LOC100513967(SHROOM4),LOC100513973(NUP160),LOC100514115(FGFR3),LOC100514126(USP6NL),LOC100514153(HNRNPM),LOC100514159(SRCAP),LOC100514180(PAN3),LOC100514228(DCAF6),LOC100514292(ALDH16A1),LOC100514302(LETM1),LOC100514347(DDX17),LOC100514368(ARHGAP23),LOC100514381(PLEKHA8),LOC100514410(ICMT),LOC10051…
GO:0005575	Cellular Component	GO:0005623	cell	42	57	LOC100513746(Noct),LOC100513840(TRAF2),LOC100513850(RCC1L),LOC100513895(NDUFB2),LOC100513975(MARCH2),LOC100513992(GALNT16),LOC100514033(NDUFA11),LOC100514043(DPY30),LOC100514082(MAP7),LOC100514182(Dcaf7),LOC100514210(Taldo1),LOC100514295(RPA2),LOC100514357(RPUSD4),LOC100514386(SLC31A2),LOC100514395(MRPL55),LOC100514435(RAB19),LOC100514491(FLNB),LOC100514505(Nkap),LOC100514568(Tmem38a),LOC10051463…	LOC100513815(CDK12),LOC100513827(WWC1),LOC100513839(Wdr34),LOC100513862(MEGF8),LOC100513945(Echdc3),LOC100513967(SHROOM4),LOC100513973(NUP160),LOC100514035(SAMD1),LOC100514115(FGFR3),LOC100514151(AGBL2),LOC100514153(HNRNPM),LOC100514159(SRCAP),LOC100514180(PAN3),LOC100514181(CCDC40),LOC100514228(DCAF6),LOC100514302(LETM1),LOC100514347(DDX17),LOC100514368(ARHGAP23),LOC100514381(PLEKHA8),LOC1005143…
GO:0005575	Cellular Component	GO:0044464	cell part	42	57	LOC100513746(Noct),LOC100513840(TRAF2),LOC100513850(RCC1L),LOC100513895(NDUFB2),LOC100513975(MARCH2),LOC100513992(GALNT16),LOC100514033(NDUFA11),LOC100514043(DPY30),LOC100514082(MAP7),LOC100514182(Dcaf7),LOC100514210(Taldo1),LOC100514295(RPA2),LOC100514357(RPUSD4),LOC100514386(SLC31A2),LOC100514395(MRPL55),LOC100514435(RAB19),LOC100514491(FLNB),LOC100514505(Nkap),LOC100514568(Tmem38a),LOC10051463…	LOC100513815(CDK12),LOC100513827(WWC1),LOC100513839(Wdr34),LOC100513862(MEGF8),LOC100513945(Echdc3),LOC100513967(SHROOM4),LOC100513973(NUP160),LOC100514035(SAMD1),LOC100514115(FGFR3),LOC100514151(AGBL2),LOC100514153(HNRNPM),LOC100514159(SRCAP),LOC100514180(PAN3),LOC100514181(CCDC40),LOC100514228(DCAF6),LOC100514302(LETM1),LOC100514347(DDX17),LOC100514368(ARHGAP23),LOC100514381(PLEKHA8),LOC1005143…
GO:0005575	Cellular Component	GO:0044422	organelle part	17	30	LOC100513840(TRAF2),LOC100513895(NDUFB2),LOC100514033(NDUFA11),LOC100514043(DPY30),LOC100514182(Dcaf7),LOC100514295(RPA2),LOC100514395(MRPL55),LOC100514568(Tmem38a),LOC100514637(RPS27A),LOC100514773(ACOT7),LOC100514796(RPL35A),LOC100514926(SLC36A1),LOC100515041(Pdlim5),LOC100515274(CKAP2),LOC100515356(GLIPR2),MSTRG.18004(Alas1),MSTRG.1848(GSN)	LOC100513815(CDK12),LOC100513839(Wdr34),LOC100513967(SHROOM4),LOC100514153(HNRNPM),LOC100514228(DCAF6),LOC100514302(LETM1),LOC100514347(DDX17),LOC100514381(PLEKHA8),LOC100514437(MYL7),LOC100514440(ATRX),LOC100514460(CAND1),LOC100514684(DYRK1A),LOC100514713(AP1G1),LOC100514839(LRP1),LOC100514911(C2CD3),LOC100514916(CBX2),LOC100514927(PCM1),LOC100515024(TMEM67),LOC100515028(Ddx11),LOC100515136(Asx)…
GO:0005575	Cellular Component	GO:0030054	cell junction	3	5	LOC100514491(FLNB),LOC100515079(IQGAP3),MSTRG.1848(GSN)	LOC100514115(FGFR3),LOC100514228(DCAF6),LOC100514801(TNS1),LOC100514839(LRP1),LOC100514879(ABI2)
GO:0005575	Cellular Component	GO:0031974	membrane-enclosed lumen	5	12	LOC100514043(DPY30),LOC100514182(Dcaf7),LOC100514295(RPA2),LOC100514637(RPS27A),LOC100514773(ACOT7)	LOC100513815(CDK12),LOC100514153(HNRNPM),LOC100514228(DCAF6),LOC100514347(DDX17),LOC100514460(CAND1),LOC100514684(DYRK1A),LOC100514916(CBX2),LOC100515237(RBM5),LOC100515341(PHF12),MSTRG.13306(PDS5A),MSTRG.15229(HNRNPU),MSTRG.4286(EIF3B)
GO:0005575	Cellular Component	GO:0032991	macromolecular complex	11	27	LOC100513746(Noct),LOC100513840(TRAF2),LOC100514043(DPY30),LOC100514182(Dcaf7),LOC100514295(RPA2),LOC100514395(MRPL55),LOC100514637(RPS27A),LOC100514796(RPL35A),MSTRG.11451(SERPINB6),MSTRG.11712(HLA-A),MSTRG.1848(GSN)	LOC100513815(CDK12),LOC100513827(WWC1),LOC100513967(SHROOM4),LOC100513973(NUP160),LOC100514153(HNRNPM),LOC100514159(SRCAP),LOC100514180(PAN3),LOC100514228(DCAF6),LOC100514440(ATRX),LOC100514460(CAND1),LOC100514510(TM7SF2),LOC100514684(DYRK1A),LOC100514713(AP1G1),LOC100514839(LRP1),LOC100514879(ABI2),LOC100514916(CBX2),LOC100514927(PCM1),LOC100515077(RNF40),LOC100515136(Asx),LOC100515237(RBM5),LOC…
GO:0005575	Cellular Component	GO:0031012	extracellular matrix	1	2	LOC100514576(ADAMTSL4)	LOC100513765(ADAMTS6),LOC100514970(FRAS1)
GO:0005575	Cellular Component	GO:0016020	membrane	25	30	LOC100513840(TRAF2),LOC100513895(NDUFB2),LOC100513931(XKR8),LOC100513992(GALNT16),LOC100514033(NDUFA11),LOC100514386(SLC31A2),LOC100514387(TOR4A),LOC100514395(MRPL55),LOC100514435(RAB19),LOC100514491(FLNB),LOC100514523(KDELR3),LOC100514568(Tmem38a),LOC100514637(RPS27A),LOC100514926(SLC36A1),LOC100515060(RAPH1),LOC100515079(IQGAP3),LOC100515287(TSPAN33),LOC100515296(SLC22A18),LOC100515319(GPR153),…	LOC100513827(WWC1),LOC100513862(MEGF8),LOC100513967(SHROOM4),LOC100513973(NUP160),LOC100514105(MMP15),LOC100514115(FGFR3),LOC100514302(LETM1),LOC100514309(Olfr149),LOC100514399(FAM120A),LOC100514410(ICMT),LOC100514419(TMPRSS4),LOC100514582(TMEM86B),LOC100514626(PIK3C2A),LOC100514701(MADD),LOC100514713(AP1G1),LOC100514768(HCFC2),LOC100514770(ATP2C2),LOC100514839(LRP1),LOC100514852(Stxbp6),LOC10051…
GO:0005575	Cellular Component	GO:0019012	virion	0	1	--	MSTRG.15229(HNRNPU)
GO:0005575	Cellular Component	GO:0044423	virion part	0	1	--	MSTRG.15229(HNRNPU)
GO:0005575	Cellular Component	GO:0005576	extracellular region	4	1	LOC100514109(SMPDL3B),LOC100514576(ADAMTSL4),MSTRG.11451(SERPINB6),MSTRG.1848(GSN)	LOC100514970(FRAS1)
GO:0005575	Cellular Component	GO:0044421	extracellular region part	4	1	LOC100514109(SMPDL3B),LOC100514576(ADAMTSL4),MSTRG.11451(SERPINB6),MSTRG.1848(GSN)	LOC100514970(FRAS1)
GO:0005575	Cellular Component	GO:0044420	extracellular matrix component	0	1	--	LOC100514970(FRAS1)
GO:0005575	Cellular Component	GO:0044425	membrane part	16	21	LOC100513840(TRAF2),LOC100513895(NDUFB2),LOC100513931(XKR8),LOC100513992(GALNT16),LOC100514033(NDUFA11),LOC100514386(SLC31A2),LOC100514387(TOR4A),LOC100514523(KDELR3),LOC100514568(Tmem38a),LOC100514926(SLC36A1),LOC100515079(IQGAP3),LOC100515287(TSPAN33),LOC100515296(SLC22A18),LOC100515319(GPR153),LOC100515346(ACKR3),MSTRG.11712(HLA-A)	LOC100513827(WWC1),LOC100513862(MEGF8),LOC100513973(NUP160),LOC100514105(MMP15),LOC100514115(FGFR3),LOC100514302(LETM1),LOC100514309(Olfr149),LOC100514410(ICMT),LOC100514419(TMPRSS4),LOC100514582(TMEM86B),LOC100514701(MADD),LOC100514713(AP1G1),LOC100514770(ATP2C2),LOC100514839(LRP1),LOC100514852(Stxbp6),LOC100514970(FRAS1),LOC100515099(Zdhhc23),LOC100515146(CHST9),MSTRG.10420(EMC1),MSTRG.15809(Nu…
GO:0005575	Cellular Component	GO:0099512	supramolecular fiber	1	0	LOC100515274(CKAP2)	--
