# Supplementary material for: Research on the Mechanism of HRP Relieving IPEC-J2 Cells Immunological Stress Based on Transcriptome Sequencing Analysis
Source: Front Nutr. 2022 Jul 15;9:944390. doi: 10.3389/fnut.2022.944390 (PMC9336541; doi:10.3389/fnut.2022.944390)
Supplement: Supplementary file 6 [file Table_6.XLSX]

## Sheet: C-vs-H6-L.Level2
		Table S6：The DGEs in C vs. H6-L were categorized into three GO groups
GO ID (level1)	GO Term (level1)	GO ID (level2)	GO Term (level2)	number_of_C-vs-H6-L (up)	number_of_C-vs-H6-L (down)	Genes_of_C-vs-H6-L_up	Genes_of_C-vs-H6-L_down
GO:0008150	Biological Process	GO:0071840	cellular component organization or biogenesis	10	24	LOC100513746(Noct),LOC100513840(TRAF2),LOC100513931(XKR8),LOC100514576(ADAMTSL4),LOC100514637(RPS27A),LOC100514796(RPL35A),LOC100515005(MRRF),LOC100515079(IQGAP3),LOC100515287(TSPAN33),MSTRG.1848(GSN)	LOC100513860(KANSL2),LOC100514115(FGFR3),LOC100514126(USP6NL),LOC100514181(CCDC40),LOC100514284(KIDINS220),LOC100514440(ATRX),LOC100514460(CAND1),LOC100514525(ATXN1L),LOC100514572(Phf2),LOC100514580(ARHGAP35),LOC100514713(AP1G1),LOC100514785(Lamc1),LOC100514911(C2CD3),LOC100514927(PCM1),LOC100515024(TMEM67),LOC100515028(Ddx11),LOC100515099(Zdhhc23),LOC100515136(Asx),LOC100515237(RBM5),LOC10051533…
GO:0008150	Biological Process	GO:0048511	rhythmic process	2	2	LOC100513746(Noct),LOC100514637(RPS27A)	LOC100514684(DYRK1A),MSTRG.15229(HNRNPU)
GO:0008150	Biological Process	GO:0044848	biological phase	1	3	LOC100514637(RPS27A)	LOC100513973(NUP160),MSTRG.13306(PDS5A),MSTRG.15809(Nup58)
GO:0008150	Biological Process	GO:0051704	multi-organism process	4	6	LOC100513746(Noct),LOC100514210(Taldo1),LOC100514637(RPS27A),LOC100514796(RPL35A)	LOC100513973(NUP160),LOC100514126(USP6NL),LOC100514440(ATRX),LOC100514713(AP1G1),MSTRG.15809(Nup58),MSTRG.22796(ITCH)
GO:0008150	Biological Process	GO:0051179	localization	14	15	LOC100513931(XKR8),LOC100514435(RAB19),LOC100514523(KDELR3),LOC100514568(Tmem38a),LOC100514637(RPS27A),LOC100514796(RPL35A),LOC100514926(SLC36A1),LOC100515283(GM2A),LOC100515287(TSPAN33),LOC100515296(SLC22A18),LOC100515346(ACKR3),MSTRG.17471(STX8),MSTRG.1848(GSN),MSTRG.7893(NR4A1)	LOC100513827(WWC1),LOC100513973(NUP160),LOC100514126(USP6NL),LOC100514181(CCDC40),LOC100514381(PLEKHA8),LOC100514410(ICMT),LOC100514713(AP1G1),LOC100514770(ATP2C2),LOC100514785(Lamc1),LOC100514839(LRP1),LOC100514911(C2CD3),LOC100514927(PCM1),LOC100514970(FRAS1),MSTRG.15808(MTMR6),MSTRG.15809(Nup58)
GO:0008150	Biological Process	GO:0009987	cellular process	31	41	LOC100513746(Noct),LOC100513770(SLC16A10),LOC100513840(TRAF2),LOC100513931(XKR8),LOC100513975(MARCH2),LOC100514109(SMPDL3B),LOC100514210(Taldo1),LOC100514387(TOR4A),LOC100514435(RAB19),LOC100514486(Stac2),LOC100514523(KDELR3),LOC100514568(Tmem38a),LOC100514576(ADAMTSL4),LOC100514637(RPS27A),LOC100514648(WFDC1),LOC100514753(UBE2L6),LOC100514796(RPL35A),LOC100514901(BCL2L14),LOC100514926(SLC36A1),L…	LOC100513827(WWC1),LOC100513860(KANSL2),LOC100513973(NUP160),LOC100514115(FGFR3),LOC100514126(USP6NL),LOC100514153(HNRNPM),LOC100514181(CCDC40),LOC100514228(DCAF6),LOC100514284(KIDINS220),LOC100514321(Slmap),LOC100514409(PPP6R1),LOC100514410(ICMT),LOC100514440(ATRX),LOC100514460(CAND1),LOC100514525(ATXN1L),LOC100514572(Phf2),LOC100514580(ARHGAP35),LOC100514684(DYRK1A),LOC100514701(MADD),LOC100514…
GO:0008150	Biological Process	GO:0008152	metabolic process	22	35	LOC100513746(Noct),LOC100513840(TRAF2),LOC100513844(FUT3),LOC100513975(MARCH2),LOC100514109(SMPDL3B),LOC100514210(Taldo1),LOC100514576(ADAMTSL4),LOC100514637(RPS27A),LOC100514648(WFDC1),LOC100514753(UBE2L6),LOC100514796(RPL35A),LOC100514999(PIR),LOC100515005(MRRF),LOC100515079(IQGAP3),LOC100515283(GM2A),LOC100515287(TSPAN33),LOC100515289(BLVRA),LOC100515319(GPR153),LOC100515346(ACKR3),MSTRG.14380…	LOC100513827(WWC1),LOC100513860(KANSL2),LOC100513973(NUP160),LOC100514115(FGFR3),LOC100514153(HNRNPM),LOC100514228(DCAF6),LOC100514321(Slmap),LOC100514368(ARHGAP23),LOC100514409(PPP6R1),LOC100514410(ICMT),LOC100514440(ATRX),LOC100514460(CAND1),LOC100514572(Phf2),LOC100514580(ARHGAP35),LOC100514684(DYRK1A),LOC100514701(MADD),LOC100514839(LRP1),LOC100514906(NRDC),LOC100514911(C2CD3),LOC100515024(TM…
GO:0008150	Biological Process	GO:0044699	single-organism process	28	36	LOC100513746(Noct),LOC100513770(SLC16A10),LOC100513840(TRAF2),LOC100513844(FUT3),LOC100513931(XKR8),LOC100514109(SMPDL3B),LOC100514210(Taldo1),LOC100514435(RAB19),LOC100514486(Stac2),LOC100514523(KDELR3),LOC100514568(Tmem38a),LOC100514576(ADAMTSL4),LOC100514637(RPS27A),LOC100514796(RPL35A),LOC100514901(BCL2L14),LOC100514926(SLC36A1),LOC100514999(PIR),LOC100515005(MRRF),LOC100515079(IQGAP3),LOC100…	LOC100513827(WWC1),LOC100513860(KANSL2),LOC100513973(NUP160),LOC100514115(FGFR3),LOC100514181(CCDC40),LOC100514284(KIDINS220),LOC100514381(PLEKHA8),LOC100514410(ICMT),LOC100514440(ATRX),LOC100514460(CAND1),LOC100514525(ATXN1L),LOC100514572(Phf2),LOC100514580(ARHGAP35),LOC100514684(DYRK1A),LOC100514701(MADD),LOC100514713(AP1G1),LOC100514770(ATP2C2),LOC100514785(Lamc1),LOC100514839(LRP1),LOC1005149…
GO:0008150	Biological Process	GO:0002376	immune system process	5	5	LOC100513840(TRAF2),LOC100514637(RPS27A),LOC100514999(PIR),MSTRG.11712(HLA-A),MSTRG.1848(GSN)	LOC100514115(FGFR3),LOC100514525(ATXN1L),LOC100514713(AP1G1),LOC100515136(Asx),MSTRG.22796(ITCH)
GO:0008150	Biological Process	GO:0048519	negative regulation of biological process	4	11	LOC100514637(RPS27A),LOC100514648(WFDC1),MSTRG.1848(GSN),MSTRG.7893(NR4A1)	LOC100513827(WWC1),LOC100514115(FGFR3),LOC100514440(ATRX),LOC100514460(CAND1),LOC100514572(Phf2),LOC100514701(MADD),LOC100514839(LRP1),LOC100514927(PCM1),LOC100515024(TMEM67),MSTRG.22796(ITCH),MSTRG.7929(Rarg)
GO:0008150	Biological Process	GO:0001906	cell killing	0	1	--	LOC100514713(AP1G1)
GO:0008150	Biological Process	GO:0048518	positive regulation of biological process	7	8	LOC100513746(Noct),LOC100513840(TRAF2),LOC100514637(RPS27A),LOC100515079(IQGAP3),LOC100515283(GM2A),LOC100515346(ACKR3),MSTRG.1848(GSN)	LOC100513827(WWC1),LOC100514115(FGFR3),LOC100514572(Phf2),LOC100514684(DYRK1A),LOC100514713(AP1G1),LOC100514927(PCM1),LOC100515136(Asx),MSTRG.22796(ITCH)
GO:0008150	Biological Process	GO:0032502	developmental process	6	20	LOC100513746(Noct),LOC100514999(PIR),LOC100515079(IQGAP3),LOC100515346(ACKR3),MSTRG.1848(GSN),MSTRG.7893(NR4A1)	LOC100514115(FGFR3),LOC100514181(CCDC40),LOC100514284(KIDINS220),LOC100514410(ICMT),LOC100514440(ATRX),LOC100514460(CAND1),LOC100514525(ATXN1L),LOC100514580(ARHGAP35),LOC100514684(DYRK1A),LOC100514713(AP1G1),LOC100514785(Lamc1),LOC100514839(LRP1),LOC100514911(C2CD3),LOC100514927(PCM1),LOC100514970(FRAS1),LOC100515024(TMEM67),LOC100515136(Asx),MSTRG.17081(VMP1),MSTRG.22796(ITCH),MSTRG.7929(Rarg)
GO:0008150	Biological Process	GO:0065007	biological regulation	18	31	LOC100513746(Noct),LOC100513840(TRAF2),LOC100513931(XKR8),LOC100514435(RAB19),LOC100514486(Stac2),LOC100514523(KDELR3),LOC100514576(ADAMTSL4),LOC100514637(RPS27A),LOC100514648(WFDC1),LOC100514901(BCL2L14),LOC100514999(PIR),LOC100515079(IQGAP3),LOC100515283(GM2A),LOC100515319(GPR153),LOC100515346(ACKR3),MSTRG.10974(--),MSTRG.1848(GSN),MSTRG.7893(NR4A1)	LOC100513827(WWC1),LOC100513973(NUP160),LOC100514115(FGFR3),LOC100514126(USP6NL),LOC100514181(CCDC40),LOC100514228(DCAF6),LOC100514368(ARHGAP23),LOC100514409(PPP6R1),LOC100514410(ICMT),LOC100514440(ATRX),LOC100514460(CAND1),LOC100514525(ATXN1L),LOC100514572(Phf2),LOC100514580(ARHGAP35),LOC100514684(DYRK1A),LOC100514701(MADD),LOC100514713(AP1G1),LOC100514839(LRP1),LOC100514911(C2CD3),LOC100514927(…
GO:0008150	Biological Process	GO:0050789	regulation of biological process	16	31	LOC100513746(Noct),LOC100513840(TRAF2),LOC100514435(RAB19),LOC100514486(Stac2),LOC100514576(ADAMTSL4),LOC100514637(RPS27A),LOC100514648(WFDC1),LOC100514901(BCL2L14),LOC100514999(PIR),LOC100515079(IQGAP3),LOC100515283(GM2A),LOC100515319(GPR153),LOC100515346(ACKR3),MSTRG.10974(--),MSTRG.1848(GSN),MSTRG.7893(NR4A1)	LOC100513827(WWC1),LOC100513973(NUP160),LOC100514115(FGFR3),LOC100514126(USP6NL),LOC100514181(CCDC40),LOC100514228(DCAF6),LOC100514368(ARHGAP23),LOC100514409(PPP6R1),LOC100514410(ICMT),LOC100514440(ATRX),LOC100514460(CAND1),LOC100514525(ATXN1L),LOC100514572(Phf2),LOC100514580(ARHGAP35),LOC100514684(DYRK1A),LOC100514701(MADD),LOC100514713(AP1G1),LOC100514839(LRP1),LOC100514911(C2CD3),LOC100514927(…
GO:0008150	Biological Process	GO:0040007	growth	0	4	--	LOC100513827(WWC1),LOC100514115(FGFR3),LOC100514410(ICMT),MSTRG.7929(Rarg)
GO:0008150	Biological Process	GO:0040011	locomotion	2	3	MSTRG.1848(GSN),MSTRG.7893(NR4A1)	LOC100513827(WWC1),LOC100514785(Lamc1),LOC100514839(LRP1)
GO:0008150	Biological Process	GO:0023052	signaling	10	13	LOC100513840(TRAF2),LOC100514435(RAB19),LOC100514486(Stac2),LOC100514637(RPS27A),LOC100514901(BCL2L14),LOC100515079(IQGAP3),LOC100515319(GPR153),LOC100515346(ACKR3),MSTRG.1848(GSN),MSTRG.7893(NR4A1)	LOC100513827(WWC1),LOC100513973(NUP160),LOC100514115(FGFR3),LOC100514410(ICMT),LOC100514440(ATRX),LOC100514684(DYRK1A),LOC100514701(MADD),LOC100514839(LRP1),LOC100514911(C2CD3),LOC100515136(Asx),MSTRG.15809(Nup58),MSTRG.22796(ITCH),MSTRG.7929(Rarg)
GO:0008150	Biological Process	GO:0032501	multicellular organismal process	9	16	LOC100513746(Noct),LOC100513840(TRAF2),LOC100514637(RPS27A),LOC100514999(PIR),LOC100515079(IQGAP3),LOC100515283(GM2A),MSTRG.10974(--),MSTRG.1848(GSN),MSTRG.7893(NR4A1)	LOC100514115(FGFR3),LOC100514181(CCDC40),LOC100514284(KIDINS220),LOC100514440(ATRX),LOC100514525(ATXN1L),LOC100514580(ARHGAP35),LOC100514684(DYRK1A),LOC100514839(LRP1),LOC100514911(C2CD3),LOC100514927(PCM1),LOC100514970(FRAS1),LOC100515136(Asx),MSTRG.15229(HNRNPU),MSTRG.17081(VMP1),MSTRG.22796(ITCH),MSTRG.7929(Rarg)
GO:0008150	Biological Process	GO:0022610	biological adhesion	1	3	MSTRG.1848(GSN)	LOC100514785(Lamc1),MSTRG.17081(VMP1),MSTRG.22796(ITCH)
GO:0008150	Biological Process	GO:0050896	response to stimulus	12	15	LOC100513746(Noct),LOC100513840(TRAF2),LOC100514435(RAB19),LOC100514486(Stac2),LOC100514637(RPS27A),LOC100514901(BCL2L14),LOC100515079(IQGAP3),LOC100515296(SLC22A18),LOC100515319(GPR153),LOC100515346(ACKR3),MSTRG.1848(GSN),MSTRG.7893(NR4A1)	LOC100513827(WWC1),LOC100513973(NUP160),LOC100514115(FGFR3),LOC100514410(ICMT),LOC100514440(ATRX),LOC100514684(DYRK1A),LOC100514701(MADD),LOC100514713(AP1G1),LOC100514839(LRP1),LOC100514911(C2CD3),LOC100515136(Asx),LOC100515330(SMARCAD1),MSTRG.15809(Nup58),MSTRG.22796(ITCH),MSTRG.7929(Rarg)
GO:0008150	Biological Process	GO:0000003	reproduction	0	2	--	LOC100514440(ATRX),MSTRG.7929(Rarg)
GO:0008150	Biological Process	GO:0022414	reproductive process	0	2	--	LOC100514440(ATRX),MSTRG.7929(Rarg)
GO:0008150	Biological Process	GO:0007610	behavior	1	0	LOC100515283(GM2A)	--
GO:0003674	Molecular Function	GO:0005215	transporter activity	3	6	LOC100514568(Tmem38a),LOC100514926(SLC36A1),LOC100515296(SLC22A18)	LOC100513973(NUP160),LOC100514381(PLEKHA8),LOC100514713(AP1G1),LOC100514770(ATP2C2),MSTRG.15808(MTMR6),MSTRG.15809(Nup58)
GO:0003674	Molecular Function	GO:0005488	binding	25	38	LOC100513746(Noct),LOC100513840(TRAF2),LOC100513975(MARCH2),LOC100514210(Taldo1),LOC100514387(TOR4A),LOC100514413(GTPBP2),LOC100514435(RAB19),LOC100514486(Stac2),LOC100514523(KDELR3),LOC100514637(RPS27A),LOC100514753(UBE2L6),LOC100514796(RPL35A),LOC100514901(BCL2L14),LOC100514999(PIR),LOC100515041(Pdlim5),LOC100515079(IQGAP3),LOC100515287(TSPAN33),LOC100515289(BLVRA),LOC100515296(SLC22A18),LOC100…	LOC100513827(WWC1),LOC100513973(NUP160),LOC100514070(MYO19),LOC100514115(FGFR3),LOC100514126(USP6NL),LOC100514153(HNRNPM),LOC100514159(SRCAP),LOC100514321(Slmap),LOC100514368(ARHGAP23),LOC100514381(PLEKHA8),LOC100514399(FAM120A),LOC100514409(PPP6R1),LOC100514410(ICMT),LOC100514440(ATRX),LOC100514460(CAND1),LOC100514525(ATXN1L),LOC100514572(Phf2),LOC100514580(ARHGAP35),LOC100514684(DYRK1A),LOC1005…
GO:0003674	Molecular Function	GO:0098772	molecular function regulator	2	3	LOC100514648(WFDC1),LOC100515283(GM2A)	LOC100514368(ARHGAP23),LOC100514580(ARHGAP35),LOC100514701(MADD)
GO:0003674	Molecular Function	GO:0000988	transcription factor activity, protein binding	0	3	--	LOC100513827(WWC1),LOC100514228(DCAF6),LOC100515341(PHF12)
GO:0003674	Molecular Function	GO:0005198	structural molecule activity	2	0	LOC100514637(RPS27A),LOC100514796(RPL35A)	--
GO:0003674	Molecular Function	GO:0003824	catalytic activity	11	15	LOC100513746(Noct),LOC100513840(TRAF2),LOC100513844(FUT3),LOC100514109(SMPDL3B),LOC100514210(Taldo1),LOC100514413(GTPBP2),LOC100514576(ADAMTSL4),LOC100514753(UBE2L6),LOC100514999(PIR),LOC100515289(BLVRA),MSTRG.14380(TREH)	LOC100513860(KANSL2),LOC100514070(MYO19),LOC100514115(FGFR3),LOC100514410(ICMT),LOC100514440(ATRX),LOC100514572(Phf2),LOC100514684(DYRK1A),LOC100514770(ATP2C2),LOC100514906(NRDC),LOC100515028(Ddx11),LOC100515099(Zdhhc23),LOC100515146(CHST9),LOC100515330(SMARCAD1),MSTRG.15808(MTMR6),MSTRG.22796(ITCH)
GO:0003674	Molecular Function	GO:0001071	nucleic acid binding transcription factor activity	1	1	MSTRG.7893(NR4A1)	MSTRG.7929(Rarg)
GO:0003674	Molecular Function	GO:0004871	signal transducer activity	3	2	LOC100515319(GPR153),LOC100515346(ACKR3),MSTRG.7893(NR4A1)	LOC100514115(FGFR3),MSTRG.7929(Rarg)
GO:0003674	Molecular Function	GO:0060089	molecular transducer activity	3	2	LOC100515319(GPR153),LOC100515346(ACKR3),MSTRG.7893(NR4A1)	LOC100514115(FGFR3),MSTRG.7929(Rarg)
GO:0005575	Cellular Component	GO:0032991	macromolecular complex	8	23	LOC100513746(Noct),LOC100513840(TRAF2),LOC100514637(RPS27A),LOC100514796(RPL35A),MSTRG.11451(SERPINB6),MSTRG.11712(HLA-A),MSTRG.1848(GSN),MSTRG.7893(NR4A1)	LOC100513827(WWC1),LOC100513860(KANSL2),LOC100513973(NUP160),LOC100514153(HNRNPM),LOC100514159(SRCAP),LOC100514228(DCAF6),LOC100514321(Slmap),LOC100514440(ATRX),LOC100514460(CAND1),LOC100514684(DYRK1A),LOC100514713(AP1G1),LOC100514785(Lamc1),LOC100514839(LRP1),LOC100514927(PCM1),LOC100515136(Asx),LOC100515237(RBM5),LOC100515330(SMARCAD1),LOC100515341(PHF12),MSTRG.13306(PDS5A),MSTRG.15229(HNRNPU),…
GO:0005575	Cellular Component	GO:0043226	organelle	24	37	LOC100513746(Noct),LOC100513840(TRAF2),LOC100513844(FUT3),LOC100513975(MARCH2),LOC100514109(SMPDL3B),LOC100514210(Taldo1),LOC100514413(GTPBP2),LOC100514435(RAB19),LOC100514568(Tmem38a),LOC100514637(RPS27A),LOC100514796(RPL35A),LOC100514901(BCL2L14),LOC100514926(SLC36A1),LOC100514999(PIR),LOC100515005(MRRF),LOC100515041(Pdlim5),LOC100515283(GM2A),LOC100515289(BLVRA),LOC100515319(GPR153),LOC1005153…	LOC100513827(WWC1),LOC100513860(KANSL2),LOC100513973(NUP160),LOC100514070(MYO19),LOC100514115(FGFR3),LOC100514126(USP6NL),LOC100514153(HNRNPM),LOC100514159(SRCAP),LOC100514228(DCAF6),LOC100514368(ARHGAP23),LOC100514381(PLEKHA8),LOC100514410(ICMT),LOC100514440(ATRX),LOC100514460(CAND1),LOC100514572(Phf2),LOC100514580(ARHGAP35),LOC100514684(DYRK1A),LOC100514713(AP1G1),LOC100514785(Lamc1),LOC1005148…
GO:0005575	Cellular Component	GO:0005576	extracellular region	4	2	LOC100514109(SMPDL3B),LOC100514576(ADAMTSL4),MSTRG.11451(SERPINB6),MSTRG.1848(GSN)	LOC100514785(Lamc1),LOC100514970(FRAS1)
GO:0005575	Cellular Component	GO:0044421	extracellular region part	4	2	LOC100514109(SMPDL3B),LOC100514576(ADAMTSL4),MSTRG.11451(SERPINB6),MSTRG.1848(GSN)	LOC100514785(Lamc1),LOC100514970(FRAS1)
GO:0005575	Cellular Component	GO:0030054	cell junction	2	3	LOC100515079(IQGAP3),MSTRG.1848(GSN)	LOC100514115(FGFR3),LOC100514228(DCAF6),LOC100514839(LRP1)
GO:0005575	Cellular Component	GO:0044422	organelle part	8	21	LOC100513840(TRAF2),LOC100513844(FUT3),LOC100514568(Tmem38a),LOC100514637(RPS27A),LOC100514796(RPL35A),LOC100514926(SLC36A1),LOC100515041(Pdlim5),MSTRG.1848(GSN)	LOC100514153(HNRNPM),LOC100514228(DCAF6),LOC100514381(PLEKHA8),LOC100514440(ATRX),LOC100514460(CAND1),LOC100514684(DYRK1A),LOC100514713(AP1G1),LOC100514839(LRP1),LOC100514911(C2CD3),LOC100514927(PCM1),LOC100515024(TMEM67),LOC100515028(Ddx11),LOC100515136(Asx),LOC100515237(RBM5),LOC100515330(SMARCAD1),LOC100515341(PHF12),MSTRG.13306(PDS5A),MSTRG.15229(HNRNPU),MSTRG.15809(Nup58),MSTRG.4286(EIF3B),M…
GO:0005575	Cellular Component	GO:0005623	cell	25	38	LOC100513746(Noct),LOC100513840(TRAF2),LOC100513844(FUT3),LOC100513975(MARCH2),LOC100514210(Taldo1),LOC100514435(RAB19),LOC100514568(Tmem38a),LOC100514637(RPS27A),LOC100514796(RPL35A),LOC100514901(BCL2L14),LOC100514926(SLC36A1),LOC100514999(PIR),LOC100515005(MRRF),LOC100515041(Pdlim5),LOC100515079(IQGAP3),LOC100515283(GM2A),LOC100515287(TSPAN33),LOC100515289(BLVRA),LOC100515296(SLC22A18),LOC10051…	LOC100513827(WWC1),LOC100513860(KANSL2),LOC100513973(NUP160),LOC100514070(MYO19),LOC100514115(FGFR3),LOC100514153(HNRNPM),LOC100514159(SRCAP),LOC100514181(CCDC40),LOC100514228(DCAF6),LOC100514368(ARHGAP23),LOC100514381(PLEKHA8),LOC100514399(FAM120A),LOC100514410(ICMT),LOC100514440(ATRX),LOC100514460(CAND1),LOC100514572(Phf2),LOC100514580(ARHGAP35),LOC100514684(DYRK1A),LOC100514713(AP1G1),LOC10051…
GO:0005575	Cellular Component	GO:0044464	cell part	25	38	LOC100513746(Noct),LOC100513840(TRAF2),LOC100513844(FUT3),LOC100513975(MARCH2),LOC100514210(Taldo1),LOC100514435(RAB19),LOC100514568(Tmem38a),LOC100514637(RPS27A),LOC100514796(RPL35A),LOC100514901(BCL2L14),LOC100514926(SLC36A1),LOC100514999(PIR),LOC100515005(MRRF),LOC100515041(Pdlim5),LOC100515079(IQGAP3),LOC100515283(GM2A),LOC100515287(TSPAN33),LOC100515289(BLVRA),LOC100515296(SLC22A18),LOC10051…	LOC100513827(WWC1),LOC100513860(KANSL2),LOC100513973(NUP160),LOC100514070(MYO19),LOC100514115(FGFR3),LOC100514153(HNRNPM),LOC100514159(SRCAP),LOC100514181(CCDC40),LOC100514228(DCAF6),LOC100514368(ARHGAP23),LOC100514381(PLEKHA8),LOC100514399(FAM120A),LOC100514410(ICMT),LOC100514440(ATRX),LOC100514460(CAND1),LOC100514572(Phf2),LOC100514580(ARHGAP35),LOC100514684(DYRK1A),LOC100514713(AP1G1),LOC10051…
GO:0005575	Cellular Component	GO:0031012	extracellular matrix	1	2	LOC100514576(ADAMTSL4)	LOC100514785(Lamc1),LOC100514970(FRAS1)
GO:0005575	Cellular Component	GO:0044420	extracellular matrix component	0	2	--	LOC100514785(Lamc1),LOC100514970(FRAS1)
GO:0005575	Cellular Component	GO:0031974	membrane-enclosed lumen	1	9	LOC100514637(RPS27A)	LOC100514153(HNRNPM),LOC100514228(DCAF6),LOC100514460(CAND1),LOC100514684(DYRK1A),LOC100515237(RBM5),LOC100515341(PHF12),MSTRG.13306(PDS5A),MSTRG.15229(HNRNPU),MSTRG.4286(EIF3B)
GO:0005575	Cellular Component	GO:0019012	virion	0	1	--	MSTRG.15229(HNRNPU)
GO:0005575	Cellular Component	GO:0044423	virion part	0	1	--	MSTRG.15229(HNRNPU)
GO:0005575	Cellular Component	GO:0016020	membrane	18	19	LOC100513840(TRAF2),LOC100513844(FUT3),LOC100513931(XKR8),LOC100514387(TOR4A),LOC100514435(RAB19),LOC100514523(KDELR3),LOC100514568(Tmem38a),LOC100514637(RPS27A),LOC100514926(SLC36A1),LOC100515079(IQGAP3),LOC100515287(TSPAN33),LOC100515296(SLC22A18),LOC100515319(GPR153),LOC100515346(ACKR3),MSTRG.10974(--),MSTRG.11712(HLA-A),MSTRG.17471(STX8),MSTRG.1848(GSN)	LOC100513827(WWC1),LOC100513973(NUP160),LOC100514115(FGFR3),LOC100514321(Slmap),LOC100514399(FAM120A),LOC100514410(ICMT),LOC100514701(MADD),LOC100514713(AP1G1),LOC100514768(HCFC2),LOC100514770(ATP2C2),LOC100514839(LRP1),LOC100514927(PCM1),LOC100514970(FRAS1),LOC100515024(TMEM67),LOC100515099(Zdhhc23),LOC100515146(CHST9),MSTRG.13306(PDS5A),MSTRG.15809(Nup58),MSTRG.22796(ITCH)
GO:0005575	Cellular Component	GO:0044425	membrane part	13	13	LOC100513840(TRAF2),LOC100513844(FUT3),LOC100513931(XKR8),LOC100514387(TOR4A),LOC100514523(KDELR3),LOC100514568(Tmem38a),LOC100514926(SLC36A1),LOC100515079(IQGAP3),LOC100515287(TSPAN33),LOC100515296(SLC22A18),LOC100515319(GPR153),LOC100515346(ACKR3),MSTRG.11712(HLA-A)	LOC100513827(WWC1),LOC100513973(NUP160),LOC100514115(FGFR3),LOC100514321(Slmap),LOC100514410(ICMT),LOC100514701(MADD),LOC100514713(AP1G1),LOC100514770(ATP2C2),LOC100514839(LRP1),LOC100514970(FRAS1),LOC100515099(Zdhhc23),LOC100515146(CHST9),MSTRG.15809(Nup58)
