# Supplementary material for: Research on the Mechanism of HRP Relieving IPEC-J2 Cells Immunological Stress Based on Transcriptome Sequencing Analysis
Source: Front Nutr. 2022 Jul 15;9:944390. doi: 10.3389/fnut.2022.944390 (PMC9336541; doi:10.3389/fnut.2022.944390)
Supplement: Supplementary file 7 [file Table_7.XLSX]

## Sheet: L-vs-H6-L.Level2
		Table S7：The DGEs in L vs. H6-L were categorized into three GO groups
GO ID (level1)	GO Term (level1)	GO ID (level2)	GO Term (level2)	number_of_L-vs-H6-L (up)	number_of_L-vs-H6-L (down)	Genes_of_L-vs-H6-L_up	Genes_of_L-vs-H6-L_down
GO:0008150	Biological Process	GO:0040007	growth	4	1	LOC100513827(WWC1),LOC100513862(MEGF8),LOC100514115(FGFR3),LOC100514410(ICMT)	LOC100515060(RAPH1)
GO:0008150	Biological Process	GO:0040011	locomotion	5	0	LOC100513827(WWC1),LOC100513862(MEGF8),LOC100514801(TNS1),LOC100514839(LRP1),MSTRG.7893(NR4A1)	--
GO:0008150	Biological Process	GO:0048518	positive regulation of biological process	6	4	LOC100513827(WWC1),LOC100513862(MEGF8),LOC100514115(FGFR3),LOC100514347(DDX17),LOC100514649(KATNB1),LOC100514713(AP1G1)	LOC100513746(Noct),LOC100515079(IQGAP3),LOC100515283(GM2A),LOC100515346(ACKR3)
GO:0008150	Biological Process	GO:0051179	localization	11	5	LOC100513827(WWC1),LOC100513862(MEGF8),LOC100514381(PLEKHA8),LOC100514410(ICMT),LOC100514419(TMPRSS4),LOC100514482(AGR2),LOC100514649(KATNB1),LOC100514713(AP1G1),LOC100514801(TNS1),LOC100514839(LRP1),MSTRG.7893(NR4A1)	LOC100513931(XKR8),LOC100514568(Tmem38a),LOC100515283(GM2A),LOC100515296(SLC22A18),LOC100515346(ACKR3)
GO:0008150	Biological Process	GO:0032502	developmental process	12	4	LOC100513778(CDC42EP2),LOC100513862(MEGF8),LOC100513967(SHROOM4),LOC100514105(MMP15),LOC100514115(FGFR3),LOC100514347(DDX17),LOC100514410(ICMT),LOC100514482(AGR2),LOC100514713(AP1G1),LOC100514839(LRP1),LOC100515194(ABLIM3),MSTRG.7893(NR4A1)	LOC100513746(Noct),LOC100515060(RAPH1),LOC100515079(IQGAP3),LOC100515346(ACKR3)
GO:0008150	Biological Process	GO:0048511	rhythmic process	1	1	MSTRG.15229(HNRNPU)	LOC100513746(Noct)
GO:0008150	Biological Process	GO:0001906	cell killing	1	0	LOC100514713(AP1G1)	--
GO:0008150	Biological Process	GO:0044699	single-organism process	21	13	LOC100513778(CDC42EP2),LOC100513815(CDK12),LOC100513827(WWC1),LOC100513862(MEGF8),LOC100513967(SHROOM4),LOC100514105(MMP15),LOC100514115(FGFR3),LOC100514302(LETM1),LOC100514347(DDX17),LOC100514381(PLEKHA8),LOC100514410(ICMT),LOC100514482(AGR2),LOC100514510(TM7SF2),LOC100514649(KATNB1),LOC100514713(AP1G1),LOC100514801(TNS1),LOC100514839(LRP1),LOC100515028(Ddx11),LOC100515194(ABLIM3),MSTRG.15229(HN…	LOC100513746(Noct),LOC100513931(XKR8),LOC100514109(SMPDL3B),LOC100514210(Taldo1),LOC100514295(RPA2),LOC100514568(Tmem38a),LOC100514576(ADAMTSL4),LOC100515060(RAPH1),LOC100515079(IQGAP3),LOC100515283(GM2A),LOC100515289(BLVRA),LOC100515296(SLC22A18),LOC100515346(ACKR3)
GO:0008150	Biological Process	GO:0008152	metabolic process	18	12	LOC100513778(CDC42EP2),LOC100513815(CDK12),LOC100513827(WWC1),LOC100513862(MEGF8),LOC100514105(MMP15),LOC100514115(FGFR3),LOC100514228(DCAF6),LOC100514347(DDX17),LOC100514368(ARHGAP23),LOC100514409(PPP6R1),LOC100514410(ICMT),LOC100514419(TMPRSS4),LOC100514510(TM7SF2),LOC100514839(LRP1),LOC100515028(Ddx11),LOC100515194(ABLIM3),MSTRG.15229(HNRNPU),MSTRG.7893(NR4A1)	LOC100513746(Noct),LOC100513992(GALNT16),LOC100514109(SMPDL3B),LOC100514210(Taldo1),LOC100514295(RPA2),LOC100514576(ADAMTSL4),LOC100515079(IQGAP3),LOC100515283(GM2A),LOC100515289(BLVRA),LOC100515346(ACKR3),MSTRG.18004(Alas1),MSTRG.7175(DENND2C)
GO:0008150	Biological Process	GO:0071840	cellular component organization or biogenesis	10	5	LOC100513778(CDC42EP2),LOC100513862(MEGF8),LOC100513967(SHROOM4),LOC100514115(FGFR3),LOC100514302(LETM1),LOC100514649(KATNB1),LOC100514713(AP1G1),LOC100514801(TNS1),LOC100515028(Ddx11),LOC100515194(ABLIM3)	LOC100513746(Noct),LOC100513931(XKR8),LOC100514576(ADAMTSL4),LOC100515060(RAPH1),LOC100515079(IQGAP3)
GO:0008150	Biological Process	GO:0009987	cellular process	21	15	LOC100513778(CDC42EP2),LOC100513815(CDK12),LOC100513827(WWC1),LOC100513862(MEGF8),LOC100513967(SHROOM4),LOC100514105(MMP15),LOC100514115(FGFR3),LOC100514228(DCAF6),LOC100514302(LETM1),LOC100514347(DDX17),LOC100514409(PPP6R1),LOC100514410(ICMT),LOC100514482(AGR2),LOC100514649(KATNB1),LOC100514713(AP1G1),LOC100514801(TNS1),LOC100514839(LRP1),LOC100515028(Ddx11),LOC100515194(ABLIM3),MSTRG.15229(HNRN…	LOC100513746(Noct),LOC100513931(XKR8),LOC100513992(GALNT16),LOC100514109(SMPDL3B),LOC100514210(Taldo1),LOC100514295(RPA2),LOC100514568(Tmem38a),LOC100514576(ADAMTSL4),LOC100515060(RAPH1),LOC100515079(IQGAP3),LOC100515283(GM2A),LOC100515289(BLVRA),LOC100515296(SLC22A18),LOC100515346(ACKR3),MSTRG.18004(Alas1)
GO:0008150	Biological Process	GO:0065007	biological regulation	17	8	LOC100513778(CDC42EP2),LOC100513815(CDK12),LOC100513827(WWC1),LOC100513862(MEGF8),LOC100514115(FGFR3),LOC100514228(DCAF6),LOC100514347(DDX17),LOC100514368(ARHGAP23),LOC100514409(PPP6R1),LOC100514410(ICMT),LOC100514482(AGR2),LOC100514649(KATNB1),LOC100514713(AP1G1),LOC100514839(LRP1),LOC100515194(ABLIM3),MSTRG.15229(HNRNPU),MSTRG.7893(NR4A1)	LOC100513746(Noct),LOC100513931(XKR8),LOC100514295(RPA2),LOC100514576(ADAMTSL4),LOC100515079(IQGAP3),LOC100515283(GM2A),LOC100515346(ACKR3),MSTRG.7175(DENND2C)
GO:0008150	Biological Process	GO:0048519	negative regulation of biological process	5	1	LOC100513827(WWC1),LOC100514115(FGFR3),LOC100514649(KATNB1),LOC100514839(LRP1),MSTRG.7893(NR4A1)	LOC100514295(RPA2)
GO:0008150	Biological Process	GO:0050789	regulation of biological process	16	7	LOC100513778(CDC42EP2),LOC100513815(CDK12),LOC100513827(WWC1),LOC100513862(MEGF8),LOC100514115(FGFR3),LOC100514228(DCAF6),LOC100514347(DDX17),LOC100514368(ARHGAP23),LOC100514409(PPP6R1),LOC100514410(ICMT),LOC100514649(KATNB1),LOC100514713(AP1G1),LOC100514839(LRP1),LOC100515194(ABLIM3),MSTRG.15229(HNRNPU),MSTRG.7893(NR4A1)	LOC100513746(Noct),LOC100514295(RPA2),LOC100514576(ADAMTSL4),LOC100515079(IQGAP3),LOC100515283(GM2A),LOC100515346(ACKR3),MSTRG.7175(DENND2C)
GO:0008150	Biological Process	GO:0051704	multi-organism process	1	2	LOC100514713(AP1G1)	LOC100513746(Noct),LOC100514210(Taldo1)
GO:0008150	Biological Process	GO:0007610	behavior	0	1	--	LOC100515283(GM2A)
GO:0008150	Biological Process	GO:0050896	response to stimulus	9	5	LOC100513815(CDK12),LOC100513827(WWC1),LOC100513862(MEGF8),LOC100514115(FGFR3),LOC100514347(DDX17),LOC100514410(ICMT),LOC100514713(AP1G1),LOC100514839(LRP1),MSTRG.7893(NR4A1)	LOC100513746(Noct),LOC100514295(RPA2),LOC100515079(IQGAP3),LOC100515296(SLC22A18),LOC100515346(ACKR3)
GO:0008150	Biological Process	GO:0023052	signaling	8	2	LOC100513815(CDK12),LOC100513827(WWC1),LOC100513862(MEGF8),LOC100514115(FGFR3),LOC100514347(DDX17),LOC100514410(ICMT),LOC100514839(LRP1),MSTRG.7893(NR4A1)	LOC100515079(IQGAP3),LOC100515346(ACKR3)
GO:0008150	Biological Process	GO:0032501	multicellular organismal process	7	4	LOC100513862(MEGF8),LOC100513967(SHROOM4),LOC100514115(FGFR3),LOC100514347(DDX17),LOC100514839(LRP1),MSTRG.15229(HNRNPU),MSTRG.7893(NR4A1)	LOC100513746(Noct),LOC100515060(RAPH1),LOC100515079(IQGAP3),LOC100515283(GM2A)
GO:0008150	Biological Process	GO:0002376	immune system process	2	0	LOC100514115(FGFR3),LOC100514713(AP1G1)	--
GO:0008150	Biological Process	GO:0022610	biological adhesion	0	1	--	LOC100515060(RAPH1)
GO:0003674	Molecular Function	GO:0000988	transcription factor activity, protein binding	3	0	LOC100513827(WWC1),LOC100514228(DCAF6),LOC100514347(DDX17)	--
GO:0003674	Molecular Function	GO:0005488	binding	24	12	LOC100513778(CDC42EP2),LOC100513815(CDK12),LOC100513827(WWC1),LOC100513862(MEGF8),LOC100513967(SHROOM4),LOC100514105(MMP15),LOC100514115(FGFR3),LOC100514159(SRCAP),LOC100514302(LETM1),LOC100514347(DDX17),LOC100514368(ARHGAP23),LOC100514381(PLEKHA8),LOC100514409(PPP6R1),LOC100514410(ICMT),LOC100514482(AGR2),LOC100514649(KATNB1),LOC100514713(AP1G1),LOC100514801(TNS1),LOC100514839(LRP1),LOC100515028…	LOC100513746(Noct),LOC100513992(GALNT16),LOC100514210(Taldo1),LOC100514295(RPA2),LOC100514413(GTPBP2),LOC100515041(Pdlim5),LOC100515060(RAPH1),LOC100515079(IQGAP3),LOC100515289(BLVRA),LOC100515296(SLC22A18),LOC100515346(ACKR3),MSTRG.18004(Alas1)
GO:0003674	Molecular Function	GO:0005215	transporter activity	2	2	LOC100514381(PLEKHA8),LOC100514713(AP1G1)	LOC100514568(Tmem38a),LOC100515296(SLC22A18)
GO:0003674	Molecular Function	GO:0098772	molecular function regulator	2	1	LOC100513778(CDC42EP2),LOC100514368(ARHGAP23)	LOC100515283(GM2A)
GO:0003674	Molecular Function	GO:0003824	catalytic activity	9	8	LOC100513815(CDK12),LOC100514105(MMP15),LOC100514115(FGFR3),LOC100514347(DDX17),LOC100514410(ICMT),LOC100514419(TMPRSS4),LOC100514510(TM7SF2),LOC100514649(KATNB1),LOC100515028(Ddx11)	LOC100513746(Noct),LOC100513992(GALNT16),LOC100514109(SMPDL3B),LOC100514210(Taldo1),LOC100514413(GTPBP2),LOC100514576(ADAMTSL4),LOC100515289(BLVRA),MSTRG.18004(Alas1)
GO:0003674	Molecular Function	GO:0060089	molecular transducer activity	4	1	LOC100513862(MEGF8),LOC100514115(FGFR3),LOC100514419(TMPRSS4),MSTRG.7893(NR4A1)	LOC100515346(ACKR3)
GO:0003674	Molecular Function	GO:0001071	nucleic acid binding transcription factor activity	1	0	MSTRG.7893(NR4A1)	--
GO:0003674	Molecular Function	GO:0004871	signal transducer activity	2	1	LOC100514115(FGFR3),MSTRG.7893(NR4A1)	LOC100515346(ACKR3)
GO:0005575	Cellular Component	GO:0043226	organelle	23	14	LOC100513778(CDC42EP2),LOC100513815(CDK12),LOC100513827(WWC1),LOC100513839(Wdr34),LOC100513862(MEGF8),LOC100513945(Echdc3),LOC100513967(SHROOM4),LOC100514115(FGFR3),LOC100514159(SRCAP),LOC100514228(DCAF6),LOC100514302(LETM1),LOC100514347(DDX17),LOC100514368(ARHGAP23),LOC100514381(PLEKHA8),LOC100514410(ICMT),LOC100514482(AGR2),LOC100514649(KATNB1),LOC100514713(AP1G1),LOC100514839(LRP1),LOC10051502…	LOC100513746(Noct),LOC100513992(GALNT16),LOC100514109(SMPDL3B),LOC100514210(Taldo1),LOC100514295(RPA2),LOC100514413(GTPBP2),LOC100514568(Tmem38a),LOC100515041(Pdlim5),LOC100515060(RAPH1),LOC100515283(GM2A),LOC100515289(BLVRA),LOC100515346(ACKR3),MSTRG.11451(SERPINB6),MSTRG.18004(Alas1)
GO:0005575	Cellular Component	GO:0030054	cell junction	4	1	LOC100514115(FGFR3),LOC100514228(DCAF6),LOC100514801(TNS1),LOC100514839(LRP1)	LOC100515079(IQGAP3)
GO:0005575	Cellular Component	GO:0005623	cell	23	14	LOC100513778(CDC42EP2),LOC100513815(CDK12),LOC100513827(WWC1),LOC100513839(Wdr34),LOC100513862(MEGF8),LOC100513945(Echdc3),LOC100513967(SHROOM4),LOC100514115(FGFR3),LOC100514159(SRCAP),LOC100514228(DCAF6),LOC100514302(LETM1),LOC100514347(DDX17),LOC100514368(ARHGAP23),LOC100514381(PLEKHA8),LOC100514410(ICMT),LOC100514482(AGR2),LOC100514649(KATNB1),LOC100514713(AP1G1),LOC100514839(LRP1),LOC10051502…	LOC100513746(Noct),LOC100513992(GALNT16),LOC100514210(Taldo1),LOC100514295(RPA2),LOC100514568(Tmem38a),LOC100515041(Pdlim5),LOC100515060(RAPH1),LOC100515079(IQGAP3),LOC100515283(GM2A),LOC100515289(BLVRA),LOC100515296(SLC22A18),LOC100515346(ACKR3),MSTRG.11451(SERPINB6),MSTRG.18004(Alas1)
GO:0005575	Cellular Component	GO:0044464	cell part	23	14	LOC100513778(CDC42EP2),LOC100513815(CDK12),LOC100513827(WWC1),LOC100513839(Wdr34),LOC100513862(MEGF8),LOC100513945(Echdc3),LOC100513967(SHROOM4),LOC100514115(FGFR3),LOC100514159(SRCAP),LOC100514228(DCAF6),LOC100514302(LETM1),LOC100514347(DDX17),LOC100514368(ARHGAP23),LOC100514381(PLEKHA8),LOC100514410(ICMT),LOC100514482(AGR2),LOC100514649(KATNB1),LOC100514713(AP1G1),LOC100514839(LRP1),LOC10051502…	LOC100513746(Noct),LOC100513992(GALNT16),LOC100514210(Taldo1),LOC100514295(RPA2),LOC100514568(Tmem38a),LOC100515041(Pdlim5),LOC100515060(RAPH1),LOC100515079(IQGAP3),LOC100515283(GM2A),LOC100515289(BLVRA),LOC100515296(SLC22A18),LOC100515346(ACKR3),MSTRG.11451(SERPINB6),MSTRG.18004(Alas1)
GO:0005575	Cellular Component	GO:0044422	organelle part	13	4	LOC100513815(CDK12),LOC100513839(Wdr34),LOC100513967(SHROOM4),LOC100514228(DCAF6),LOC100514302(LETM1),LOC100514347(DDX17),LOC100514381(PLEKHA8),LOC100514649(KATNB1),LOC100514713(AP1G1),LOC100514839(LRP1),LOC100515028(Ddx11),LOC100515194(ABLIM3),MSTRG.15229(HNRNPU)	LOC100514295(RPA2),LOC100514568(Tmem38a),LOC100515041(Pdlim5),MSTRG.18004(Alas1)
GO:0005575	Cellular Component	GO:0019012	virion	1	0	MSTRG.15229(HNRNPU)	--
GO:0005575	Cellular Component	GO:0044423	virion part	1	0	MSTRG.15229(HNRNPU)	--
GO:0005575	Cellular Component	GO:0032991	macromolecular complex	11	3	LOC100513815(CDK12),LOC100513827(WWC1),LOC100513967(SHROOM4),LOC100514159(SRCAP),LOC100514228(DCAF6),LOC100514510(TM7SF2),LOC100514649(KATNB1),LOC100514713(AP1G1),LOC100514839(LRP1),MSTRG.15229(HNRNPU),MSTRG.7893(NR4A1)	LOC100513746(Noct),LOC100514295(RPA2),MSTRG.11451(SERPINB6)
GO:0005575	Cellular Component	GO:0005576	extracellular region	0	3	--	LOC100514109(SMPDL3B),LOC100514576(ADAMTSL4),MSTRG.11451(SERPINB6)
GO:0005575	Cellular Component	GO:0044421	extracellular region part	0	3	--	LOC100514109(SMPDL3B),LOC100514576(ADAMTSL4),MSTRG.11451(SERPINB6)
GO:0005575	Cellular Component	GO:0031974	membrane-enclosed lumen	4	1	LOC100513815(CDK12),LOC100514228(DCAF6),LOC100514347(DDX17),MSTRG.15229(HNRNPU)	LOC100514295(RPA2)
GO:0005575	Cellular Component	GO:0044425	membrane part	9	6	LOC100513827(WWC1),LOC100513862(MEGF8),LOC100514105(MMP15),LOC100514115(FGFR3),LOC100514302(LETM1),LOC100514410(ICMT),LOC100514419(TMPRSS4),LOC100514713(AP1G1),LOC100514839(LRP1)	LOC100513931(XKR8),LOC100513992(GALNT16),LOC100514568(Tmem38a),LOC100515079(IQGAP3),LOC100515296(SLC22A18),LOC100515346(ACKR3)
GO:0005575	Cellular Component	GO:0031012	extracellular matrix	0	1	--	LOC100514576(ADAMTSL4)
GO:0005575	Cellular Component	GO:0016020	membrane	11	7	LOC100513778(CDC42EP2),LOC100513827(WWC1),LOC100513862(MEGF8),LOC100513967(SHROOM4),LOC100514105(MMP15),LOC100514115(FGFR3),LOC100514302(LETM1),LOC100514410(ICMT),LOC100514419(TMPRSS4),LOC100514713(AP1G1),LOC100514839(LRP1)	LOC100513931(XKR8),LOC100513992(GALNT16),LOC100514568(Tmem38a),LOC100515060(RAPH1),LOC100515079(IQGAP3),LOC100515296(SLC22A18),LOC100515346(ACKR3)
