# Supplementary material for: Research on the Mechanism of HRP Relieving IPEC-J2 Cells Immunological Stress Based on Transcriptome Sequencing Analysis
Source: Front Nutr. 2022 Jul 15;9:944390. doi: 10.3389/fnut.2022.944390 (PMC9336541; doi:10.3389/fnut.2022.944390)
Supplement: Supplementary file 8 [file Table_8.XLSX]

## Sheet: Sheet1
		Table S8：DGEs in C vs. L were mapped into 322 KEGG pathways
	C-vs-L Pathway Enrichment
	#	Pathway	Candidate genes with pathway annotation (1442)	All genes with pathway annotation (8499)	Pvalue	Qvalue	Pathway ID
	1	Epstein-Barr virus infection	71 (4.92%)	211 (2.48%)	0	1e-06	ko05169
	2	Lysosome	48 (3.33%)	128 (1.51%)	0	3e-06	ko04142
	3	Cellular senescence	56 (3.88%)	162 (1.91%)	0	4e-06	ko04218
	4	MicroRNAs in cancer	57 (3.95%)	169 (1.99%)	0	6e-06	ko05206
	5	Metabolic pathways	291 (20.18%)	1344 (15.81%)	1e-06	4.5e-05	ko01100
	6	Glutathione metabolism	25 (1.73%)	57 (0.67%)	2e-06	9.2e-05	ko00480
	7	HTLV-I infection	76 (5.27%)	273 (3.21%)	3e-06	0.000159	ko05166
	8	Hepatocellular carcinoma	52 (3.61%)	169 (1.99%)	6e-06	0.000237	ko05225
	9	Apoptosis	45 (3.12%)	140 (1.65%)	7e-06	0.000246	ko04210
	10	Spliceosome	43 (2.98%)	132 (1.55%)	8e-06	0.000246	ko03040
	11	Ribosome	51 (3.54%)	167 (1.96%)	9e-06	0.000267	ko03010
	12	Hippo signaling pathway	48 (3.33%)	156 (1.84%)	1.3e-05	0.000357	ko04390
	13	Proteoglycans in cancer	59 (4.09%)	208 (2.45%)	2.3e-05	0.000577	ko05205
	14	Viral carcinogenesis	55 (3.81%)	193 (2.27%)	3.8e-05	0.000872	ko05203
	15	Endocytosis	66 (4.58%)	246 (2.89%)	5.4e-05	0.001156	ko04144
	16	Adherens junction	26 (1.8%)	72 (0.85%)	6.9e-05	0.001332	ko04520
	17	Antigen processing and presentation	27 (1.87%)	76 (0.89%)	7e-05	0.001332	ko04612
	18	Carbon metabolism	36 (2.5%)	114 (1.34%)	8.6e-05	0.00149	ko01200
	19	Cell cycle	39 (2.7%)	127 (1.49%)	8.8e-05	0.00149	ko04110
	20	NF-kappa B signaling pathway	35 (2.43%)	114 (1.34%)	0.0002	0.003214	ko04064
	21	Glycosphingolipid biosynthesis - ganglio series	9 (0.62%)	15 (0.18%)	0.000214	0.003274	ko00604
	22	MAPK signaling pathway	74 (5.13%)	299 (3.52%)	0.000318	0.004657	ko04010
	23	Chronic myeloid leukemia	26 (1.8%)	79 (0.93%)	0.000389	0.005264	ko05220
	24	FoxO signaling pathway	38 (2.64%)	131 (1.54%)	0.000392	0.005264	ko04068
	25	Pentose phosphate pathway	13 (0.9%)	29 (0.34%)	0.000421	0.005424	ko00030
	26	Colorectal cancer	28 (1.94%)	89 (1.05%)	0.000543	0.006723	ko05210
	27	TNF signaling pathway	35 (2.43%)	120 (1.41%)	0.000586	0.006991	ko04668
	28	Herpes simplex infection	55 (3.81%)	213 (2.51%)	0.000619	0.007113	ko05168
	29	Prostate cancer	34 (2.36%)	117 (1.38%)	0.00075	0.008327	ko05215
	30	Arginine and proline metabolism	18 (1.25%)	50 (0.59%)	0.000922	0.009843	ko00330
	31	Autophagy - animal	37 (2.57%)	132 (1.55%)	0.000948	0.009843	ko04140
	32	Thyroid cancer	14 (0.97%)	35 (0.41%)	0.00103	0.010319	ko05216
	33	Biosynthesis of amino acids	23 (1.6%)	71 (0.84%)	0.001058	0.010319	ko01230
	34	TGF-beta signaling pathway	26 (1.8%)	84 (0.99%)	0.001107	0.010335	ko04350
	35	AMPK signaling pathway	35 (2.43%)	124 (1.46%)	0.001123	0.010335	ko04152
	36	Human papillomavirus infection	82 (5.69%)	354 (4.17%)	0.001379	0.012239	ko05165
	37	Signaling pathways regulating pluripotency of stem cells	39 (2.7%)	144 (1.69%)	0.001428	0.012239	ko04550
	38	Purine metabolism	46 (3.19%)	177 (2.08%)	0.001444	0.012239	ko00230
	39	Central carbon metabolism in cancer	22 (1.53%)	69 (0.81%)	0.001699	0.014025	ko05230
	40	Ferroptosis	16 (1.11%)	45 (0.53%)	0.002029	0.016332	ko04216
	41	HIF-1 signaling pathway	31 (2.15%)	110 (1.29%)	0.002157	0.016943	ko04066
	42	Endometrial cancer	19 (1.32%)	58 (0.68%)	0.002422	0.018403	ko05213
	43	Protein processing in endoplasmic reticulum	43 (2.98%)	167 (1.96%)	0.002457	0.018403	ko04141
	44	Amino sugar and nucleotide sugar metabolism	17 (1.18%)	50 (0.59%)	0.002584	0.018614	ko00520
	45	Pyruvate metabolism	14 (0.97%)	38 (0.45%)	0.002601	0.018614	ko00620
	46	Fluid shear stress and atherosclerosis	39 (2.7%)	149 (1.75%)	0.002794	0.019364	ko05418
	47	Basal cell carcinoma	20 (1.39%)	63 (0.74%)	0.002865	0.019364	ko05217
	48	mTOR signaling pathway	40 (2.77%)	154 (1.81%)	0.002887	0.019364	ko04150
	49	Glycolysis / Gluconeogenesis	20 (1.39%)	64 (0.75%)	0.003517	0.023112	ko00010
	50	Pyrimidine metabolism	28 (1.94%)	100 (1.18%)	0.003815	0.024569	ko00240
	51	Wnt signaling pathway	37 (2.57%)	143 (1.68%)	0.004352	0.026615	ko04310
	52	Fructose and mannose metabolism	12 (0.83%)	32 (0.38%)	0.004381	0.026615	ko00051
	53	RNA polymerase	12 (0.83%)	32 (0.38%)	0.004381	0.026615	ko03020
	54	Bladder cancer	14 (0.97%)	40 (0.47%)	0.004475	0.026687	ko05219
	55	Non-small cell lung cancer	20 (1.39%)	66 (0.78%)	0.005193	0.030402	ko05223
	56	Other glycan degradation	8 (0.55%)	18 (0.21%)	0.005919	0.034034	ko00511
	57	ErbB signaling pathway	24 (1.66%)	85 (1%)	0.006324	0.035309	ko04012
	58	Ribosome biogenesis in eukaryotes	22 (1.53%)	76 (0.89%)	0.00636	0.035309	ko03008
	59	Osteoclast differentiation	35 (2.43%)	137 (1.61%)	0.006743	0.036801	ko04380
	60	Breast cancer	37 (2.57%)	147 (1.73%)	0.007039	0.037774	ko05224
	61	Base excision repair	12 (0.83%)	34 (0.4%)	0.00766	0.040437	ko03410
	62	Mitophagy - animal	19 (1.32%)	64 (0.75%)	0.008085	0.041989	ko04137
	63	Pathways in cancer	112 (7.77%)	537 (6.32%)	0.008849	0.045227	ko05200
	64	Influenza A	46 (3.19%)	194 (2.28%)	0.009366	0.046441	ko05164
	65	Insulin resistance	29 (2.01%)	111 (1.31%)	0.009375	0.046441	ko04931
	66	Other types of O-glycan biosynthesis	9 (0.62%)	23 (0.27%)	0.009581	0.046742	ko00514
	67	Longevity regulating pathway - multiple species	18 (1.25%)	62 (0.73%)	0.012467	0.059916	ko04213
	68	Fatty acid metabolism	15 (1.04%)	49 (0.58%)	0.01313	0.061575	ko01212
	69	Pancreatic cancer	21 (1.46%)	76 (0.89%)	0.013195	0.061575	ko05212
	70	Kaposi sarcoma-associated herpesvirus infection	48 (3.33%)	208 (2.45%)	0.013441	0.061827	ko05167
	71	Small cell lung cancer	25 (1.73%)	96 (1.13%)	0.015747	0.071416	ko05222
	72	Transcriptional misregulation in cancers	43 (2.98%)	185 (2.18%)	0.016476	0.072217	ko05202
	73	Axon guidance	41 (2.84%)	175 (2.06%)	0.016589	0.072217	ko04360
	74	D-Glutamine and D-glutamate metabolism	3 (0.21%)	4 (0.05%)	0.017026	0.072217	ko00471
	75	Neurotrophin signaling pathway	30 (2.08%)	121 (1.42%)	0.017544	0.072217	ko04722
	76	p53 signaling pathway	21 (1.46%)	78 (0.92%)	0.017718	0.072217	ko04115
	77	Bacterial invasion of epithelial cells	21 (1.46%)	78 (0.92%)	0.017718	0.072217	ko05100
	78	Arrhythmogenic right ventricular cardiomyopathy (ARVC)	21 (1.46%)	78 (0.92%)	0.017718	0.072217	ko05412
	79	Viral myocarditis	21 (1.46%)	78 (0.92%)	0.017718	0.072217	ko05416
	80	Epithelial cell signaling in Helicobacter pylori infection	19 (1.32%)	69 (0.81%)	0.018508	0.074494	ko05120
	81	Fanconi anemia pathway	15 (1.04%)	51 (0.6%)	0.019085	0.075867	ko03460
	82	Focal adhesion	46 (3.19%)	203 (2.39%)	0.02091	0.082111	ko04510
	83	Homologous recombination	13 (0.9%)	43 (0.51%)	0.022416	0.086962	ko03440
	84	Biosynthesis of unsaturated fatty acids	9 (0.62%)	26 (0.31%)	0.022723	0.087106	ko01040
	85	Glioma	19 (1.32%)	71 (0.84%)	0.024818	0.094015	ko05214
	86	Thyroid hormone signaling pathway	30 (2.08%)	125 (1.47%)	0.026958	0.100935	ko04919
	87	Apoptosis - fly	2 (0.14%)	2 (0.02%)	0.02877	0.106483	ko04214
	88	Huntington disease	46 (3.19%)	208 (2.45%)	0.031118	0.113864	ko05016
	89	Nucleotide excision repair	13 (0.9%)	45 (0.53%)	0.03229	0.115	ko03420
	90	Glucagon signaling pathway	25 (1.73%)	102 (1.2%)	0.032334	0.115	ko04922
	91	Vitamin B6 metabolism	4 (0.28%)	8 (0.09%)	0.0325	0.115	ko00750
	92	Lysine degradation	16 (1.11%)	59 (0.69%)	0.033377	0.11682	ko00310
	93	Hippo signaling pathway - multiple species	9 (0.62%)	28 (0.33%)	0.036621	0.126795	ko04392
	94	RNA transport	37 (2.57%)	164 (1.93%)	0.03768	0.129073	ko03013
	95	Alanine, aspartate and glutamate metabolism	11 (0.76%)	37 (0.44%)	0.038523	0.130573	ko00250
	96	Necroptosis	41 (2.84%)	186 (2.19%)	0.041977	0.140799	ko04217
	97	mRNA surveillance pathway	22 (1.53%)	90 (1.06%)	0.043903	0.144332	ko03015
	98	Endocrine resistance	23 (1.6%)	95 (1.12%)	0.044197	0.144332	ko01522
	99	IL-17 signaling pathway	24 (1.66%)	100 (1.18%)	0.044375	0.144332	ko04657
	100	Shigellosis	18 (1.25%)	71 (0.84%)	0.046775	0.150615	ko05131
	101	Gastric cancer	34 (2.36%)	152 (1.79%)	0.049957	0.159268	ko05226
	102	Cysteine and methionine metabolism	13 (0.9%)	48 (0.56%)	0.052451	0.16558	ko00270
	103	Platinum drug resistance	19 (1.32%)	77 (0.91%)	0.053532	0.166992	ko01524
	104	C-type lectin receptor signaling pathway	26 (1.8%)	112 (1.32%)	0.053935	0.166992	ko04625
	105	Hypertrophic cardiomyopathy (HCM)	21 (1.46%)	88 (1.04%)	0.060376	0.18395	ko05410
	106	DNA replication	10 (0.69%)	35 (0.41%)	0.060555	0.18395	ko03030
	107	Insulin signaling pathway	31 (2.15%)	140 (1.65%)	0.066271	0.193035	ko04910
	108	Phosphatidylinositol signaling system	23 (1.6%)	99 (1.16%)	0.066347	0.193035	ko04070
	109	Inositol phosphate metabolism	18 (1.25%)	74 (0.87%)	0.066642	0.193035	ko00562
	110	Human cytomegalovirus infection	52 (3.61%)	251 (2.95%)	0.066676	0.193035	ko05163
	111	Galactose metabolism	9 (0.62%)	31 (0.36%)	0.066791	0.193035	ko00052
	112	Hepatitis B	35 (2.43%)	161 (1.89%)	0.067142	0.193035	ko05161
	113	Regulation of actin cytoskeleton	47 (3.26%)	225 (2.65%)	0.069695	0.1986	ko04810
	114	AGE-RAGE signaling pathway in diabetic complications	25 (1.73%)	110 (1.29%)	0.071551	0.2021	ko04933
	115	Drug metabolism - other enzymes	17 (1.18%)	70 (0.82%)	0.074135	0.207578	ko00983
	116	Cholesterol metabolism	13 (0.9%)	51 (0.6%)	0.079845	0.221637	ko04979
	117	NOD-like receptor signaling pathway	37 (2.57%)	175 (2.06%)	0.085577	0.23552	ko04621
	118	Arginine biosynthesis	6 (0.42%)	19 (0.22%)	0.088193	0.240661	ko00220
	119	Proteasome	12 (0.83%)	47 (0.55%)	0.089207	0.241384	ko03050
	120	ECM-receptor interaction	20 (1.39%)	87 (1.02%)	0.090231	0.24212	ko04512
	121	Melanoma	17 (1.18%)	72 (0.85%)	0.091988	0.242975	ko05218
	122	Metabolism of xenobiotics by cytochrome P450	15 (1.04%)	62 (0.73%)	0.092059	0.242975	ko00980
	123	Tight junction	36 (2.5%)	171 (2.01%)	0.093321	0.244303	ko04530
	124	Choline metabolism in cancer	22 (1.53%)	98 (1.15%)	0.096543	0.250701	ko05231
	125	Peroxisome	20 (1.39%)	88 (1.04%)	0.099012	0.255055	ko04146
	126	Sphingolipid metabolism	12 (0.83%)	48 (0.56%)	0.101459	0.259284	ko00600
	127	Phagosome	33 (2.29%)	157 (1.85%)	0.106193	0.269244	ko04145
	128	Cushing syndrome	33 (2.29%)	158 (1.86%)	0.11336	0.283088	ko04934
	129	Renal cell carcinoma	16 (1.11%)	69 (0.81%)	0.113411	0.283088	ko05211
	130	Vibrio cholerae infection	12 (0.83%)	49 (0.58%)	0.114664	0.284014	ko05110
	131	Glycosphingolipid biosynthesis - globo and isoglobo series	5 (0.35%)	16 (0.19%)	0.120105	0.295221	ko00603
	132	Glycerolipid metabolism	15 (1.04%)	65 (0.76%)	0.126424	0.308397	ko00561
	133	Glycosylphosphatidylinositol(GPI)-anchor biosynthesis	7 (0.49%)	26 (0.31%)	0.138152	0.334472	ko00563
	134	Ubiquitin mediated proteolysis	29 (2.01%)	140 (1.65%)	0.141174	0.338727	ko04120
	135	Glyoxylate and dicarboxylate metabolism	8 (0.55%)	31 (0.36%)	0.142013	0.338727	ko00630
	136	Fatty acid degradation	11 (0.76%)	46 (0.54%)	0.144636	0.342446	ko00071
	137	Thermogenesis	46 (3.19%)	234 (2.75%)	0.152992	0.359586	ko04714
	138	Terpenoid backbone biosynthesis	6 (0.42%)	22 (0.26%)	0.15622	0.364514	ko00900
	139	Hepatitis C	29 (2.01%)	142 (1.67%)	0.159905	0.370427	ko05160
	140	Legionellosis	15 (1.04%)	68 (0.8%)	0.167214	0.384592	ko05134
	141	Toxoplasmosis	23 (1.6%)	111 (1.31%)	0.174198	0.397815	ko05145
	142	Thyroid hormone synthesis	16 (1.11%)	74 (0.87%)	0.178141	0.398489	ko04918
	143	Parathyroid hormone synthesis, secretion and action	22 (1.53%)	106 (1.25%)	0.178615	0.398489	ko04928
	144	Longevity regulating pathway - mammal	19 (1.32%)	90 (1.06%)	0.179334	0.398489	ko04211
	145	Notch signaling pathway	11 (0.76%)	48 (0.56%)	0.179444	0.398489	ko04330
	146	alpha-Linolenic acid metabolism	6 (0.42%)	23 (0.27%)	0.182854	0.40328	ko00592
	147	EGFR tyrosine kinase inhibitor resistance	17 (1.18%)	80 (0.94%)	0.1883	0.409681	ko01521
	148	RNA degradation	17 (1.18%)	80 (0.94%)	0.1883	0.409681	ko03018
	149	Chagas disease (American trypanosomiasis)	24 (1.66%)	119 (1.4%)	0.205199	0.44345	ko05142
	150	Leishmaniasis	16 (1.11%)	76 (0.89%)	0.208349	0.447255	ko05140
	151	Proximal tubule bicarbonate reclamation	6 (0.42%)	24 (0.28%)	0.21112	0.450203	ko04964
	152	Prolactin signaling pathway	15 (1.04%)	71 (0.84%)	0.213908	0.453147	ko04917
	153	Toll-like receptor signaling pathway	24 (1.66%)	120 (1.41%)	0.217702	0.458169	ko04620
	154	Fc epsilon RI signaling pathway	14 (0.97%)	66 (0.78%)	0.219658	0.459083	ko04664
	155	Dilated cardiomyopathy (DCM)	19 (1.32%)	93 (1.09%)	0.220987	0.459083	ko05414
	156	Fc gamma R-mediated phagocytosis	19 (1.32%)	94 (1.11%)	0.235766	0.486334	ko04666
	157	Amoebiasis	23 (1.6%)	116 (1.36%)	0.237126	0.486334	ko05146
	158	Glycosaminoglycan biosynthesis - keratan sulfate	4 (0.28%)	15 (0.18%)	0.241672	0.492039	ko00533
	159	Type II diabetes mellitus	10 (0.69%)	46 (0.54%)	0.244611	0.492039	ko04930
	160	Prion diseases	10 (0.69%)	46 (0.54%)	0.244611	0.492039	ko05020
	161	Measles	31 (2.15%)	161 (1.89%)	0.24602	0.492039	ko05162
	162	Rap1 signaling pathway	41 (2.84%)	218 (2.57%)	0.256792	0.509241	ko04015
	163	Non-alcoholic fatty liver disease (NAFLD)	31 (2.15%)	162 (1.91%)	0.257783	0.509241	ko04932
	164	PI3K-Akt signaling pathway	66 (4.58%)	360 (4.24%)	0.260179	0.51084	ko04151
	165	Citrate cycle (TCA cycle)	7 (0.49%)	31 (0.36%)	0.264919	0.516993	ko00020
	166	Oxidative phosphorylation	26 (1.8%)	135 (1.59%)	0.269131	0.52205	ko00190
	167	Natural killer cell mediated cytotoxicity	26 (1.8%)	136 (1.6%)	0.282554	0.544804	ko04650
	168	Leukocyte transendothelial migration	22 (1.53%)	115 (1.35%)	0.302478	0.577731	ko04670
	169	Pentose and glucuronate interconversions	6 (0.42%)	27 (0.32%)	0.303219	0.577731	ko00040
	170	Cutin, suberine and wax biosynthesis	1 (0.07%)	2 (0.02%)	0.310564	0.58417	ko00073
	171	Monobactam biosynthesis	1 (0.07%)	2 (0.02%)	0.310564	0.58417	ko00261
	172	Mismatch repair	5 (0.35%)	22 (0.26%)	0.313335	0.58417	ko03430
	173	Amyotrophic lateral sclerosis (ALS)	12 (0.83%)	60 (0.71%)	0.313855	0.58417	ko05014
	174	Propanoate metabolism	7 (0.49%)	33 (0.39%)	0.322717	0.588739	ko00640
	175	Selenocompound metabolism	4 (0.28%)	17 (0.2%)	0.323613	0.588739	ko00450
	176	Nitrogen metabolism	4 (0.28%)	17 (0.2%)	0.323613	0.588739	ko00910
	177	Basal transcription factors	9 (0.62%)	44 (0.52%)	0.325452	0.588739	ko03022
	178	Hedgehog signaling pathway	9 (0.62%)	44 (0.52%)	0.325452	0.588739	ko04340
	179	Glycerophospholipid metabolism	19 (1.32%)	100 (1.18%)	0.33192	0.59482	ko00564
	180	Relaxin signaling pathway	25 (1.73%)	134 (1.58%)	0.333687	0.59482	ko04926
	181	RIG-I-like receptor signaling pathway	17 (1.18%)	89 (1.05%)	0.336203	0.59482	ko04622
	182	GnRH signaling pathway	17 (1.18%)	89 (1.05%)	0.336203	0.59482	ko04912
	183	Starch and sucrose metabolism	8 (0.55%)	39 (0.46%)	0.33827	0.595208	ko00500
	184	T cell receptor signaling pathway	21 (1.46%)	112 (1.32%)	0.343669	0.596355	ko04660
	185	Amphetamine addiction	13 (0.9%)	67 (0.79%)	0.344478	0.596355	ko05031
	186	Acute myeloid leukemia	13 (0.9%)	67 (0.79%)	0.344478	0.596355	ko05221
	187	Sphingolipid signaling pathway	22 (1.53%)	118 (1.39%)	0.348989	0.600933	ko04071
	188	Progesterone-mediated oocyte maturation	17 (1.18%)	90 (1.06%)	0.354287	0.60681	ko04914
	189	One carbon pool by folate	4 (0.28%)	18 (0.21%)	0.365381	0.617821	ko00670
	190	Melanogenesis	19 (1.32%)	102 (1.2%)	0.366055	0.617821	ko04916
	191	B cell receptor signaling pathway	16 (1.11%)	85 (1%)	0.366471	0.617821	ko04662
	192	VEGF signaling pathway	11 (0.76%)	57 (0.67%)	0.371289	0.622682	ko04370
	193	Apoptosis - multiple species	7 (0.49%)	35 (0.41%)	0.382278	0.637791	ko04215
	194	Glycosaminoglycan biosynthesis - heparan sulfate / heparin	5 (0.35%)	24 (0.28%)	0.386016	0.640707	ko00534
	195	ABC transporters	12 (0.83%)	64 (0.75%)	0.401724	0.663359	ko02010
	196	Steroid biosynthesis	4 (0.28%)	19 (0.22%)	0.407004	0.665255	ko00100
	197	Glycosaminoglycan degradation	4 (0.28%)	19 (0.22%)	0.407004	0.665255	ko00531
	198	Adipocytokine signaling pathway	14 (0.97%)	76 (0.89%)	0.413783	0.67292	ko04920
	199	Estrogen signaling pathway	24 (1.66%)	134 (1.58%)	0.420238	0.679983	ko04915
	200	Longevity regulating pathway - worm	1 (0.07%)	3 (0.04%)	0.427566	0.686023	ko04212
	201	cAMP signaling pathway	37 (2.57%)	210 (2.47%)	0.428232	0.686023	ko04024
	202	Fatty acid biosynthesis	3 (0.21%)	14 (0.16%)	0.432798	0.686508	ko00061
	203	Non-homologous end-joining	3 (0.21%)	14 (0.16%)	0.432798	0.686508	ko03450
	204	Synaptic vesicle cycle	11 (0.76%)	60 (0.71%)	0.441312	0.696581	ko04721
	205	Vasopressin-regulated water reabsorption	8 (0.55%)	43 (0.51%)	0.449159	0.705508	ko04962
	206	Maturity onset diabetes of the young	5 (0.35%)	26 (0.31%)	0.458222	0.712342	ko04950
	207	PPAR signaling pathway	15 (1.04%)	84 (0.99%)	0.458599	0.712342	ko03320
	208	Mineral absorption	10 (0.69%)	55 (0.65%)	0.460146	0.712342	ko04978
	209	Autophagy - other eukaryotes	6 (0.42%)	32 (0.38%)	0.465764	0.716714	ko04136
	210	Sulfur metabolism	2 (0.14%)	9 (0.11%)	0.467423	0.716714	ko00920
	211	Graft-versus-host disease	10 (0.69%)	56 (0.66%)	0.484489	0.739363	ko05332
	212	Allograft rejection	9 (0.62%)	51 (0.6%)	0.506318	0.76903	ko05330
	213	Pertussis	14 (0.97%)	81 (0.95%)	0.515893	0.779895	ko05133
	214	Salmonella infection	18 (1.25%)	105 (1.24%)	0.521597	0.784833	ko05132
	215	SNARE interactions in vesicular transport	6 (0.42%)	34 (0.4%)	0.528663	0.789449	ko04130
	216	Phospholipase D signaling pathway	25 (1.73%)	147 (1.73%)	0.529568	0.789449	ko04072
	217	Drug metabolism - cytochrome P450	10 (0.69%)	58 (0.68%)	0.532324	0.7899	ko00982
	218	Platelet activation	21 (1.46%)	124 (1.46%)	0.54148	0.796148	ko04611
	219	Th17 cell differentiation	21 (1.46%)	124 (1.46%)	0.54148	0.796148	ko04659
	220	Parkinson disease	25 (1.73%)	148 (1.74%)	0.544426	0.796842	ko05012
	221	Folate biosynthesis	5 (0.35%)	29 (0.34%)	0.561058	0.81571	ko00790
	222	Protein export	4 (0.28%)	23 (0.27%)	0.564347	0.81571	ko03060
	223	Ras signaling pathway	40 (2.77%)	239 (2.81%)	0.565877	0.81571	ko04014
	224	2-Oxocarboxylic acid metabolism	3 (0.21%)	17 (0.2%)	0.569808	0.81571	ko01210
	225	Apelin signaling pathway	23 (1.6%)	138 (1.62%)	0.573511	0.81571	ko04371
	226	Jak-STAT signaling pathway	30 (2.08%)	180 (2.12%)	0.574654	0.81571	ko04630
	227	Synthesis and degradation of ketone bodies	2 (0.14%)	11 (0.13%)	0.580045	0.81571	ko00072
	228	Ubiquinone and other terpenoid-quinone biosynthesis	2 (0.14%)	11 (0.13%)	0.580045	0.81571	ko00130
	229	Valine, leucine and isoleucine degradation	9 (0.62%)	54 (0.64%)	0.580117	0.81571	ko00280
	230	Fatty acid elongation	5 (0.35%)	30 (0.35%)	0.593101	0.826746	ko00062
	231	Glycosphingolipid biosynthesis - lacto and neolacto series	5 (0.35%)	30 (0.35%)	0.593101	0.826746	ko00601
	232	Mannose type O-glycan biosyntheis	4 (0.28%)	24 (0.28%)	0.600014	0.832778	ko00515
	233	Neomycin, kanamycin and gentamicin biosynthesis	1 (0.07%)	5 (0.06%)	0.6054	0.836647	ko00524
	234	Tuberculosis	32 (2.22%)	195 (2.29%)	0.613041	0.843586	ko05152
	235	Porphyrin and chlorophyll metabolism	6 (0.42%)	37 (0.44%)	0.616579	0.844844	ko00860
	236	Circadian rhythm	5 (0.35%)	31 (0.36%)	0.6238	0.84791	ko04710
	237	Rheumatoid arthritis	17 (1.18%)	105 (1.24%)	0.62498	0.84791	ko05323
	238	Th1 and Th2 cell differentiation	16 (1.11%)	99 (1.16%)	0.626716	0.84791	ko04658
	239	N-Glycan biosynthesis	8 (0.55%)	50 (0.59%)	0.630957	0.850076	ko00510
	240	Collecting duct acid secretion	4 (0.28%)	25 (0.29%)	0.633859	0.850428	ko04966
	241	Glycine, serine and threonine metabolism	7 (0.49%)	44 (0.52%)	0.636598	0.850558	ko00260
	242	Salivary secretion	14 (0.97%)	88 (1.04%)	0.648735	0.861832	ko04970
	243	Complement and coagulation cascades	13 (0.9%)	82 (0.96%)	0.65185	0.861832	ko04610
	244	Mucin type O-glycan biosynthesis	5 (0.35%)	32 (0.38%)	0.653065	0.861832	ko00512
	245	Long-term potentiation	10 (0.69%)	65 (0.76%)	0.684024	0.899003	ko04720
	246	Vitamin digestion and absorption	4 (0.28%)	27 (0.32%)	0.695766	0.910718	ko04977
	247	Ether lipid metabolism	7 (0.49%)	47 (0.55%)	0.706873	0.92151	ko00565
	248	Thiamine metabolism	2 (0.14%)	14 (0.16%)	0.714346	0.927497	ko00730
	249	Dopaminergic synapse	20 (1.39%)	130 (1.53%)	0.72091	0.929166	ko04728
	250	Malaria	10 (0.69%)	67 (0.79%)	0.721402	0.929166	ko05144
	251	Antifolate resistance	7 (0.49%)	48 (0.56%)	0.728168	0.930437	ko01523
	252	Cocaine addiction	7 (0.49%)	48 (0.56%)	0.728168	0.930437	ko05030
	253	Oxytocin signaling pathway	23 (1.6%)	150 (1.76%)	0.736827	0.9366	ko04921
	254	Cytosolic DNA-sensing pathway	12 (0.83%)	81 (0.95%)	0.741718	0.9366	ko04623
	255	Chemical carcinogenesis	12 (0.83%)	81 (0.95%)	0.741718	0.9366	ko05204
	256	Fat digestion and absorption	7 (0.49%)	49 (0.58%)	0.748373	0.941313	ko04975
	257	Oocyte meiosis	18 (1.25%)	120 (1.41%)	0.753915	0.944594	ko04114
	258	Gastric acid secretion	11 (0.76%)	76 (0.89%)	0.764042	0.95178	ko04971
	259	Alzheimer disease	28 (1.94%)	184 (2.16%)	0.766934	0.95178	ko05010
	260	Riboflavin metabolism	1 (0.07%)	8 (0.09%)	0.774199	0.95178	ko00740
	261	Histidine metabolism	3 (0.21%)	23 (0.27%)	0.774429	0.95178	ko00340
	262	Renin-angiotensin system	3 (0.21%)	23 (0.27%)	0.774429	0.95178	ko04614
	263	Type I diabetes mellitus	9 (0.62%)	64 (0.75%)	0.780662	0.955791	ko04940
	264	Endocrine and other factor-regulated calcium reabsorption	7 (0.49%)	51 (0.6%)	0.785519	0.958095	ko04961
	265	Aldosterone-regulated sodium reabsorption	5 (0.35%)	38 (0.45%)	0.79663	0.960624	ko04960
	266	Aminoacyl-tRNA biosynthesis	6 (0.42%)	45 (0.53%)	0.799032	0.960624	ko00970
	267	African trypanosomiasis	6 (0.42%)	45 (0.53%)	0.799032	0.960624	ko05143
	268	Insulin secretion	12 (0.83%)	85 (1%)	0.799526	0.960624	ko04911
	269	Pathogenic Escherichia coli infection	15 (1.04%)	106 (1.25%)	0.816725	0.977641	ko05130
	270	beta-Alanine metabolism	4 (0.28%)	33 (0.39%)	0.8353	0.992885	ko00410
	271	Primary bile acid biosynthesis	2 (0.14%)	18 (0.21%)	0.835627	0.992885	ko00120
	272	Aldosterone synthesis and secretion	13 (0.9%)	96 (1.13%)	0.850735	1	ko04925
	273	Pantothenate and CoA biosynthesis	2 (0.14%)	19 (0.22%)	0.857597	1	ko00770
	274	cGMP - PKG signaling pathway	24 (1.66%)	170 (2%)	0.866263	1	ko04022
	275	Phototransduction	3 (0.21%)	28 (0.33%)	0.877009	1	ko04744
	276	Cortisol synthesis and secretion	8 (0.55%)	65 (0.76%)	0.88266	1	ko04927
	277	Cholinergic synapse	15 (1.04%)	113 (1.33%)	0.883392	1	ko04725
	278	Inflammatory mediator regulation of TRP channels	15 (1.04%)	113 (1.33%)	0.883392	1	ko04750
	279	Butanoate metabolism	3 (0.21%)	29 (0.34%)	0.891687	1	ko00650
	280	Arachidonic acid metabolism	10 (0.69%)	80 (0.94%)	0.892394	1	ko00590
	281	Glycosaminoglycan biosynthesis - chondroitin sulfate / dermatan sulfate	2 (0.14%)	21 (0.25%)	0.893673	1	ko00532
	282	Primary immunodeficiency	4 (0.28%)	37 (0.44%)	0.894894	1	ko05340
	283	Carbohydrate digestion and absorption	6 (0.42%)	52 (0.61%)	0.896127	1	ko04973
	284	Calcium signaling pathway	27 (1.87%)	195 (2.29%)	0.900711	1	ko04020
	285	Ascorbate and aldarate metabolism	2 (0.14%)	22 (0.26%)	0.908338	1	ko00053
	286	Retrograde endocannabinoid signaling	20 (1.39%)	151 (1.78%)	0.913191	1	ko04723
	287	Autoimmune thyroid disease	9 (0.62%)	76 (0.89%)	0.916821	1	ko05320
	288	Adrenergic signaling in cardiomyocytes	19 (1.32%)	146 (1.72%)	0.922413	1	ko04261
	289	Nicotinate and nicotinamide metabolism	3 (0.21%)	32 (0.38%)	0.926742	1	ko00760
	290	Cardiac muscle contraction	10 (0.69%)	85 (1%)	0.929327	1	ko04260
	291	Alcoholism	21 (1.46%)	164 (1.93%)	0.942365	1	ko05034
	292	Linoleic acid metabolism	3 (0.21%)	34 (0.4%)	0.943966	1	ko00591
	293	Pancreatic secretion	12 (0.83%)	102 (1.2%)	0.944049	1	ko04972
	294	Renin secretion	7 (0.49%)	66 (0.78%)	0.946567	1	ko04924
	295	Long-term depression	6 (0.42%)	59 (0.69%)	0.949982	1	ko04730
	296	Hematopoietic cell lineage	12 (0.83%)	105 (1.24%)	0.956642	1	ko04640
	297	Intestinal immune network for IgA production	5 (0.35%)	54 (0.64%)	0.964019	1	ko04672
	298	Regulation of lipolysis in adipocyte	5 (0.35%)	54 (0.64%)	0.964019	1	ko04923
	299	Chemokine signaling pathway	22 (1.53%)	178 (2.09%)	0.964754	1	ko04062
	300	Tryptophan metabolism	4 (0.28%)	46 (0.54%)	0.965006	1	ko00380
	301	Gap junction	9 (0.62%)	87 (1.02%)	0.970469	1	ko04540
	302	GABAergic synapse	10 (0.69%)	95 (1.12%)	0.971772	1	ko04727
	303	Cell adhesion molecules (CAMs)	18 (1.25%)	154 (1.81%)	0.973774	1	ko04514
	304	Glutamatergic synapse	12 (0.83%)	113 (1.33%)	0.978851	1	ko04724
	305	Circadian entrainment	10 (0.69%)	98 (1.15%)	0.978948	1	ko04713
	306	Steroid hormone biosynthesis	5 (0.35%)	59 (0.69%)	0.980423	1	ko00140
	307	Inflammatiory bowel disease (IBD)	7 (0.49%)	79 (0.93%)	0.987071	1	ko05321
	308	Asthma	2 (0.14%)	35 (0.41%)	0.987958	1	ko05310
	309	Retinol metabolism	6 (0.42%)	75 (0.88%)	0.992313	1	ko00830
	310	Morphine addiction	8 (0.55%)	92 (1.08%)	0.992575	1	ko05032
	311	Tyrosine metabolism	2 (0.14%)	38 (0.45%)	0.992604	1	ko00350
	312	Staphylococcus aureus infection	7 (0.49%)	85 (1%)	0.99362	1	ko05150
	313	Protein digestion and absorption	9 (0.62%)	106 (1.25%)	0.99617	1	ko04974
	314	Ovarian Steroidogenesis	3 (0.21%)	54 (0.64%)	0.996936	1	ko04913
	315	Vascular smooth muscle contraction	12 (0.83%)	134 (1.58%)	0.997438	1	ko04270
	316	Bile secretion	8 (0.55%)	102 (1.2%)	0.997719	1	ko04976
	317	Systemic lupus erythematosus	10 (0.69%)	119 (1.4%)	0.997773	1	ko05322
	318	Nicotine addiction	1 (0.07%)	40 (0.47%)	0.999422	1	ko05033
	319	Cytokine-cytokine receptor interaction	28 (1.94%)	297 (3.49%)	0.999942	1	ko04060
	320	Serotonergic synapse	7 (0.49%)	122 (1.44%)	0.99995	1	ko04726
	321	Neuroactive ligand-receptor interaction	11 (0.76%)	280 (3.29%)	1	1	ko04080
	322	Olfactory transduction	9 (0.62%)	1580 (18.59%)	1	1	ko04740
