# Supplementary material for: Research on the Mechanism of HRP Relieving IPEC-J2 Cells Immunological Stress Based on Transcriptome Sequencing Analysis
Source: Front Nutr. 2022 Jul 15;9:944390. doi: 10.3389/fnut.2022.944390 (PMC9336541; doi:10.3389/fnut.2022.944390)
Supplement: Supplementary file 9 [file Table_9.XLSX]

## Sheet: Sheet1
Table S9：DGEs in C vs. H6-L were mapped into 318 KEGG pathways
	C-vs-H6-L Pathway Enrichment
	#	Pathway	Candidate genes with pathway annotation (892)	All genes with pathway annotation (8499)	Pvalue	Qvalue	Pathway ID
	1	Glutathione metabolism	19 (2.13%)	57 (0.67%)	3e-06	0.000868	ko00480
	2	MicroRNAs in cancer	37 (4.15%)	169 (1.99%)	1e-05	0.001528	ko05206
	3	Spliceosome	30 (3.36%)	132 (1.55%)	3.1e-05	0.003312	ko03040
	4	Lysosome	28 (3.14%)	128 (1.51%)	0.000116	0.006455	ko04142
	5	Hepatocellular carcinoma	34 (3.81%)	169 (1.99%)	0.000133	0.006455	ko05225
	6	Fluid shear stress and atherosclerosis	31 (3.48%)	149 (1.75%)	0.000137	0.006455	ko05418
	7	Hippo signaling pathway	32 (3.59%)	156 (1.84%)	0.000142	0.006455	ko04390
	8	Axon guidance	34 (3.81%)	175 (2.06%)	0.000267	0.010607	ko04360
	9	Adherens junction	18 (2.02%)	72 (0.85%)	0.000343	0.012137	ko04520
	10	Viral carcinogenesis	36 (4.04%)	193 (2.27%)	0.000407	0.012612	ko05203
	11	Proteoglycans in cancer	38 (4.26%)	208 (2.45%)	0.000436	0.012612	ko05205
	12	Metabolic pathways	176 (19.73%)	1344 (15.81%)	0.000554	0.01363	ko01100
	13	Epstein-Barr virus infection	38 (4.26%)	211 (2.48%)	0.000583	0.01363	ko05169
	14	Cell cycle	26 (2.91%)	127 (1.49%)	0.0006	0.01363	ko04110
	15	Ribosome	31 (3.48%)	167 (1.96%)	0.001088	0.023062	ko03010
	16	HTLV-I infection	45 (5.04%)	273 (3.21%)	0.001351	0.0246	ko05166
	17	Cellular senescence	30 (3.36%)	162 (1.91%)	0.001352	0.0246	ko04218
	18	IL-17 signaling pathway	21 (2.35%)	100 (1.18%)	0.001392	0.0246	ko04657
	19	RNA transport	30 (3.36%)	164 (1.93%)	0.001652	0.027649	ko03013
	20	Pathways in cancer	77 (8.63%)	537 (6.32%)	0.002397	0.038109	ko05200
	21	Chronic myeloid leukemia	17 (1.91%)	79 (0.93%)	0.002934	0.04443	ko05220
	22	Endocytosis	40 (4.48%)	246 (2.89%)	0.00314	0.045384	ko04144
	23	Carbon metabolism	22 (2.47%)	114 (1.34%)	0.003349	0.046298	ko01200
	24	D-Glutamine and D-glutamate metabolism	3 (0.34%)	4 (0.05%)	0.004249	0.056294	ko00471
	25	Prostate cancer	22 (2.47%)	117 (1.38%)	0.004647	0.056889	ko05215
	26	Amino sugar and nucleotide sugar metabolism	12 (1.35%)	50 (0.59%)	0.004651	0.056889	ko00520
	27	Basal cell carcinoma	14 (1.57%)	63 (0.74%)	0.004914	0.057882	ko05217
	28	Mitophagy - animal	14 (1.57%)	64 (0.75%)	0.005699	0.062577	ko04137
	29	Ferroptosis	11 (1.23%)	45 (0.53%)	0.005707	0.062577	ko04216
	30	TNF signaling pathway	22 (2.47%)	120 (1.41%)	0.006338	0.066799	ko04668
	31	Parathyroid hormone synthesis, secretion and action	20 (2.24%)	106 (1.25%)	0.006512	0.066799	ko04928
	32	Lysine degradation	13 (1.46%)	59 (0.69%)	0.007118	0.070736	ko00310
	33	Non-small cell lung cancer	14 (1.57%)	66 (0.78%)	0.00757	0.072945	ko05223
	34	Thyroid cancer	9 (1.01%)	35 (0.41%)	0.008474	0.07926	ko05216
	35	FoxO signaling pathway	23 (2.58%)	131 (1.54%)	0.009062	0.082331	ko04068
	36	AMPK signaling pathway	22 (2.47%)	124 (1.46%)	0.009349	0.082579	ko04152
	37	HIF-1 signaling pathway	20 (2.24%)	110 (1.29%)	0.009848	0.084422	ko04066
	38	Transcriptional misregulation in cancers	30 (3.36%)	185 (2.18%)	0.010088	0.084422	ko05202
	39	Fatty acid metabolism	11 (1.23%)	49 (0.58%)	0.01112	0.089786	ko01212
	40	Human papillomavirus infection	51 (5.72%)	354 (4.17%)	0.011294	0.089786	ko05165
	41	MAPK signaling pathway	44 (4.93%)	299 (3.52%)	0.012539	0.095489	ko04010
	42	TGF-beta signaling pathway	16 (1.79%)	84 (0.99%)	0.012874	0.095489	ko04350
	43	Herpes simplex infection	33 (3.7%)	213 (2.51%)	0.013999	0.095489	ko05168
	44	Biosynthesis of amino acids	14 (1.57%)	71 (0.84%)	0.014401	0.095489	ko01230
	45	Shigellosis	14 (1.57%)	71 (0.84%)	0.014401	0.095489	ko05131
	46	NF-kappa B signaling pathway	20 (2.24%)	114 (1.34%)	0.014438	0.095489	ko04064
	47	Bacterial invasion of epithelial cells	15 (1.68%)	78 (0.92%)	0.014454	0.095489	ko05100
	48	Viral myocarditis	15 (1.68%)	78 (0.92%)	0.014454	0.095489	ko05416
	49	Pyruvate metabolism	9 (1.01%)	38 (0.45%)	0.014714	0.095489	ko00620
	50	Glycosphingolipid biosynthesis - ganglio series	5 (0.56%)	15 (0.18%)	0.015414	0.097759	ko00604
	51	Endometrial cancer	12 (1.35%)	58 (0.68%)	0.015678	0.097759	ko05213
	52	Amoebiasis	20 (2.24%)	116 (1.36%)	0.017292	0.105748	ko05146
	53	Breast cancer	24 (2.69%)	147 (1.73%)	0.018471	0.110826	ko05224
	54	Fatty acid degradation	10 (1.12%)	46 (0.54%)	0.018875	0.111155	ko00071
	55	Apoptosis	23 (2.58%)	140 (1.65%)	0.019414	0.112246	ko04210
	56	Bladder cancer	9 (1.01%)	40 (0.47%)	0.020427	0.114512	ko05219
	57	Glycosphingolipid biosynthesis - globo and isoglobo series	5 (0.56%)	16 (0.19%)	0.020526	0.114512	ko00603
	58	Small cell lung cancer	17 (1.91%)	96 (1.13%)	0.02108	0.115575	ko05222
	59	Synthesis and degradation of ketone bodies	4 (0.45%)	11 (0.13%)	0.021756	0.117261	ko00072
	60	Hippo signaling pathway - multiple species	7 (0.78%)	28 (0.33%)	0.022619	0.11988	ko04392
	61	Wnt signaling pathway	23 (2.58%)	143 (1.68%)	0.024409	0.127248	ko04310
	62	Epithelial cell signaling in Helicobacter pylori infection	13 (1.46%)	69 (0.81%)	0.025622	0.131418	ko05120
	63	Arginine and proline metabolism	10 (1.12%)	50 (0.59%)	0.032514	0.164121	ko00330
	64	Glucagon signaling pathway	17 (1.91%)	102 (1.2%)	0.035909	0.178425	ko04922
	65	Peroxisome	15 (1.68%)	88 (1.04%)	0.039406	0.192785	ko04146
	66	Cushing syndrome	24 (2.69%)	158 (1.86%)	0.040034	0.192892	ko04934
	67	Arginine biosynthesis	5 (0.56%)	19 (0.22%)	0.042	0.198646	ko00220
	68	Colorectal cancer	15 (1.68%)	89 (1.05%)	0.042992	0.198646	ko05210
	69	Vitamin B6 metabolism	3 (0.34%)	8 (0.09%)	0.043102	0.198646	ko00750
	70	Fructose and mannose metabolism	7 (0.78%)	32 (0.38%)	0.044591	0.20257	ko00051
	71	Signaling pathways regulating pluripotency of stem cells	22 (2.47%)	144 (1.69%)	0.045252	0.202679	ko04550
	72	mRNA surveillance pathway	15 (1.68%)	90 (1.06%)	0.046803	0.206712	ko03015
	73	Osteoclast differentiation	21 (2.35%)	137 (1.61%)	0.048113	0.209588	ko04380
	74	Ribosome biogenesis in eukaryotes	13 (1.46%)	76 (0.89%)	0.051471	0.219108	ko03008
	75	Propanoate metabolism	7 (0.78%)	33 (0.39%)	0.051676	0.219108	ko00640
	76	Renal cell carcinoma	12 (1.35%)	69 (0.81%)	0.05374	0.221938	ko05211
	77	Central carbon metabolism in cancer	12 (1.35%)	69 (0.81%)	0.05374	0.221938	ko05230
	78	Metabolism of xenobiotics by cytochrome P450	11 (1.23%)	62 (0.73%)	0.055869	0.227775	ko00980
	79	ErbB signaling pathway	14 (1.57%)	85 (1%)	0.058182	0.234203	ko04012
	80	p53 signaling pathway	13 (1.46%)	78 (0.92%)	0.061316	0.24373	ko04115
	81	Vibrio cholerae infection	9 (1.01%)	49 (0.58%)	0.066055	0.259329	ko05110
	82	ECM-receptor interaction	14 (1.57%)	87 (1.02%)	0.068291	0.264836	ko04512
	83	Endocrine resistance	15 (1.68%)	95 (1.12%)	0.069429	0.266006	ko01522
	84	Terpenoid backbone biosynthesis	5 (0.56%)	22 (0.26%)	0.073324	0.27749	ko00900
	85	C-type lectin receptor signaling pathway	17 (1.91%)	112 (1.32%)	0.075518	0.27749	ko04625
	86	Homologous recombination	8 (0.9%)	43 (0.51%)	0.07566	0.27749	ko03440
	87	Pentose phosphate pathway	6 (0.67%)	29 (0.34%)	0.076646	0.27749	ko00030
	88	Influenza A	27 (3.03%)	194 (2.28%)	0.07679	0.27749	ko05164
	89	mTOR signaling pathway	22 (2.47%)	154 (1.81%)	0.082487	0.293601	ko04150
	90	Inositol phosphate metabolism	12 (1.35%)	74 (0.87%)	0.083095	0.293601	ko00562
	91	Alanine, aspartate and glutamate metabolism	7 (0.78%)	37 (0.44%)	0.086768	0.30321	ko00250
	92	Nucleotide excision repair	8 (0.9%)	45 (0.53%)	0.093699	0.323873	ko03420
	93	Autophagy - animal	19 (2.13%)	132 (1.55%)	0.095507	0.326573	ko04140
	94	Pancreatic cancer	12 (1.35%)	76 (0.89%)	0.097193	0.328802	ko05212
	95	Galactose metabolism	6 (0.67%)	31 (0.36%)	0.099608	0.330772	ko00052
	96	Kaposi sarcoma-associated herpesvirus infection	28 (3.14%)	208 (2.45%)	0.099856	0.330772	ko05167
	97	Thyroid hormone signaling pathway	18 (2.02%)	125 (1.47%)	0.102275	0.335293	ko04919
	98	Valine, leucine and isoleucine degradation	9 (1.01%)	54 (0.64%)	0.10773	0.349572	ko00280
	99	Melanogenesis	15 (1.68%)	102 (1.2%)	0.111743	0.351202	ko04916
	100	Other glycan degradation	4 (0.45%)	18 (0.21%)	0.112342	0.351202	ko00511
	101	One carbon pool by folate	4 (0.45%)	18 (0.21%)	0.112342	0.351202	ko00670
	102	Arrhythmogenic right ventricular cardiomyopathy (ARVC)	12 (1.35%)	78 (0.92%)	0.11265	0.351202	ko05412
	103	Gastric cancer	21 (2.35%)	152 (1.79%)	0.114714	0.354166	ko05226
	104	PI3K-Akt signaling pathway	45 (5.04%)	360 (4.24%)	0.120336	0.365284	ko04151
	105	Prolactin signaling pathway	11 (1.23%)	71 (0.84%)	0.120613	0.365284	ko04917
	106	Cysteine and methionine metabolism	8 (0.9%)	48 (0.56%)	0.124943	0.374831	ko00270
	107	Neurotrophin signaling pathway	17 (1.91%)	121 (1.42%)	0.129674	0.385387	ko04722
	108	Salmonella infection	15 (1.68%)	105 (1.24%)	0.133768	0.393874	ko05132
	109	Ubiquitin mediated proteolysis	19 (2.13%)	140 (1.65%)	0.145376	0.424124	ko04120
	110	DNA replication	6 (0.67%)	35 (0.41%)	0.154917	0.44785	ko03030
	111	Focal adhesion	26 (2.91%)	203 (2.39%)	0.164808	0.472152	ko04510
	112	Antigen processing and presentation	11 (1.23%)	76 (0.89%)	0.169464	0.481157	ko04612
	113	Hepatitis B	21 (2.35%)	161 (1.89%)	0.173473	0.481162	ko05161
	114	AGE-RAGE signaling pathway in diabetic complications	15 (1.68%)	110 (1.29%)	0.175476	0.481162	ko04933
	115	Fatty acid biosynthesis	3 (0.34%)	14 (0.16%)	0.175518	0.481162	ko00061
	116	Non-homologous end-joining	3 (0.34%)	14 (0.16%)	0.175518	0.481162	ko03450
	117	Butanoate metabolism	5 (0.56%)	29 (0.34%)	0.18234	0.493108	ko00650
	118	Insulin resistance	15 (1.68%)	111 (1.31%)	0.184528	0.493108	ko04931
	119	Toxoplasmosis	15 (1.68%)	111 (1.31%)	0.184528	0.493108	ko05145
	120	Human cytomegalovirus infection	31 (3.48%)	251 (2.95%)	0.190573	0.505017	ko05163
	121	Thermogenesis	29 (3.25%)	234 (2.75%)	0.194839	0.508328	ko04714
	122	Drug metabolism - other enzymes	10 (1.12%)	70 (0.82%)	0.195019	0.508328	ko00983
	123	Huntington disease	26 (2.91%)	208 (2.45%)	0.197815	0.51009	ko05016
	124	Cutin, suberine and wax biosynthesis	1 (0.11%)	2 (0.02%)	0.198903	0.51009	ko00073
	125	Riboflavin metabolism	2 (0.22%)	8 (0.09%)	0.201706	0.51314	ko00740
	126	Glioma	10 (1.12%)	71 (0.84%)	0.207217	0.522976	ko05214
	127	EGFR tyrosine kinase inhibitor resistance	11 (1.23%)	80 (0.94%)	0.214432	0.524023	ko01521
	128	Mineral absorption	8 (0.9%)	55 (0.65%)	0.215401	0.524023	ko04978
	129	Other types of O-glycan biosynthesis	4 (0.45%)	23 (0.27%)	0.216727	0.524023	ko00514
	130	alpha-Linolenic acid metabolism	4 (0.45%)	23 (0.27%)	0.216727	0.524023	ko00592
	131	Melanoma	10 (1.12%)	72 (0.85%)	0.219723	0.524023	ko05218
	132	Protein processing in endoplasmic reticulum	21 (2.35%)	167 (1.96%)	0.220033	0.524023	ko04141
	133	Citrate cycle (TCA cycle)	5 (0.56%)	31 (0.36%)	0.220815	0.524023	ko00020
	134	Glyoxylate and dicarboxylate metabolism	5 (0.56%)	31 (0.36%)	0.220815	0.524023	ko00630
	135	Glycolysis / Gluconeogenesis	9 (1.01%)	64 (0.75%)	0.224957	0.529351	ko00010
	136	Pertussis	11 (1.23%)	81 (0.95%)	0.226389	0.529351	ko05133
	137	Phosphatidylinositol signaling system	13 (1.46%)	99 (1.16%)	0.236369	0.547209	ko04070
	138	Relaxin signaling pathway	17 (1.91%)	134 (1.58%)	0.23848	0.547209	ko04926
	139	Proximal tubule bicarbonate reclamation	4 (0.45%)	24 (0.28%)	0.24014	0.547209	ko04964
	140	RNA polymerase	5 (0.56%)	32 (0.38%)	0.24091	0.547209	ko03020
	141	Thyroid hormone synthesis	10 (1.12%)	74 (0.87%)	0.24559	0.553883	ko04918
	142	Pyrimidine metabolism	13 (1.46%)	100 (1.18%)	0.247609	0.554505	ko00240
	143	Fat digestion and absorption	7 (0.78%)	49 (0.58%)	0.251039	0.556906	ko04975
	144	Sphingolipid signaling pathway	15 (1.68%)	118 (1.39%)	0.253734	0.556906	ko04071
	145	Tight junction	21 (2.35%)	171 (2.01%)	0.253935	0.556906	ko04530
	146	2-Oxocarboxylic acid metabolism	3 (0.34%)	17 (0.2%)	0.261466	0.569495	ko01210
	147	Chagas disease (American trypanosomiasis)	15 (1.68%)	119 (1.4%)	0.264357	0.571874	ko05142
	148	Acute myeloid leukemia	9 (1.01%)	67 (0.79%)	0.267133	0.573975	ko05221
	149	Legionellosis	9 (1.01%)	68 (0.8%)	0.281703	0.597099	ko05134
	150	Base excision repair	5 (0.56%)	34 (0.4%)	0.282413	0.597099	ko03410
	151	Cholesterol metabolism	7 (0.78%)	51 (0.6%)	0.284733	0.597099	ko04979
	152	Platinum drug resistance	10 (1.12%)	77 (0.91%)	0.286226	0.597099	ko01524
	153	Dopaminergic synapse	16 (1.79%)	130 (1.53%)	0.287284	0.597099	ko04728
	154	NOD-like receptor signaling pathway	21 (2.35%)	175 (2.06%)	0.289778	0.598372	ko04621
	155	Purine metabolism	21 (2.35%)	177 (2.08%)	0.308318	0.632548	ko00230
	156	Pentose and glucuronate interconversions	4 (0.45%)	27 (0.32%)	0.313121	0.63429	ko00040
	157	Basal transcription factors	6 (0.67%)	44 (0.52%)	0.313156	0.63429	ko03022
	158	Salivary secretion	11 (1.23%)	88 (1.04%)	0.316333	0.636669	ko04970
	159	Leukocyte transendothelial migration	14 (1.57%)	115 (1.35%)	0.31931	0.638621	ko04670
	160	Glycosaminoglycan degradation	3 (0.34%)	19 (0.22%)	0.321327	0.638637	ko00531
	161	Longevity regulating pathway - multiple species	8 (0.9%)	62 (0.73%)	0.323675	0.639308	ko04213
	162	RNA degradation	10 (1.12%)	80 (0.94%)	0.328566	0.641216	ko03018
	163	RIG-I-like receptor signaling pathway	11 (1.23%)	89 (1.05%)	0.329864	0.641216	ko04622
	164	Estrogen signaling pathway	16 (1.79%)	134 (1.58%)	0.33069	0.641216	ko04915
	165	Progesterone-mediated oocyte maturation	11 (1.23%)	90 (1.06%)	0.343511	0.66204	ko04914
	166	Glycerophospholipid metabolism	12 (1.35%)	100 (1.18%)	0.356757	0.683425	ko00564
	167	cAMP signaling pathway	24 (2.69%)	210 (2.47%)	0.360167	0.685826	ko04024
	168	Folate biosynthesis	4 (0.45%)	29 (0.34%)	0.362853	0.686829	ko00790
	169	Glycerolipid metabolism	8 (0.9%)	65 (0.76%)	0.372944	0.697625	ko00561
	170	Cortisol synthesis and secretion	8 (0.9%)	65 (0.76%)	0.372944	0.697625	ko04927
	171	Glycosphingolipid biosynthesis - lacto and neolacto series	4 (0.45%)	30 (0.35%)	0.387713	0.710194	ko00601
	172	Starch and sucrose metabolism	5 (0.56%)	39 (0.46%)	0.390198	0.710194	ko00500
	173	Sphingolipid metabolism	6 (0.67%)	48 (0.56%)	0.39083	0.710194	ko00600
	174	Notch signaling pathway	6 (0.67%)	48 (0.56%)	0.39083	0.710194	ko04330
	175	Cocaine addiction	6 (0.67%)	48 (0.56%)	0.39083	0.710194	ko05030
	176	B cell receptor signaling pathway	10 (1.12%)	85 (1%)	0.401332	0.718621	ko04662
	177	Gastric acid secretion	9 (1.01%)	76 (0.89%)	0.403751	0.718621	ko04971
	178	Leishmaniasis	9 (1.01%)	76 (0.89%)	0.403751	0.718621	ko05140
	179	Amphetamine addiction	8 (0.9%)	67 (0.79%)	0.40611	0.718621	ko05031
	180	Cholinergic synapse	13 (1.46%)	113 (1.33%)	0.406766	0.718621	ko04725
	181	Mismatch repair	3 (0.34%)	22 (0.26%)	0.410836	0.720426	ko03430
	182	Regulation of actin cytoskeleton	25 (2.8%)	225 (2.65%)	0.412319	0.720426	ko04810
	183	Hepatitis C	16 (1.79%)	142 (1.67%)	0.42116	0.72854	ko05160
	184	Rheumatoid arthritis	12 (1.35%)	105 (1.24%)	0.423082	0.72854	ko05323
	185	Aldosterone synthesis and secretion	11 (1.23%)	96 (1.13%)	0.426798	0.72854	ko04925
	186	Platelet activation	14 (1.57%)	124 (1.46%)	0.428418	0.72854	ko04611
	187	Th17 cell differentiation	14 (1.57%)	124 (1.46%)	0.428418	0.72854	ko04659
	188	Rap1 signaling pathway	24 (2.69%)	218 (2.57%)	0.43398	0.734072	ko04015
	189	Mucin type O-glycan biosynthesis	4 (0.45%)	32 (0.38%)	0.436943	0.735173	ko00512
	190	Choline metabolism in cancer	11 (1.23%)	98 (1.15%)	0.454665	0.760965	ko05231
	191	Mannose type O-glycan biosyntheis	3 (0.34%)	24 (0.28%)	0.468496	0.778902	ko00515
	192	Longevity regulating pathway - mammal	10 (1.12%)	90 (1.06%)	0.474553	0.778902	ko04211
	193	Vasopressin-regulated water reabsorption	5 (0.56%)	43 (0.51%)	0.475927	0.778902	ko04962
	194	Glycosaminoglycan biosynthesis - keratan sulfate	2 (0.22%)	15 (0.18%)	0.477242	0.778902	ko00533
	195	Chemical carcinogenesis	9 (1.01%)	81 (0.95%)	0.481132	0.778902	ko05204
	196	Apelin signaling pathway	15 (1.68%)	138 (1.62%)	0.483814	0.778902	ko04371
	197	Phagosome	17 (1.91%)	157 (1.85%)	0.484268	0.778902	ko04145
	198	SNARE interactions in vesicular transport	4 (0.45%)	34 (0.4%)	0.484977	0.778902	ko04130
	199	Necroptosis	20 (2.24%)	186 (2.19%)	0.489826	0.782738	ko04217
	200	Complement and coagulation cascades	9 (1.01%)	82 (0.96%)	0.49638	0.789245	ko04610
	201	Insulin signaling pathway	15 (1.68%)	140 (1.65%)	0.50721	0.802452	ko04910
	202	Pancreatic secretion	11 (1.23%)	102 (1.2%)	0.509748	0.802475	ko04972
	203	ABC transporters	7 (0.78%)	64 (0.75%)	0.513861	0.803595	ko02010
	204	T cell receptor signaling pathway	12 (1.35%)	112 (1.32%)	0.515514	0.803595	ko04660
	205	Glycosylphosphatidylinositol(GPI)-anchor biosynthesis	3 (0.34%)	26 (0.31%)	0.523488	0.807222	ko00563
	206	Biosynthesis of unsaturated fatty acids	3 (0.34%)	26 (0.31%)	0.523488	0.807222	ko01040
	207	PPAR signaling pathway	9 (1.01%)	84 (0.99%)	0.526486	0.807222	ko03320
	208	Measles	17 (1.91%)	161 (1.89%)	0.527994	0.807222	ko05162
	209	Type II diabetes mellitus	5 (0.56%)	46 (0.54%)	0.537527	0.81196	ko04930
	210	Prion diseases	5 (0.56%)	46 (0.54%)	0.537527	0.81196	ko05020
	211	Lipoic acid metabolism	1 (0.11%)	7 (0.08%)	0.539963	0.81196	ko00785
	212	Insulin secretion	9 (1.01%)	85 (1%)	0.541307	0.81196	ko04911
	213	Selenocompound metabolism	2 (0.22%)	17 (0.2%)	0.545706	0.814716	ko00450
	214	Porphyrin and chlorophyll metabolism	4 (0.45%)	37 (0.44%)	0.553641	0.819177	ko00860
	215	Proteasome	5 (0.56%)	47 (0.55%)	0.557315	0.819177	ko03050
	216	VEGF signaling pathway	6 (0.67%)	57 (0.67%)	0.560813	0.819177	ko04370
	217	Oxidative phosphorylation	14 (1.57%)	135 (1.59%)	0.561113	0.819177	ko00190
	218	Pathogenic Escherichia coli infection	11 (1.23%)	106 (1.25%)	0.563178	0.819177	ko05130
	219	Malaria	7 (0.78%)	67 (0.79%)	0.56415	0.819177	ko05144
	220	Drug metabolism - cytochrome P450	6 (0.67%)	58 (0.68%)	0.578406	0.83606	ko00982
	221	Hypertrophic cardiomyopathy (HCM)	9 (1.01%)	88 (1.04%)	0.584646	0.841255	ko05410
	222	Th1 and Th2 cell differentiation	10 (1.12%)	99 (1.16%)	0.600121	0.859633	ko04658
	223	Chemokine signaling pathway	18 (2.02%)	178 (2.09%)	0.6037	0.860882	ko04062
	224	Steroid biosynthesis	2 (0.22%)	19 (0.22%)	0.607647	0.86182	ko00100
	225	Arachidonic acid metabolism	8 (0.9%)	80 (0.94%)	0.611995	0.86182	ko00590
	226	Amyotrophic lateral sclerosis (ALS)	6 (0.67%)	60 (0.71%)	0.612488	0.86182	ko05014
	227	Toll-like receptor signaling pathway	12 (1.35%)	120 (1.41%)	0.615243	0.861882	ko04620
	228	Ras signaling pathway	24 (2.69%)	239 (2.81%)	0.62365	0.869828	ko04014
	229	Sulfur metabolism	1 (0.11%)	9 (0.11%)	0.631536	0.873696	ko00920
	230	Fanconi anemia pathway	5 (0.56%)	51 (0.6%)	0.631919	0.873696	ko03460
	231	Non-alcoholic fatty liver disease (NAFLD)	16 (1.79%)	162 (1.91%)	0.64069	0.881988	ko04932
	232	Dilated cardiomyopathy (DCM)	9 (1.01%)	93 (1.09%)	0.652328	0.89414	ko05414
	233	Autophagy - other eukaryotes	3 (0.34%)	32 (0.38%)	0.667459	0.910952	ko04136
	234	GABAergic synapse	9 (1.01%)	95 (1.12%)	0.677567	0.920092	ko04727
	235	Adrenergic signaling in cardiomyocytes	14 (1.57%)	146 (1.72%)	0.680708	0.920092	ko04261
	236	Glycine, serine and threonine metabolism	4 (0.45%)	44 (0.52%)	0.692429	0.920092	ko00260
	237	Hedgehog signaling pathway	4 (0.45%)	44 (0.52%)	0.692429	0.920092	ko04340
	238	Adipocytokine signaling pathway	7 (0.78%)	76 (0.89%)	0.698344	0.920092	ko04920
	239	Parkinson disease	14 (1.57%)	148 (1.74%)	0.70033	0.920092	ko05012
	240	Ubiquinone and other terpenoid-quinone biosynthesis	1 (0.11%)	11 (0.13%)	0.704898	0.920092	ko00130
	241	Linoleic acid metabolism	3 (0.34%)	34 (0.4%)	0.707746	0.920092	ko00591
	242	Aminoacyl-tRNA biosynthesis	4 (0.45%)	45 (0.53%)	0.70951	0.920092	ko00970
	243	African trypanosomiasis	4 (0.45%)	45 (0.53%)	0.70951	0.920092	ko05143
	244	Histidine metabolism	2 (0.22%)	23 (0.27%)	0.711799	0.920092	ko00340
	245	Protein export	2 (0.22%)	23 (0.27%)	0.711799	0.920092	ko03060
	246	Renin-angiotensin system	2 (0.22%)	23 (0.27%)	0.711799	0.920092	ko04614
	247	Jak-STAT signaling pathway	17 (1.91%)	180 (2.12%)	0.714663	0.920092	ko04630
	248	Oxytocin signaling pathway	14 (1.57%)	150 (1.76%)	0.719214	0.922218	ko04921
	249	Apoptosis - multiple species	3 (0.34%)	35 (0.41%)	0.726437	0.924693	ko04215
	250	Oocyte meiosis	11 (1.23%)	120 (1.41%)	0.727158	0.924693	ko04114
	251	GnRH signaling pathway	8 (0.9%)	89 (1.05%)	0.729868	0.924693	ko04912
	252	Glycosaminoglycan biosynthesis - heparan sulfate / heparin	2 (0.22%)	24 (0.28%)	0.733917	0.926133	ko00534
	253	Alzheimer disease	17 (1.91%)	184 (2.16%)	0.74763	0.939709	ko05010
	254	Antifolate resistance	4 (0.45%)	48 (0.56%)	0.756562	0.945563	ko01523
	255	Primary immunodeficiency	3 (0.34%)	37 (0.44%)	0.760992	0.945563	ko05340
	256	Glutamatergic synapse	10 (1.12%)	113 (1.33%)	0.761208	0.945563	ko04724
	257	Synaptic vesicle cycle	5 (0.56%)	60 (0.71%)	0.76902	0.95155	ko04721
	258	Maturity onset diabetes of the young	2 (0.22%)	26 (0.31%)	0.773831	0.9526	ko04950
	259	Aldosterone-regulated sodium reabsorption	3 (0.34%)	38 (0.45%)	0.776897	0.9526	ko04960
	260	Natural killer cell mediated cytotoxicity	12 (1.35%)	136 (1.6%)	0.778855	0.9526	ko04650
	261	Fc gamma R-mediated phagocytosis	8 (0.9%)	94 (1.11%)	0.783747	0.953406	ko04666
	262	Hematopoietic cell lineage	9 (1.01%)	105 (1.24%)	0.786178	0.953406	ko04640
	263	Thiamine metabolism	1 (0.11%)	14 (0.16%)	0.788509	0.953406	ko00730
	264	Carbohydrate digestion and absorption	4 (0.45%)	52 (0.61%)	0.809848	0.975498	ko04973
	265	Retrograde endocannabinoid signaling	13 (1.46%)	151 (1.78%)	0.813547	0.976256	ko04723
	266	Gap junction	7 (0.78%)	87 (1.02%)	0.82124	0.98137	ko04540
	267	Long-term potentiation	5 (0.56%)	65 (0.76%)	0.826361	0.98137	ko04720
	268	Alcoholism	14 (1.57%)	164 (1.93%)	0.829797	0.98137	ko05034
	269	Regulation of lipolysis in adipocyte	4 (0.45%)	54 (0.64%)	0.832697	0.98137	ko04923
	270	Fc epsilon RI signaling pathway	5 (0.56%)	66 (0.78%)	0.836325	0.98137	ko04664
	271	Renin secretion	5 (0.56%)	66 (0.78%)	0.836325	0.98137	ko04924
	272	Nitrogen metabolism	1 (0.11%)	17 (0.2%)	0.848449	0.986623	ko00910
	273	Circadian rhythm	2 (0.22%)	31 (0.36%)	0.851467	0.986623	ko04710
	274	Inflammatory mediator regulation of TRP channels	9 (1.01%)	113 (1.33%)	0.851765	0.986623	ko04750
	275	Graft-versus-host disease	4 (0.45%)	56 (0.66%)	0.853211	0.986623	ko05332
	276	Morphine addiction	7 (0.78%)	92 (1.08%)	0.862349	0.989934	ko05032
	277	Primary bile acid biosynthesis	1 (0.11%)	18 (0.21%)	0.864387	0.989934	ko00120
	278	Tryptophan metabolism	3 (0.34%)	46 (0.54%)	0.874995	0.989934	ko00380
	279	beta-Alanine metabolism	2 (0.22%)	33 (0.39%)	0.875066	0.989934	ko00410
	280	Pantothenate and CoA biosynthesis	1 (0.11%)	19 (0.22%)	0.87865	0.989934	ko00770
	281	Steroid hormone biosynthesis	4 (0.45%)	59 (0.69%)	0.879955	0.989934	ko00140
	282	Long-term depression	4 (0.45%)	59 (0.69%)	0.879955	0.989934	ko04730
	283	Tuberculosis	16 (1.79%)	195 (2.29%)	0.882587	0.989934	ko05152
	284	Ether lipid metabolism	3 (0.34%)	47 (0.55%)	0.884092	0.989934	ko00565
	285	Circadian entrainment	7 (0.78%)	98 (1.15%)	0.901126	1	ko04713
	286	N-Glycan biosynthesis	3 (0.34%)	50 (0.59%)	0.907938	1	ko00510
	287	Ascorbate and aldarate metabolism	1 (0.11%)	22 (0.26%)	0.913061	1	ko00053
	288	Endocrine and other factor-regulated calcium reabsorption	3 (0.34%)	51 (0.6%)	0.914841	1	ko04961
	289	Allograft rejection	3 (0.34%)	51 (0.6%)	0.914841	1	ko05330
	290	Phospholipase D signaling pathway	11 (1.23%)	147 (1.73%)	0.915014	1	ko04072
	291	cGMP - PKG signaling pathway	13 (1.46%)	170 (2%)	0.916678	1	ko04022
	292	Bile secretion	7 (0.78%)	102 (1.2%)	0.921465	1	ko04976
	293	Intestinal immune network for IgA production	3 (0.34%)	54 (0.64%)	0.932813	1	ko04672
	294	Ovarian Steroidogenesis	3 (0.34%)	54 (0.64%)	0.932813	1	ko04913
	295	Cytosolic DNA-sensing pathway	5 (0.56%)	81 (0.95%)	0.937107	1	ko04623
	296	Collecting duct acid secretion	1 (0.11%)	25 (0.29%)	0.937721	1	ko04966
	297	Protein digestion and absorption	7 (0.78%)	106 (1.25%)	0.938072	1	ko04974
	298	Vitamin digestion and absorption	1 (0.11%)	27 (0.32%)	0.950143	1	ko04977
	299	Staphylococcus aureus infection	5 (0.56%)	85 (1%)	0.952201	1	ko05150
	300	Phototransduction	1 (0.11%)	28 (0.33%)	0.955393	1	ko04744
	301	Retinol metabolism	4 (0.45%)	75 (0.88%)	0.962244	1	ko00830
	302	Fatty acid elongation	1 (0.11%)	30 (0.35%)	0.964293	1	ko00062
	303	Type I diabetes mellitus	3 (0.34%)	64 (0.75%)	0.970431	1	ko04940
	304	Inflammatiory bowel disease (IBD)	4 (0.45%)	79 (0.93%)	0.972244	1	ko05321
	305	Vascular smooth muscle contraction	8 (0.9%)	134 (1.58%)	0.97639	1	ko04270
	306	Asthma	1 (0.11%)	35 (0.41%)	0.979535	1	ko05310
	307	Cardiac muscle contraction	4 (0.45%)	85 (1%)	0.982703	1	ko04260
	308	Cell adhesion molecules (CAMs)	9 (1.01%)	154 (1.81%)	0.985125	1	ko04514
	309	Tyrosine metabolism	1 (0.11%)	38 (0.45%)	0.985348	1	ko00350
	310	Calcium signaling pathway	12 (1.35%)	195 (2.29%)	0.987878	1	ko04020
	311	Nicotine addiction	1 (0.11%)	40 (0.47%)	0.988274	1	ko05033
	312	Systemic lupus erythematosus	6 (0.67%)	119 (1.4%)	0.989059	1	ko05322
	313	Autoimmune thyroid disease	3 (0.34%)	76 (0.89%)	0.989495	1	ko05320
	314	Cytokine-cytokine receptor interaction	19 (2.13%)	297 (3.49%)	0.995188	1	ko04060
	315	Serotonergic synapse	5 (0.56%)	122 (1.44%)	0.997141	1	ko04726
	316	Taste transduction	2 (0.22%)	76 (0.89%)	0.997896	1	ko04742
	317	Neuroactive ligand-receptor interaction	7 (0.78%)	280 (3.29%)	1	1	ko04080
	318	Olfactory transduction	3 (0.34%)	1580 (18.59%)	1	1	ko04740
