# Supplementary material for: Research on the Mechanism of HRP Relieving IPEC-J2 Cells Immunological Stress Based on Transcriptome Sequencing Analysis
Source: Front Nutr. 2022 Jul 15;9:944390. doi: 10.3389/fnut.2022.944390 (PMC9336541; doi:10.3389/fnut.2022.944390)
Supplement: Supplementary file 10 [file Table_10.XLSX]

## Sheet: Sheet1
Table S10：DGEs in L vs. H6-L were mapped into 307 KEGG pathways
	L-vs-H6-L Pathway Enrichment
	#	Pathway	Candidate genes with pathway annotation (531)	All genes with pathway annotation (8499)	Pvalue	Qvalue	Pathway ID
	1	MAPK signaling pathway	45 (8.47%)	299 (3.52%)	0	7e-06	ko04010
	2	MicroRNAs in cancer	29 (5.46%)	169 (1.99%)	1e-06	8e-05	ko05206
	3	NF-kappa B signaling pathway	21 (3.95%)	114 (1.34%)	6e-06	0.00056	ko04064
	4	Cellular senescence	26 (4.9%)	162 (1.91%)	7e-06	0.00056	ko04218
	5	Glutathione metabolism	13 (2.45%)	57 (0.67%)	3.7e-05	0.002249	ko00480
	6	TNF signaling pathway	20 (3.77%)	120 (1.41%)	4.7e-05	0.002429	ko04668
	7	Prostate cancer	19 (3.58%)	117 (1.38%)	0.000105	0.0046	ko05215
	8	Metabolic pathways	115 (21.66%)	1344 (15.81%)	0.000151	0.005802	ko01100
	9	HTLV-I infection	33 (6.21%)	273 (3.21%)	0.000184	0.006292	ko05166
	10	Pathways in cancer	54 (10.17%)	537 (6.32%)	0.00029	0.008897	ko05200
	11	Hepatocellular carcinoma	23 (4.33%)	169 (1.99%)	0.000323	0.009013	ko05225
	12	Biosynthesis of amino acids	13 (2.45%)	71 (0.84%)	0.000388	0.009609	ko01230
	13	Apoptosis	20 (3.77%)	140 (1.65%)	0.000413	0.009609	ko04210
	14	HIF-1 signaling pathway	17 (3.2%)	110 (1.29%)	0.000438	0.009609	ko04066
	15	TGF-beta signaling pathway	14 (2.64%)	84 (0.99%)	0.000638	0.013052	ko04350
	16	Non-small cell lung cancer	12 (2.26%)	66 (0.78%)	0.000689	0.013229	ko05223
	17	Endometrial cancer	11 (2.07%)	58 (0.68%)	0.000791	0.01429	ko05213
	18	Fluid shear stress and atherosclerosis	20 (3.77%)	149 (1.75%)	0.000929	0.015847	ko05418
	19	Colorectal cancer	14 (2.64%)	89 (1.05%)	0.001151	0.018591	ko05210
	20	Axon guidance	22 (4.14%)	175 (2.06%)	0.001279	0.019628	ko04360
	21	Metabolism of xenobiotics by cytochrome P450	11 (2.07%)	62 (0.73%)	0.001408	0.020589	ko00980
	22	Ferroptosis	9 (1.69%)	45 (0.53%)	0.001585	0.021322	ko04216
	23	Hippo signaling pathway	20 (3.77%)	156 (1.84%)	0.001647	0.021322	ko04390
	24	Pentose phosphate pathway	7 (1.32%)	29 (0.34%)	0.001667	0.021322	ko00030
	25	Glycolysis / Gluconeogenesis	11 (2.07%)	64 (0.75%)	0.00184	0.022597	ko00010
	26	Bladder cancer	8 (1.51%)	40 (0.47%)	0.00286	0.033379	ko05219
	27	Choline metabolism in cancer	14 (2.64%)	98 (1.15%)	0.002936	0.033379	ko05231
	28	Amino sugar and nucleotide sugar metabolism	9 (1.69%)	50 (0.59%)	0.003395	0.036033	ko00520
	29	Central carbon metabolism in cancer	11 (2.07%)	69 (0.81%)	0.003404	0.036033	ko05230
	30	Signaling pathways regulating pluripotency of stem cells	18 (3.39%)	144 (1.69%)	0.003641	0.037256	ko04550
	31	Drug metabolism - other enzymes	11 (2.07%)	70 (0.82%)	0.003817	0.037803	ko00983
	32	Breast cancer	18 (3.39%)	147 (1.73%)	0.004542	0.043572	ko05224
	33	Mitophagy - animal	10 (1.88%)	64 (0.75%)	0.005939	0.055252	ko04137
	34	Antigen processing and presentation	11 (2.07%)	76 (0.89%)	0.007211	0.065112	ko04612
	35	Autophagy - animal	16 (3.01%)	132 (1.55%)	0.007965	0.069863	ko04140
	36	Chronic myeloid leukemia	11 (2.07%)	79 (0.93%)	0.009618	0.082017	ko05220
	37	Proteoglycans in cancer	22 (4.14%)	208 (2.45%)	0.010471	0.086878	ko05205
	38	Osteoclast differentiation	16 (3.01%)	137 (1.61%)	0.011238	0.088903	ko04380
	39	Carbon metabolism	14 (2.64%)	114 (1.34%)	0.011294	0.088903	ko01200
	40	Human papillomavirus infection	33 (6.21%)	354 (4.17%)	0.0132	0.100492	ko05165
	41	Herpes simplex infection	22 (4.14%)	213 (2.51%)	0.013583	0.100492	ko05168
	42	Gastric cancer	17 (3.2%)	152 (1.79%)	0.013748	0.100492	ko05226
	43	mTOR signaling pathway	17 (3.2%)	154 (1.81%)	0.015502	0.106903	ko04150
	44	Basal cell carcinoma	9 (1.69%)	63 (0.74%)	0.015649	0.106903	ko05217
	45	ErbB signaling pathway	11 (2.07%)	85 (1%)	0.016239	0.106903	ko04012
	46	Protein processing in endoplasmic reticulum	18 (3.39%)	167 (1.96%)	0.016299	0.106903	ko04141
	47	FoxO signaling pathway	15 (2.82%)	131 (1.54%)	0.016366	0.106903	ko04068
	48	Thyroid cancer	6 (1.13%)	35 (0.41%)	0.019916	0.12738	ko05216
	49	Platinum drug resistance	10 (1.88%)	77 (0.91%)	0.020906	0.129568	ko01524
	50	Transcriptional misregulation in cancers	19 (3.58%)	185 (2.18%)	0.022002	0.129568	ko05202
	51	C-type lectin receptor signaling pathway	13 (2.45%)	112 (1.32%)	0.022056	0.129568	ko04625
	52	T cell receptor signaling pathway	13 (2.45%)	112 (1.32%)	0.022056	0.129568	ko04660
	53	p53 signaling pathway	10 (1.88%)	78 (0.92%)	0.022693	0.129568	ko04115
	54	Epstein-Barr virus infection	21 (3.95%)	211 (2.48%)	0.02279	0.129568	ko05169
	55	Human cytomegalovirus infection	24 (4.52%)	251 (2.95%)	0.024206	0.135111	ko05163
	56	EGFR tyrosine kinase inhibitor resistance	10 (1.88%)	80 (0.94%)	0.026594	0.145342	ko01521
	57	Renal cell carcinoma	9 (1.69%)	69 (0.81%)	0.026985	0.145342	ko05211
	58	Shigellosis	9 (1.69%)	71 (0.84%)	0.031799	0.168318	ko05131
	59	Endocytosis	23 (4.33%)	246 (2.89%)	0.033778	0.173214	ko04144
	60	Chagas disease (American trypanosomiasis)	13 (2.45%)	119 (1.4%)	0.034223	0.173214	ko05142
	61	Adherens junction	9 (1.69%)	72 (0.85%)	0.034417	0.173214	ko04520
	62	Kaposi sarcoma-associated herpesvirus infection	20 (3.77%)	208 (2.45%)	0.035555	0.174163	ko05167
	63	Spliceosome	14 (2.64%)	132 (1.55%)	0.03574	0.174163	ko03040
	64	Cholesterol metabolism	7 (1.32%)	51 (0.6%)	0.037938	0.181985	ko04979
	65	Phospholipase D signaling pathway	15 (2.82%)	147 (1.73%)	0.040884	0.191766	ko04072
	66	Galactose metabolism	5 (0.94%)	31 (0.36%)	0.041227	0.191766	ko00052
	67	NOD-like receptor signaling pathway	17 (3.2%)	175 (2.06%)	0.04604	0.210958	ko04621
	68	Hypertrophic cardiomyopathy (HCM)	10 (1.88%)	88 (1.04%)	0.046999	0.212189	ko05410
	69	Other types of O-glycan biosynthesis	4 (0.75%)	23 (0.27%)	0.051769	0.230335	ko00514
	70	Cell cycle	13 (2.45%)	127 (1.49%)	0.053306	0.233786	ko04110
	71	Glycine, serine and threonine metabolism	6 (1.13%)	44 (0.52%)	0.05421	0.234402	ko00260
	72	Lysosome	13 (2.45%)	128 (1.51%)	0.056118	0.23928	ko04142
	73	Glycosaminoglycan biosynthesis - heparan sulfate / heparin	4 (0.75%)	24 (0.28%)	0.059175	0.24886	ko00534
	74	Wnt signaling pathway	14 (2.64%)	143 (1.68%)	0.062598	0.255367	ko04310
	75	PI3K-Akt signaling pathway	30 (5.65%)	360 (4.24%)	0.063799	0.255367	ko04151
	76	Dilated cardiomyopathy (DCM)	10 (1.88%)	93 (1.09%)	0.064047	0.255367	ko05414
	77	Epithelial cell signaling in Helicobacter pylori infection	8 (1.51%)	69 (0.81%)	0.06467	0.255367	ko05120
	78	Prion diseases	6 (1.13%)	46 (0.54%)	0.064882	0.255367	ko05020
	79	Regulation of actin cytoskeleton	20 (3.77%)	225 (2.65%)	0.069601	0.263385	ko04810
	80	Toll-like receptor signaling pathway	12 (2.26%)	120 (1.41%)	0.071086	0.263385	ko04620
	81	Endocrine resistance	10 (1.88%)	95 (1.12%)	0.071852	0.263385	ko01522
	82	Glycosphingolipid biosynthesis - globo and isoglobo series	3 (0.56%)	16 (0.19%)	0.073967	0.263385	ko00603
	83	Prolactin signaling pathway	8 (1.51%)	71 (0.84%)	0.073984	0.263385	ko04917
	84	Glioma	8 (1.51%)	71 (0.84%)	0.073984	0.263385	ko05214
	85	Relaxin signaling pathway	13 (2.45%)	134 (1.58%)	0.075095	0.263385	ko04926
	86	Small cell lung cancer	10 (1.88%)	96 (1.13%)	0.07597	0.263385	ko05222
	87	Cysteine and methionine metabolism	6 (1.13%)	48 (0.56%)	0.076698	0.263385	ko00270
	88	Notch signaling pathway	6 (1.13%)	48 (0.56%)	0.076698	0.263385	ko04330
	89	Hepatitis B	15 (2.82%)	161 (1.89%)	0.077841	0.263385	ko05161
	90	Alanine, aspartate and glutamate metabolism	5 (0.94%)	37 (0.44%)	0.078198	0.263385	ko00250
	91	Porphyrin and chlorophyll metabolism	5 (0.94%)	37 (0.44%)	0.078198	0.263385	ko00860
	92	Melanoma	8 (1.51%)	72 (0.85%)	0.07893	0.263385	ko05218
	93	Focal adhesion	18 (3.39%)	203 (2.39%)	0.083527	0.272655	ko04510
	94	Vitamin digestion and absorption	4 (0.75%)	27 (0.32%)	0.08454	0.272655	ko04977
	95	Toxoplasmosis	11 (2.07%)	111 (1.31%)	0.085767	0.272655	ko05145
	96	Selenocompound metabolism	3 (0.56%)	17 (0.2%)	0.085815	0.272655	ko00450
	97	AMPK signaling pathway	12 (2.26%)	124 (1.46%)	0.086148	0.272655	ko04152
	98	Rap1 signaling pathway	19 (3.58%)	218 (2.57%)	0.087707	0.274756	ko04015
	99	Starch and sucrose metabolism	5 (0.94%)	39 (0.46%)	0.09348	0.288226	ko00500
	100	IL-17 signaling pathway	10 (1.88%)	100 (1.18%)	0.093885	0.288226	ko04657
	101	Influenza A	17 (3.2%)	194 (2.28%)	0.098386	0.296185	ko05164
	102	One carbon pool by folate	3 (0.56%)	18 (0.21%)	0.098407	0.296185	ko00670
	103	Ribosome biogenesis in eukaryotes	8 (1.51%)	76 (0.89%)	0.100633	0.297062	ko03008
	104	Pancreatic cancer	8 (1.51%)	76 (0.89%)	0.100633	0.297062	ko05212
	105	Hepatitis C	13 (2.45%)	142 (1.67%)	0.106204	0.310519	ko05160
	106	Steroid biosynthesis	3 (0.56%)	19 (0.22%)	0.11169	0.320141	ko00100
	107	Arrhythmogenic right ventricular cardiomyopathy (ARVC)	8 (1.51%)	78 (0.92%)	0.112623	0.320141	ko05412
	108	Viral myocarditis	8 (1.51%)	78 (0.92%)	0.112623	0.320141	ko05416
	109	Glycosphingolipid biosynthesis - lacto and neolacto series	4 (0.75%)	30 (0.35%)	0.114333	0.322021	ko00601
	110	Cushing syndrome	14 (2.64%)	158 (1.86%)	0.11716	0.326983	ko04934
	111	Monobactam biosynthesis	1 (0.19%)	2 (0.02%)	0.121059	0.334822	ko00261
	112	Mineral absorption	6 (1.13%)	55 (0.65%)	0.126816	0.347613	ko04978
	113	Legionellosis	7 (1.32%)	68 (0.8%)	0.1306	0.354816	ko05134
	114	Fructose and mannose metabolism	4 (0.75%)	32 (0.38%)	0.136408	0.367345	ko00051
	115	Purine metabolism	15 (2.82%)	177 (2.08%)	0.14084	0.375983	ko00230
	116	AGE-RAGE signaling pathway in diabetic complications	10 (1.88%)	110 (1.29%)	0.148635	0.39337	ko04933
	117	Viral carcinogenesis	16 (3.01%)	193 (2.27%)	0.15025	0.39365	ko05203
	118	Th17 cell differentiation	11 (2.07%)	124 (1.46%)	0.151437	0.39365	ko04659
	119	Apelin signaling pathway	12 (2.26%)	138 (1.62%)	0.153295	0.39365	ko04371
	120	Insulin resistance	10 (1.88%)	111 (1.31%)	0.15486	0.39365	ko04931
	121	Terpenoid backbone biosynthesis	3 (0.56%)	22 (0.26%)	0.155152	0.39365	ko00900
	122	B cell receptor signaling pathway	8 (1.51%)	85 (1%)	0.160255	0.403266	ko04662
	123	Th1 and Th2 cell differentiation	9 (1.69%)	99 (1.16%)	0.164752	0.411211	ko04658
	124	Pyrimidine metabolism	9 (1.69%)	100 (1.18%)	0.171761	0.420033	ko00240
	125	Glycerophospholipid metabolism	9 (1.69%)	100 (1.18%)	0.171761	0.420033	ko00564
	126	Apoptosis - multiple species	4 (0.75%)	35 (0.41%)	0.172391	0.420033	ko04215
	127	ECM-receptor interaction	8 (1.51%)	87 (1.02%)	0.175372	0.423932	ko04512
	128	Sphingolipid metabolism	5 (0.94%)	48 (0.56%)	0.178477	0.428066	ko00600
	129	Necroptosis	15 (2.82%)	186 (2.19%)	0.185932	0.437009	ko04217
	130	Glucagon signaling pathway	9 (1.69%)	102 (1.2%)	0.186183	0.437009	ko04922
	131	Proximal tubule bicarbonate reclamation	3 (0.56%)	24 (0.28%)	0.186586	0.437009	ko04964
	132	Longevity regulating pathway - multiple species	6 (1.13%)	62 (0.73%)	0.189154	0.437009	ko04213
	133	Fatty acid metabolism	5 (0.94%)	49 (0.58%)	0.189323	0.437009	ko01212
	134	GnRH signaling pathway	8 (1.51%)	89 (1.05%)	0.191096	0.43781	ko04912
	135	Arginine and proline metabolism	5 (0.94%)	50 (0.59%)	0.200398	0.455719	ko00330
	136	Pyruvate metabolism	4 (0.75%)	38 (0.45%)	0.211222	0.476802	ko00620
	137	Bacterial invasion of epithelial cells	7 (1.32%)	78 (0.92%)	0.213436	0.47788	ko05100
	138	Estrogen signaling pathway	11 (2.07%)	134 (1.58%)	0.215426	0.47788	ko04915
	139	Parathyroid hormone synthesis, secretion and action	9 (1.69%)	106 (1.25%)	0.216535	0.47788	ko04928
	140	Biosynthesis of unsaturated fatty acids	3 (0.56%)	26 (0.31%)	0.219482	0.47788	ko01040
	141	Maturity onset diabetes of the young	3 (0.56%)	26 (0.31%)	0.219482	0.47788	ko04950
	142	Neurotrophin signaling pathway	10 (1.88%)	121 (1.42%)	0.223711	0.483656	ko04722
	143	RNA degradation	7 (1.32%)	80 (0.94%)	0.231956	0.497975	ko03018
	144	Pertussis	7 (1.32%)	81 (0.95%)	0.241412	0.511128	ko05133
	145	Chemical carcinogenesis	7 (1.32%)	81 (0.95%)	0.241412	0.511128	ko05204
	146	Hippo signaling pathway - multiple species	3 (0.56%)	28 (0.33%)	0.253432	0.530802	ko04392
	147	Thyroid hormone signaling pathway	10 (1.88%)	125 (1.47%)	0.254163	0.530802	ko04919
	148	Insulin signaling pathway	11 (2.07%)	140 (1.65%)	0.258416	0.536039	ko04910
	149	PPAR signaling pathway	7 (1.32%)	84 (0.99%)	0.270474	0.554891	ko03320
	150	Tight junction	13 (2.45%)	171 (2.01%)	0.27112	0.554891	ko04530
	151	Neomycin, kanamycin and gentamicin biosynthesis	1 (0.19%)	5 (0.06%)	0.275775	0.557449	ko00524
	152	Phagosome	12 (2.26%)	157 (1.85%)	0.276001	0.557449	ko04145
	153	VEGF signaling pathway	5 (0.94%)	57 (0.67%)	0.283024	0.567898	ko04370
	154	Nitrogen metabolism	2 (0.38%)	17 (0.2%)	0.287709	0.57355	ko00910
	155	Thermogenesis	17 (3.2%)	234 (2.75%)	0.293706	0.581269	ko04714
	156	Drug metabolism - cytochrome P450	5 (0.94%)	58 (0.68%)	0.295368	0.581269	ko00982
	157	Amoebiasis	9 (1.69%)	116 (1.36%)	0.29955	0.5837	ko05146
	158	Gap junction	7 (1.32%)	87 (1.02%)	0.300406	0.5837	ko04540
	159	Melanogenesis	8 (1.51%)	102 (1.2%)	0.305084	0.586189	ko04916
	160	Glyoxylate and dicarboxylate metabolism	3 (0.56%)	31 (0.36%)	0.305506	0.586189	ko00630
	161	Thyroid hormone synthesis	6 (1.13%)	74 (0.87%)	0.315734	0.602051	ko04918
	162	Mucin type O-glycan biosynthesis	3 (0.56%)	32 (0.38%)	0.322999	0.60727	ko00512
	163	Nicotinate and nicotinamide metabolism	3 (0.56%)	32 (0.38%)	0.322999	0.60727	ko00760
	164	Ras signaling pathway	17 (3.2%)	239 (2.81%)	0.324405	0.60727	ko04014
	165	Longevity regulating pathway - mammal	7 (1.32%)	90 (1.06%)	0.330987	0.612941	ko04211
	166	cAMP signaling pathway	15 (2.82%)	210 (2.47%)	0.332944	0.612941	ko04024
	167	Glycosaminoglycan degradation	2 (0.38%)	19 (0.22%)	0.334864	0.612941	ko00531
	168	Oxidative phosphorylation	10 (1.88%)	135 (1.59%)	0.335421	0.612941	ko00190
	169	beta-Alanine metabolism	3 (0.56%)	33 (0.39%)	0.340494	0.618531	ko00410
	170	Pathogenic Escherichia coli infection	8 (1.51%)	106 (1.25%)	0.342957	0.61934	ko05130
	171	SNARE interactions in vesicular transport	3 (0.56%)	34 (0.4%)	0.357957	0.642648	ko04130
	172	Glycosaminoglycan biosynthesis - chondroitin sulfate / dermatan sulfate	2 (0.38%)	21 (0.25%)	0.381061	0.68015	ko00532
	173	Glycerolipid metabolism	5 (0.94%)	65 (0.76%)	0.383414	0.680393	ko00561
	174	Fanconi anemia pathway	4 (0.75%)	51 (0.6%)	0.395819	0.694795	ko03460
	175	Fc epsilon RI signaling pathway	5 (0.94%)	66 (0.78%)	0.396056	0.694795	ko04664
	176	Riboflavin metabolism	1 (0.19%)	8 (0.09%)	0.403299	0.699508	ko00740
	177	Vitamin B6 metabolism	1 (0.19%)	8 (0.09%)	0.403299	0.699508	ko00750
	178	Malaria	5 (0.94%)	67 (0.79%)	0.408674	0.70091	ko05144
	179	Acute myeloid leukemia	5 (0.94%)	67 (0.79%)	0.408674	0.70091	ko05221
	180	Histidine metabolism	2 (0.38%)	23 (0.27%)	0.425842	0.72002	ko00340
	181	Protein export	2 (0.38%)	23 (0.27%)	0.425842	0.72002	ko03060
	182	Aldosterone-regulated sodium reabsorption	3 (0.56%)	38 (0.45%)	0.426852	0.72002	ko04960
	183	Non-alcoholic fatty liver disease (NAFLD)	11 (2.07%)	162 (1.91%)	0.432673	0.72585	ko04932
	184	Sulfur metabolism	1 (0.19%)	9 (0.11%)	0.440615	0.735156	ko00920
	185	Calcium signaling pathway	13 (2.45%)	195 (2.29%)	0.445786	0.739763	ko04020
	186	Jak-STAT signaling pathway	12 (2.26%)	180 (2.12%)	0.451236	0.744781	ko04630
	187	Retrograde endocannabinoid signaling	10 (1.88%)	151 (1.78%)	0.471862	0.774661	ko04723
	188	RIG-I-like receptor signaling pathway	6 (1.13%)	89 (1.05%)	0.484963	0.789847	ko04622
	189	Rheumatoid arthritis	7 (1.32%)	105 (1.24%)	0.486258	0.789847	ko05323
	190	Glycosylphosphatidylinositol(GPI)-anchor biosynthesis	2 (0.38%)	26 (0.31%)	0.489654	0.791178	ko00563
	191	Lysine degradation	4 (0.75%)	59 (0.69%)	0.508067	0.806933	ko00310
	192	Ubiquinone and other terpenoid-quinone biosynthesis	1 (0.19%)	11 (0.13%)	0.508403	0.806933	ko00130
	193	Homologous recombination	3 (0.56%)	43 (0.51%)	0.508924	0.806933	ko03440
	194	Pentose and glucuronate interconversions	2 (0.38%)	27 (0.32%)	0.509918	0.806933	ko00040
	195	Adipocytokine signaling pathway	5 (0.94%)	76 (0.89%)	0.519317	0.81266	ko04920
	196	Leishmaniasis	5 (0.94%)	76 (0.89%)	0.519317	0.81266	ko05140
	197	Amyotrophic lateral sclerosis (ALS)	4 (0.75%)	60 (0.71%)	0.521479	0.81266	ko05014
	198	Fc gamma R-mediated phagocytosis	6 (1.13%)	94 (1.11%)	0.539091	0.833069	ko04666
	199	African trypanosomiasis	3 (0.56%)	45 (0.53%)	0.540002	0.833069	ko05143
	200	Type II diabetes mellitus	3 (0.56%)	46 (0.54%)	0.555111	0.849214	ko04930
	201	Aldosterone synthesis and secretion	6 (1.13%)	96 (1.13%)	0.560054	0.849214	ko04925
	202	Chemokine signaling pathway	11 (2.07%)	178 (2.09%)	0.56014	0.849214	ko04062
	203	Fatty acid elongation	2 (0.38%)	30 (0.35%)	0.567458	0.849214	ko00062
	204	ABC transporters	4 (0.75%)	64 (0.75%)	0.573281	0.849214	ko02010
	205	Parkinson disease	9 (1.69%)	148 (1.74%)	0.582924	0.849214	ko05012
	206	Antifolate resistance	3 (0.56%)	48 (0.56%)	0.584422	0.849214	ko01523
	207	Long-term potentiation	4 (0.75%)	65 (0.76%)	0.585731	0.849214	ko04720
	208	Cortisol synthesis and secretion	4 (0.75%)	65 (0.76%)	0.585731	0.849214	ko04927
	209	Complement and coagulation cascades	5 (0.94%)	82 (0.96%)	0.587975	0.849214	ko04610
	210	Phosphatidylinositol signaling system	6 (1.13%)	99 (1.16%)	0.590629	0.849214	ko04070
	211	Fatty acid biosynthesis	1 (0.19%)	14 (0.16%)	0.595023	0.849214	ko00061
	212	Thiamine metabolism	1 (0.19%)	14 (0.16%)	0.595023	0.849214	ko00730
	213	Renin secretion	4 (0.75%)	66 (0.78%)	0.597969	0.849214	ko04924
	214	Fat digestion and absorption	3 (0.56%)	49 (0.58%)	0.598608	0.849214	ko04975
	215	Vibrio cholerae infection	3 (0.56%)	49 (0.58%)	0.598608	0.849214	ko05110
	216	Oxytocin signaling pathway	9 (1.69%)	150 (1.76%)	0.599316	0.849214	ko04921
	217	RNA polymerase	2 (0.38%)	32 (0.38%)	0.603025	0.849214	ko03020
	218	Autophagy - other eukaryotes	2 (0.38%)	32 (0.38%)	0.603025	0.849214	ko04136
	219	Amphetamine addiction	4 (0.75%)	67 (0.79%)	0.609987	0.855096	ko05031
	220	Cardiac muscle contraction	5 (0.94%)	85 (1%)	0.620225	0.856081	ko04260
	221	Glycosaminoglycan biosynthesis - keratan sulfate	1 (0.19%)	15 (0.18%)	0.620367	0.856081	ko00533
	222	Glycosphingolipid biosynthesis - ganglio series	1 (0.19%)	15 (0.18%)	0.620367	0.856081	ko00604
	223	Natural killer cell mediated cytotoxicity	8 (1.51%)	136 (1.6%)	0.621844	0.856081	ko04650
	224	cGMP - PKG signaling pathway	10 (1.88%)	170 (2%)	0.624975	0.856551	ko04022
	225	Base excision repair	2 (0.38%)	34 (0.4%)	0.636338	0.868248	ko03410
	226	Hematopoietic cell lineage	6 (1.13%)	105 (1.24%)	0.64826	0.876721	ko04640
	227	Salmonella infection	6 (1.13%)	105 (1.24%)	0.64826	0.876721	ko05132
	228	DNA replication	2 (0.38%)	35 (0.41%)	0.652155	0.878121	ko03030
	229	Intestinal immune network for IgA production	3 (0.56%)	54 (0.64%)	0.66466	0.891051	ko04672
	230	mRNA surveillance pathway	5 (0.94%)	90 (1.06%)	0.670509	0.894984	ko03015
	231	Tuberculosis	11 (2.07%)	195 (2.29%)	0.681434	0.898394	ko05152
	232	Primary immunodeficiency	2 (0.38%)	37 (0.44%)	0.68214	0.898394	ko05340
	233	Cytokine-cytokine receptor interaction	17 (3.2%)	297 (3.49%)	0.683095	0.898394	ko04060
	234	Other glycan degradation	1 (0.19%)	18 (0.21%)	0.687288	0.898394	ko00511
	235	Inositol phosphate metabolism	4 (0.75%)	74 (0.87%)	0.687696	0.898394	ko00562
	236	Arginine biosynthesis	1 (0.19%)	19 (0.22%)	0.706867	0.915646	ko00220
	237	Pantothenate and CoA biosynthesis	1 (0.19%)	19 (0.22%)	0.706867	0.915646	ko00770
	238	GABAergic synapse	5 (0.94%)	95 (1.12%)	0.716215	0.916496	ko04727
	239	Cholinergic synapse	6 (1.13%)	113 (1.33%)	0.716956	0.916496	ko04725
	240	Inflammatory mediator regulation of TRP channels	6 (1.13%)	113 (1.33%)	0.716956	0.916496	ko04750
	241	Alzheimer disease	10 (1.88%)	184 (2.16%)	0.721419	0.916496	ko05010
	242	Steroid hormone biosynthesis	3 (0.56%)	59 (0.69%)	0.72245	0.916496	ko00140
	243	Inflammatiory bowel disease (IBD)	4 (0.75%)	79 (0.93%)	0.7361	0.92997	ko05321
	244	Cell adhesion molecules (CAMs)	8 (1.51%)	154 (1.81%)	0.754627	0.936465	ko04514
	245	Sphingolipid signaling pathway	6 (1.13%)	118 (1.39%)	0.754901	0.936465	ko04071
	246	Ascorbate and aldarate metabolism	1 (0.19%)	22 (0.26%)	0.758562	0.936465	ko00053
	247	Phenylalanine metabolism	1 (0.19%)	22 (0.26%)	0.758562	0.936465	ko00360
	248	Mismatch repair	1 (0.19%)	22 (0.26%)	0.758562	0.936465	ko03430
	249	Vasopressin-regulated water reabsorption	2 (0.38%)	43 (0.51%)	0.759543	0.936465	ko04962
	250	Basal transcription factors	2 (0.38%)	44 (0.52%)	0.770731	0.938821	ko03022
	251	Pancreatic secretion	5 (0.94%)	102 (1.2%)	0.772362	0.938821	ko04972
	252	Bile secretion	5 (0.94%)	102 (1.2%)	0.772362	0.938821	ko04976
	253	alpha-Linolenic acid metabolism	1 (0.19%)	23 (0.27%)	0.773686	0.938821	ko00592
	254	Nucleotide excision repair	2 (0.38%)	45 (0.53%)	0.781462	0.944524	ko03420
	255	Insulin secretion	4 (0.75%)	85 (1%)	0.786455	0.944821	ko04911
	256	Mannose type O-glycan biosyntheis	1 (0.19%)	24 (0.28%)	0.787864	0.944821	ko00515
	257	Fatty acid degradation	2 (0.38%)	46 (0.54%)	0.791751	0.945788	ko00071
	258	Collecting duct acid secretion	1 (0.19%)	25 (0.29%)	0.801155	0.950171	ko04966
	259	Proteasome	2 (0.38%)	47 (0.55%)	0.80161	0.950171	ko03050
	260	Peroxisome	4 (0.75%)	88 (1.04%)	0.808605	0.952015	ko04146
	261	Cocaine addiction	2 (0.38%)	48 (0.56%)	0.811053	0.952015	ko05030
	262	RNA transport	8 (1.51%)	164 (1.93%)	0.812469	0.952015	ko03013
	263	N-Glycan biosynthesis	2 (0.38%)	50 (0.59%)	0.828744	0.967394	ko00510
	264	Endocrine and other factor-regulated calcium reabsorption	2 (0.38%)	51 (0.6%)	0.837019	0.969679	ko04961
	265	Allograft rejection	2 (0.38%)	51 (0.6%)	0.837019	0.969679	ko05330
	266	Glutamatergic synapse	5 (0.94%)	113 (1.33%)	0.842886	0.969697	ko04724
	267	Carbohydrate digestion and absorption	2 (0.38%)	52 (0.61%)	0.844931	0.969697	ko04973
	268	Folate biosynthesis	1 (0.19%)	29 (0.34%)	0.846511	0.969697	ko00790
	269	Leukocyte transendothelial migration	5 (0.94%)	115 (1.35%)	0.853559	0.972902	ko04670
	270	Ovarian Steroidogenesis	2 (0.38%)	54 (0.64%)	0.859717	0.972902	ko04913
	271	Gastric acid secretion	3 (0.56%)	76 (0.89%)	0.862197	0.972902	ko04971
	272	Citrate cycle (TCA cycle)	1 (0.19%)	31 (0.36%)	0.865154	0.972902	ko00020
	273	Circadian rhythm	1 (0.19%)	31 (0.36%)	0.865154	0.972902	ko04710
	274	Graft-versus-host disease	2 (0.38%)	56 (0.66%)	0.873203	0.97837	ko05332
	275	Ubiquitin mediated proteolysis	6 (1.13%)	140 (1.65%)	0.87819	0.979521	ko04120
	276	Propanoate metabolism	1 (0.19%)	33 (0.39%)	0.881536	0.979521	ko00640
	277	Measles	7 (1.32%)	161 (1.89%)	0.883802	0.979521	ko05162
	278	Cytosolic DNA-sensing pathway	3 (0.56%)	81 (0.95%)	0.88939	0.980649	ko04623
	279	Long-term depression	2 (0.38%)	59 (0.69%)	0.891208	0.980649	ko04730
	280	Synaptic vesicle cycle	2 (0.38%)	60 (0.71%)	0.896663	0.983127	ko04721
	281	Adrenergic signaling in cardiomyocytes	6 (1.13%)	146 (1.72%)	0.900998	0.984364	ko04261
	282	Huntington disease	9 (1.69%)	208 (2.45%)	0.910005	0.986743	ko05016
	283	Tyrosine metabolism	1 (0.19%)	38 (0.45%)	0.914317	0.986743	ko00350
	284	Dopaminergic synapse	5 (0.94%)	130 (1.53%)	0.915794	0.986743	ko04728
	285	Type I diabetes mellitus	2 (0.38%)	64 (0.75%)	0.916032	0.986743	ko04940
	286	Salivary secretion	3 (0.56%)	88 (1.04%)	0.919397	0.986905	ko04970
	287	Nicotine addiction	1 (0.19%)	40 (0.47%)	0.924735	0.989176	ko05033
	288	Hedgehog signaling pathway	1 (0.19%)	44 (0.52%)	0.94193	0.994505	ko04340
	289	Alcoholism	6 (1.13%)	164 (1.93%)	0.948763	0.994505	ko05034
	290	Tryptophan metabolism	1 (0.19%)	46 (0.54%)	0.948995	0.994505	ko00380
	291	Circadian entrainment	3 (0.56%)	98 (1.15%)	0.949504	0.994505	ko04713
	292	Serotonergic synapse	4 (0.75%)	122 (1.44%)	0.951783	0.994505	ko04726
	293	Ether lipid metabolism	1 (0.19%)	47 (0.55%)	0.952199	0.994505	ko00565
	294	Retinol metabolism	2 (0.38%)	75 (0.88%)	0.953173	0.994505	ko00830
	295	Autoimmune thyroid disease	2 (0.38%)	76 (0.89%)	0.955631	0.994505	ko05320
	296	Arachidonic acid metabolism	2 (0.38%)	80 (0.94%)	0.964287	1	ko00590
	297	Valine, leucine and isoleucine degradation	1 (0.19%)	54 (0.64%)	0.969654	1	ko00280
	298	Staphylococcus aureus infection	2 (0.38%)	85 (1%)	0.972844	1	ko05150
	299	Morphine addiction	2 (0.38%)	92 (1.08%)	0.981576	1	ko05032
	300	Oocyte meiosis	3 (0.56%)	120 (1.41%)	0.982873	1	ko04114
	301	Platelet activation	3 (0.56%)	124 (1.46%)	0.98602	1	ko04611
	302	Protein digestion and absorption	2 (0.38%)	106 (1.25%)	0.991634	1	ko04974
	303	Vascular smooth muscle contraction	3 (0.56%)	134 (1.58%)	0.991648	1	ko04270
	304	Progesterone-mediated oocyte maturation	1 (0.19%)	90 (1.06%)	0.997085	1	ko04914
	305	Neuroactive ligand-receptor interaction	6 (1.13%)	280 (3.29%)	0.999704	1	ko04080
	306	Ribosome	1 (0.19%)	167 (1.96%)	0.999981	1	ko03010
	307	Olfactory transduction	1 (0.19%)	1580 (18.59%)	1	1	ko04740
