# Supplementary material for: Research on the Mechanism of HRP Relieving IPEC-J2 Cells Immunological Stress Based on Transcriptome Sequencing Analysis
Source: Front Nutr. 2022 Jul 15;9:944390. doi: 10.3389/fnut.2022.944390 (PMC9336541; doi:10.3389/fnut.2022.944390)
Supplement: Supplementary file 11 [file Table_11.XLSX]

## Sheet: all_profile
	Table S11：DEGs were categorized into eight profiles
id	SPOT	Profile	H2-L	H4-L	H6-L	Symbol	Description	KEGG_A_class	KEGG_B_class	Pathway	K_ID	GO Component	GO Function	GO Process
LOC100034246	ID_0	4	0	0	3.32	PIK3R6	PREDICTED: LOW QUALITY PROTEIN: phosphoinositide 3-kinase regulatory subunit 6 [Sus scrofa]	Environmental Information Processing;Human Diseases;Environmental Information Processing;Organismal Systems;Environmental Information Processing;Organismal Systems;Environmental Information Processing;Organismal Systems;Organismal Systems;Human Diseases	Signal transduction;Infectious diseases;Signal transduction;Endocrine system;Signal transduction;Circulatory system;Signal transduction;Immune system;Nervous system;Infectious diseases	ko04151//PI3K-Akt signaling pathway;ko05167//Kaposi sarcoma-associated herpesvirus infection;ko04022//cGMP - PKG signaling pathway;ko04921//Oxytocin signaling pathway;ko04072//Phospholipase D signaling pathway;ko04261//Adrenergic signaling in cardiomyocytes;ko04371//Apelin signaling pathway;ko04611//Platelet activation;ko04725//Cholinergic synapse;ko05145//Toxoplasmosis	K21290;K21290;K21290;K21290;K21290;K21290;K21290;K21290;K21290;K21290	-	-	-
LOC100037287	ID_12	3	0	-0.39	-4.09	DDO	D-aspartate oxidase [Sus scrofa]	Cellular Processes;Metabolism	Transport and catabolism;Amino acid metabolism	ko04146//Peroxisome;ko00250//Alanine, aspartate and glutamate metabolism	K00272;K00272	-	-	-
LOC100037296	ID_21	6	0	1.04	0.55	TLR7	toll-like receptor 7 [Sus scrofa domesticus]	Human Diseases;Human Diseases;Organismal Systems	Infectious diseases;Infectious diseases;Immune system	ko05164//Influenza A;ko05162//Measles;ko04620//Toll-like receptor signaling pathway	K05404;K05404;K05404	-	-	-
LOC100037298	ID_22	4	0	0	2.81	SLC7A2	cationic amino acid transporter 2 [Sus scrofa]	-	-	-	-	-	-	-
LOC100037304	ID_28	5	0	1.19	-0.86	CPE	carboxypeptidase E precursor [Sus scrofa]	Human Diseases	Endocrine and metabolic diseases	ko04940//Type I diabetes mellitus	K01294	-	-	-
LOC100037933	ID_35	4	0	0	4.75	Il17f	PREDICTED: interleukin-17F isoform X1 [Sus scrofa]	Environmental Information Processing;Organismal Systems;Organismal Systems;Human Diseases	Signaling molecules and interaction;Immune system;Immune system;Immune diseases	ko04060//Cytokine-cytokine receptor interaction;ko04659//Th17 cell differentiation;ko04657//IL-17 signaling pathway;ko05321//Inflammatiory bowel disease (IBD)	K05494;K05494;K05494;K05494	-	-	-
LOC100037942	ID_42	1	0	-3.32	-3.32	FCER2	PREDICTED: low affinity immunoglobulin epsilon Fc receptor isoform X1 [Ailuropoda melanoleuca]	Human Diseases;Organismal Systems	Infectious diseases;Immune system	ko05169//Epstein-Barr virus infection;ko04640//Hematopoietic cell lineage	K06468;K06468	-	-	-
LOC100037944	ID_44	4	0	0	5.04	CHI3L2	PREDICTED: chitinase-3-like protein 2 isoform X1 [Sus scrofa]	-	-	-	-	-	-	-
LOC100037951	ID_49	4	0	0	4.75	C9	complement component C9 precursor [Sus scrofa]	Human Diseases;Human Diseases;Organismal Systems;Human Diseases	Immune diseases;Infectious diseases;Immune system;Neurodegenerative diseases	ko05322//Systemic lupus erythematosus;ko05146//Amoebiasis;ko04610//Complement and coagulation cascades;ko05020//Prion diseases	K04000;K04000;K04000;K04000	-	-	-
LOC100037952	ID_50	0	0	-1.66	-2.66	C6	complement component C6 precursor [Sus scrofa]	Human Diseases;Organismal Systems;Human Diseases	Immune diseases;Immune system;Neurodegenerative diseases	ko05322//Systemic lupus erythematosus;ko04610//Complement and coagulation cascades;ko05020//Prion diseases	K03995;K03995;K03995	-	-	-
LOC100037962	ID_58	5	0	1.58	0	TRPC5	PREDICTED: short transient receptor potential channel 5 isoform X1 [Sus scrofa]	Organismal Systems	Development	ko04360//Axon guidance	K04968	-	-	-
LOC100037969	ID_64	2	0	-3.7	-0.89	Pde7b	PREDICTED: cAMP-specific 3',5'-cyclic phosphodiesterase 7B isoform X1 [Galeopterus variegatus]	Metabolism;Human Diseases	Nucleotide metabolism;Substance dependence	ko00230//Purine metabolism;ko05032//Morphine addiction	K18436;K18436	-	-	-
LOC100037973	ID_67	6	0	1.2	0.69	SLC7A9	B(0,+)-type amino acid transporter 1 [Sus scrofa]	Organismal Systems	Digestive system	ko04974//Protein digestion and absorption	K13868	-	-	-
LOC100038017	ID_104	1	0	-4.32	-4.32	Lpar4	PREDICTED: lysophosphatidic acid receptor 4 isoform X2 [Sus scrofa]	Human Diseases;Environmental Information Processing;Environmental Information Processing;Cellular Processes;Environmental Information Processing;Environmental Information Processing	Cancers;Signal transduction;Signaling molecules and interaction;Cell motility;Signal transduction;Signal transduction	ko05200//Pathways in cancer;ko04151//PI3K-Akt signaling pathway;ko04080//Neuroactive ligand-receptor interaction;ko04810//Regulation of actin cytoskeleton;ko04015//Rap1 signaling pathway;ko04072//Phospholipase D signaling pathway	K04275;K04275;K04275;K04275;K04275;K04275	-	-	-
LOC100038024	ID_109	6	0	4.75	4.75	IL19	PREDICTED: interleukin-19 [Sus scrofa]	Environmental Information Processing;Environmental Information Processing	Signaling molecules and interaction;Signal transduction	ko04060//Cytokine-cytokine receptor interaction;ko04630//Jak-STAT signaling pathway	K05444;K05444	-	-	-
LOC100038026	ID_111	1	0	-5.04	-5.04	TNFSF13B	PREDICTED: tumor necrosis factor ligand superfamily member 13B isoform X1 [Sus scrofa]	Environmental Information Processing;Environmental Information Processing;Human Diseases;Organismal Systems	Signaling molecules and interaction;Signal transduction;Immune diseases;Immune system	ko04060//Cytokine-cytokine receptor interaction;ko04064//NF-kappa B signaling pathway;ko05323//Rheumatoid arthritis;ko04672//Intestinal immune network for IgA production	K05476;K05476;K05476;K05476	-	-	-
LOC100048952	ID_131	4	0	0	5.98	PON1	PREDICTED: serum paraoxonase/arylesterase 1 [Sus scrofa]	-	-	-	-	-	-	-
LOC100048963	ID_142	4	0	0	4.09	ABCG8	PREDICTED: ATP-binding cassette sub-family G member 8 [Sus scrofa]	Organismal Systems;Environmental Information Processing;Organismal Systems;Organismal Systems	Digestive system;Membrane transport;Digestive system;Digestive system	ko04976//Bile secretion;ko02010//ABC transporters;ko04979//Cholesterol metabolism;ko04975//Fat digestion and absorption	K05684;K05684;K05684;K05684	-	-	-
LOC100049661	ID_152	5	0	3.32	0	Adamts20	thrombospondin type 1 motif disintegrin-like and metallopeptidase, partial [Sus scrofa]	-	-	-	-	-	-	-
LOC100049667	ID_157	4	0	0	4.32	SOX18	transcription factor SOX-18, partial [Sus scrofa]	-	-	-	-	-	-	-
LOC100049687	ID_175	1	0	-3.7	-3.7	Adam3	ADAM3b precursor [Sus scrofa]	-	-	-	-	-	-	-
LOC100049690	ID_178	5	0	4.52	0	PNPLA3	patatin-like phospholipase domain-containing protein 3 [Sus scrofa]	Metabolism;Metabolism	Global and overview maps;Lipid metabolism	ko01100//Metabolic pathways;ko00561//Glycerolipid metabolism	K13534;K13534	-	-	-
LOC100049703	ID_191	5	0	1.34	0.55	BCL2	B-cell CLL/lymphoma 2, partial [Sus scrofa]	Human Diseases;Environmental Information Processing;Human Diseases;Cellular Processes;Human Diseases;Cellular Processes;Environmental Information Processing;Organismal Systems;Human Diseases;Genetic Information Processing;Human Diseases;Human Diseases;Human Diseases;Organismal Systems;Cellular Processes;Organismal Systems;Cellular Processes;Organismal Systems;Environmental Information Processing;…	Cancers;Signal transduction;Infectious diseases;Cellular community - eukaryotes;Infectious diseases;Cell growth and death;Signal transduction;Immune system;Cancers;Folding, sorting and degradation;Infectious diseases;Cancers;Cardiovascular diseases;Circulatory system;Cell growth and death;Endocrine system;Transport and catabolism;Nervous system;Signal transduction;Cancers;Signal transduction;Nerv…	ko05200//Pathways in cancer;ko04151//PI3K-Akt signaling pathway;ko05169//Epstein-Barr virus infection;ko04510//Focal adhesion;ko05152//Tuberculosis;ko04217//Necroptosis;ko04630//Jak-STAT signaling pathway;ko04621//NOD-like receptor signaling pathway;ko05206//MicroRNAs in cancer;ko04141//Protein processing in endoplasmic reticulum;ko05161//Hepatitis B;ko05226//Gastric cancer;ko05418//Fluid shear s…	K02161;K02161;K02161;K02161;K02161;K02161;K02161;K02161;K02161;K02161;K02161;K02161;K02161;K02161;K02161;K02161;K02161;K02161;K02161;K02161;K02161;K02161;K02161;K02161;K02161;K02161;K02161;K02161;K02161;K02161;K02161;K02161;K02161;K02161;K02161	-	-	-
LOC100113424	ID_219	4	0	0	4.32	BPIFB2	BPI fold-containing family B member 2 precursor [Sus scrofa]	-	-	-	-	-	-	-
LOC100113426	ID_221	1	0	-2.36	-2.17	BPIFB1	PREDICTED: BPI fold-containing family B member 1 isoform X2 [Sus scrofa]	-	-	-	-	-	-	-
LOC100113469	ID_226	2	0	-1.85	0.82	CYP4V2	PREDICTED: cytochrome P450 4V2 [Sus scrofa]	-	-	-	-	-	-	-
LOC100124654	ID_244	1	0	-4.09	-4.09	CXCR2	PREDICTED: C-X-C chemokine receptor type 2 isoform X1 [Sus scrofa]	Environmental Information Processing;Human Diseases;Cellular Processes;Organismal Systems;Environmental Information Processing;Human Diseases	Signaling molecules and interaction;Infectious diseases;Transport and catabolism;Immune system;Signal transduction;Infectious diseases	ko04060//Cytokine-cytokine receptor interaction;ko05163//Human cytomegalovirus infection;ko04144//Endocytosis;ko04062//Chemokine signaling pathway;ko04072//Phospholipase D signaling pathway;ko05120//Epithelial cell signaling in Helicobacter pylori infection	K05050;K05050;K05050;K05050;K05050;K05050	-	-	-
LOC100125838	ID_263	2	0	-4.09	0.82	NOD2	nucleotide-binding oligomerization domain containing 2 [Sus scrofa]	Human Diseases;Organismal Systems;Environmental Information Processing;Human Diseases;Human Diseases	Infectious diseases;Immune system;Signal transduction;Immune diseases;Infectious diseases	ko05152//Tuberculosis;ko04621//NOD-like receptor signaling pathway;ko04668//TNF signaling pathway;ko05321//Inflammatiory bowel disease (IBD);ko05131//Shigellosis	K10165;K10165;K10165;K10165;K10165	-	-	-
LOC100125962	ID_274	6	0	5.21	5.43	LAG3	lymphocyte activation gene 3 protein precursor [Sus scrofa]	-	-	-	-	-	-	-
LOC100125963	ID_275	6	0	2.62	1.95	SELPLG	P-selectin glycoprotein ligand 1 propeptide precursor [Sus scrofa]	Environmental Information Processing;Human Diseases	Signaling molecules and interaction;Infectious diseases	ko04514//Cell adhesion molecules (CAMs);ko05150//Staphylococcus aureus infection	K06544;K06544	-	-	-
LOC100125969	ID_281	1	0	-2.36	-1.93	IFNE	interferon epsilon precursor [Sus scrofa]	Environmental Information Processing;Environmental Information Processing;Organismal Systems	Signaling molecules and interaction;Signal transduction;Immune system	ko04060//Cytokine-cytokine receptor interaction;ko04630//Jak-STAT signaling pathway;ko04622//RIG-I-like receptor signaling pathway	K05442;K05442;K05442	-	-	-
LOC100125972	ID_284	2	0	-4.75	0.57	SERPINC1	antithrombin-III precursor [Sus scrofa]	Organismal Systems	Immune system	ko04610//Complement and coagulation cascades	K03911	-	-	-
LOC100125974	ID_286	3	0	2.29	-4.09	SPO11	PREDICTED: meiotic recombination protein SPO11 isoform X1 [Sus scrofa]	-	-	-	-	-	-	-
LOC100126165	ID_290	7	0	2.81	4.09	ANGPTL1	PREDICTED: angiopoietin-related protein 1 isoform X1 [Sus scrofa]	-	-	-	-	-	-	-
LOC100126201	ID_291	4	0	0	5.73	Tusc5	tumor suppressor candidate 5 [Sus scrofa]	-	-	-	-	-	-	-
LOC100126233	ID_292	2	0	-2.12	-0.71	ANGPTL6	PREDICTED: angiopoietin-related protein 6 [Sus scrofa]	-	-	-	-	-	-	-
LOC100126283	ID_307	5	0	0.92	-0.2	AQP7	aquaporin-7 [Sus scrofa]	Organismal Systems;Organismal Systems	Endocrine system;Endocrine system	ko03320//PPAR signaling pathway;ko04923//Regulation of lipolysis in adipocyte	K08771;K08771	-	-	-
LOC100126284	ID_308	6	0	2.81	2.81	PTGIS	PREDICTED: prostacyclin synthase isoform X1 [Sus scrofa]	Metabolism;Metabolism	Global and overview maps;Lipid metabolism	ko01100//Metabolic pathways;ko00590//Arachidonic acid metabolism	K01831;K01831	-	-	-
LOC100126289	ID_312	3	0	-0.38	-4.91	PTCRA	pre T-cell antigen receptor alpha [Sus scrofa]	Human Diseases;Environmental Information Processing	Cancers;Signal transduction	ko05202//Transcriptional misregulation in cancers;ko04330//Notch signaling pathway	K06056;K06056	-	-	-
LOC100126293	ID_316	1	0	-3.7	-3.7	CASS4	PREDICTED: cas scaffolding protein family member 4 isoform X1 [Sus scrofa]	-	-	-	-	-	-	-
LOC100126844	ID_319	5	0	3.7	0	GATM	glycine amidinotransferase, mitochondrial [Sus scrofa]	Metabolism;Metabolism;Metabolism	Global and overview maps;Amino acid metabolism;Amino acid metabolism	ko01100//Metabolic pathways;ko00330//Arginine and proline metabolism;ko00260//Glycine, serine and threonine metabolism	K00613;K00613;K00613	-	-	-
LOC100127145	ID_336	2	0	-2.12	-0.38	MUC2	PREDICTED: mucin-2 [Sorex araneus]	Human Diseases;Human Diseases	Cancers;Infectious diseases	ko05226//Gastric cancer;ko05146//Amoebiasis	K10955;K10955	-	-	-
LOC100127153	ID_343	5	0	1.7	0	AQP9	aquaporin-9 [Sus scrofa]	Organismal Systems	Digestive system	ko04976//Bile secretion	K09877	-	-	-
LOC100127461	ID_371	1	0	-4.52	-4.52	POU5F1	POU domain, class 5, transcription factor 1 [Sus scrofa]	Cellular Processes	Cellular community - eukaryotes	ko04550//Signaling pathways regulating pluripotency of stem cells	K09367	-	-	-
LOC100134828	ID_382	5	0	4.91	0	FBP2	fructose-1,6-bisphosphatase isozyme 2 [Sus scrofa]	Metabolism;Organismal Systems;Environmental Information Processing;Metabolism;Organismal Systems;Metabolism;Metabolism;Metabolism	Global and overview maps;Endocrine system;Signal transduction;Global and overview maps;Endocrine system;Carbohydrate metabolism;Carbohydrate metabolism;Carbohydrate metabolism	ko01100//Metabolic pathways;ko04910//Insulin signaling pathway;ko04152//AMPK signaling pathway;ko01200//Carbon metabolism;ko04922//Glucagon signaling pathway;ko00010//Glycolysis / Gluconeogenesis;ko00051//Fructose and mannose metabolism;ko00030//Pentose phosphate pathway	K03841;K03841;K03841;K03841;K03841;K03841;K03841;K03841	-	-	-
LOC100134965	ID_394	4	0	0	4.09	KCNG1	potassium voltage-gated channel subfamily G member 1 [Sus scrofa]	-	-	-	-	-	-	-
LOC100134978	ID_400	3	0	0.23	-0.8	XIRP1	xin actin-binding repeat-containing protein 1 [Sus scrofa]	-	-	-	-	-	-	-
LOC100134987	ID_404	6	0	6.32	5.64	GCNT7	beta-1,3-galactosyl-O-glycosyl-glycoprotein beta-1,6-N-acetylglucosaminyltransferase 7 [Sus scrofa]	-	-	-	-	-	-	-
LOC100135049	ID_412	3	0	-1.7	-6.74	HLA-DOB	PREDICTED: MHC class II, DO beta isoform X1 [Sus scrofa]	Human Diseases;Human Diseases;Human Diseases;Human Diseases;Human Diseases;Cellular Processes;Environmental Information Processing;Organismal Systems;Human Diseases;Human Diseases;Organismal Systems;Human Diseases;Organismal Systems;Human Diseases;Human Diseases;Human Diseases;Organismal Systems;Human Diseases;Human Diseases;Human Diseases;Human Diseases;Organismal Systems;Human Diseases;Human Di…	Infectious diseases;Infectious diseases;Infectious diseases;Infectious diseases;Infectious diseases;Transport and catabolism;Signaling molecules and interaction;Immune system;Immune diseases;Infectious diseases;Immune system;Immune diseases;Immune system;Infectious diseases;Immune diseases;Cardiovascular diseases;Immune system;Infectious diseases;Immune diseases;Endocrine and metabolic diseases;I…	ko05166//HTLV-I infection;ko05168//Herpes simplex infection;ko05169//Epstein-Barr virus infection;ko05152//Tuberculosis;ko05164//Influenza A;ko04145//Phagosome;ko04514//Cell adhesion molecules (CAMs);ko04659//Th17 cell differentiation;ko05322//Systemic lupus erythematosus;ko05145//Toxoplasmosis;ko04640//Hematopoietic cell lineage;ko05323//Rheumatoid arthritis;ko04658//Th1 and Th2 cell differentia…	K06752;K06752;K06752;K06752;K06752;K06752;K06752;K06752;K06752;K06752;K06752;K06752;K06752;K06752;K06752;K06752;K06752;K06752;K06752;K06752;K06752;K06752;K06752;K06752	-	-	-
LOC100135661	ID_418	5	0	2.13	0	SCD5	stearoyl-CoA desaturase 5 [Sus scrofa]	Environmental Information Processing;Organismal Systems;Metabolism;Metabolism	Signal transduction;Endocrine system;Global and overview maps;Lipid metabolism	ko04152//AMPK signaling pathway;ko03320//PPAR signaling pathway;ko01212//Fatty acid metabolism;ko01040//Biosynthesis of unsaturated fatty acids	K00507;K00507;K00507;K00507	-	-	-
LOC100135667	ID_423	5	0	1.51	0.51	NLRC5	PREDICTED: protein NLRC5 isoform X1 [Orcinus orca]	-	-	-	-	-	-	-
LOC100135669	ID_425	2	0	-1.23	-0.28	NLRC3	PREDICTED: protein NLRC3 isoform X1 [Sus scrofa]	-	-	-	-	-	-	-
LOC100135672	ID_428	6	0	5.43	6.64	EFNB3	ephrin-B3 precursor [Sus scrofa]	Organismal Systems	Development	ko04360//Axon guidance	K05463	-	-	-
LOC100141313	ID_452	6	0	1.46	0.99	NMB	neuromedin-B precursor [Sus scrofa]	-	-	-	-	-	-	-
LOC100141401	ID_456	2	0	-6.54	-0.71	S1PR5	sphingosine 1-phosphate receptor 5 [Sus scrofa]	Environmental Information Processing;Environmental Information Processing	Signaling molecules and interaction;Signal transduction	ko04080//Neuroactive ligand-receptor interaction;ko04071//Sphingolipid signaling pathway	K04295;K04295	-	-	-
LOC100141415	ID_468	2	0	-1.02	-0.27	ZFP57	zinc finger protein 57 homolog [Sus scrofa]	-	-	-	-	-	-	-
LOC100141418	ID_470	2	0	-0.54	0.46	RNF39	RING finger protein 39 [Sus scrofa]	-	-	-	-	-	-	-
LOC100142665	ID_481	7	0	1.41	2.58	NCF2	PREDICTED: neutrophil cytosol factor 2 isoform X1 [Sus scrofa]	Cellular Processes;Human Diseases;Organismal Systems;Organismal Systems;Human Diseases	Transport and catabolism;Cardiovascular diseases;Development;Immune system;Infectious diseases	ko04145//Phagosome;ko05418//Fluid shear stress and atherosclerosis;ko04380//Osteoclast differentiation;ko04670//Leukocyte transendothelial migration;ko05140//Leishmaniasis	K08010;K08010;K08010;K08010;K08010	-	-	-
LOC100144303	ID_491	7	0	1.07	1.87	ACE2	angiotensin-converting enzyme 2 precursor [Sus scrofa]	Organismal Systems;Organismal Systems	Digestive system;Endocrine system	ko04974//Protein digestion and absorption;ko04614//Renin-angiotensin system	K09708;K09708	-	-	-
LOC100144448	ID_505	4	0	0	6.74	OAZ3	ornithine decarboxylase antizyme 3 isoform 1 [Mustela putorius furo]	-	-	-	-	-	-	-
LOC100144459	ID_514	4	0	0.29	1.12	TRIM10	PREDICTED: tripartite motif-containing protein 10 isoform X1 [Sus scrofa]	-	-	-	-	-	-	-
LOC100144463	ID_518	3	0	-0.16	-1.78	C6orf15	uncharacterized protein C6orf15 homolog precursor [Sus scrofa]	-	-	-	-	-	-	-
LOC100144467	ID_521	6	0	5.91	5.91	ASCL2	achaete-scute homolog 2 [Sus scrofa]	-	-	-	-	-	-	-
LOC100144468	ID_522	6	0	2.31	1.63	CYP3A29	cytochrome P450 3A22 [Sus scrofa]	Metabolism;Organismal Systems;Human Diseases;Metabolism;Metabolism;Metabolism	Global and overview maps;Digestive system;Cancers;Metabolism of cofactors and vitamins;Lipid metabolism;Lipid metabolism	ko01100//Metabolic pathways;ko04976//Bile secretion;ko05204//Chemical carcinogenesis;ko00830//Retinol metabolism;ko00140//Steroid hormone biosynthesis;ko00591//Linoleic acid metabolism	K07424;K07424;K07424;K07424;K07424;K07424	-	-	-
LOC100144471	ID_524	1	0	-1.58	-1.58	ADRA1A	alpha-1A adrenergic receptor [Sus scrofa]	Environmental Information Processing;Environmental Information Processing;Environmental Information Processing;Organismal Systems;Organismal Systems;Environmental Information Processing;Organismal Systems	Signaling molecules and interaction;Signal transduction;Signal transduction;Circulatory system;Circulatory system;Signal transduction;Digestive system	ko04080//Neuroactive ligand-receptor interaction;ko04020//Calcium signaling pathway;ko04022//cGMP - PKG signaling pathway;ko04261//Adrenergic signaling in cardiomyocytes;ko04270//Vascular smooth muscle contraction;ko04152//AMPK signaling pathway;ko04970//Salivary secretion	K04135;K04135;K04135;K04135;K04135;K04135;K04135	-	-	-
LOC100144476	ID_528	6	0	2.28	1.51	TLR5	toll-like receptor 5 [Sus scrofa]	Organismal Systems;Human Diseases;Human Diseases;Human Diseases;Human Diseases	Immune system;Infectious diseases;Infectious diseases;Immune diseases;Infectious diseases	ko04620//Toll-like receptor signaling pathway;ko05130//Pathogenic Escherichia coli infection;ko05132//Salmonella infection;ko05321//Inflammatiory bowel disease (IBD);ko05134//Legionellosis	K10168;K10168;K10168;K10168;K10168	-	-	-
LOC100144478	ID_530	6	0	2.81	2.81	CHRM3	PREDICTED: muscarinic acetylcholine receptor M3 [Ceratotherium simum simum]	Environmental Information Processing;Cellular Processes;Environmental Information Processing;Organismal Systems;Organismal Systems;Organismal Systems;Organismal Systems;Organismal Systems;Organismal Systems	Signaling molecules and interaction;Cell motility;Signal transduction;Nervous system;Digestive system;Digestive system;Endocrine system;Sensory system;Digestive system	ko04080//Neuroactive ligand-receptor interaction;ko04810//Regulation of actin cytoskeleton;ko04020//Calcium signaling pathway;ko04725//Cholinergic synapse;ko04972//Pancreatic secretion;ko04970//Salivary secretion;ko04911//Insulin secretion;ko04742//Taste transduction;ko04971//Gastric acid secretion	K04131;K04131;K04131;K04131;K04131;K04131;K04131;K04131;K04131	-	-	-
LOC100144479	ID_531	5	0	5.04	0	PNMT	phenylethanolamine N-methyltransferase [Sus scrofa]	Metabolism;Metabolism	Global and overview maps;Amino acid metabolism	ko01100//Metabolic pathways;ko00350//Tyrosine metabolism	K00553;K00553	-	-	-
LOC100144482	ID_534	2	0	-1.41	-0.03	CDSN	corneodesmosin [Sus scrofa]	-	-	-	-	-	-	-
LOC100144490	ID_541	6	0	6.19	5.32	IGFBP4	insulin-like growth factor-binding protein 4 precursor [Sus scrofa]	-	-	-	-	-	-	-
LOC100144495	ID_545	4	0	-1.2	1.33	RAB33A	PREDICTED: ras-related protein Rab-33A isoform X3 [Sus scrofa]	-	-	-	-	-	-	-
LOC100144505	ID_555	1	0	-1.07	-1.35	HPCA	Neuron-specific calcium-binding protein hippocalcin [Fukomys damarensis]	-	-	-	-	-	-	-
LOC100144520	ID_566	1	0	-4.09	-4.09	PRRT1	proline-rich transmembrane protein 1 [Sus scrofa]	-	-	-	-	-	-	-
LOC100144525	ID_571	1	0	-3.32	-3.32	TFAP2C	transcription factor AP-2 gamma [Sus scrofa]	-	-	-	-	-	-	-
LOC100144533	ID_579	4	0	0.41	2.36	Gpsm3	PREDICTED: G-protein-signaling modulator 3 isoform X1 [Sus scrofa]	-	-	-	-	-	-	-
LOC100144585	ID_588	3	0	0.73	-1.02	HPCAL4	PREDICTED: hippocalcin-like protein 4 [Equus caballus]	-	-	-	-	-	-	-
LOC100144586	ID_589	1	0	-2.81	-2.81	ABCB4	PREDICTED: multidrug resistance protein 3 isoform X1 [Sus scrofa]	Organismal Systems;Environmental Information Processing	Digestive system;Membrane transport	ko04976//Bile secretion;ko02010//ABC transporters	K05659;K05659	-	-	-
LOC100144591	ID_593	1	0	-0.89	-1.01	Cybrd1	cytochrome b reductase 1 [Sus scrofa]	Organismal Systems	Digestive system	ko04978//Mineral absorption	K08370	-	-	-
LOC100144620	ID_597	4	0	0	4.75	AQP10	aquaporin-10 [Sus scrofa]	-	-	-	-	-	-	-
LOC100144625	ID_600	7	0	2.81	5.55	IRF4	interferon regulatory factor 4 [Sus scrofa]	Organismal Systems	Immune system	ko04659//Th17 cell differentiation	K09445	-	-	-
LOC100147706	ID_617	4	0	-0.38	0.7	FITM1	fat storage-inducing transmembrane protein 1 [Sus scrofa]	-	-	-	-	-	-	-
LOC100151779	ID_632	4	0	0	3.32	Nhsl2	PREDICTED: LOW QUALITY PROTEIN: NHS-like protein 2 [Sus scrofa]	-	-	-	-	-	-	-
LOC100151808	ID_648	1	0	-3.32	-3.32	APCDD1L	PREDICTED: protein APCDD1-like [Sus scrofa]	-	-	-	-	-	-	-
LOC100151877	ID_686	1	0	-4.09	-4.09	TACR2	PREDICTED: substance-K receptor isoform X1 [Sus scrofa]	Environmental Information Processing;Environmental Information Processing	Signaling molecules and interaction;Signal transduction	ko04080//Neuroactive ligand-receptor interaction;ko04020//Calcium signaling pathway	K04223;K04223	-	-	-
LOC100151883	ID_687	6	0	1.73	1.34	LDB3	PREDICTED: LIM domain-binding protein 3 isoform X3 [Sus scrofa]	-	-	-	-	-	-	-
LOC100151894	ID_693	3	0	-0.38	-3.7	ZMAT1	PREDICTED: zinc finger matrin-type protein 1 isoform X1 [Sus scrofa]	-	-	-	-	-	-	-
LOC100151910	ID_700	1	0	-4.52	-4.52	POPDC3	popeye domain-containing protein 3 [Sus scrofa]	-	-	-	-	-	-	-
LOC100151939	ID_711	1	0	-6.69	-6.69	LYPD1	ly6/PLAUR domain-containing protein 1 precursor [Sus scrofa]	-	-	-	-	-	-	-
LOC100151940	ID_712	0	0	-0.89	-1.94	ESRRB	PREDICTED: steroid hormone receptor ERR2 [Sus scrofa]	Cellular Processes	Cellular community - eukaryotes	ko04550//Signaling pathways regulating pluripotency of stem cells	K08553	-	-	-
LOC100151943	ID_714	7	0	4.09	6.07	AIG1	PREDICTED: androgen-induced gene 1 protein isoform X2 [Tursiops truncatus]	-	-	-	-	-	-	-
LOC100151956	ID_720	2	0	-3.7	1.51	TBX19	PREDICTED: T-box transcription factor TBX19 isoform X1 [Sus scrofa]	-	-	-	-	-	-	-
LOC100151962	ID_724	3	0	1	-5.32	PABPC1L	PREDICTED: polyadenylate-binding protein 1-like isoform X1 [Sus scrofa]	Genetic Information Processing;Genetic Information Processing;Genetic Information Processing	Translation;Translation;Folding, sorting and degradation	ko03013//RNA transport;ko03015//mRNA surveillance pathway;ko03018//RNA degradation	K13126;K13126;K13126	-	-	-
LOC100151968	ID_726	7	0	1.58	3.7	CHST3	PREDICTED: carbohydrate sulfotransferase 3 [Sus scrofa]	Metabolism	Glycan biosynthesis and metabolism	ko00532//Glycosaminoglycan biosynthesis - chondroitin sulfate / dermatan sulfate	K01020	-	-	-
LOC100151982	ID_732	4	0	0	5.32	CHDH	PREDICTED: choline dehydrogenase, mitochondrial [Sus scrofa]	Metabolism;Metabolism	Global and overview maps;Amino acid metabolism	ko01100//Metabolic pathways;ko00260//Glycine, serine and threonine metabolism	K00108;K00108	-	-	-
LOC100151985	ID_734	1	0	-2.81	-2.81	CLCN4	PREDICTED: LOW QUALITY PROTEIN: H(+)/Cl(-) exchange transporter 4 [Sus scrofa]	-	-	-	-	-	-	-
LOC100151991	ID_739	4	0	0	1.58	PCDH15	PREDICTED: protocadherin-15 isoform X7 [Sus scrofa]	-	-	-	-	-	-	-
LOC100152001	ID_744	5	0	2.81	0	Col3a1	collagen alpha-1(III) chain precursor [Sus scrofa]	Organismal Systems;Organismal Systems;Human Diseases;Human Diseases;Organismal Systems	Endocrine system;Immune system;Infectious diseases;Endocrine and metabolic diseases;Digestive system	ko04926//Relaxin signaling pathway;ko04611//Platelet activation;ko05146//Amoebiasis;ko04933//AGE-RAGE signaling pathway in diabetic complications;ko04974//Protein digestion and absorption	K19720;K19720;K19720;K19720;K19720	-	-	-
LOC100152003	ID_746	1	0	-2.81	-2.81	OR2S2	PREDICTED: olfactory receptor 2S2-like [Sus scrofa]	Organismal Systems	Sensory system	ko04740//Olfactory transduction	K04257	-	-	-
LOC100152022	ID_757	2	0	-1.89	-0.67	MTERF2	PREDICTED: transcription termination factor 2, mitochondrial [Sus scrofa]	-	-	-	-	-	-	-
LOC100152038	ID_763	3	0	-0.24	-1.64	OSM	PREDICTED: oncostatin-M isoform X2 [Sus scrofa]	Environmental Information Processing;Environmental Information Processing;Environmental Information Processing	Signal transduction;Signaling molecules and interaction;Signal transduction	ko04151//PI3K-Akt signaling pathway;ko04060//Cytokine-cytokine receptor interaction;ko04630//Jak-STAT signaling pathway	K05418;K05418;K05418	-	-	-
LOC100152050	ID_770	1	0	-5.43	-5.43	ENPP6	PREDICTED: ectonucleotide pyrophosphatase/phosphodiesterase family member 6 [Sus scrofa]	Metabolism	Lipid metabolism	ko00565//Ether lipid metabolism	K08743	-	-	-
LOC100152068	ID_778	6	0	1.58	1.58	SPTA1	PREDICTED: spectrin alpha chain, erythrocytic 1 [Sus scrofa]	Cellular Processes	Cell growth and death	ko04210//Apoptosis	K06114	-	-	-
LOC100152082	ID_787	5	0	3.7	0	ISLR	PREDICTED: immunoglobulin superfamily containing leucine-rich repeat protein isoform X1 [Sus scrofa]	-	-	-	-	-	-	-
LOC100152093	ID_792	1	0	-4.52	-4.52	PENK	PREDICTED: LOW QUALITY PROTEIN: proenkephalin-A [Sus scrofa]	-	-	-	-	-	-	-
LOC100152098	ID_795	1	0	-7.43	-3.73	BBOF1	PREDICTED: basal body-orientation factor 1 isoform X2 [Sus scrofa]	-	-	-	-	-	-	-
LOC100152101	ID_798	6	0	2.43	2.28	Slc8a3	PREDICTED: sodium/calcium exchanger 3 isoform X1 [Sus scrofa]	Organismal Systems;Environmental Information Processing;Environmental Information Processing;Organismal Systems;Environmental Information Processing;Organismal Systems;Human Diseases;Human Diseases;Organismal Systems;Human Diseases;Organismal Systems;Organismal Systems	Sensory system;Signal transduction;Signal transduction;Circulatory system;Signal transduction;Digestive system;Cardiovascular diseases;Cardiovascular diseases;Circulatory system;Cardiovascular diseases;Digestive system;Excretory system	ko04740//Olfactory transduction;ko04020//Calcium signaling pathway;ko04022//cGMP - PKG signaling pathway;ko04261//Adrenergic signaling in cardiomyocytes;ko04371//Apelin signaling pathway;ko04974//Protein digestion and absorption;ko05414//Dilated cardiomyopathy (DCM);ko05410//Hypertrophic cardiomyopathy (HCM);ko04260//Cardiac muscle contraction;ko05412//Arrhythmogenic right ventricular cardiomyopa…	K05849;K05849;K05849;K05849;K05849;K05849;K05849;K05849;K05849;K05849;K05849;K05849	-	-	-
LOC100152125	ID_809	0	0	-1.56	-2.32	MASP1	mannan-binding lectin serine protease 1 precursor [Sus scrofa]	Human Diseases;Organismal Systems	Infectious diseases;Immune system	ko05150//Staphylococcus aureus infection;ko04610//Complement and coagulation cascades	K03992;K03992	-	-	-
LOC100152129	ID_812	6	0	5.98	5.91	IFNT11	PREDICTED: LOW QUALITY PROTEIN: interferon omega-1 [Sus scrofa]	Human Diseases;Environmental Information Processing;Human Diseases;Environmental Information Processing;Human Diseases;Human Diseases;Human Diseases;Human Diseases;Human Diseases;Cellular Processes;Environmental Information Processing;Organismal Systems;Human Diseases;Human Diseases;Human Diseases;Organismal Systems;Organismal Systems;Organismal Systems;Organismal Systems;Human Diseases	Cancers;Signal transduction;Infectious diseases;Signaling molecules and interaction;Infectious diseases;Infectious diseases;Infectious diseases;Infectious diseases;Infectious diseases;Cell growth and death;Signal transduction;Immune system;Infectious diseases;Infectious diseases;Infectious diseases;Immune system;Immune system;Immune system;Immune system;Immune diseases	ko05200//Pathways in cancer;ko04151//PI3K-Akt signaling pathway;ko05165//Human papillomavirus infection;ko04060//Cytokine-cytokine receptor interaction;ko05163//Human cytomegalovirus infection;ko05168//Herpes simplex infection;ko05167//Kaposi sarcoma-associated herpesvirus infection;ko05152//Tuberculosis;ko05164//Influenza A;ko04217//Necroptosis;ko04630//Jak-STAT signaling pathway;ko04621//NOD-li…	K05414;K05414;K05414;K05414;K05414;K05414;K05414;K05414;K05414;K05414;K05414;K05414;K05414;K05414;K05414;K05414;K05414;K05414;K05414;K05414	-	-	-
LOC100152168	ID_827	2	0	-2.42	-0.5	FRMD5	PREDICTED: FERM domain-containing protein 5 isoform X1 [Canis lupus familiaris]	-	-	-	-	-	-	-
LOC100152200	ID_839	5	0	1.36	0.68	C6orf222	PREDICTED: uncharacterized protein C6orf222 homolog isoform X1 [Sus scrofa]	-	-	-	-	-	-	-
LOC100152222	ID_852	3	0	1.51	-2.81	SYNPO2L	PREDICTED: synaptopodin 2-like protein isoform X1 [Sus scrofa]	-	-	-	-	-	-	-
LOC100152238	ID_860	1	0	-4.09	-4.09	IFNGR1	PREDICTED: interferon gamma receptor 1 isoform X1 [Sus scrofa]	Human Diseases;Environmental Information Processing;Human Diseases;Human Diseases;Human Diseases;Human Diseases;Cellular Processes;Environmental Information Processing;Human Diseases;Organismal Systems;Organismal Systems;Organismal Systems;Human Diseases;Human Diseases;Environmental Information Processing;Human Diseases;Organismal Systems;Human Diseases;Human Diseases	Cancers;Signaling molecules and interaction;Infectious diseases;Infectious diseases;Infectious diseases;Infectious diseases;Cell growth and death;Signal transduction;Infectious diseases;Development;Immune system;Immune system;Infectious diseases;Infectious diseases;Signal transduction;Infectious diseases;Immune system;Immune diseases;Infectious diseases	ko05200//Pathways in cancer;ko04060//Cytokine-cytokine receptor interaction;ko05168//Herpes simplex infection;ko05167//Kaposi sarcoma-associated herpesvirus infection;ko05152//Tuberculosis;ko05164//Influenza A;ko04217//Necroptosis;ko04630//Jak-STAT signaling pathway;ko05162//Measles;ko04380//Osteoclast differentiation;ko04650//Natural killer cell mediated cytotoxicity;ko04659//Th17 cell different…	K05132;K05132;K05132;K05132;K05132;K05132;K05132;K05132;K05132;K05132;K05132;K05132;K05132;K05132;K05132;K05132;K05132;K05132;K05132	-	-	-
LOC100152248	ID_865	2	0	-2	-0.8	TTPA	PREDICTED: alpha-tocopherol transfer protein [Capra hircus]	-	-	-	-	-	-	-
LOC100152251	ID_866	1	0	-4.52	-4.52	FAM71D	PREDICTED: protein FAM71D [Sus scrofa]	-	-	-	-	-	-	-
LOC100152324	ID_904	3	0	-0.47	-2.09	Tmem191c	PREDICTED: transmembrane protein 191C isoform X8 [Sus scrofa]	-	-	-	-	-	-	-
LOC100152350	ID_919	3	0	1	-5.32	BLNK	PREDICTED: B-cell linker protein [Sus scrofa]	Organismal Systems;Environmental Information Processing;Organismal Systems;Human Diseases	Development;Signal transduction;Immune system;Immune diseases	ko04380//Osteoclast differentiation;ko04064//NF-kappa B signaling pathway;ko04662//B cell receptor signaling pathway;ko05340//Primary immunodeficiency	K07371;K07371;K07371;K07371	-	-	-
LOC100152358	ID_925	1	0	-2.28	-2.84	ATP6V1G1	PREDICTED: V-type proton ATPase subunit G 2 isoform X2 [Dasypus novemcinctus]	Metabolism;Human Diseases;Cellular Processes;Environmental Information Processing;Metabolism;Human Diseases;Human Diseases;Organismal Systems;Human Diseases;Organismal Systems	Global and overview maps;Infectious diseases;Transport and catabolism;Signal transduction;Energy metabolism;Immune diseases;Infectious diseases;Nervous system;Infectious diseases;Excretory system	ko01100//Metabolic pathways;ko05165//Human papillomavirus infection;ko04145//Phagosome;ko04150//mTOR signaling pathway;ko00190//Oxidative phosphorylation;ko05323//Rheumatoid arthritis;ko05120//Epithelial cell signaling in Helicobacter pylori infection;ko04721//Synaptic vesicle cycle;ko05110//Vibrio cholerae infection;ko04966//Collecting duct acid secretion	K02152;K02152;K02152;K02152;K02152;K02152;K02152;K02152;K02152;K02152	-	-	-
LOC100152360	ID_926	1	0	-0.78	-1.02	CCDC68	PREDICTED: coiled-coil domain-containing protein 68 [Sus scrofa]	-	-	-	-	-	-	-
LOC100152398	ID_946	3	0	-0.28	-5.32	CD53	PREDICTED: leukocyte surface antigen CD53 [Sus scrofa]	-	-	-	-	-	-	-
LOC100152414	ID_952	1	0	-1.74	-1.16	PHF7	PREDICTED: PHD finger protein 7 isoform X1 [Sus scrofa]	-	-	-	-	-	-	-
LOC100152416	ID_954	1	0	-5.32	-5.32	GLRA2	PREDICTED: glycine receptor subunit alpha-2 isoform X4 [Vicugna pacos]	Environmental Information Processing	Signaling molecules and interaction	ko04080//Neuroactive ligand-receptor interaction	K05194	-	-	-
LOC100152448	ID_970	2	0	-3.32	0.77	Jph4	PREDICTED: junctophilin-4 isoform X1 [Sus scrofa]	-	-	-	-	-	-	-
LOC100152456	ID_974	4	0	0	5.32	KCNK9	potassium channel subfamily K member 9 [Bos taurus]	Organismal Systems	Endocrine system	ko04925//Aldosterone synthesis and secretion	K04919	-	-	-
LOC100152475	ID_980	2	0	-4.91	0	OR1L1	PREDICTED: olfactory receptor 1L1-like [Sus scrofa]	Organismal Systems	Sensory system	ko04740//Olfactory transduction	K04257	-	-	-
LOC100152504	ID_998	3	0	-0.79	-7.43	IFNAH	PREDICTED: interferon alpha-1-like isoform X1 [Sus scrofa]	Human Diseases;Environmental Information Processing;Human Diseases;Environmental Information Processing;Human Diseases;Human Diseases;Human Diseases;Human Diseases;Human Diseases;Cellular Processes;Environmental Information Processing;Organismal Systems;Human Diseases;Human Diseases;Human Diseases;Organismal Systems;Organismal Systems;Organismal Systems;Organismal Systems;Human Diseases	Cancers;Signal transduction;Infectious diseases;Signaling molecules and interaction;Infectious diseases;Infectious diseases;Infectious diseases;Infectious diseases;Infectious diseases;Cell growth and death;Signal transduction;Immune system;Infectious diseases;Infectious diseases;Infectious diseases;Immune system;Immune system;Immune system;Immune system;Immune diseases	ko05200//Pathways in cancer;ko04151//PI3K-Akt signaling pathway;ko05165//Human papillomavirus infection;ko04060//Cytokine-cytokine receptor interaction;ko05163//Human cytomegalovirus infection;ko05168//Herpes simplex infection;ko05167//Kaposi sarcoma-associated herpesvirus infection;ko05152//Tuberculosis;ko05164//Influenza A;ko04217//Necroptosis;ko04630//Jak-STAT signaling pathway;ko04621//NOD-li…	K05414;K05414;K05414;K05414;K05414;K05414;K05414;K05414;K05414;K05414;K05414;K05414;K05414;K05414;K05414;K05414;K05414;K05414;K05414;K05414	-	-	-
LOC100152524	ID_1006	6	0	3.7	4.09	OR13A1	PREDICTED: olfactory receptor 13A1-like [Sus scrofa]	Organismal Systems	Sensory system	ko04740//Olfactory transduction	K04257	-	-	-
LOC100152536	ID_1011	5	0	2.81	0	ABCC4	PREDICTED: multidrug resistance-associated protein 4 isoform X1 [Balaenoptera acutorostrata scammoni]	Environmental Information Processing;Organismal Systems;Environmental Information Processing;Human Diseases	Signal transduction;Digestive system;Membrane transport;Drug resistance	ko04024//cAMP signaling pathway;ko04976//Bile secretion;ko02010//ABC transporters;ko01523//Antifolate resistance	K05673;K05673;K05673;K05673	-	-	-
LOC100152537	ID_1012	3	0	0.38	-3.32	TMEM255A	PREDICTED: transmembrane protein 255A isoform X1 [Sus scrofa]	-	-	-	-	-	-	-
LOC100152544	ID_1017	5	0	5.21	0	NHLH2	PREDICTED: helix-loop-helix protein 2 [Sus scrofa]	-	-	-	-	-	-	-
LOC100152549	ID_1020	4	0	0	5.55	PDZK1	PREDICTED: Na(+)/H(+) exchange regulatory cofactor NHE-RF3 [Sus scrofa]	-	-	-	-	-	-	-
LOC100152554	ID_1024	6	0	2.81	3.7	B3GALT1	PREDICTED: beta-1,3-galactosyltransferase 1 [Orcinus orca]	Metabolism;Metabolism	Global and overview maps;Glycan biosynthesis and metabolism	ko01100//Metabolic pathways;ko00601//Glycosphingolipid biosynthesis - lacto and neolacto series	K07819;K07819	-	-	-
LOC100152559	ID_1026	1	0	-1.17	-1.29	RGS10	PREDICTED: regulator of G-protein signaling 10 isoform X2 [Sus scrofa]	-	-	-	-	-	-	-
LOC100152565	ID_1029	1	0	-3.7	-3.7	Gfra1	PREDICTED: GDNF family receptor alpha-1 isoform X1 [Sus scrofa]	-	-	-	-	-	-	-
LOC100152567	ID_1031	6	0	2.81	3.32	Scn5a	PREDICTED: sodium channel protein type 5 subunit alpha isoform X1 [Sus scrofa]	Organismal Systems	Circulatory system	ko04261//Adrenergic signaling in cardiomyocytes	K04838	-	-	-
LOC100152580	ID_1038	6	0	4.32	5.21	RASSF4	PREDICTED: ras association domain-containing protein 4 isoform X1 [Sus scrofa]	Environmental Information Processing	Signal transduction	ko04392//Hippo signaling pathway - multiple species	K09851	-	-	-
LOC100152591	ID_1045	2	0	-2.51	-0.11	CPNE5	PREDICTED: copine-5 isoform X1 [Sus scrofa]	-	-	-	-	-	-	-
LOC100152593	ID_1046	5	0	3.7	0	LHFPL5	PREDICTED: tetraspan membrane protein of hair cell stereocilia isoform X1 [Sus scrofa]	-	-	-	-	-	-	-
LOC100152597	ID_1049	2	0	-6.69	-0.71	PLA2G12B	PREDICTED: group XIIB secretory phospholipase A2-like protein isoform X1 [Sus scrofa]	Metabolism;Environmental Information Processing;Organismal Systems;Organismal Systems;Metabolism;Metabolism;Organismal Systems;Metabolism;Metabolism;Metabolism	Global and overview maps;Signal transduction;Circulatory system;Digestive system;Lipid metabolism;Lipid metabolism;Digestive system;Lipid metabolism;Lipid metabolism;Lipid metabolism	ko01100//Metabolic pathways;ko04014//Ras signaling pathway;ko04270//Vascular smooth muscle contraction;ko04972//Pancreatic secretion;ko00564//Glycerophospholipid metabolism;ko00590//Arachidonic acid metabolism;ko04975//Fat digestion and absorption;ko00565//Ether lipid metabolism;ko00591//Linoleic acid metabolism;ko00592//alpha-Linolenic acid metabolism	K01047;K01047;K01047;K01047;K01047;K01047;K01047;K01047;K01047;K01047	-	-	-
LOC100152611	ID_1060	7	0	1.12	2.22	GJA10	gap junction alpha-10 protein [Sus scrofa]	-	-	-	-	-	-	-
LOC100152616	ID_1063	6	0	4.09	3.32	GRM4	PREDICTED: metabotropic glutamate receptor 4 [Sus scrofa]	Environmental Information Processing;Environmental Information Processing;Organismal Systems;Organismal Systems	Signaling molecules and interaction;Signal transduction;Nervous system;Sensory system	ko04080//Neuroactive ligand-receptor interaction;ko04072//Phospholipase D signaling pathway;ko04724//Glutamatergic synapse;ko04742//Taste transduction	K04607;K04607;K04607;K04607	-	-	-
LOC100152623	ID_1066	1	0	-2.81	-2.81	ZNF37A	PREDICTED: zinc finger protein 37A isoform X1 [Sus scrofa]	-	-	-	-	-	-	-
LOC100152625	ID_1067	0	0	-1.95	-3.17	KCNRG	PREDICTED: potassium channel regulatory protein [Sus scrofa]	-	-	-	-	-	-	-
LOC100152629	ID_1069	7	0	0.89	1.51	ANKS6	PREDICTED: ankyrin repeat and SAM domain-containing protein 6 isoform X1 [Sus scrofa]	-	-	-	-	-	-	-
LOC100152642	ID_1077	2	0	-1	0.23	Ccdc122	PREDICTED: coiled-coil domain-containing protein 122 isoform X3 [Sus scrofa]	-	-	-	-	-	-	-
LOC100152643	ID_1078	4	0	0	4.32	Pcyt1b	PREDICTED: choline-phosphate cytidylyltransferase B isoform X2 [Ceratotherium simum simum]	Metabolism;Metabolism;Human Diseases;Metabolism	Global and overview maps;Lipid metabolism;Cancers;Metabolism of other amino acids	ko01100//Metabolic pathways;ko00564//Glycerophospholipid metabolism;ko05231//Choline metabolism in cancer;ko00440//Phosphonate and phosphinate metabolism	K00968;K00968;K00968;K00968	-	-	-
LOC100152648	ID_1083	0	0	-1.39	-3.62	TMEM266	PREDICTED: transmembrane protein C15orf27 isoform X1 [Sus scrofa]	-	-	-	-	-	-	-
LOC100152679	ID_1095	1	0	-2.81	-2.81	Plcb1	PREDICTED: 1-phosphatidylinositol 4,5-bisphosphate phosphodiesterase beta-1 isoform X1 [Ictidomys tridecemlineatus]	Metabolism;Human Diseases;Human Diseases;Environmental Information Processing;Human Diseases;Environmental Information Processing;Human Diseases;Organismal Systems;Organismal Systems;Environmental Information Processing;Human Diseases;Organismal Systems;Organismal Systems;Environmental Information Processing;Organismal Systems;Environmental Information Processing;Environmental Information Process…	Global and overview maps;Cancers;Infectious diseases;Signal transduction;Neurodegenerative diseases;Signal transduction;Neurodegenerative diseases;Immune system;Immune system;Signal transduction;Endocrine and metabolic diseases;Nervous system;Endocrine system;Signal transduction;Circulatory system;Signal transduction;Signal transduction;Circulatory system;Endocrine system;Endocrine system;Nervous…	ko01100//Metabolic pathways;ko05200//Pathways in cancer;ko05163//Human cytomegalovirus infection;ko04015//Rap1 signaling pathway;ko05016//Huntington disease;ko04020//Calcium signaling pathway;ko05010//Alzheimer disease;ko04062//Chemokine signaling pathway;ko04621//NOD-like receptor signaling pathway;ko04022//cGMP - PKG signaling pathway;ko04934//Cushing syndrome;ko04723//Retrograde endocannabinoi…	K05858;K05858;K05858;K05858;K05858;K05858;K05858;K05858;K05858;K05858;K05858;K05858;K05858;K05858;K05858;K05858;K05858;K05858;K05858;K05858;K05858;K05858;K05858;K05858;K05858;K05858;K05858;K05858;K05858;K05858;K05858;K05858;K05858;K05858;K05858;K05858;K05858;K05858;K05858;K05858;K05858;K05858;K05858;K05858;K05858;K05858;K05858;K05858;K05858;K05858;K05858;K05858;K05858	-	-	-
LOC100152710	ID_1117	4	0	0	4.91	OR4F6	PREDICTED: olfactory receptor 4F6-like [Sus scrofa]	Organismal Systems	Sensory system	ko04740//Olfactory transduction	K04257	-	-	-
LOC100152711	ID_1118	1	0	-1.62	-2	ADAM28	PREDICTED: disintegrin and metalloproteinase domain-containing protein 28 isoform X1 [Sus scrofa]	-	-	-	-	-	-	-
LOC100152718	ID_1121	5	0	1.31	0.57	VWA2	PREDICTED: LOW QUALITY PROTEIN: von Willebrand factor A domain-containing protein 2 [Sus scrofa]	-	-	-	-	-	-	-
LOC100152739	ID_1136	6	0	3.32	2.81	INSM2	PREDICTED: insulinoma-associated protein 2 [Sus scrofa]	-	-	-	-	-	-	-
LOC100152746	ID_1140	7	0	0.75	1.51	SAMD15	PREDICTED: sterile alpha motif domain-containing protein 15 isoform X1 [Sus scrofa]	-	-	-	-	-	-	-
LOC100152819	ID_1178	1	0	-1.32	-1.03	PDE1A	PREDICTED: calcium/calmodulin-dependent 3',5'-cyclic nucleotide phosphodiesterase 1A isoform X2 [Camelus ferus]	Organismal Systems;Environmental Information Processing;Metabolism;Human Diseases;Organismal Systems;Organismal Systems	Sensory system;Signal transduction;Nucleotide metabolism;Substance dependence;Sensory system;Endocrine system	ko04740//Olfactory transduction;ko04020//Calcium signaling pathway;ko00230//Purine metabolism;ko05032//Morphine addiction;ko04742//Taste transduction;ko04924//Renin secretion	K13755;K13755;K13755;K13755;K13755;K13755	-	-	-
LOC100152823	ID_1181	6	0	2.74	3.46	TTLL11	PREDICTED: LOW QUALITY PROTEIN: tubulin polyglutamylase TTLL11 [Orcinus orca]	-	-	-	-	-	-	-
LOC100152847	ID_1195	5	0	1.34	-0.38	Skor1	PREDICTED: SKI family transcriptional corepressor 1 [Sus scrofa]	-	-	-	-	-	-	-
LOC100152849	ID_1197	0	0	-0.8	-1.27	EMID1	PREDICTED: EMI domain-containing protein 1 isoform X3 [Sus scrofa]	-	-	-	-	-	-	-
LOC100152900	ID_1216	3	0	-0.15	-2.1	KNDC1	PREDICTED: LOW QUALITY PROTEIN: protein very KIND [Sus scrofa]	-	-	-	-	-	-	-
LOC100152910	ID_1219	6	0	5.32	4.32	CYP1A2	cytochrome P450 1A2 [Sus scrofa]	Metabolism;Human Diseases;Metabolism;Metabolism;Metabolism;Metabolism;Metabolism;Metabolism;Metabolism	Global and overview maps;Cancers;Metabolism of cofactors and vitamins;Xenobiotics biodegradation and metabolism;Lipid metabolism;Xenobiotics biodegradation and metabolism;Amino acid metabolism;Lipid metabolism;Biosynthesis of other secondary metabolites	ko01100//Metabolic pathways;ko05204//Chemical carcinogenesis;ko00830//Retinol metabolism;ko00980//Metabolism of xenobiotics by cytochrome P450;ko00140//Steroid hormone biosynthesis;ko00982//Drug metabolism - cytochrome P450;ko00380//Tryptophan metabolism;ko00591//Linoleic acid metabolism;ko00232//Caffeine metabolism	K07409;K07409;K07409;K07409;K07409;K07409;K07409;K07409;K07409	-	-	-
LOC100152930	ID_1232	2	0	-2.81	0	ADGRF5	PREDICTED: adhesion G protein-coupled receptor F5 isoform X3 [Sus scrofa]	-	-	-	-	-	-	-
LOC100152957	ID_1245	5	0	3.32	0	EPB42	PREDICTED: erythrocyte membrane protein band 4.2 [Sus scrofa]	-	-	-	-	-	-	-
LOC100152960	ID_1246	2	0	-0.69	0.34	MSRA	PREDICTED: mitochondrial peptide methionine sulfoxide reductase isoform X1 [Mustela putorius furo]	-	-	-	-	-	-	-
LOC100153011	ID_1271	1	0	-2.81	-2.81	ZPLD1	PREDICTED: zona pellucida-like domain-containing protein 1 [Sus scrofa]	-	-	-	-	-	-	-
LOC100153013	ID_1272	5	0	2.18	-0.32	SPDEF	SAM pointed domain-containing Ets transcription factor [Sus scrofa]	-	-	-	-	-	-	-
LOC100153018	ID_1274	4	0	0	1.74	GABRQ	PREDICTED: gamma-aminobutyric acid receptor subunit theta [Sus scrofa]	Environmental Information Processing;Organismal Systems;Organismal Systems;Human Diseases;Human Diseases	Signaling molecules and interaction;Nervous system;Nervous system;Substance dependence;Substance dependence	ko04080//Neuroactive ligand-receptor interaction;ko04723//Retrograde endocannabinoid signaling;ko04727//GABAergic synapse;ko05032//Morphine addiction;ko05033//Nicotine addiction	K05192;K05192;K05192;K05192;K05192	-	-	-
LOC100153020	ID_1275	6	0	1.98	1.33	RDH12	retinol dehydrogenase 12 precursor [Sus scrofa]	Metabolism;Metabolism	Global and overview maps;Metabolism of cofactors and vitamins	ko01100//Metabolic pathways;ko00830//Retinol metabolism	K11153;K11153	-	-	-
LOC100153042	ID_1286	2	0	-3.7	-0.38	TGM3	PREDICTED: protein-glutamine gamma-glutamyltransferase E [Bison bison bison]	-	-	-	-	-	-	-
LOC100153049	ID_1289	3	0	0.89	-2.81	TRIM67	PREDICTED: tripartite motif-containing protein 67 isoform X2 [Panthera pardus]	-	-	-	-	-	-	-
LOC100153068	ID_1299	4	0	0	3.32	ASB2	PREDICTED: ankyrin repeat and SOCS box protein 2 [Physeter catodon]	-	-	-	-	-	-	-
LOC100153074	ID_1304	2	0	-1.67	0.25	NCR2	PREDICTED: natural cytotoxicity triggering receptor 2 [Sus scrofa]	Organismal Systems	Immune system	ko04650//Natural killer cell mediated cytotoxicity	K06742	-	-	-
LOC100153087	ID_1310	3	0	1.12	-4.09	NXF2	PREDICTED: nuclear RNA export factor 2 isoform X1 [Sus scrofa]	Human Diseases;Human Diseases;Genetic Information Processing;Genetic Information Processing;Genetic Information Processing	Infectious diseases;Infectious diseases;Translation;Translation;Translation	ko05168//Herpes simplex infection;ko05164//Influenza A;ko03013//RNA transport;ko03015//mRNA surveillance pathway;ko03008//Ribosome biogenesis in eukaryotes	K14284;K14284;K14284;K14284;K14284	-	-	-
LOC100153093	ID_1313	2	0	-3.32	-0.82	RIMBP3	PREDICTED: RIMS-binding protein 3A [Sus scrofa]	-	-	-	-	-	-	-
LOC100153102	ID_1317	4	0	0	3.7	SPATS1	PREDICTED: spermatogenesis-associated serine-rich protein 1 [Orcinus orca]	-	-	-	-	-	-	-
LOC100153106	ID_1319	3	0	2.77	-4.52	BVES	blood vessel epicardial substance [Sus scrofa]	Cellular Processes	Cellular community - eukaryotes	ko04530//Tight junction	K21108	-	-	-
LOC100153109	ID_1322	1	0	-4.09	-4.09	MBOAT4	ghrelin O-acyltransferase [Sus scrofa]	-	-	-	-	-	-	-
LOC100153130	ID_1329	5	0	1.73	0	SRPX2	PREDICTED: sushi repeat-containing protein SRPX2 [Sus scrofa]	-	-	-	-	-	-	-
LOC100153159	ID_1347	5	0	4.09	0	TINAG	PREDICTED: tubulointerstitial nephritis antigen [Sus scrofa]	-	-	-	-	-	-	-
LOC100153176	ID_1359	5	0	4.52	0	SFRP5	secreted frizzled-related protein 5 precursor [Sus scrofa]	Environmental Information Processing	Signal transduction	ko04310//Wnt signaling pathway	K02222	-	-	-
LOC100153198	ID_1369	5	0	1.97	0.9	FAM212B	PREDICTED: protein FAM212B [Sus scrofa]	-	-	-	-	-	-	-
LOC100153254	ID_1397	2	0	-2.81	0.89	CSF2RB	PREDICTED: cytokine receptor common subunit beta [Sus scrofa]	Human Diseases;Environmental Information Processing;Environmental Information Processing;Cellular Processes	Cancers;Signaling molecules and interaction;Signal transduction;Cell growth and death	ko05200//Pathways in cancer;ko04060//Cytokine-cytokine receptor interaction;ko04630//Jak-STAT signaling pathway;ko04210//Apoptosis	K04738;K04738;K04738;K04738	-	-	-
LOC100153272	ID_1406	5	0	5.32	0	RIPPLY3	PREDICTED: protein ripply3 [Sus scrofa]	-	-	-	-	-	-	-
LOC100153279	ID_1410	4	0	0	2.81	ACVRL1	PREDICTED: serine/threonine-protein kinase receptor R3 isoform X3 [Sus scrofa]	Environmental Information Processing	Signaling molecules and interaction	ko04060//Cytokine-cytokine receptor interaction	K13594	-	-	-
LOC100153287	ID_1412	2	0	-2.24	-1.07	HCAR1	G-protein coupled receptor 81 [Sus scrofa]	Environmental Information Processing	Signal transduction	ko04024//cAMP signaling pathway	K08401	-	-	-
LOC100153302	ID_1416	0	0	-1.51	-4.32	SLC10A1	PREDICTED: sodium/bile acid cotransporter [Sus scrofa]	Organismal Systems	Digestive system	ko04976//Bile secretion	K14341	-	-	-
LOC100153306	ID_1419	6	0	3.7	4.32	MAP2	PREDICTED: microtubule-associated protein 2 isoform X1 [Sus scrofa]	-	-	-	-	-	-	-
LOC100153311	ID_1423	6	0	1.62	0.89	FGFBP3	fibroblast growth factor binding protein 3 precursor [Sus scrofa]	-	-	-	-	-	-	-
LOC100153325	ID_1430	4	0	0	4.91	IFNAH	PREDICTED: interferon alpha-1-like [Sus scrofa]	Human Diseases;Environmental Information Processing;Human Diseases;Environmental Information Processing;Human Diseases;Human Diseases;Human Diseases;Human Diseases;Human Diseases;Cellular Processes;Environmental Information Processing;Organismal Systems;Human Diseases;Human Diseases;Human Diseases;Organismal Systems;Organismal Systems;Organismal Systems;Organismal Systems;Human Diseases	Cancers;Signal transduction;Infectious diseases;Signaling molecules and interaction;Infectious diseases;Infectious diseases;Infectious diseases;Infectious diseases;Infectious diseases;Cell growth and death;Signal transduction;Immune system;Infectious diseases;Infectious diseases;Infectious diseases;Immune system;Immune system;Immune system;Immune system;Immune diseases	ko05200//Pathways in cancer;ko04151//PI3K-Akt signaling pathway;ko05165//Human papillomavirus infection;ko04060//Cytokine-cytokine receptor interaction;ko05163//Human cytomegalovirus infection;ko05168//Herpes simplex infection;ko05167//Kaposi sarcoma-associated herpesvirus infection;ko05152//Tuberculosis;ko05164//Influenza A;ko04217//Necroptosis;ko04630//Jak-STAT signaling pathway;ko04621//NOD-li…	K05414;K05414;K05414;K05414;K05414;K05414;K05414;K05414;K05414;K05414;K05414;K05414;K05414;K05414;K05414;K05414;K05414;K05414;K05414;K05414	-	-	-
LOC100153335	ID_1436	4	0	0	5.98	STRA6	PREDICTED: stimulated by retinoic acid gene 6 protein homolog isoform X1 [Sus scrofa]	-	-	-	-	-	-	-
LOC100153355	ID_1447	1	0	-1	-1	LRP11	PREDICTED: low-density lipoprotein receptor-related protein 11 [Sus scrofa]	-	-	-	-	-	-	-
LOC100153359	ID_1450	7	0	0.68	1.15	ABCC4	PREDICTED: multidrug resistance-associated protein 4-like [Sus scrofa]	Environmental Information Processing;Organismal Systems;Environmental Information Processing;Human Diseases	Signal transduction;Digestive system;Membrane transport;Drug resistance	ko04024//cAMP signaling pathway;ko04976//Bile secretion;ko02010//ABC transporters;ko01523//Antifolate resistance	K05673;K05673;K05673;K05673	-	-	-
LOC100153365	ID_1453	1	0	-5.04	-5.04	CD83	PREDICTED: CD83 antigen isoform X1 [Sus scrofa]	-	-	-	-	-	-	-
LOC100153367	ID_1455	6	0	1.58	1.58	N4BP2L1	PREDICTED: NEDD4-binding protein 2-like 1 isoform X1 [Lipotes vexillifer]	-	-	-	-	-	-	-
LOC100153368	ID_1456	3	0	0.52	-2.4	ELOVL2	PREDICTED: elongation of very long chain fatty acids protein 2 [Sus scrofa]	Metabolism;Metabolism;Metabolism;Metabolism	Global and overview maps;Global and overview maps;Lipid metabolism;Lipid metabolism	ko01100//Metabolic pathways;ko01212//Fatty acid metabolism;ko00062//Fatty acid elongation;ko01040//Biosynthesis of unsaturated fatty acids	K10205;K10205;K10205;K10205	-	-	-
LOC100153378	ID_1462	7	0	4.09	6.19	GPR18	PREDICTED: N-arachidonyl glycine receptor [Sus scrofa]	-	-	-	-	-	-	-
LOC100153386	ID_1465	4	0	0	4.52	HLA-DRB1	MHC class II antigen, partial [Sus scrofa]	Human Diseases;Human Diseases;Human Diseases;Human Diseases;Human Diseases;Cellular Processes;Environmental Information Processing;Organismal Systems;Human Diseases;Human Diseases;Organismal Systems;Human Diseases;Organismal Systems;Human Diseases;Human Diseases;Human Diseases;Organismal Systems;Human Diseases;Human Diseases;Human Diseases;Human Diseases;Organismal Systems;Human Diseases;Human Di…	Infectious diseases;Infectious diseases;Infectious diseases;Infectious diseases;Infectious diseases;Transport and catabolism;Signaling molecules and interaction;Immune system;Immune diseases;Infectious diseases;Immune system;Immune diseases;Immune system;Infectious diseases;Immune diseases;Cardiovascular diseases;Immune system;Infectious diseases;Immune diseases;Endocrine and metabolic diseases;I…	ko05166//HTLV-I infection;ko05168//Herpes simplex infection;ko05169//Epstein-Barr virus infection;ko05152//Tuberculosis;ko05164//Influenza A;ko04145//Phagosome;ko04514//Cell adhesion molecules (CAMs);ko04659//Th17 cell differentiation;ko05322//Systemic lupus erythematosus;ko05145//Toxoplasmosis;ko04640//Hematopoietic cell lineage;ko05323//Rheumatoid arthritis;ko04658//Th1 and Th2 cell differentia…	K06752;K06752;K06752;K06752;K06752;K06752;K06752;K06752;K06752;K06752;K06752;K06752;K06752;K06752;K06752;K06752;K06752;K06752;K06752;K06752;K06752;K06752;K06752;K06752	-	-	-
LOC100153387	ID_1466	1	0	-5.98	-5.98	HLA-DQA2	MHC class II antigen [Sus scrofa]	Human Diseases;Human Diseases;Human Diseases;Human Diseases;Human Diseases;Cellular Processes;Environmental Information Processing;Organismal Systems;Human Diseases;Human Diseases;Organismal Systems;Human Diseases;Organismal Systems;Human Diseases;Human Diseases;Human Diseases;Organismal Systems;Human Diseases;Human Diseases;Human Diseases;Human Diseases;Organismal Systems;Human Diseases;Human Di…	Infectious diseases;Infectious diseases;Infectious diseases;Infectious diseases;Infectious diseases;Transport and catabolism;Signaling molecules and interaction;Immune system;Immune diseases;Infectious diseases;Immune system;Immune diseases;Immune system;Infectious diseases;Immune diseases;Cardiovascular diseases;Immune system;Infectious diseases;Immune diseases;Endocrine and metabolic diseases;I…	ko05166//HTLV-I infection;ko05168//Herpes simplex infection;ko05169//Epstein-Barr virus infection;ko05152//Tuberculosis;ko05164//Influenza A;ko04145//Phagosome;ko04514//Cell adhesion molecules (CAMs);ko04659//Th17 cell differentiation;ko05322//Systemic lupus erythematosus;ko05145//Toxoplasmosis;ko04640//Hematopoietic cell lineage;ko05323//Rheumatoid arthritis;ko04658//Th1 and Th2 cell differentia…	K06752;K06752;K06752;K06752;K06752;K06752;K06752;K06752;K06752;K06752;K06752;K06752;K06752;K06752;K06752;K06752;K06752;K06752;K06752;K06752;K06752;K06752;K06752;K06752	-	-	-
LOC100153460	ID_1496	3	0	1.51	-4.75	AKAP5	PREDICTED: A-kinase anchor protein 5 [Sus scrofa]	-	-	-	-	-	-	-
LOC100153496	ID_1512	5	0	1.15	-0.96	OR4M1	PREDICTED: olfactory receptor 4M1-like [Sus scrofa]	Organismal Systems	Sensory system	ko04740//Olfactory transduction	K04257	-	-	-
LOC100153499	ID_1514	2	0	-5.21	2.8	TCEAL2	PREDICTED: transcription elongation factor A protein-like 2 isoform X1 [Sus scrofa]	-	-	-	-	-	-	-
LOC100153539	ID_1533	6	0	2.5	2.12	ADAMTS14	PREDICTED: A disintegrin and metalloproteinase with thrombospondin motifs 14 isoform X1 [Sus scrofa]	-	-	-	-	-	-	-
LOC100153543	ID_1535	1	0	-2.81	-2.81	Egfem1	PREDICTED: EGF-like and EMI domain-containing protein 1 isoform X1 [Rhinolophus sinicus]	-	-	-	-	-	-	-
LOC100153585	ID_1553	1	0	-5.21	-5.21	EGFL6	PREDICTED: epidermal growth factor-like protein 6 [Sus scrofa]	-	-	-	-	-	-	-
LOC100153642	ID_1580	3	0	-0.27	-1.1	ANKRD37	PREDICTED: ankyrin repeat domain-containing protein 37 [Sus scrofa]	-	-	-	-	-	-	-
LOC100153656	ID_1586	3	0	-0.06	-1.38	KLHDC9	PREDICTED: kelch domain-containing protein 9 [Sus scrofa]	-	-	-	-	-	-	-
LOC100153661	ID_1589	4	0	0	5.91	IFNAH	interferon alpha-14 precursor [Sus scrofa]	Human Diseases;Environmental Information Processing;Human Diseases;Environmental Information Processing;Human Diseases;Human Diseases;Human Diseases;Human Diseases;Human Diseases;Cellular Processes;Environmental Information Processing;Organismal Systems;Human Diseases;Human Diseases;Human Diseases;Organismal Systems;Organismal Systems;Organismal Systems;Organismal Systems;Human Diseases	Cancers;Signal transduction;Infectious diseases;Signaling molecules and interaction;Infectious diseases;Infectious diseases;Infectious diseases;Infectious diseases;Infectious diseases;Cell growth and death;Signal transduction;Immune system;Infectious diseases;Infectious diseases;Infectious diseases;Immune system;Immune system;Immune system;Immune system;Immune diseases	ko05200//Pathways in cancer;ko04151//PI3K-Akt signaling pathway;ko05165//Human papillomavirus infection;ko04060//Cytokine-cytokine receptor interaction;ko05163//Human cytomegalovirus infection;ko05168//Herpes simplex infection;ko05167//Kaposi sarcoma-associated herpesvirus infection;ko05152//Tuberculosis;ko05164//Influenza A;ko04217//Necroptosis;ko04630//Jak-STAT signaling pathway;ko04621//NOD-li…	K05414;K05414;K05414;K05414;K05414;K05414;K05414;K05414;K05414;K05414;K05414;K05414;K05414;K05414;K05414;K05414;K05414;K05414;K05414;K05414	-	-	-
LOC100153702	ID_1603	2	0	-4.75	1.37	TMEM202	PREDICTED: transmembrane protein 202 isoform X1 [Sus scrofa]	-	-	-	-	-	-	-
LOC100153721	ID_1615	5	0	6.64	0	IFNT11	interferon-delta-6 precursor [Sus scrofa]	-	-	-	-	-	-	-
LOC100153724	ID_1617	3	0	-0.33	-7.83	IFNAH	interferon-alpha-8 [Sus scrofa]	Human Diseases;Environmental Information Processing;Human Diseases;Environmental Information Processing;Human Diseases;Human Diseases;Human Diseases;Human Diseases;Human Diseases;Cellular Processes;Environmental Information Processing;Organismal Systems;Human Diseases;Human Diseases;Human Diseases;Organismal Systems;Organismal Systems;Organismal Systems;Organismal Systems;Human Diseases	Cancers;Signal transduction;Infectious diseases;Signaling molecules and interaction;Infectious diseases;Infectious diseases;Infectious diseases;Infectious diseases;Infectious diseases;Cell growth and death;Signal transduction;Immune system;Infectious diseases;Infectious diseases;Infectious diseases;Immune system;Immune system;Immune system;Immune system;Immune diseases	ko05200//Pathways in cancer;ko04151//PI3K-Akt signaling pathway;ko05165//Human papillomavirus infection;ko04060//Cytokine-cytokine receptor interaction;ko05163//Human cytomegalovirus infection;ko05168//Herpes simplex infection;ko05167//Kaposi sarcoma-associated herpesvirus infection;ko05152//Tuberculosis;ko05164//Influenza A;ko04217//Necroptosis;ko04630//Jak-STAT signaling pathway;ko04621//NOD-li…	K05414;K05414;K05414;K05414;K05414;K05414;K05414;K05414;K05414;K05414;K05414;K05414;K05414;K05414;K05414;K05414;K05414;K05414;K05414;K05414	-	-	-
LOC100153739	ID_1626	1	0	-1.32	-1.56	CCDC13	PREDICTED: coiled-coil domain-containing protein 13 isoform X1 [Sus scrofa]	-	-	-	-	-	-	-
LOC100153761	ID_1635	2	0	-2.81	0	CD101	PREDICTED: immunoglobulin superfamily member 2 [Sus scrofa]	-	-	-	-	-	-	-
LOC100153817	ID_1659	6	0	3.08	1.92	CLDN20	claudin-20 precursor [Sus scrofa]	Cellular Processes;Environmental Information Processing;Human Diseases;Organismal Systems;Human Diseases	Cellular community - eukaryotes;Signaling molecules and interaction;Infectious diseases;Immune system;Infectious diseases	ko04530//Tight junction;ko04514//Cell adhesion molecules (CAMs);ko05160//Hepatitis C;ko04670//Leukocyte transendothelial migration;ko05130//Pathogenic Escherichia coli infection	K06087;K06087;K06087;K06087;K06087	-	-	-
LOC100153848	ID_1674	4	0	0	2.81	Ebf3	PREDICTED: transcription factor COE3 isoform X1 [Sus scrofa]	-	-	-	-	-	-	-
LOC100153921	ID_1708	1	0	-2.3	-1.63	DNM1	PREDICTED: dynamin-1 isoform X4 [Rhinopithecus bieti]	Cellular Processes;Environmental Information Processing;Organismal Systems;Human Diseases;Organismal Systems;Organismal Systems	Transport and catabolism;Signal transduction;Immune system;Infectious diseases;Nervous system;Excretory system	ko04144//Endocytosis;ko04072//Phospholipase D signaling pathway;ko04666//Fc gamma R-mediated phagocytosis;ko05100//Bacterial invasion of epithelial cells;ko04721//Synaptic vesicle cycle;ko04961//Endocrine and other factor-regulated calcium reabsorption	K01528;K01528;K01528;K01528;K01528;K01528	-	-	-
LOC100153960	ID_1729	5	0	5.55	0	NR1H4	PREDICTED: bile acid receptor isoform X2 [Sus scrofa]	Organismal Systems	Digestive system	ko04976//Bile secretion	K08537	-	-	-
LOC100153962	ID_1731	7	0	2.81	4.52	DUSP27	PREDICTED: inactive dual specificity phosphatase 27 [Sus scrofa]	-	-	-	-	-	-	-
LOC100154016	ID_1761	2	0	-3.32	1	SH2D7	PREDICTED: SH2 domain-containing protein 7 isoform X1 [Sus scrofa]	-	-	-	-	-	-	-
LOC100154071	ID_1791	6	0	2.49	1.38	Hist1h2af	PREDICTED: histone H2A type 1-like [Cavia porcellus]	Cellular Processes;Human Diseases;Human Diseases	Cell growth and death;Substance dependence;Immune diseases	ko04217//Necroptosis;ko05034//Alcoholism;ko05322//Systemic lupus erythematosus	K11251;K11251;K11251	-	-	-
LOC100154075	ID_1794	2	0	-7.49	-0.23	IFNW1	PREDICTED: interferon omega-1-like [Sus scrofa]	Environmental Information Processing;Environmental Information Processing;Organismal Systems	Signaling molecules and interaction;Signal transduction;Immune system	ko04060//Cytokine-cytokine receptor interaction;ko04630//Jak-STAT signaling pathway;ko04622//RIG-I-like receptor signaling pathway	K05440;K05440;K05440	-	-	-
LOC100154087	ID_1798	5	0	3.7	0	SOX17	PREDICTED: transcription factor SOX-17 [Sus scrofa]	Environmental Information Processing	Signal transduction	ko04310//Wnt signaling pathway	K04495	-	-	-
LOC100154098	ID_1802	6	0	6.69	7.29	IFNW1	interferon omega 7 precursor [Sus scrofa]	Environmental Information Processing;Environmental Information Processing;Organismal Systems	Signaling molecules and interaction;Signal transduction;Immune system	ko04060//Cytokine-cytokine receptor interaction;ko04630//Jak-STAT signaling pathway;ko04622//RIG-I-like receptor signaling pathway	K05440;K05440;K05440	-	-	-
LOC100154129	ID_1819	4	0	0.07	1.19	SLA2	PREDICTED: src-like-adapter 2 [Equus asinus]	-	-	-	-	-	-	-
LOC100154181	ID_1842	3	0	1.4	-7.06	HIST2H2AB	PREDICTED: histone H2A type 2-B [Myotis lucifugus]	Cellular Processes;Human Diseases;Human Diseases	Cell growth and death;Substance dependence;Immune diseases	ko04217//Necroptosis;ko05034//Alcoholism;ko05322//Systemic lupus erythematosus	K11251;K11251;K11251	-	-	-
LOC100154215	ID_1861	3	0	-0.14	-3.17	CFAP43	PREDICTED: WD repeat-containing protein 96 isoform X1 [Balaenoptera acutorostrata scammoni]	-	-	-	-	-	-	-
LOC100154216	ID_1862	6	0	1.23	0.86	Pitx3	PREDICTED: pituitary homeobox 3 isoform X2 [Sus scrofa]	-	-	-	-	-	-	-
LOC100154254	ID_1876	2	0	-5.43	-1.1	ACTA1	actin, alpha skeletal muscle [Homo sapiens]	-	-	-	-	-	-	-
LOC100154277	ID_1890	7	0	0.34	1.02	ADARB1	PREDICTED: double-stranded RNA-specific editase 1 isoform X1 [Bos mutus]	-	-	-	-	-	-	-
LOC100154280	ID_1892	2	0	-2.12	0	SCML4	PREDICTED: sex comb on midleg-like protein 4 isoform X1 [Bison bison bison]	-	-	-	-	-	-	-
LOC100154282	ID_1893	3	0	0	-2.81	TBR1	PREDICTED: T-box brain protein 1 isoform X2 [Ovis aries musimon]	-	-	-	-	-	-	-
LOC100154297	ID_1900	5	0	1.66	0	AMHR2	PREDICTED: anti-Muellerian hormone type-2 receptor isoform X2 [Sus scrofa]	Environmental Information Processing;Environmental Information Processing	Signaling molecules and interaction;Signal transduction	ko04060//Cytokine-cytokine receptor interaction;ko04350//TGF-beta signaling pathway	K04672;K04672	-	-	-
LOC100154357	ID_1927	5	0	3.32	0	CNNM1	PREDICTED: LOW QUALITY PROTEIN: metal transporter CNNM1 [Sus scrofa]	-	-	-	-	-	-	-
LOC100154375	ID_1935	6	0	1.31	1.38	SNX31	PREDICTED: sorting nexin-31 [Sus scrofa]	-	-	-	-	-	-	-
LOC100154403	ID_1954	6	0	3.32	4.32	PPP1R42	PREDICTED: protein phosphatase 1 regulatory subunit 42 isoform X1 [Sus scrofa]	-	-	-	-	-	-	-
LOC100154450	ID_1981	5	0	5.21	0	FCRLA	PREDICTED: Fc receptor-like A isoform X1 [Sus scrofa]	-	-	-	-	-	-	-
LOC100154488	ID_1999	5	0	4.91	0	NPM2	nucleoplasmin-2 [Sus scrofa]	-	-	-	-	-	-	-
LOC100154502	ID_2005	5	0	1.51	0.64	PRAP1	PREDICTED: proline-rich acidic protein 1 [Sus scrofa]	Cellular Processes	Transport and catabolism	ko04140//Autophagy - animal	K21250	-	-	-
LOC100154508	ID_2008	4	0	0	5.83	Hist1h2af	PREDICTED: histone H2A type 1-F-like [Sus scrofa]	Cellular Processes;Human Diseases;Human Diseases	Cell growth and death;Substance dependence;Immune diseases	ko04217//Necroptosis;ko05034//Alcoholism;ko05322//Systemic lupus erythematosus	K11251;K11251;K11251	-	-	-
LOC100154511	ID_2010	2	0	-6.13	0.56	H3110	PREDICTED: histone H3.1-like [Chlorocebus sabaeus]	Human Diseases;Human Diseases;Human Diseases	Cancers;Substance dependence;Immune diseases	ko05202//Transcriptional misregulation in cancers;ko05034//Alcoholism;ko05322//Systemic lupus erythematosus	K11253;K11253;K11253	-	-	-
LOC100154563	ID_2037	1	0	-4.91	-4.91	OR11H12	PREDICTED: olfactory receptor 11H1-like, partial [Sus scrofa]	Organismal Systems	Sensory system	ko04740//Olfactory transduction	K04257	-	-	-
LOC100154575	ID_2046	5	0	3.32	0	RNF182	PREDICTED: E3 ubiquitin-protein ligase RNF182 [Sus scrofa]	-	-	-	-	-	-	-
LOC100154616	ID_2070	1	0	-1.58	-1.58	WSCD2	PREDICTED: WSC domain-containing protein 2 [Lipotes vexillifer]	-	-	-	-	-	-	-
LOC100154624	ID_2075	5	0	1.69	0.3	CLCA4	PREDICTED: calcium-activated chloride channel regulator 4 [Sus scrofa]	Organismal Systems;Organismal Systems	Digestive system;Endocrine system	ko04972//Pancreatic secretion;ko04924//Renin secretion	K05030;K05030	-	-	-
LOC100154631	ID_2079	3	0	1	-3.32	KLF8	Krueppel-like factor 8 [Sus scrofa]	-	-	-	-	-	-	-
LOC100154639	ID_2083	1	0	-1.69	-1.54	PBX1	pre-B-cell leukemia transcription factor 1 isoform 1 [Homo sapiens]	Human Diseases;Human Diseases;Organismal Systems	Cancers;Endocrine and metabolic diseases;Endocrine system	ko05202//Transcriptional misregulation in cancers;ko04934//Cushing syndrome;ko04927//Cortisol synthesis and secretion	K09355;K09355;K09355	-	-	-
LOC100154640	ID_2084	3	0	1.22	-1.58	CACNA1I	PREDICTED: LOW QUALITY PROTEIN: voltage-dependent T-type calcium channel subunit alpha-1I [Sus scrofa]	Environmental Information Processing;Environmental Information Processing;Human Diseases;Organismal Systems;Organismal Systems;Organismal Systems	Signal transduction;Signal transduction;Endocrine and metabolic diseases;Environmental adaptation;Endocrine system;Endocrine system	ko04010//MAPK signaling pathway;ko04020//Calcium signaling pathway;ko04934//Cushing syndrome;ko04713//Circadian entrainment;ko04925//Aldosterone synthesis and secretion;ko04927//Cortisol synthesis and secretion	K04856;K04856;K04856;K04856;K04856;K04856	-	-	-
LOC100154641	ID_2085	6	0	4.91	4.09	ABI3BP	PREDICTED: target of Nesh-SH3 [Sus scrofa]	-	-	-	-	-	-	-
LOC100154661	ID_2097	2	0	-1.34	-0.1	RIPOR2	PREDICTED: protein FAM65B isoform X5 [Sus scrofa]	-	-	-	-	-	-	-
LOC100154720	ID_2123	6	0	3.7	4.52	ATP8B4	PREDICTED: probable phospholipid-transporting ATPase IM [Orcinus orca]	-	-	-	-	-	-	-
LOC100154721	ID_2124	1	0	-6.49	-6.49	--	adipose specific 2 [Sus scrofa]	-	-	-	-	-	-	-
LOC100154727	ID_2130	5	0	1.84	-0.52	LAMP5	PREDICTED: lysosome-associated membrane glycoprotein 5 [Sus scrofa]	-	-	-	-	-	-	-
LOC100154741	ID_2139	5	0	1.85	0.82	SYT11	PREDICTED: synaptotagmin-11 isoform X1 [Sus scrofa]	-	-	-	-	-	-	-
LOC100154768	ID_2156	4	0	0	4.91	ACMSD	PREDICTED: 2-amino-3-carboxymuconate-6-semialdehyde decarboxylase [Sus scrofa]	Metabolism;Metabolism	Global and overview maps;Amino acid metabolism	ko01100//Metabolic pathways;ko00380//Tryptophan metabolism	K03392;K03392	-	-	-
LOC100154852	ID_2200	4	0	0	4.32	OR10C1	PREDICTED: olfactory receptor 10C1-like [Sus scrofa]	Organismal Systems	Sensory system	ko04740//Olfactory transduction	K04257	-	-	-
LOC100154888	ID_2213	0	0	-0.55	-1.89	LIPI	PREDICTED: lipase member I isoform X1 [Sus scrofa]	-	-	-	-	-	-	-
LOC100154919	ID_2229	4	0	0	2.81	Trim42	PREDICTED: tripartite motif-containing protein 42 isoform X2 [Sus scrofa]	-	-	-	-	-	-	-
LOC100154934	ID_2238	4	0	-0.52	0.54	Msx3	PREDICTED: homeobox protein MSX-3-like isoform X1 [Sus scrofa]	Human Diseases	Infectious diseases	ko05166//HTLV-I infection	K09341	-	-	-
LOC100154950	ID_2249	6	0	4.09	4.09	SLC18A2	synaptic vesicular amine transporter [Sus scrofa]	Human Diseases;Human Diseases;Organismal Systems;Organismal Systems;Human Diseases;Organismal Systems;Human Diseases	Substance dependence;Neurodegenerative diseases;Nervous system;Nervous system;Substance dependence;Nervous system;Substance dependence	ko05034//Alcoholism;ko05012//Parkinson disease;ko04728//Dopaminergic synapse;ko04726//Serotonergic synapse;ko05031//Amphetamine addiction;ko04721//Synaptic vesicle cycle;ko05030//Cocaine addiction	K08155;K08155;K08155;K08155;K08155;K08155;K08155	-	-	-
LOC100154998	ID_2269	7	0	0.42	1.09	DEF6	PREDICTED: differentially expressed in FDCP 6 homolog [Sus scrofa]	-	-	-	-	-	-	-
LOC100155014	ID_2274	2	0	-2.81	1.95	TIAM2	PREDICTED: T-lymphoma invasion and metastasis-inducing protein 2 isoform X1 [Tursiops truncatus]	-	-	-	-	-	-	-
LOC100155030	ID_2282	1	0	-5.32	-5.32	LBX1	transcription factor LBX1 [Sus scrofa]	-	-	-	-	-	-	-
LOC100155053	ID_2290	1	0	-3.7	-3.7	RET	PREDICTED: proto-oncogene tyrosine-protein kinase receptor Ret isoform X1 [Sus scrofa]	Human Diseases;Human Diseases;Human Diseases	Cancers;Cancers;Cancers	ko05200//Pathways in cancer;ko05230//Central carbon metabolism in cancer;ko05216//Thyroid cancer	K05126;K05126;K05126	-	-	-
LOC100155068	ID_2294	4	0	0	5.32	TFPI	PREDICTED: tissue factor pathway inhibitor isoform X1 [Sus scrofa]	Organismal Systems	Immune system	ko04610//Complement and coagulation cascades	K03909	-	-	-
LOC100155074	ID_2297	4	0	0	1.58	A1CF	PREDICTED: APOBEC1 complementation factor [Sus scrofa]	-	-	-	-	-	-	-
LOC100155089	ID_2306	7	0	0.59	1.08	--	PREDICTED: protein FAM25A-like [Sus scrofa]	-	-	-	-	-	-	-
LOC100155100	ID_2309	1	0	-1.25	-1.5	BNIPL	PREDICTED: bcl-2/adenovirus E1B 19 kDa-interacting protein 2-like protein [Sus scrofa]	-	-	-	-	-	-	-
LOC100155101	ID_2310	3	0	-0.48	-5.91	GP1BB	platelet glycoprotein Ib beta chain precursor [Sus scrofa]	Organismal Systems;Organismal Systems;Environmental Information Processing	Immune system;Immune system;Signaling molecules and interaction	ko04611//Platelet activation;ko04640//Hematopoietic cell lineage;ko04512//ECM-receptor interaction	K06262;K06262;K06262	-	-	-
LOC100155111	ID_2315	0	0	-0.43	-1.36	SATB1	PREDICTED: DNA-binding protein SATB1 isoform X1 [Sus scrofa]	-	-	-	-	-	-	-
LOC100155114	ID_2317	3	0	0.18	-1.1	TAGAP	T-cell activation Rho GTPase-activating protein [Sus scrofa]	-	-	-	-	-	-	-
LOC100155122	ID_2320	1	0	-4.32	-4.32	EID1	PREDICTED: EP300-interacting inhibitor of differentiation 1 [Sus scrofa]	-	-	-	-	-	-	-
LOC100155151	ID_2334	5	0	0.76	-0.6	CRABP2	PREDICTED: cellular retinoic acid-binding protein 2 [Manis javanica]	-	-	-	-	-	-	-
LOC100155153	ID_2335	0	0	-0.77	-2.5	NR2E1	PREDICTED: nuclear receptor subfamily 2 group E member 1 [Canis lupus familiaris]	-	-	-	-	-	-	-
LOC100155164	ID_2340	7	0	0.38	1.2	ADGB	PREDICTED: androglobin isoform X2 [Physeter catodon]	-	-	-	-	-	-	-
LOC100155169	ID_2342	6	0	5.32	5.55	CD200R1	cell surface glycoprotein CD200 receptor 1 precursor [Sus scrofa]	Human Diseases	Infectious diseases	ko05167//Kaposi sarcoma-associated herpesvirus infection	K21668	-	-	-
LOC100155174	ID_2344	2	0	-3.7	0	DDX43	PREDICTED: probable ATP-dependent RNA helicase DDX43 [Sus scrofa]	-	-	-	-	-	-	-
LOC100155189	ID_2350	6	0	3.46	2.94	TESC	PREDICTED: calcineurin B homologous protein 3 [Sus scrofa]	-	-	-	-	-	-	-
LOC100155196	ID_2354	2	0	-4.52	-0.2	R3HDML	PREDICTED: peptidase inhibitor R3HDML [Sus scrofa]	-	-	-	-	-	-	-
LOC100155204	ID_2356	0	0	-0.66	-2.28	ZBBX	PREDICTED: zinc finger B-box domain-containing protein 1 isoform X1 [Sus scrofa]	-	-	-	-	-	-	-
LOC100155237	ID_2366	3	0	0.81	-1	Gpm6b	PREDICTED: neuronal membrane glycoprotein M6-b isoform X1 [Sus scrofa]	-	-	-	-	-	-	-
LOC100155238	ID_2367	2	0	-4.32	-0.62	TM6SF1	PREDICTED: transmembrane 6 superfamily member 1 isoform X4 [Sus scrofa]	-	-	-	-	-	-	-
LOC100155256	ID_2374	6	0	2.74	2.74	GPR21	PREDICTED: probable G-protein coupled receptor 21 [Sus scrofa]	-	-	-	-	-	-	-
LOC100155292	ID_2394	6	0	6.91	6.38	CPNE6	PREDICTED: copine-6 [Sus scrofa]	-	-	-	-	-	-	-
LOC100155330	ID_2412	2	0	-4.75	2.37	CPO	PREDICTED: carboxypeptidase O [Sus scrofa]	-	-	-	-	-	-	-
LOC100155338	ID_2414	4	0	0	4.09	HSPB8	PREDICTED: heat shock protein beta-8 [Sus scrofa]	-	-	-	-	-	-	-
LOC100155358	ID_2427	6	0	1.22	1.22	SPTBN5	PREDICTED: spectrin beta chain, non-erythrocytic 5 [Sus scrofa]	-	-	-	-	-	-	-
LOC100155425	ID_2459	5	0	2.81	0	GLDC	PREDICTED: glycine dehydrogenase (decarboxylating), mitochondrial [Tursiops truncatus]	Metabolism;Metabolism;Metabolism;Metabolism	Global and overview maps;Global and overview maps;Amino acid metabolism;Carbohydrate metabolism	ko01100//Metabolic pathways;ko01200//Carbon metabolism;ko00260//Glycine, serine and threonine metabolism;ko00630//Glyoxylate and dicarboxylate metabolism	K00281;K00281;K00281;K00281	-	-	-
LOC100155466	ID_2481	7	0	0.75	1.47	ARHGDIB	rho GDP-dissociation inhibitor 2 [Sus scrofa]	Organismal Systems;Organismal Systems	Nervous system;Excretory system	ko04722//Neurotrophin signaling pathway;ko04962//Vasopressin-regulated water reabsorption	K12462;K12462	-	-	-
LOC100155468	ID_2483	5	0	3.32	0	Fam136a	PREDICTED: LOW QUALITY PROTEIN: protein FAM136A [Sus scrofa]	-	-	-	-	-	-	-
LOC100155492	ID_2498	2	0	-1.5	-0.67	HEMGN	PREDICTED: hemogen [Sus scrofa]	-	-	-	-	-	-	-
LOC100155505	ID_2502	6	0	6.64	5.21	TRIM46	PREDICTED: LOW QUALITY PROTEIN: tripartite motif-containing protein 46 [Sus scrofa]	-	-	-	-	-	-	-
LOC100155520	ID_2511	5	0	4.32	0	OR4K2	PREDICTED: olfactory receptor 4K2-like [Sus scrofa]	Organismal Systems	Sensory system	ko04740//Olfactory transduction	K04257	-	-	-
LOC100155546	ID_2522	4	0	0	5.91	IL23A	interleukin-23 subunit alpha precursor [Sus scrofa]	Human Diseases;Environmental Information Processing;Human Diseases;Environmental Information Processing;Organismal Systems;Organismal Systems;Human Diseases;Human Diseases;Human Diseases	Cancers;Signaling molecules and interaction;Infectious diseases;Signal transduction;Immune system;Immune system;Immune diseases;Infectious diseases;Immune diseases	ko05200//Pathways in cancer;ko04060//Cytokine-cytokine receptor interaction;ko05152//Tuberculosis;ko04630//Jak-STAT signaling pathway;ko04659//Th17 cell differentiation;ko04625//C-type lectin receptor signaling pathway;ko05323//Rheumatoid arthritis;ko05133//Pertussis;ko05321//Inflammatiory bowel disease (IBD)	K05426;K05426;K05426;K05426;K05426;K05426;K05426;K05426;K05426	-	-	-
LOC100155561	ID_2531	7	0	0.58	1.32	OR4F15	PREDICTED: olfactory receptor 4F6-like [Sus scrofa]	Organismal Systems	Sensory system	ko04740//Olfactory transduction	K04257	-	-	-
LOC100155563	ID_2532	4	0	0	3.7	RPGRIP1	PREDICTED: X-linked retinitis pigmentosa GTPase regulator-interacting protein 1 [Balaenoptera acutorostrata scammoni]	-	-	-	-	-	-	-
LOC100155580	ID_2542	6	0	1.21	1.34	SH3GL2	PREDICTED: endophilin-A1 isoform X1 [Sus scrofa]	Cellular Processes	Transport and catabolism	ko04144//Endocytosis	K11247	-	-	-
LOC100155581	ID_2543	2	0	-1.1	-0.52	LTB	lymphotoxin beta (TNF superfamily, member 3) [Sus scrofa]	Environmental Information Processing;Environmental Information Processing;Human Diseases	Signaling molecules and interaction;Signal transduction;Immune diseases	ko04060//Cytokine-cytokine receptor interaction;ko04064//NF-kappa B signaling pathway;ko05323//Rheumatoid arthritis	K03157;K03157;K03157	-	-	-
LOC100155583	ID_2544	2	0	-1.07	-0.43	ABCA4	PREDICTED: retinal-specific ATP-binding cassette transporter [Sus scrofa]	Environmental Information Processing	Membrane transport	ko02010//ABC transporters	K05644	-	-	-
LOC100155597	ID_2555	2	0	-1.34	1.15	Popdc2	popeye domain-containing protein 2 [Sus scrofa]	-	-	-	-	-	-	-
LOC100155607	ID_2558	5	0	4.75	0	MATN2	PREDICTED: matrilin-2 isoform X1 [Ailuropoda melanoleuca]	-	-	-	-	-	-	-
LOC100155609	ID_2560	5	0	0.9	-0.2	PTPRN	PREDICTED: receptor-type tyrosine-protein phosphatase-like N isoform X4 [Sus scrofa]	Human Diseases	Endocrine and metabolic diseases	ko04940//Type I diabetes mellitus	K07817	-	-	-
LOC100155612	ID_2561	6	0	2.34	2.15	CATIP	ciliogenesis-associated TTC17-interacting protein [Sus scrofa]	-	-	-	-	-	-	-
LOC100155618	ID_2565	6	0	1.58	1.58	NKX2-8	PREDICTED: homeobox protein Nkx-2.8 isoform X1 [Sus scrofa]	-	-	-	-	-	-	-
LOC100155621	ID_2568	6	0	8.09	6.13	SEM1	PREDICTED: 26S proteasome complex subunit DSS1 [Sus scrofa]	Human Diseases;Genetic Information Processing;Genetic Information Processing	Infectious diseases;Folding, sorting and degradation;Replication and repair	ko05169//Epstein-Barr virus infection;ko03050//Proteasome;ko03440//Homologous recombination	K10881;K10881;K10881	-	-	-
LOC100155631	ID_2573	1	0	-1.39	-0.99	FES	PREDICTED: tyrosine-protein kinase Fes/Fps [Sus scrofa]	Organismal Systems	Development	ko04360//Axon guidance	K07527	-	-	-
LOC100155672	ID_2597	3	0	0.65	-2.1	SLC30A8	PREDICTED: zinc transporter 8 isoform X1 [Sus scrofa]	-	-	-	-	-	-	-
LOC100155684	ID_2601	5	0	2.81	0	FCRL5	PREDICTED: Fc receptor-like protein 5 isoform X1 [Sus scrofa]	-	-	-	-	-	-	-
LOC100155702	ID_2611	4	0	0.38	1.43	INSRR	PREDICTED: insulin receptor-related protein [Sus scrofa]	Cellular Processes;Human Diseases	Cell motility;Cancers	ko04810//Regulation of actin cytoskeleton;ko05215//Prostate cancer	K05086;K05086	-	-	-
LOC100155713	ID_2617	5	0	3.32	0	DAAM2	PREDICTED: disheveled-associated activator of morphogenesis 2 isoform X2 [Sus scrofa]	Environmental Information Processing	Signal transduction	ko04310//Wnt signaling pathway	K04512	-	-	-
LOC100155717	ID_2620	5	0	0.75	-0.68	FAM213A	PREDICTED: redox-regulatory protein FAM213A isoform X1 [Sus scrofa]	-	-	-	-	-	-	-
LOC100155722	ID_2624	6	0	5.04	4.52	n4bp3-b	PREDICTED: leucine zipper putative tumor suppressor 1 [Sus scrofa]	-	-	-	-	-	-	-
LOC100155734	ID_2629	4	0	-0.34	2.36	HIST1H2AB	histone H2A type 1-like [Castor canadensis]	Cellular Processes;Human Diseases;Human Diseases	Cell growth and death;Substance dependence;Immune diseases	ko04217//Necroptosis;ko05034//Alcoholism;ko05322//Systemic lupus erythematosus	K11251;K11251;K11251	-	-	-
LOC100155738	ID_2631	5	0	2.81	0	PCDH8	PREDICTED: protocadherin-8 isoform X1 [Sus scrofa]	-	-	-	-	-	-	-
LOC100155760	ID_2642	3	0	-0.18	-5.91	IFNW1	interferon omega 1 precursor [Sus scrofa]	Environmental Information Processing;Environmental Information Processing;Organismal Systems	Signaling molecules and interaction;Signal transduction;Immune system	ko04060//Cytokine-cytokine receptor interaction;ko04630//Jak-STAT signaling pathway;ko04622//RIG-I-like receptor signaling pathway	K05440;K05440;K05440	-	-	-
LOC100155776	ID_2649	4	0	0	4.91	ZNF662	PREDICTED: zinc finger protein 662 isoform X1 [Sus scrofa]	-	-	-	-	-	-	-
LOC100155788	ID_2658	1	0	-4.32	-4.32	RBP3	PREDICTED: retinol-binding protein 3 [Sus scrofa]	Genetic Information Processing	Replication and repair	ko03420//Nucleotide excision repair	K10841	-	-	-
LOC100155834	ID_2681	4	0	0	5.98	RNF152	E3 ubiquitin-protein ligase RNF152 [Sus scrofa]	Environmental Information Processing	Signal transduction	ko04150//mTOR signaling pathway	K15705	-	-	-
LOC100155879	ID_2701	3	0	0.41	-0.67	HECW2	E3 ubiquitin-protein ligase HECW2 [Sus scrofa]	-	-	-	-	-	-	-
LOC100155916	ID_2718	2	0	-0.96	0.72	TNFAIP8L2	PREDICTED: tumor necrosis factor alpha-induced protein 8-like protein 2 isoform X1 [Sus scrofa]	-	-	-	-	-	-	-
LOC100155919	ID_2721	3	0	0.35	-1.12	UPB1	PREDICTED: beta-ureidopropionase [Sus scrofa]	Metabolism;Metabolism;Metabolism;Metabolism;Metabolism	Global and overview maps;Nucleotide metabolism;Xenobiotics biodegradation and metabolism;Metabolism of other amino acids;Metabolism of cofactors and vitamins	ko01100//Metabolic pathways;ko00240//Pyrimidine metabolism;ko00983//Drug metabolism - other enzymes;ko00410//beta-Alanine metabolism;ko00770//Pantothenate and CoA biosynthesis	K01431;K01431;K01431;K01431;K01431	-	-	-
LOC100155942	ID_2734	4	0	0.35	2.05	CFAP157	PREDICTED: cilia- and flagella-associated protein 157 isoform X2 [Ailuropoda melanoleuca]	-	-	-	-	-	-	-
LOC100155953	ID_2740	2	0	-1.93	-0.32	SERPINA11	PREDICTED: serpin A11 [Sus scrofa]	-	-	-	-	-	-	-
LOC100155970	ID_2751	1	0	-4.32	-4.32	ADCY5	adenylate cyclase type 5 [Bos taurus]	Human Diseases;Human Diseases;Human Diseases;Organismal Systems;Environmental Information Processing;Environmental Information Processing;Organismal Systems;Metabolism;Environmental Information Processing;Human Diseases;Human Diseases;Organismal Systems;Organismal Systems;Human Diseases;Environmental Information Processing;Organismal Systems;Environmental Information Processing;Organismal Systems…	Cancers;Infectious diseases;Infectious diseases;Environmental adaptation;Signal transduction;Signal transduction;Immune system;Nucleotide metabolism;Signal transduction;Substance dependence;Endocrine and metabolic diseases;Nervous system;Endocrine system;Neurodegenerative diseases;Signal transduction;Circulatory system;Signal transduction;Circulatory system;Endocrine system;Endocrine system;Nervo…	ko05200//Pathways in cancer;ko05166//HTLV-I infection;ko05163//Human cytomegalovirus infection;ko04714//Thermogenesis;ko04015//Rap1 signaling pathway;ko04024//cAMP signaling pathway;ko04062//Chemokine signaling pathway;ko00230//Purine metabolism;ko04022//cGMP - PKG signaling pathway;ko05034//Alcoholism;ko04934//Cushing syndrome;ko04723//Retrograde endocannabinoid signaling;ko04921//Oxytocin signa…	K08045;K08045;K08045;K08045;K08045;K08045;K08045;K08045;K08045;K08045;K08045;K08045;K08045;K08045;K08045;K08045;K08045;K08045;K08045;K08045;K08045;K08045;K08045;K08045;K08045;K08045;K08045;K08045;K08045;K08045;K08045;K08045;K08045;K08045;K08045;K08045;K08045;K08045;K08045;K08045;K08045;K08045;K08045;K08045;K08045;K08045;K08045;K08045;K08045;K08045;K08045;K08045	-	-	-
LOC100155984	ID_2759	1	0	-1.51	-1	CFAP65	PREDICTED: coiled-coil domain-containing protein 108 [Physeter catodon]	-	-	-	-	-	-	-
LOC100155991	ID_2763	1	0	-1.22	-1	SLC12A5	PREDICTED: solute carrier family 12 member 5 [Panthera tigris altaica]	Organismal Systems	Nervous system	ko04727//GABAergic synapse	K14427	-	-	-
LOC100156014	ID_2769	7	0	1.89	2.97	IL17RB	PREDICTED: interleukin-17 receptor B isoform X1 [Sus scrofa]	Environmental Information Processing;Organismal Systems	Signaling molecules and interaction;Immune system	ko04060//Cytokine-cytokine receptor interaction;ko04657//IL-17 signaling pathway	K05165;K05165	-	-	-
LOC100156026	ID_2779	5	0	1.88	0.51	TCF24	PREDICTED: transcription factor 24 [Sus scrofa]	-	-	-	-	-	-	-
LOC100156054	ID_2793	5	0	2.81	0	SLCO3A1	PREDICTED: solute carrier organic anion transporter family member 3A1 isoform X1 [Sus scrofa]	-	-	-	-	-	-	-
LOC100156068	ID_2799	4	0	0	4.32	NOX5	PREDICTED: NADPH oxidase 5 [Sus scrofa]	-	-	-	-	-	-	-
LOC100156100	ID_2816	6	0	1.32	0.86	C21orf62	uncharacterized protein C21orf62 homolog precursor [Sus scrofa]	-	-	-	-	-	-	-
LOC100156108	ID_2820	7	0	0.39	1.15	Srpx	PREDICTED: sushi repeat-containing protein SRPX isoform X1 [Sus scrofa]	-	-	-	-	-	-	-
LOC100156127	ID_2829	3	0	0.35	-0.88	Hist1h2bm	PREDICTED: histone H2B type 1-M-like [Aotus nancymaae]	Human Diseases;Human Diseases;Human Diseases	Cancers;Substance dependence;Immune diseases	ko05203//Viral carcinogenesis;ko05034//Alcoholism;ko05322//Systemic lupus erythematosus	K11252;K11252;K11252	-	-	-
LOC100156142	ID_2834	3	0	-0.39	-4.09	HTR3C	PREDICTED: LOW QUALITY PROTEIN: 5-hydroxytryptamine receptor 3D-like [Sus scrofa]	Organismal Systems;Organismal Systems	Nervous system;Sensory system	ko04726//Serotonergic synapse;ko04742//Taste transduction	K04819;K04819	-	-	-
LOC100156191	ID_2857	0	0	-0.51	-1.57	ZAR1L	PREDICTED: ZAR1-like protein [Sus scrofa]	-	-	-	-	-	-	-
LOC100156235	ID_2880	5	0	4.91	0	Cldn23	claudin-23 [Sus scrofa]	Cellular Processes;Environmental Information Processing;Human Diseases;Organismal Systems;Human Diseases	Cellular community - eukaryotes;Signaling molecules and interaction;Infectious diseases;Immune system;Infectious diseases	ko04530//Tight junction;ko04514//Cell adhesion molecules (CAMs);ko05160//Hepatitis C;ko04670//Leukocyte transendothelial migration;ko05130//Pathogenic Escherichia coli infection	K06087;K06087;K06087;K06087;K06087	-	-	-
LOC100156254	ID_2888	3	0	0.28	-0.86	LCP1	PREDICTED: plastin-2 [Sus scrofa]	-	-	-	-	-	-	-
LOC100156280	ID_2901	3	0	0.77	-3.32	GREM1	PREDICTED: gremlin-1 [Camelus dromedarius]	-	-	-	-	-	-	-
LOC100156285	ID_2905	4	0	0	3.32	MAGEA10	PREDICTED: melanoma-associated antigen 10-like [Sus scrofa]	-	-	-	-	-	-	-
LOC100156288	ID_2907	6	0	1.78	0.94	NDUFA4L2	NADH dehydrogenase [ubiquinone] 1 alpha subcomplex subunit 4-like 2-like [Sus scrofa]	Metabolism;Organismal Systems;Human Diseases;Human Diseases;Human Diseases;Organismal Systems;Human Diseases;Metabolism	Global and overview maps;Environmental adaptation;Neurodegenerative diseases;Neurodegenerative diseases;Endocrine and metabolic diseases;Nervous system;Neurodegenerative diseases;Energy metabolism	ko01100//Metabolic pathways;ko04714//Thermogenesis;ko05016//Huntington disease;ko05010//Alzheimer disease;ko04932//Non-alcoholic fatty liver disease (NAFLD);ko04723//Retrograde endocannabinoid signaling;ko05012//Parkinson disease;ko00190//Oxidative phosphorylation	K03948;K03948;K03948;K03948;K03948;K03948;K03948;K03948	-	-	-
LOC100156381	ID_2954	1	0	-5.21	-5.21	Ube2b	PREDICTED: ubiquitin-conjugating enzyme E2 B isoform X1 [Rattus norvegicus]	Genetic Information Processing	Folding, sorting and degradation	ko04120//Ubiquitin mediated proteolysis	K10574	-	-	-
LOC100156394	ID_2961	3	0	0.3	-1.21	RUFY4	PREDICTED: RUN and FYVE domain-containing protein 4 [Sus scrofa]	-	-	-	-	-	-	-
LOC100156421	ID_2975	2	0	-0.54	0.51	Atp8b5	PREDICTED: phospholipid-transporting ATPase FetA-like isoform X1 [Sus scrofa]	-	-	-	-	-	-	-
LOC100156430	ID_2979	3	0	-0.44	-4.52	SLC6A17	PREDICTED: sodium-dependent neutral amino acid transporter SLC6A17 [Sus scrofa]	-	-	-	-	-	-	-
LOC100156434	ID_2981	4	0	0	4.75	SYTL3	PREDICTED: synaptotagmin-like protein 3 isoform X1 [Camelus ferus]	-	-	-	-	-	-	-
LOC100156454	ID_2994	3	0	0	-1.58	Unc5d	PREDICTED: netrin receptor UNC5D isoform X1 [Myotis lucifugus]	Organismal Systems	Development	ko04360//Axon guidance	K07521	-	-	-
LOC100156471	ID_3001	2	0	-1	0.1	TG	PREDICTED: thyroglobulin [Balaenoptera acutorostrata scammoni]	Human Diseases;Organismal Systems	Immune diseases;Endocrine system	ko05320//Autoimmune thyroid disease;ko04918//Thyroid hormone synthesis	K10809;K10809	-	-	-
LOC100156492	ID_3011	5	0	2.81	0	NEFH	PREDICTED: neurofilament heavy polypeptide isoform X1 [Sus scrofa]	Human Diseases	Neurodegenerative diseases	ko05014//Amyotrophic lateral sclerosis (ALS)	K04574	-	-	-
LOC100156499	ID_3014	5	0	3.32	0	KBTBD12	PREDICTED: kelch repeat and BTB domain-containing protein 12 [Sus scrofa]	-	-	-	-	-	-	-
LOC100156505	ID_3017	6	0	3.32	4.09	C15orf59	PREDICTED: UPF0583 protein C15orf59 homolog [Sus scrofa]	-	-	-	-	-	-	-
LOC100156555	ID_3044	7	0	1.58	2.81	Dpf3	PREDICTED: zinc finger protein DPF3 isoform X2 [Heterocephalus glaber]	Organismal Systems;Human Diseases	Environmental adaptation;Cancers	ko04714//Thermogenesis;ko05225//Hepatocellular carcinoma	K22198;K22198	-	-	-
LOC100156558	ID_3046	4	0	0	5.91	IFNT11	PREDICTED: LOW QUALITY PROTEIN: interferon omega-1 [Sus scrofa]	Human Diseases;Environmental Information Processing;Human Diseases;Environmental Information Processing;Human Diseases;Human Diseases;Human Diseases;Human Diseases;Human Diseases;Cellular Processes;Environmental Information Processing;Organismal Systems;Human Diseases;Human Diseases;Human Diseases;Organismal Systems;Organismal Systems;Organismal Systems;Organismal Systems;Human Diseases	Cancers;Signal transduction;Infectious diseases;Signaling molecules and interaction;Infectious diseases;Infectious diseases;Infectious diseases;Infectious diseases;Infectious diseases;Cell growth and death;Signal transduction;Immune system;Infectious diseases;Infectious diseases;Infectious diseases;Immune system;Immune system;Immune system;Immune system;Immune diseases	ko05200//Pathways in cancer;ko04151//PI3K-Akt signaling pathway;ko05165//Human papillomavirus infection;ko04060//Cytokine-cytokine receptor interaction;ko05163//Human cytomegalovirus infection;ko05168//Herpes simplex infection;ko05167//Kaposi sarcoma-associated herpesvirus infection;ko05152//Tuberculosis;ko05164//Influenza A;ko04217//Necroptosis;ko04630//Jak-STAT signaling pathway;ko04621//NOD-li…	K05414;K05414;K05414;K05414;K05414;K05414;K05414;K05414;K05414;K05414;K05414;K05414;K05414;K05414;K05414;K05414;K05414;K05414;K05414;K05414	-	-	-
LOC100156565	ID_3049	4	0	0	4.32	FOXB2	PREDICTED: forkhead box protein B2 [Sus scrofa]	-	-	-	-	-	-	-
LOC100156583	ID_3055	4	0	0	3.7	MYRIP	rab effector MyRIP [Sus scrofa]	-	-	-	-	-	-	-
LOC100156610	ID_3067	5	0	2.24	0	SV2A	PREDICTED: synaptic vesicle glycoprotein 2A [Sus scrofa]	Environmental Information Processing	Signaling molecules and interaction	ko04512//ECM-receptor interaction	K06258	-	-	-
LOC100156637	ID_3084	3	0	0.1	-1.62	RORA	nuclear receptor ROR-alpha isoform a [Homo sapiens]	Organismal Systems;Human Diseases;Organismal Systems	Immune system;Immune diseases;Environmental adaptation	ko04659//Th17 cell differentiation;ko05321//Inflammatiory bowel disease (IBD);ko04710//Circadian rhythm	K08532;K08532;K08532	-	-	-
LOC100156672	ID_3102	6	0	1.07	1.07	NEK5	PREDICTED: serine/threonine-protein kinase Nek5 isoform X1 [Sus scrofa]	-	-	-	-	-	-	-
LOC100156724	ID_3126	4	0	0	3.7	HDC	PREDICTED: histidine decarboxylase [Sus scrofa]	Metabolism;Metabolism	Global and overview maps;Amino acid metabolism	ko01100//Metabolic pathways;ko00340//Histidine metabolism	K01590;K01590	-	-	-
LOC100156725	ID_3127	1	0	-2.81	-2.81	GLDN	PREDICTED: gliomedin isoform X1 [Sus scrofa]	-	-	-	-	-	-	-
LOC100156728	ID_3128	5	0	4.09	0	OR4K2	PREDICTED: olfactory receptor 4K2-like [Sus scrofa]	Organismal Systems	Sensory system	ko04740//Olfactory transduction	K04257	-	-	-
LOC100156741	ID_3138	5	0	7.73	0	Hist1h3b	Histone H3 [Larimichthys crocea]	-	-	-	-	-	-	-
LOC100156753	ID_3144	7	0	1	2.41	CAPN11	PREDICTED: calpain-11 isoform X3 [Sus scrofa]	-	-	-	-	-	-	-
LOC100156782	ID_3159	6	0	4.32	2.81	LRFN5	PREDICTED: leucine-rich repeat and fibronectin type-III domain-containing protein 5 isoform X1 [Capra hircus]	-	-	-	-	-	-	-
LOC100156827	ID_3181	4	0	-0.9	1.83	GJB7	PREDICTED: gap junction beta-7 protein [Sus scrofa]	-	-	-	-	-	-	-
LOC100156830	ID_3183	3	0	-0.11	-1.08	Wfikkn2	pancreatic trypsin inhibitor precursor [Sus scrofa]	-	-	-	-	-	-	-
LOC100156849	ID_3190	6	0	4.09	4.52	DISC1	PREDICTED: disrupted in schizophrenia 1 protein-like, partial [Sus scrofa]	-	-	-	-	-	-	-
LOC100156922	ID_3228	1	0	-1.54	-1.03	MAT1A	S-adenosylmethionine synthase isoform type-1 [Sus scrofa]	Metabolism;Metabolism;Metabolism	Global and overview maps;Global and overview maps;Amino acid metabolism	ko01100//Metabolic pathways;ko01230//Biosynthesis of amino acids;ko00270//Cysteine and methionine metabolism	K00789;K00789;K00789	-	-	-
LOC100156931	ID_3232	1	0	-2.12	-2.12	ROS1	PREDICTED: LOW QUALITY PROTEIN: proto-oncogene tyrosine-protein kinase ROS [Physeter catodon]	-	-	-	-	-	-	-
LOC100156936	ID_3236	1	0	-5.91	-5.91	IFNAH	PREDICTED: interferon alpha-1-like [Sus scrofa]	Human Diseases;Environmental Information Processing;Human Diseases;Environmental Information Processing;Human Diseases;Human Diseases;Human Diseases;Human Diseases;Human Diseases;Cellular Processes;Environmental Information Processing;Organismal Systems;Human Diseases;Human Diseases;Human Diseases;Organismal Systems;Organismal Systems;Organismal Systems;Organismal Systems;Human Diseases	Cancers;Signal transduction;Infectious diseases;Signaling molecules and interaction;Infectious diseases;Infectious diseases;Infectious diseases;Infectious diseases;Infectious diseases;Cell growth and death;Signal transduction;Immune system;Infectious diseases;Infectious diseases;Infectious diseases;Immune system;Immune system;Immune system;Immune system;Immune diseases	ko05200//Pathways in cancer;ko04151//PI3K-Akt signaling pathway;ko05165//Human papillomavirus infection;ko04060//Cytokine-cytokine receptor interaction;ko05163//Human cytomegalovirus infection;ko05168//Herpes simplex infection;ko05167//Kaposi sarcoma-associated herpesvirus infection;ko05152//Tuberculosis;ko05164//Influenza A;ko04217//Necroptosis;ko04630//Jak-STAT signaling pathway;ko04621//NOD-li…	K05414;K05414;K05414;K05414;K05414;K05414;K05414;K05414;K05414;K05414;K05414;K05414;K05414;K05414;K05414;K05414;K05414;K05414;K05414;K05414	-	-	-
LOC100156962	ID_3250	3	0	0.25	-1.22	MAGEB10	PREDICTED: melanoma-associated antigen B18-like [Sus scrofa]	-	-	-	-	-	-	-
LOC100156965	ID_3252	5	0	2.74	1.22	Srrm4	PREDICTED: serine/arginine repetitive matrix protein 4 [Pteropus alecto]	-	-	-	-	-	-	-
LOC100156977	ID_3262	5	0	5.04	0	PDE4DIP	PREDICTED: myomegalin-like [Sus scrofa]	-	-	-	-	-	-	-
LOC100156984	ID_3267	5	0	3.32	0	ZC3H12D	PREDICTED: probable ribonuclease ZC3H12D [Sus scrofa]	-	-	-	-	-	-	-
LOC100157034	ID_3294	6	0	2.74	1.94	2020-09-03	PREDICTED: septin-9 isoform X2 [Equus asinus]	Human Diseases	Infectious diseases	ko05100//Bacterial invasion of epithelial cells	K16938	-	-	-
LOC100157073	ID_3319	2	0	-1.85	0.17	AGT	PREDICTED: angiotensinogen [Sus scrofa]	Organismal Systems;Organismal Systems	Endocrine system;Endocrine system	ko04924//Renin secretion;ko04614//Renin-angiotensin system	K09821;K09821	-	-	-
LOC100157078	ID_3321	3	0	0	-2.81	HAPLN3	PREDICTED: hyaluronan and proteoglycan link protein 3 isoform X1 [Sus scrofa]	-	-	-	-	-	-	-
LOC100157103	ID_3336	7	0	0.6	1.14	BMP2	PREDICTED: bone morphogenetic protein 2 isoform X1 [Sus scrofa]	Human Diseases;Environmental Information Processing;Environmental Information Processing;Environmental Information Processing;Human Diseases	Cancers;Signaling molecules and interaction;Signal transduction;Signal transduction;Cancers	ko05200//Pathways in cancer;ko04060//Cytokine-cytokine receptor interaction;ko04390//Hippo signaling pathway;ko04350//TGF-beta signaling pathway;ko05217//Basal cell carcinoma	K21283;K21283;K21283;K21283;K21283	-	-	-
LOC100157113	ID_3343	4	0	0	1.58	NUP210L	PREDICTED: nuclear pore membrane glycoprotein 210-like isoform X1 [Lipotes vexillifer]	Genetic Information Processing	Translation	ko03013//RNA transport	K14314	-	-	-
LOC100157134	ID_3352	1	0	-2.5	-2.5	ZNF704	PREDICTED: zinc finger protein 704 isoform X2 [Tursiops truncatus]	-	-	-	-	-	-	-
LOC100157153	ID_3362	6	0	6.32	5.04	RSPH9	PREDICTED: radial spoke head protein 9 homolog isoform X2 [Sus scrofa]	-	-	-	-	-	-	-
LOC100157179	ID_3379	1	0	-1.38	-0.7	ZNF618	PREDICTED: zinc finger protein 618 isoform X1 [Propithecus coquereli]	-	-	-	-	-	-	-
LOC100157181	ID_3381	5	0	1.21	0	TMEM47	transmembrane protein 47 [Homo sapiens]	-	-	-	-	-	-	-
LOC100157186	ID_3384	3	0	0	-2.81	CHST11	PREDICTED: carbohydrate sulfotransferase 11 isoform X1 [Hipposideros armiger]	Metabolism	Glycan biosynthesis and metabolism	ko00532//Glycosaminoglycan biosynthesis - chondroitin sulfate / dermatan sulfate	K01017	-	-	-
LOC100157188	ID_3385	5	0	1.58	0	ADCY10	adenylate cyclase type 10 [Sus scrofa]	Organismal Systems;Environmental Information Processing;Metabolism;Environmental Information Processing;Organismal Systems	Environmental adaptation;Signal transduction;Nucleotide metabolism;Signal transduction;Environmental adaptation	ko04714//Thermogenesis;ko04024//cAMP signaling pathway;ko00230//Purine metabolism;ko04371//Apelin signaling pathway;ko04713//Circadian entrainment	K11265;K11265;K11265;K11265;K11265	-	-	-
LOC100157199	ID_3393	6	0	3.32	3.32	COL13A1	PREDICTED: collagen alpha-1(XIII) chain isoform X1 [Sus scrofa]	Organismal Systems	Digestive system	ko04974//Protein digestion and absorption	K16617	-	-	-
LOC100157207	ID_3398	4	0	-0.51	1.72	LOXL4	PREDICTED: lysyl oxidase homolog 4 [Sus scrofa]	-	-	-	-	-	-	-
LOC100157216	ID_3404	1	0	-2.81	-2.81	WWC3	PREDICTED: LOW QUALITY PROTEIN: protein WWC3 [Sus scrofa]	-	-	-	-	-	-	-
LOC100157217	ID_3405	2	0	-6.27	-0.43	Uroc1	urocanate hydratase [Sus scrofa]	Metabolism;Metabolism	Global and overview maps;Amino acid metabolism	ko01100//Metabolic pathways;ko00340//Histidine metabolism	K01712;K01712	-	-	-
LOC100157223	ID_3410	5	0	3.7	0	CHRNB4	PREDICTED: neuronal acetylcholine receptor subunit beta-4 isoform X1 [Sus scrofa]	Environmental Information Processing;Organismal Systems	Signaling molecules and interaction;Nervous system	ko04080//Neuroactive ligand-receptor interaction;ko04725//Cholinergic synapse	K04815;K04815	-	-	-
LOC100157227	ID_3413	6	0	2.62	3.1	IGSF1	PREDICTED: immunoglobulin superfamily member 1 [Sus scrofa]	-	-	-	-	-	-	-
LOC100157228	ID_3414	5	0	3.32	0	ADAM12	PREDICTED: disintegrin and metalloproteinase domain-containing protein 12 [Orcinus orca]	-	-	-	-	-	-	-
LOC100157235	ID_3416	7	0	5.32	7.41	ITIH3	inter-alpha-trypsin inhibitor heavy chain H3 precursor [Sus scrofa]	-	-	-	-	-	-	-
LOC100157247	ID_3424	1	0	-7.1	-7.1	DNAJC5B	dnaJ homolog subfamily C member 5B [Sus scrofa]	Genetic Information Processing	Folding, sorting and degradation	ko04141//Protein processing in endoplasmic reticulum	K09525	-	-	-
LOC100157285	ID_3442	6	0	2.81	2.58	--	PREDICTED: MICOS complex subunit MIC27 [Tursiops truncatus]	-	-	-	-	-	-	-
LOC100157309	ID_3456	2	0	-3.32	0.77	ISLR2	PREDICTED: immunoglobulin superfamily containing leucine-rich repeat protein 2 isoform X1 [Sus scrofa]	-	-	-	-	-	-	-
LOC100157318	ID_3461	2	0	-3.7	0	APOD	PREDICTED: apolipoprotein D [Sus scrofa]	-	-	-	-	-	-	-
LOC100157319	ID_3462	5	0	4.32	0	SDR16C5	epidermal retinol dehydrogenase 2 [Sus scrofa]	Metabolism	Metabolism of cofactors and vitamins	ko00830//Retinol metabolism	K15734	-	-	-
LOC100157335	ID_3469	0	0	-0.67	-1.73	LGI1	PREDICTED: leucine-rich glioma-inactivated protein 1 isoform X1 [Sus scrofa]	-	-	-	-	-	-	-
LOC100157338	ID_3471	5	0	3.7	0	Rpp25	PREDICTED: ribonuclease P protein subunit p25 [Sus scrofa]	Genetic Information Processing;Genetic Information Processing	Translation;Translation	ko03013//RNA transport;ko03008//Ribosome biogenesis in eukaryotes	K14525;K14525	-	-	-
LOC100157352	ID_3483	4	0	-1.72	1.76	IFNAH	interferon-alpha-1 precursor [Sus scrofa]	Human Diseases;Environmental Information Processing;Human Diseases;Environmental Information Processing;Human Diseases;Human Diseases;Human Diseases;Human Diseases;Human Diseases;Cellular Processes;Environmental Information Processing;Organismal Systems;Human Diseases;Human Diseases;Human Diseases;Organismal Systems;Organismal Systems;Organismal Systems;Organismal Systems;Human Diseases	Cancers;Signal transduction;Infectious diseases;Signaling molecules and interaction;Infectious diseases;Infectious diseases;Infectious diseases;Infectious diseases;Infectious diseases;Cell growth and death;Signal transduction;Immune system;Infectious diseases;Infectious diseases;Infectious diseases;Immune system;Immune system;Immune system;Immune system;Immune diseases	ko05200//Pathways in cancer;ko04151//PI3K-Akt signaling pathway;ko05165//Human papillomavirus infection;ko04060//Cytokine-cytokine receptor interaction;ko05163//Human cytomegalovirus infection;ko05168//Herpes simplex infection;ko05167//Kaposi sarcoma-associated herpesvirus infection;ko05152//Tuberculosis;ko05164//Influenza A;ko04217//Necroptosis;ko04630//Jak-STAT signaling pathway;ko04621//NOD-li…	K05414;K05414;K05414;K05414;K05414;K05414;K05414;K05414;K05414;K05414;K05414;K05414;K05414;K05414;K05414;K05414;K05414;K05414;K05414;K05414	-	-	-
LOC100157357	ID_3486	1	0	-1.28	-1.28	ZNF365	PREDICTED: protein ZNF365 [Sus scrofa]	-	-	-	-	-	-	-
LOC100157365	ID_3492	2	0	-1.34	0.79	CLEC14A	PREDICTED: C-type lectin domain family 14 member A [Sus scrofa]	-	-	-	-	-	-	-
LOC100157379	ID_3496	6	0	1.52	1.07	PPIL6	peptidyl-prolyl cis-trans isomerase-like 6 [Sus scrofa]	-	-	-	-	-	-	-
LOC100157381	ID_3497	6	0	0.87	1.16	LIX1L	PREDICTED: LOW QUALITY PROTEIN: LIX1-like protein [Sus scrofa]	-	-	-	-	-	-	-
LOC100157406	ID_3506	4	0	0	4.32	ACTN2	alpha-actinin-2 [Sus scrofa]	Human Diseases	Cardiovascular diseases	ko05412//Arrhythmogenic right ventricular cardiomyopathy (ARVC)	K21073	-	-	-
LOC100157423	ID_3512	3	0	-0.39	-4.09	ARMC12	PREDICTED: armadillo repeat-containing protein 12 isoform X2 [Sus scrofa]	-	-	-	-	-	-	-
LOC100157433	ID_3516	6	0	0.89	1.15	CALHM1	PREDICTED: calcium homeostasis modulator protein 1 [Capra hircus]	Organismal Systems	Sensory system	ko04742//Taste transduction	K19738	-	-	-
LOC100157434	ID_3517	1	0	-2.23	-1.23	CRYBB3	PREDICTED: beta-crystallin B3 [Sus scrofa]	-	-	-	-	-	-	-
LOC100157437	ID_3519	1	0	-3.7	-3.7	RGS4	regulator of G-protein signaling 4 [Sus scrofa]	-	-	-	-	-	-	-
LOC100157453	ID_3526	5	0	5.43	0	ALPI	PREDICTED: intestinal-type alkaline phosphatase-like [Sus scrofa]	Environmental Information Processing;Environmental Information Processing	Signal transduction;Signal transduction	ko04150//mTOR signaling pathway;ko04152//AMPK signaling pathway	K08272;K08272	-	-	-
LOC100157458	ID_3528	5	0	5.64	0	TLX1	PREDICTED: T-cell leukemia homeobox protein 1 [Lipotes vexillifer]	Human Diseases	Cancers	ko05202//Transcriptional misregulation in cancers	K09340	-	-	-
LOC100157460	ID_3530	2	0	-5.64	0.26	CABP1	PREDICTED: calcium-binding protein 1 isoform X1 [Lipotes vexillifer]	-	-	-	-	-	-	-
LOC100157465	ID_3532	7	0	1.04	1.6	MYBPHL	PREDICTED: LOW QUALITY PROTEIN: myosin-binding protein H-like [Sus scrofa]	-	-	-	-	-	-	-
LOC100157483	ID_3539	6	0	4.32	5.32	SYBU	PREDICTED: syntabulin [Sus scrofa]	-	-	-	-	-	-	-
LOC100157523	ID_3559	6	0	2.74	2.23	GGT5	PREDICTED: gamma-glutamyltransferase 5 isoform X1 [Sus scrofa]	Metabolism;Metabolism;Metabolism;Metabolism	Global and overview maps;Lipid metabolism;Metabolism of other amino acids;Metabolism of other amino acids	ko01100//Metabolic pathways;ko00590//Arachidonic acid metabolism;ko00480//Glutathione metabolism;ko00430//Taurine and hypotaurine metabolism	K18592;K18592;K18592;K18592	-	-	-
LOC100157537	ID_3566	1	0	-5.91	-5.91	DAPL1	death-associated protein-like 1 [Sus scrofa]	-	-	-	-	-	-	-
LOC100157555	ID_3574	1	0	-3.32	-3.32	TDRD1	PREDICTED: tudor domain-containing protein 1 [Sus scrofa]	-	-	-	-	-	-	-
LOC100157564	ID_3580	3	0	0.57	-4.75	CEBPE	PREDICTED: CCAAT/enhancer-binding protein epsilon [Sus scrofa]	Human Diseases;Human Diseases	Cancers;Cancers	ko05202//Transcriptional misregulation in cancers;ko05221//Acute myeloid leukemia	K10051;K10051	-	-	-
LOC100157565	ID_3581	5	0	1.08	0.45	VPREB3	PREDICTED: pre-B lymphocyte protein 3 [Sus scrofa]	-	-	-	-	-	-	-
LOC100157572	ID_3584	7	0	1.21	2.67	GALNT15	polypeptide N-acetylgalactosaminyltransferase 15 precursor [Sus scrofa]	Metabolism;Metabolism	Global and overview maps;Glycan biosynthesis and metabolism	ko01100//Metabolic pathways;ko00512//Mucin type O-glycan biosynthesis	K00710;K00710	-	-	-
LOC100157589	ID_3597	2	0	-2.5	0	TLL2	PREDICTED: tolloid-like protein 2 isoform X1 [Sus scrofa]	-	-	-	-	-	-	-
LOC100157598	ID_3602	2	0	-5.32	-0.42	MCCD1	PREDICTED: mitochondrial coiled-coil domain protein 1 [Sus scrofa]	-	-	-	-	-	-	-
LOC100157635	ID_3616	5	0	4.32	0	TRPC4	short transient receptor potential channel 4 [Sus scrofa]	Organismal Systems	Development	ko04360//Axon guidance	K04967	-	-	-
LOC100157648	ID_3626	1	0	-1.74	-1.51	UBL4B	PREDICTED: ubiquitin-like protein 4B [Sus scrofa]	-	-	-	-	-	-	-
LOC100157653	ID_3631	3	0	-0.52	-2.62	SEMA3G	PREDICTED: semaphorin-3G [Sus scrofa]	Organismal Systems	Development	ko04360//Axon guidance	K06840	-	-	-
LOC100157675	ID_3644	2	0	-6.54	-2.84	Krt4	PREDICTED: keratin, type II cytoskeletal 4 [Sus scrofa]	-	-	-	-	-	-	-
LOC100157679	ID_3645	5	0	3.7	0	ANK1	PREDICTED: ankyrin-1 isoform X3 [Sus scrofa]	Human Diseases	Cancers	ko05205//Proteoglycans in cancer	K10380	-	-	-
LOC100157695	ID_3651	5	0	3.7	0	Kcnv2	PREDICTED: potassium voltage-gated channel subfamily V member 2 [Sus scrofa]	-	-	-	-	-	-	-
LOC100157704	ID_3656	0	0	-0.68	-1.57	OR1L8	PREDICTED: olfactory receptor 1L8-like [Sus scrofa]	Organismal Systems	Sensory system	ko04740//Olfactory transduction	K04257	-	-	-
LOC100157711	ID_3660	7	0	3.7	6.07	ATP1A4	PREDICTED: sodium/potassium-transporting ATPase subunit alpha-4 [Sus scrofa]	Environmental Information Processing;Environmental Information Processing;Organismal Systems;Organismal Systems;Organismal Systems;Organismal Systems;Organismal Systems;Organismal Systems;Organismal Systems;Organismal Systems;Organismal Systems;Organismal Systems;Organismal Systems;Organismal Systems;Organismal Systems;Organismal Systems;Organismal Systems;Organismal Systems	Signal transduction;Signal transduction;Circulatory system;Endocrine system;Digestive system;Digestive system;Digestive system;Endocrine system;Digestive system;Circulatory system;Endocrine system;Digestive system;Endocrine system;Digestive system;Digestive system;Excretory system;Excretory system;Excretory system	ko04024//cAMP signaling pathway;ko04022//cGMP - PKG signaling pathway;ko04261//Adrenergic signaling in cardiomyocytes;ko04919//Thyroid hormone signaling pathway;ko04974//Protein digestion and absorption;ko04972//Pancreatic secretion;ko04976//Bile secretion;ko04925//Aldosterone synthesis and secretion;ko04970//Salivary secretion;ko04260//Cardiac muscle contraction;ko04911//Insulin secretion;ko0497…	K01539;K01539;K01539;K01539;K01539;K01539;K01539;K01539;K01539;K01539;K01539;K01539;K01539;K01539;K01539;K01539;K01539;K01539	-	-	-
LOC100157766	ID_3692	1	0	-6.07	-6.07	IFNAH	interferon alpha-9 precursor [Sus scrofa]	Human Diseases;Environmental Information Processing;Human Diseases;Environmental Information Processing;Human Diseases;Human Diseases;Human Diseases;Human Diseases;Human Diseases;Cellular Processes;Environmental Information Processing;Organismal Systems;Human Diseases;Human Diseases;Human Diseases;Organismal Systems;Organismal Systems;Organismal Systems;Organismal Systems;Human Diseases	Cancers;Signal transduction;Infectious diseases;Signaling molecules and interaction;Infectious diseases;Infectious diseases;Infectious diseases;Infectious diseases;Infectious diseases;Cell growth and death;Signal transduction;Immune system;Infectious diseases;Infectious diseases;Infectious diseases;Immune system;Immune system;Immune system;Immune system;Immune diseases	ko05200//Pathways in cancer;ko04151//PI3K-Akt signaling pathway;ko05165//Human papillomavirus infection;ko04060//Cytokine-cytokine receptor interaction;ko05163//Human cytomegalovirus infection;ko05168//Herpes simplex infection;ko05167//Kaposi sarcoma-associated herpesvirus infection;ko05152//Tuberculosis;ko05164//Influenza A;ko04217//Necroptosis;ko04630//Jak-STAT signaling pathway;ko04621//NOD-li…	K05414;K05414;K05414;K05414;K05414;K05414;K05414;K05414;K05414;K05414;K05414;K05414;K05414;K05414;K05414;K05414;K05414;K05414;K05414;K05414	-	-	-
LOC100157775	ID_3697	7	0	1.58	4.09	TRPM6	PREDICTED: LOW QUALITY PROTEIN: transient receptor potential cation channel subfamily M member 6 [Sus scrofa]	Organismal Systems	Digestive system	ko04978//Mineral absorption	K04981	-	-	-
LOC100157798	ID_3708	5	0	5.43	0	OR4N4	PREDICTED: olfactory receptor 4N4 [Sus scrofa]	Organismal Systems	Sensory system	ko04740//Olfactory transduction	K04257	-	-	-
LOC100157823	ID_3719	1	0	-4.91	-4.91	GPR33	probable G-protein coupled receptor 33 [Sus scrofa]	-	-	-	-	-	-	-
LOC100157834	ID_3724	4	0	-0.61	0.86	CDH17	PREDICTED: cadherin-17 [Sus scrofa]	Human Diseases	Cancers	ko05226//Gastric cancer	K06811	-	-	-
LOC100157841	ID_3727	1	0	-5.83	-5.83	TMEM211	PREDICTED: transmembrane protein 211 [Sus scrofa]	-	-	-	-	-	-	-
LOC100157850	ID_3733	3	0	0.45	-0.73	CDC42BPA	PREDICTED: serine/threonine-protein kinase MRCK alpha isoform X1 [Sus scrofa]	-	-	-	-	-	-	-
LOC100157866	ID_3739	1	0	-1.95	-1.43	DNAH7	dynein heavy chain 7, axonemal [Bos taurus]	Human Diseases	Neurodegenerative diseases	ko05016//Huntington disease	K10408	-	-	-
LOC100157868	ID_3740	6	0	1.85	1.05	CH25H	PREDICTED: cholesterol 25-hydroxylase isoform X1 [Sus scrofa]	Metabolism	Lipid metabolism	ko00120//Primary bile acid biosynthesis	K10223	-	-	-
LOC100157869	ID_3741	3	0	-1.34	-5.04	Ca8	PREDICTED: carbonic anhydrase-related protein [Pteropus alecto]	Metabolism	Energy metabolism	ko00910//Nitrogen metabolism	K01672	-	-	-
LOC100157876	ID_3746	3	0	1.22	-1.58	FAM196A	PREDICTED: protein FAM196A [Sus scrofa]	-	-	-	-	-	-	-
LOC100157912	ID_3762	6	0	1.58	1.58	PAG1	PREDICTED: phosphoprotein associated with glycosphingolipid-enriched microdomains 1 [Sus scrofa]	-	-	-	-	-	-	-
LOC100157947	ID_3778	2	0	-2.81	0.89	NUGGC	PREDICTED: nuclear GTPase SLIP-GC isoform X3 [Sus scrofa]	-	-	-	-	-	-	-
LOC100157948	ID_3779	0	0	-0.4	-1.48	NFE2	transcription factor NF-E2 45 kDa subunit [Sus scrofa]	-	-	-	-	-	-	-
LOC100157984	ID_3805	5	0	1.07	0.31	CPN1	PREDICTED: carboxypeptidase N catalytic chain [Sus scrofa]	-	-	-	-	-	-	-
LOC100157995	ID_3811	1	0	-5.32	-5.32	NT5E	PREDICTED: 5'-nucleotidase [Sus scrofa]	Metabolism;Metabolism;Metabolism;Metabolism	Global and overview maps;Nucleotide metabolism;Nucleotide metabolism;Metabolism of cofactors and vitamins	ko01100//Metabolic pathways;ko00230//Purine metabolism;ko00240//Pyrimidine metabolism;ko00760//Nicotinate and nicotinamide metabolism	K19970;K19970;K19970;K19970	-	-	-
LOC100157996	ID_3812	2	0	-1.34	0	HLA-DOA	MHC class II antigen [Sus scrofa]	Human Diseases;Human Diseases;Human Diseases;Human Diseases;Human Diseases;Cellular Processes;Environmental Information Processing;Organismal Systems;Human Diseases;Human Diseases;Organismal Systems;Human Diseases;Organismal Systems;Human Diseases;Human Diseases;Human Diseases;Organismal Systems;Human Diseases;Human Diseases;Human Diseases;Human Diseases;Organismal Systems;Human Diseases;Human Di…	Infectious diseases;Infectious diseases;Infectious diseases;Infectious diseases;Infectious diseases;Transport and catabolism;Signaling molecules and interaction;Immune system;Immune diseases;Infectious diseases;Immune system;Immune diseases;Immune system;Infectious diseases;Immune diseases;Cardiovascular diseases;Immune system;Infectious diseases;Immune diseases;Endocrine and metabolic diseases;I…	ko05166//HTLV-I infection;ko05168//Herpes simplex infection;ko05169//Epstein-Barr virus infection;ko05152//Tuberculosis;ko05164//Influenza A;ko04145//Phagosome;ko04514//Cell adhesion molecules (CAMs);ko04659//Th17 cell differentiation;ko05322//Systemic lupus erythematosus;ko05145//Toxoplasmosis;ko04640//Hematopoietic cell lineage;ko05323//Rheumatoid arthritis;ko04658//Th1 and Th2 cell differentia…	K06752;K06752;K06752;K06752;K06752;K06752;K06752;K06752;K06752;K06752;K06752;K06752;K06752;K06752;K06752;K06752;K06752;K06752;K06752;K06752;K06752;K06752;K06752;K06752	-	-	-
LOC100158001	ID_3815	0	0	-1.34	-2.1	CP	ceruloplasmin (ferroxidase)-like precursor [Sus scrofa]	Cellular Processes;Metabolism	Cell growth and death;Metabolism of cofactors and vitamins	ko04216//Ferroptosis;ko00860//Porphyrin and chlorophyll metabolism	K13624;K13624	-	-	-
LOC100158003	ID_3817	5	0	1.74	0	TUBA1D	Tubulin alpha-1D chain [Myotis brandtii]	Cellular Processes;Cellular Processes;Cellular Processes;Human Diseases;Cellular Processes	Cellular community - eukaryotes;Transport and catabolism;Cell growth and death;Infectious diseases;Cellular community - eukaryotes	ko04530//Tight junction;ko04145//Phagosome;ko04210//Apoptosis;ko05130//Pathogenic Escherichia coli infection;ko04540//Gap junction	K07374;K07374;K07374;K07374;K07374	-	-	-
LOC100158027	ID_3828	1	0	-2.74	-1.51	PCNX2	PREDICTED: pecanex-like protein 2 [Camelus dromedarius]	-	-	-	-	-	-	-
LOC100158057	ID_3846	3	0	0.6	-2.12	ASB9	PREDICTED: ankyrin repeat and SOCS box protein 9 isoform X1 [Sus scrofa]	-	-	-	-	-	-	-
LOC100158059	ID_3848	1	0	-1.58	-1.58	COL14A1	PREDICTED: collagen alpha-1(XIV) chain isoform X1 [Sus scrofa]	Organismal Systems	Digestive system	ko04974//Protein digestion and absorption	K08133	-	-	-
LOC100158075	ID_3852	2	0	-6.87	0.48	TSTD1	PREDICTED: thiosulfate sulfurtransferase/rhodanese-like domain-containing protein 1 [Sus scrofa]	-	-	-	-	-	-	-
LOC100158096	ID_3860	1	0	-1.58	-1.58	FEM1B	PREDICTED: protein fem-1 homolog B isoform X1 [Equus caballus]	-	-	-	-	-	-	-
LOC100158117	ID_3871	2	0	-3.7	2.79	HIST1H4A	Histone H4 [Larimichthys crocea]	-	-	-	-	-	-	-
LOC100158118	ID_3872	5	0	4.75	0	Caly	PREDICTED: neuron-specific vesicular protein calcyon [Sus scrofa]	Organismal Systems	Nervous system	ko04728//Dopaminergic synapse	K15493	-	-	-
LOC100158121	ID_3874	0	0	-1.59	-2.48	HIST1H2AG	PREDICTED: histone H2A type 1-like [Cavia porcellus]	Cellular Processes;Human Diseases;Human Diseases	Cell growth and death;Substance dependence;Immune diseases	ko04217//Necroptosis;ko05034//Alcoholism;ko05322//Systemic lupus erythematosus	K11251;K11251;K11251	-	-	-
LOC100158130	ID_3881	4	0	0	1.58	TRPM1	PREDICTED: transient receptor potential cation channel subfamily M member 1 [Sus scrofa]	-	-	-	-	-	-	-
LOC100158146	ID_3888	6	0	1.28	0.89	PLPPR4	PREDICTED: lipid phosphate phosphatase-related protein type 4 [Sus scrofa]	-	-	-	-	-	-	-
LOC100158149	ID_3890	4	0	0	3.32	DCSTAMP	dendritic cell-specific transmembrane protein [Sus scrofa]	-	-	-	-	-	-	-
LOC100158166	ID_3899	5	0	2.3	-0.1	RFLNA	PREDICTED: filamin-interacting protein FAM101A isoform X1 [Sus scrofa]	-	-	-	-	-	-	-
LOC100158178	ID_3904	6	0	1.08	1.37	TGM5	PREDICTED: protein-glutamine gamma-glutamyltransferase 5 [Sus scrofa]	-	-	-	-	-	-	-
LOC100158194	ID_3913	5	0	2.81	0	TBX15	PREDICTED: T-box transcription factor TBX15 isoform X2 [Ailuropoda melanoleuca]	-	-	-	-	-	-	-
LOC100158218	ID_3924	6	0	1.36	0.75	ENO4	PREDICTED: enolase-like protein ENO4 isoform X1 [Sus scrofa]	Metabolism;Metabolism;Environmental Information Processing;Genetic Information Processing;Metabolism;Metabolism	Global and overview maps;Global and overview maps;Signal transduction;Folding, sorting and degradation;Global and overview maps;Carbohydrate metabolism	ko01100//Metabolic pathways;ko01200//Carbon metabolism;ko04066//HIF-1 signaling pathway;ko03018//RNA degradation;ko01230//Biosynthesis of amino acids;ko00010//Glycolysis / Gluconeogenesis	K01689;K01689;K01689;K01689;K01689;K01689	-	-	-
LOC100158219	ID_3925	1	0	-4.75	-4.75	CALHM6	protein FAM26F [Sus scrofa]	-	-	-	-	-	-	-
LOC100158243	ID_3931	3	0	-0.15	-1.21	Slc16a3	PREDICTED: LOW QUALITY PROTEIN: monocarboxylate transporter 4 [Sus scrofa]	Human Diseases	Cancers	ko05230//Central carbon metabolism in cancer	K08180	-	-	-
LOC100169744	ID_3937	5	0	4.52	0	CXCL11	PREDICTED: C-X-C motif chemokine 11 isoform X1 [Sus scrofa]	Environmental Information Processing;Organismal Systems;Organismal Systems	Signaling molecules and interaction;Immune system;Immune system	ko04060//Cytokine-cytokine receptor interaction;ko04062//Chemokine signaling pathway;ko04620//Toll-like receptor signaling pathway	K12672;K12672;K12672	-	-	-
LOC100170126	ID_3948	4	0	0	4.52	Lef1	PREDICTED: lymphoid enhancer-binding factor 1 isoform X1 [Sus scrofa]	Human Diseases;Human Diseases;Human Diseases;Environmental Information Processing;Human Diseases;Human Diseases;Environmental Information Processing;Human Diseases;Organismal Systems;Human Diseases;Human Diseases;Cellular Processes;Human Diseases;Human Diseases;Human Diseases;Human Diseases	Cancers;Cancers;Endocrine and metabolic diseases;Signal transduction;Cancers;Cancers;Signal transduction;Cancers;Endocrine system;Cancers;Cardiovascular diseases;Cellular community - eukaryotes;Cancers;Cancers;Cancers;Cancers	ko05200//Pathways in cancer;ko05225//Hepatocellular carcinoma;ko04934//Cushing syndrome;ko04390//Hippo signaling pathway;ko05226//Gastric cancer;ko05224//Breast cancer;ko04310//Wnt signaling pathway;ko05215//Prostate cancer;ko04916//Melanogenesis;ko05210//Colorectal cancer;ko05412//Arrhythmogenic right ventricular cardiomyopathy (ARVC);ko04520//Adherens junction;ko05221//Acute myeloid leukemia;ko…	K04492;K04492;K04492;K04492;K04492;K04492;K04492;K04492;K04492;K04492;K04492;K04492;K04492;K04492;K04492;K04492	-	-	-
LOC100170146	ID_3961	1	0	-1.24	-0.93	PTH2R	PREDICTED: parathyroid hormone 2 receptor [Sus scrofa]	Environmental Information Processing	Signaling molecules and interaction	ko04080//Neuroactive ligand-receptor interaction	K04586	-	-	-
LOC100174956	ID_3988	1	0	-1.12	-0.81	KLF14	Krueppel-like factor 14 [Sus scrofa]	-	-	-	-	-	-	-
LOC100188900	ID_4005	5	0	3.7	0	SPAG11B	PREDICTED: sperm-associated antigen 11 [Sus scrofa]	-	-	-	-	-	-	-
LOC100216310	ID_4042	2	0	-1.74	0.48	Syn1	synapsin-1 [Sus scrofa]	-	-	-	-	-	-	-
LOC100217378	ID_4049	2	0	-5.21	-0.3	C1QTNF2	PREDICTED: complement C1q tumor necrosis factor-related protein 2 isoform X1 [Sus scrofa]	-	-	-	-	-	-	-
LOC100217388	ID_4058	6	0	5.55	5.91	IFNL1	interleukin-29 precursor [Sus scrofa]	Environmental Information Processing;Environmental Information Processing	Signaling molecules and interaction;Signal transduction	ko04060//Cytokine-cytokine receptor interaction;ko04630//Jak-STAT signaling pathway	K05447;K05447	-	-	-
LOC100217393	ID_4063	4	0	0	5.83	LGALS2	galectin-2 [Sus scrofa]	-	-	-	-	-	-	-
LOC100217394	ID_4064	6	0	1.33	1.18	LGALS7	galectin-7 [Sus scrofa]	-	-	-	-	-	-	-
LOC100233182	ID_4080	2	0	-1.34	0.5	GK	PREDICTED: glycerol kinase isoform X1 [Sus scrofa]	Metabolism;Organismal Systems;Metabolism	Global and overview maps;Endocrine system;Lipid metabolism	ko01100//Metabolic pathways;ko03320//PPAR signaling pathway;ko00561//Glycerolipid metabolism	K00864;K00864;K00864	-	-	-
LOC100233186	ID_4084	1	0	-2.93	-2.12	GZMM	granzyme M precursor [Sus scrofa]	-	-	-	-	-	-	-
LOC100233188	ID_4086	1	0	-4.09	-4.09	LCK	tyrosine-protein kinase Lck [Sus scrofa]	Human Diseases;Organismal Systems;Organismal Systems;Organismal Systems;Environmental Information Processing;Organismal Systems;Organismal Systems;Human Diseases	Infectious diseases;Development;Immune system;Immune system;Signal transduction;Immune system;Immune system;Immune diseases	ko05166//HTLV-I infection;ko04380//Osteoclast differentiation;ko04650//Natural killer cell mediated cytotoxicity;ko04659//Th17 cell differentiation;ko04064//NF-kappa B signaling pathway;ko04660//T cell receptor signaling pathway;ko04658//Th1 and Th2 cell differentiation;ko05340//Primary immunodeficiency	K05856;K05856;K05856;K05856;K05856;K05856;K05856;K05856	-	-	-
LOC100233199	ID_4095	1	0	-1.25	-1.03	PITPNC1	PREDICTED: cytoplasmic phosphatidylinositol transfer protein 1 isoform X1 [Tupaia chinensis]	-	-	-	-	-	-	-
LOC100240720	ID_4107	1	0	-4.09	-4.09	SRPK3	PREDICTED: SRSF protein kinase 3 isoform X1 [Sus scrofa]	-	-	-	-	-	-	-
LOC100270691	ID_4119	6	0	6.44	6.19	Grifin	PREDICTED: grifin isoform X1 [Sus scrofa]	-	-	-	-	-	-	-
LOC100270724	ID_4123	6	0	6.19	6.87	RBP5	retinol-binding protein 5 [Sus scrofa]	-	-	-	-	-	-	-
LOC100271724	ID_4132	1	0	-5.04	-5.04	SLC22A4	PREDICTED: solute carrier family 22 member 4 isoform X1 [Sus scrofa]	Human Diseases	Cancers	ko05231//Choline metabolism in cancer	K08202	-	-	-
LOC100271745	ID_4135	4	0	0	5.21	TCAP	telethonin [Sus scrofa]	-	-	-	-	-	-	-
LOC100271878	ID_4138	5	0	3.7	0	KCNMB3	PREDICTED: calcium-activated potassium channel subunit beta-3 [Felis catus]	Environmental Information Processing;Organismal Systems;Organismal Systems	Signal transduction;Circulatory system;Endocrine system	ko04022//cGMP - PKG signaling pathway;ko04270//Vascular smooth muscle contraction;ko04911//Insulin secretion	K04939;K04939;K04939	-	-	-
LOC100271881	ID_4139	2	0	-2.51	0.07	LY6G6F	lymphocyte antigen 6 complex locus G6F [Sus scrofa]	-	-	-	-	-	-	-
LOC100271883	ID_4140	2	0	-5.91	1.25	Ly6g6d	lymphocyte antigen 6 complex locus G6D [Sus scrofa]	-	-	-	-	-	-	-
LOC100271931	ID_4145	2	0	-4.09	-0.39	THY1	thy-1 membrane glycoprotein precursor [Sus scrofa]	Organismal Systems	Immune system	ko04670//Leukocyte transendothelial migration	K06514	-	-	-
LOC100271932	ID_4146	5	0	3.32	0	HPSE	heparanase precursor [Sus scrofa]	Metabolism;Human Diseases;Metabolism	Global and overview maps;Cancers;Glycan biosynthesis and metabolism	ko01100//Metabolic pathways;ko05205//Proteoglycans in cancer;ko00531//Glycosaminoglycan degradation	K07964;K07964;K07964	-	-	-
LOC100286800	ID_4153	1	0	-5.91	-5.91	BPI	PREDICTED: bactericidal permeability-increasing protein isoform X1 [Sus scrofa]	-	-	-	-	-	-	-
LOC100286859	ID_4161	4	0	0	2.81	NRP1	PREDICTED: neuropilin-1 isoform X1 [Sus scrofa]	Human Diseases;Organismal Systems	Infectious diseases;Development	ko05166//HTLV-I infection;ko04360//Axon guidance	K06724;K06724	-	-	-
LOC100294675	ID_4169	7	0	0.33	1.1	DGAT2	diacylglycerol O-acyltransferase 2 [Sus scrofa]	Metabolism;Metabolism;Organismal Systems	Global and overview maps;Lipid metabolism;Digestive system	ko01100//Metabolic pathways;ko00561//Glycerolipid metabolism;ko04975//Fat digestion and absorption	K11160;K11160;K11160	-	-	-
LOC100294683	ID_4176	1	0	-5.55	-5.55	CLDN22	claudin-22 [Sus scrofa]	Cellular Processes;Environmental Information Processing;Human Diseases;Organismal Systems;Human Diseases	Cellular community - eukaryotes;Signaling molecules and interaction;Infectious diseases;Immune system;Infectious diseases	ko04530//Tight junction;ko04514//Cell adhesion molecules (CAMs);ko05160//Hepatitis C;ko04670//Leukocyte transendothelial migration;ko05130//Pathogenic Escherichia coli infection	K06087;K06087;K06087;K06087;K06087	-	-	-
LOC100294687	ID_4178	7	0	0.29	1.04	TRIM40	tripartite motif-containing protein 40 [Sus scrofa]	-	-	-	-	-	-	-
LOC100294688	ID_4179	4	0	0	6.99	UBD	ubiquitin D [Sus scrofa]	-	-	-	-	-	-	-
LOC100301561	ID_4193	6	0	5.91	7.1	GUCA2B	guanylate cyclase activator 2B precursor [Sus scrofa]	-	-	-	-	-	-	-
LOC100302019	ID_4199	1	0	-4.09	-4.09	CLDN16	claudin-16 [Sus scrofa]	Cellular Processes;Environmental Information Processing;Human Diseases;Organismal Systems;Human Diseases	Cellular community - eukaryotes;Signaling molecules and interaction;Infectious diseases;Immune system;Infectious diseases	ko04530//Tight junction;ko04514//Cell adhesion molecules (CAMs);ko05160//Hepatitis C;ko04670//Leukocyte transendothelial migration;ko05130//Pathogenic Escherichia coli infection	K06087;K06087;K06087;K06087;K06087	-	-	-
LOC100302365	ID_4213	3	0	0.38	-2.81	PEBP4	phosphatidylethanolamine-binding protein 4 precursor [Sus scrofa]	-	-	-	-	-	-	-
LOC100302504	ID_4218	3	0	0.04	-0.98	FGF21	fibroblast growth factor 21 precursor [Sus scrofa]	Human Diseases;Environmental Information Processing;Environmental Information Processing;Environmental Information Processing;Organismal Systems;Cellular Processes;Environmental Information Processing;Human Diseases;Human Diseases;Human Diseases	Cancers;Signal transduction;Signal transduction;Signal transduction;Environmental adaptation;Cell motility;Signal transduction;Cancers;Cancers;Cancers	ko05200//Pathways in cancer;ko04151//PI3K-Akt signaling pathway;ko04010//MAPK signaling pathway;ko04014//Ras signaling pathway;ko04714//Thermogenesis;ko04810//Regulation of actin cytoskeleton;ko04015//Rap1 signaling pathway;ko05226//Gastric cancer;ko05224//Breast cancer;ko05218//Melanoma	K22429;K22429;K22429;K22429;K22429;K22429;K22429;K22429;K22429;K22429	-	-	-
LOC100302505	ID_4219	6	0	2.91	2.7	KPNA7	PREDICTED: importin subunit alpha-8 isoform X1 [Sus scrofa]	-	-	-	-	-	-	-
LOC100302537	ID_4223	2	0	-3.7	0.82	MASP2	mannan-binding lectin serine protease 2 precursor [Sus scrofa]	Human Diseases;Organismal Systems	Infectious diseases;Immune system	ko05150//Staphylococcus aureus infection;ko04610//Complement and coagulation cascades	K03993;K03993	-	-	-
LOC100310802	ID_4255	5	0	4.32	0	STEAP4	STEAP family member 4 [Sus scrofa]	-	-	-	-	-	-	-
LOC100310807	ID_4259	0	0	-3.21	-8.11	IFNW1	interferon-delta-2 [Sus scrofa]	Human Diseases;Environmental Information Processing;Human Diseases;Environmental Information Processing;Human Diseases;Human Diseases;Human Diseases;Human Diseases;Human Diseases;Cellular Processes;Environmental Information Processing;Organismal Systems;Human Diseases;Human Diseases;Human Diseases;Organismal Systems;Organismal Systems;Organismal Systems;Organismal Systems;Human Diseases	Cancers;Signal transduction;Infectious diseases;Signaling molecules and interaction;Infectious diseases;Infectious diseases;Infectious diseases;Infectious diseases;Infectious diseases;Cell growth and death;Signal transduction;Immune system;Infectious diseases;Infectious diseases;Infectious diseases;Immune system;Immune system;Immune system;Immune system;Immune diseases	ko05200//Pathways in cancer;ko04151//PI3K-Akt signaling pathway;ko05165//Human papillomavirus infection;ko04060//Cytokine-cytokine receptor interaction;ko05163//Human cytomegalovirus infection;ko05168//Herpes simplex infection;ko05167//Kaposi sarcoma-associated herpesvirus infection;ko05152//Tuberculosis;ko05164//Influenza A;ko04217//Necroptosis;ko04630//Jak-STAT signaling pathway;ko04621//NOD-li…	K05414;K05414;K05414;K05414;K05414;K05414;K05414;K05414;K05414;K05414;K05414;K05414;K05414;K05414;K05414;K05414;K05414;K05414;K05414;K05414	-	-	-
LOC100312964	ID_4269	1	0	-5.73	-5.73	CDO1	cysteine dioxygenase type 1 [Sus scrofa]	Metabolism;Metabolism;Metabolism	Global and overview maps;Amino acid metabolism;Metabolism of other amino acids	ko01100//Metabolic pathways;ko00270//Cysteine and methionine metabolism;ko00430//Taurine and hypotaurine metabolism	K00456;K00456;K00456	-	-	-
LOC100312973	ID_4278	5	0	6.27	0	HSD17B2	estradiol 17-beta-dehydrogenase 2 [Sus scrofa]	Metabolism;Metabolism;Organismal Systems	Global and overview maps;Lipid metabolism;Endocrine system	ko01100//Metabolic pathways;ko00140//Steroid hormone biosynthesis;ko04913//Ovarian Steroidogenesis	K13368;K13368;K13368	-	-	-
LOC100327037	ID_4300	3	0	0.17	-5.55	WNT4	protein Wnt-4 [Sus scrofa]	Human Diseases;Human Diseases;Human Diseases;Human Diseases;Organismal Systems;Human Diseases;Human Diseases;Environmental Information Processing;Environmental Information Processing;Human Diseases;Human Diseases;Cellular Processes;Environmental Information Processing;Organismal Systems;Organismal Systems;Human Diseases	Cancers;Infectious diseases;Infectious diseases;Cancers;Development;Cancers;Endocrine and metabolic diseases;Signal transduction;Signal transduction;Cancers;Cancers;Cellular community - eukaryotes;Signal transduction;Endocrine system;Endocrine system;Cancers	ko05200//Pathways in cancer;ko05165//Human papillomavirus infection;ko05166//HTLV-I infection;ko05205//Proteoglycans in cancer;ko04360//Axon guidance;ko05225//Hepatocellular carcinoma;ko04934//Cushing syndrome;ko04390//Hippo signaling pathway;ko04150//mTOR signaling pathway;ko05226//Gastric cancer;ko05224//Breast cancer;ko04550//Signaling pathways regulating pluripotency of stem cells;ko04310//Wn…	K00408;K00408;K00408;K00408;K00408;K00408;K00408;K00408;K00408;K00408;K00408;K00408;K00408;K00408;K00408;K00408	-	-	-
LOC100337670	ID_4320	0	0	-0.7	-1.09	AMZ1	archaemetzincin-1 [Sus scrofa]	-	-	-	-	-	-	-
LOC100337677	ID_4326	0	0	-1.82	-5.91	LEFTY2	left-right determination factor 2 precursor [Sus scrofa]	Cellular Processes;Environmental Information Processing	Cellular community - eukaryotes;Signal transduction	ko04550//Signaling pathways regulating pluripotency of stem cells;ko04350//TGF-beta signaling pathway	K04668;K04668	-	-	-
LOC100337682	ID_4330	3	0	0.38	-0.72	CRHBP	corticotropin-releasing factor-binding protein precursor [Sus scrofa]	-	-	-	-	-	-	-
LOC100359351	ID_4337	4	0	-0.15	1.42	MGARP	protein MGARP [Sus scrofa]	-	-	-	-	-	-	-
LOC100359352	ID_4338	3	0	1.32	-1.67	HOXA13	PREDICTED: homeobox protein Hox-A13 isoform X2 [Ovis aries musimon]	-	-	-	-	-	-	-
LOC100415936	ID_4377	3	0	0.23	-4.09	GPR1	PREDICTED: G-protein coupled receptor 1 isoform X1 [Sus scrofa]	-	-	-	-	-	-	-
LOC100431101	ID_4380	4	0	0	4.75	Trim63	E3 ubiquitin-protein ligase TRIM63 [Sus scrofa]	-	-	-	-	-	-	-
LOC100462753	ID_4397	1	0	-1.89	-1.34	Irgc	PREDICTED: interferon-inducible GTPase 5 isoform X1 [Sus scrofa]	-	-	-	-	-	-	-
LOC100499231	ID_4407	6	0	4.09	3.32	ODF3	outer dense fiber protein 3 [Sus scrofa]	-	-	-	-	-	-	-
LOC100502559	ID_4422	6	0	5.55	4.09	LDHC	lactate dehydrogenase C [Sus scrofa]	Metabolism;Environmental Information Processing;Organismal Systems;Human Diseases;Metabolism;Metabolism;Metabolism;Metabolism	Global and overview maps;Signal transduction;Endocrine system;Cancers;Carbohydrate metabolism;Amino acid metabolism;Carbohydrate metabolism;Carbohydrate metabolism	ko01100//Metabolic pathways;ko04066//HIF-1 signaling pathway;ko04922//Glucagon signaling pathway;ko05230//Central carbon metabolism in cancer;ko00010//Glycolysis / Gluconeogenesis;ko00270//Cysteine and methionine metabolism;ko00620//Pyruvate metabolism;ko00640//Propanoate metabolism	K00016;K00016;K00016;K00016;K00016;K00016;K00016;K00016	-	-	-
LOC100510913	ID_4445	3	0	0.89	-2.81	NEXN	PREDICTED: nexilin isoform X1 [Balaenoptera acutorostrata scammoni]	-	-	-	-	-	-	-
LOC100510947	ID_4461	5	0	4.75	0	PTGDR2	PREDICTED: prostaglandin D2 receptor 2 [Sus scrofa]	-	-	-	-	-	-	-
LOC100510980	ID_4478	2	0	-4.32	-0.62	KLHDC8B	PREDICTED: kelch domain-containing protein 8B isoform X1 [Sus scrofa]	-	-	-	-	-	-	-
LOC100510995	ID_4483	7	0	1.58	4.32	CCBE1	PREDICTED: collagen and calcium-binding EGF domain-containing protein 1 isoform X1 [Sus scrofa]	-	-	-	-	-	-	-
LOC100511101	ID_4541	3	0	-0.61	-7.35	TAC4	PREDICTED: tachykinin-4 isoform X1 [Sus scrofa]	-	-	-	-	-	-	-
LOC100511110	ID_4546	1	0	-4.32	-4.32	FEZF1	PREDICTED: fez family zinc finger protein 1 [Sus scrofa]	-	-	-	-	-	-	-
LOC100511123	ID_4552	7	0	0.53	1.15	GAL3ST4	PREDICTED: galactose-3-O-sulfotransferase 4 [Sus scrofa]	-	-	-	-	-	-	-
LOC100511125	ID_4553	5	0	3.32	0	UMOD	PREDICTED: uromodulin [Sus scrofa]	-	-	-	-	-	-	-
LOC100511135	ID_4559	6	0	1.2	1.43	ZNF568	PREDICTED: zinc finger protein 568 isoform X1 [Sus scrofa]	-	-	-	-	-	-	-
LOC100511175	ID_4578	6	0	2.81	2.81	GABBR2	PREDICTED: gamma-aminobutyric acid type B receptor subunit 2 [Panthera pardus]	Environmental Information Processing;Environmental Information Processing;Organismal Systems;Organismal Systems;Human Diseases;Organismal Systems	Signaling molecules and interaction;Signal transduction;Endocrine system;Nervous system;Substance dependence;Sensory system	ko04080//Neuroactive ligand-receptor interaction;ko04024//cAMP signaling pathway;ko04915//Estrogen signaling pathway;ko04727//GABAergic synapse;ko05032//Morphine addiction;ko04742//Taste transduction	K04615;K04615;K04615;K04615;K04615;K04615	-	-	-
LOC100511183	ID_4581	6	0	2.74	2.41	ICAM5	PREDICTED: intercellular adhesion molecule 5 isoform X1 [Sus scrofa]	-	-	-	-	-	-	-
LOC100511188	ID_4585	1	0	-2.81	-2.81	TRIM72	PREDICTED: tripartite motif-containing protein 72 [Sus scrofa]	-	-	-	-	-	-	-
LOC100511224	ID_4602	3	0	0.68	-5.04	INCA1	PREDICTED: protein INCA1 isoform X2 [Sus scrofa]	-	-	-	-	-	-	-
LOC100511227	ID_4603	1	0	-1.58	-1.58	GXYLT2	PREDICTED: glucoside xylosyltransferase 2 [Sus scrofa]	Metabolism	Glycan biosynthesis and metabolism	ko00514//Other types of O-glycan biosynthesis	K13676	-	-	-
LOC100511286	ID_4631	3	0	-0.45	-1.74	MAP3K19	PREDICTED: mitogen-activated protein kinase kinase kinase 19 isoform X1 [Sus scrofa]	-	-	-	-	-	-	-
LOC100511294	ID_4634	3	0	-0.23	-4.32	PTPRZ1	PREDICTED: receptor-type tyrosine-protein phosphatase zeta isoform X1 [Sus scrofa]	Human Diseases	Infectious diseases	ko05120//Epithelial cell signaling in Helicobacter pylori infection	K08114	-	-	-
LOC100511300	ID_4637	7	0	0.93	1.6	ERV3-1	PREDICTED: fatty-acid amide hydrolase 2 isoform X1 [Sus scrofa]	-	-	-	-	-	-	-
LOC100511316	ID_4643	2	0	-1.92	0.16	GPC2	PREDICTED: glypican-2 [Sus scrofa]	-	-	-	-	-	-	-
LOC100511328	ID_4650	4	0	0	7.13	--	PREDICTED: developmental pluripotency-associated protein 3 [Sus scrofa]	-	-	-	-	-	-	-
LOC100511336	ID_4653	4	0	0	3.7	PROM1	PREDICTED: prominin-1 isoform X1 [Sus scrofa]	Human Diseases	Cancers	ko05202//Transcriptional misregulation in cancers	K06532	-	-	-
LOC100511343	ID_4658	4	0	0	3.7	CD36	PREDICTED: platelet glycoprotein 4-like [Sus scrofa]	Cellular Processes;Environmental Information Processing;Human Diseases;Organismal Systems;Environmental Information Processing;Organismal Systems;Organismal Systems;Human Diseases;Organismal Systems;Organismal Systems	Transport and catabolism;Signal transduction;Endocrine and metabolic diseases;Immune system;Signaling molecules and interaction;Endocrine system;Endocrine system;Infectious diseases;Digestive system;Digestive system	ko04145//Phagosome;ko04152//AMPK signaling pathway;ko04931//Insulin resistance;ko04640//Hematopoietic cell lineage;ko04512//ECM-receptor interaction;ko03320//PPAR signaling pathway;ko04920//Adipocytokine signaling pathway;ko05144//Malaria;ko04979//Cholesterol metabolism;ko04975//Fat digestion and absorption	K06259;K06259;K06259;K06259;K06259;K06259;K06259;K06259;K06259;K06259	-	-	-
LOC100511353	ID_4663	5	0	1.58	0	ADAMTS12	PREDICTED: A disintegrin and metalloproteinase with thrombospondin motifs 12 [Lipotes vexillifer]	-	-	-	-	-	-	-
LOC100511370	ID_4673	7	0	0.41	1	HSH2D	hematopoietic SH2 domain-containing protein [Sus scrofa]	-	-	-	-	-	-	-
LOC100511371	ID_4674	6	0	2.84	3.32	LIX1	PREDICTED: protein limb expression 1 homolog isoform X1 [Sus scrofa]	-	-	-	-	-	-	-
LOC100511400	ID_4693	5	0	2.81	0	LGR6	PREDICTED: leucine-rich repeat-containing G-protein coupled receptor 6 isoform X1 [Sus scrofa]	-	-	-	-	-	-	-
LOC100511417	ID_4702	6	0	0.82	1.05	ISL1	Insulin enhancer protein ISL-1, partial [Bos mutus]	Cellular Processes	Cellular community - eukaryotes	ko04550//Signaling pathways regulating pluripotency of stem cells	K09370	-	-	-
LOC100511431	ID_4707	4	0	0	1.28	CRB2	PREDICTED: protein crumbs homolog 2 isoform X1 [Sus scrofa]	Environmental Information Processing	Signal transduction	ko04390//Hippo signaling pathway	K16681	-	-	-
LOC100511437	ID_4711	1	0	-4.32	-4.32	FAM180B	PREDICTED: protein FAM180B isoform X1 [Sus scrofa]	-	-	-	-	-	-	-
LOC100511475	ID_4728	6	0	1.49	1	Fxyd4	PREDICTED: FXYD domain-containing ion transport regulator 4 isoform X2 [Sus scrofa]	Organismal Systems	Excretory system	ko04960//Aldosterone-regulated sodium reabsorption	K13359	-	-	-
LOC100511523	ID_4749	4	0	0	3.32	TMPRSS13	PREDICTED: transmembrane protease serine 13 isoform X1 [Pan paniscus]	Human Diseases	Infectious diseases	ko05164//Influenza A	K09643	-	-	-
LOC100511526	ID_4751	3	0	-0.69	-3.28	LAX1	PREDICTED: lymphocyte transmembrane adapter 1 [Tursiops truncatus]	-	-	-	-	-	-	-
LOC100511537	ID_4758	1	0	-3.32	-3.32	CHRNA2	PREDICTED: neuronal acetylcholine receptor subunit alpha-2 isoform X1 [Sus scrofa]	Environmental Information Processing	Signaling molecules and interaction	ko04080//Neuroactive ligand-receptor interaction	K04804	-	-	-
LOC100511543	ID_4762	4	0	0	1.58	SYTL5	PREDICTED: synaptotagmin-like protein 5, partial [Sus scrofa]	-	-	-	-	-	-	-
LOC100511545	ID_4763	1	0	-6.54	-6.54	--	-	-	-	-	-	-	-	-
LOC100511556	ID_4770	2	0	-4.91	-1.58	RADIL	PREDICTED: ras-associating and dilute domain-containing protein isoform X1 [Sus scrofa]	-	-	-	-	-	-	-
LOC100511563	ID_4773	1	0	-3.32	-3.32	ELFN2	PREDICTED: protein phosphatase 1 regulatory subunit 29 [Sus scrofa]	-	-	-	-	-	-	-
LOC100511579	ID_4782	6	0	3.7	2.81	KIAA1614	PREDICTED: uncharacterized protein KIAA1614 homolog [Lipotes vexillifer]	-	-	-	-	-	-	-
LOC100511582	ID_4785	6	0	1.49	1.22	SYT2	PREDICTED: synaptotagmin-2 [Orcinus orca]	-	-	-	-	-	-	-
LOC100511615	ID_4799	7	0	0.89	1.28	SLITRK2	PREDICTED: SLIT and NTRK-like protein 2 [Sus scrofa]	-	-	-	-	-	-	-
LOC100511621	ID_4803	7	0	1.22	1.84	C1qtnf4	PREDICTED: complement C1q tumor necrosis factor-related protein 4 [Sus scrofa]	-	-	-	-	-	-	-
LOC100511634	ID_4807	4	0	0	2.81	FOXL1	PREDICTED: forkhead box protein L1 [Sus scrofa]	-	-	-	-	-	-	-
LOC100511638	ID_4810	1	0	-5.21	-5.21	--	putative L-aspartate dehydrogenase [Sus scrofa]	Metabolism;Metabolism	Global and overview maps;Metabolism of cofactors and vitamins	ko01100//Metabolic pathways;ko00760//Nicotinate and nicotinamide metabolism	K06989;K06989	-	-	-
LOC100511639	ID_4811	2	0	-1.32	-0.25	GP6	leukocyte immunoglobulin-like receptor subfamily B member 3-like isoform 1 precursor [Sus scrofa]	-	-	-	-	-	-	-
LOC100511654	ID_4819	2	0	-1.23	0.71	SERTAD4	PREDICTED: SERTA domain-containing protein 4 [Sus scrofa]	-	-	-	-	-	-	-
LOC100511688	ID_4838	1	0	-4.32	-4.32	CCDC85A	PREDICTED: coiled-coil domain-containing protein 85A isoform X1 [Sus scrofa]	-	-	-	-	-	-	-
LOC100511695	ID_4843	4	0	-0.51	0.77	CLSTN3	PREDICTED: calsyntenin-3 [Sus scrofa]	-	-	-	-	-	-	-
LOC100511702	ID_4846	5	0	1	0.5	Cd38	ADP-ribosyl cyclase/cyclic ADP-ribose hydrolase 1 [Sus scrofa]	Metabolism;Human Diseases;Environmental Information Processing;Organismal Systems;Organismal Systems;Organismal Systems;Organismal Systems;Metabolism	Global and overview maps;Infectious diseases;Signal transduction;Endocrine system;Immune system;Digestive system;Digestive system;Metabolism of cofactors and vitamins	ko01100//Metabolic pathways;ko05169//Epstein-Barr virus infection;ko04020//Calcium signaling pathway;ko04921//Oxytocin signaling pathway;ko04640//Hematopoietic cell lineage;ko04972//Pancreatic secretion;ko04970//Salivary secretion;ko00760//Nicotinate and nicotinamide metabolism	K01242;K01242;K01242;K01242;K01242;K01242;K01242;K01242	-	-	-
LOC100511746	ID_4867	4	0	0	2.81	Papolb	PREDICTED: poly(A) polymerase beta [Sus scrofa]	Genetic Information Processing	Translation	ko03015//mRNA surveillance pathway	K14376	-	-	-
LOC100511756	ID_4872	4	0	0	3.7	TAT	PREDICTED: tyrosine aminotransferase [Sus scrofa]	Metabolism;Metabolism;Metabolism;Metabolism;Metabolism;Metabolism;Metabolism	Global and overview maps;Global and overview maps;Amino acid metabolism;Amino acid metabolism;Amino acid metabolism;Metabolism of cofactors and vitamins;Amino acid metabolism	ko01100//Metabolic pathways;ko01230//Biosynthesis of amino acids;ko00270//Cysteine and methionine metabolism;ko00350//Tyrosine metabolism;ko00360//Phenylalanine metabolism;ko00130//Ubiquinone and other terpenoid-quinone biosynthesis;ko00400//Phenylalanine, tyrosine and tryptophan biosynthesis	K00815;K00815;K00815;K00815;K00815;K00815;K00815	-	-	-
LOC100511782	ID_4884	4	0	0	3.32	FZD10	PREDICTED: frizzled-10 [Sus scrofa]	Human Diseases;Human Diseases;Human Diseases;Human Diseases;Human Diseases;Human Diseases;Environmental Information Processing;Environmental Information Processing;Human Diseases;Human Diseases;Cellular Processes;Environmental Information Processing;Organismal Systems;Human Diseases	Cancers;Infectious diseases;Infectious diseases;Cancers;Cancers;Endocrine and metabolic diseases;Signal transduction;Signal transduction;Cancers;Cancers;Cellular community - eukaryotes;Signal transduction;Endocrine system;Cancers	ko05200//Pathways in cancer;ko05165//Human papillomavirus infection;ko05166//HTLV-I infection;ko05205//Proteoglycans in cancer;ko05225//Hepatocellular carcinoma;ko04934//Cushing syndrome;ko04390//Hippo signaling pathway;ko04150//mTOR signaling pathway;ko05226//Gastric cancer;ko05224//Breast cancer;ko04550//Signaling pathways regulating pluripotency of stem cells;ko04310//Wnt signaling pathway;ko0…	K02842;K02842;K02842;K02842;K02842;K02842;K02842;K02842;K02842;K02842;K02842;K02842;K02842;K02842	-	-	-
LOC100511797	ID_4892	4	0	0	4.52	MCTS1	PREDICTED: malignant T-cell-amplified sequence 1 [Sus scrofa]	-	-	-	-	-	-	-
LOC100511810	ID_4897	2	0	-1.58	-0.35	DPYSL5	PREDICTED: dihydropyrimidinase-related protein 5 [Sus scrofa]	Organismal Systems	Development	ko04360//Axon guidance	K07529	-	-	-
LOC100511817	ID_4899	5	0	4.09	0	Mybpc2	PREDICTED: myosin-binding protein C, fast-type [Sus scrofa]	-	-	-	-	-	-	-
LOC100511838	ID_4910	3	0	-0.35	-1.38	GPRL15	secreted protein C10orf99 homolog precursor [Sus scrofa]	-	-	-	-	-	-	-
LOC100511870	ID_4927	6	0	5.04	4.32	GNG13	PREDICTED: guanine nucleotide-binding protein G(I)/G(S)/G(O) subunit gamma-13 [Sus scrofa]	Organismal Systems;Human Diseases;Environmental Information Processing;Human Diseases;Environmental Information Processing;Human Diseases;Organismal Systems;Human Diseases;Organismal Systems;Environmental Information Processing;Organismal Systems;Organismal Systems;Organismal Systems;Organismal Systems;Organismal Systems;Organismal Systems;Organismal Systems;Human Diseases;Organismal Systems	Sensory system;Cancers;Signal transduction;Infectious diseases;Signal transduction;Infectious diseases;Immune system;Substance dependence;Nervous system;Signal transduction;Endocrine system;Nervous system;Nervous system;Nervous system;Nervous system;Environmental adaptation;Nervous system;Substance dependence;Sensory system	ko04740//Olfactory transduction;ko05200//Pathways in cancer;ko04151//PI3K-Akt signaling pathway;ko05163//Human cytomegalovirus infection;ko04014//Ras signaling pathway;ko05167//Kaposi sarcoma-associated herpesvirus infection;ko04062//Chemokine signaling pathway;ko05034//Alcoholism;ko04723//Retrograde endocannabinoid signaling;ko04371//Apelin signaling pathway;ko04926//Relaxin signaling pathway;ko…	K04547;K04547;K04547;K04547;K04547;K04547;K04547;K04547;K04547;K04547;K04547;K04547;K04547;K04547;K04547;K04547;K04547;K04547;K04547	-	-	-
LOC100511898	ID_4941	2	0	-1.15	-0.18	CD79B	B-cell antigen receptor complex-associated protein beta chain precursor [Sus scrofa]	Organismal Systems	Immune system	ko04662//B cell receptor signaling pathway	K06507	-	-	-
LOC100511916	ID_4950	6	0	1.45	1.03	LDLRAD3	Low-density lipoprotein receptor class A domain-containing protein 3, partial [Macaca mulatta]	-	-	-	-	-	-	-
LOC100511945	ID_4959	2	0	-2.81	0.51	OR2D3	PREDICTED: olfactory receptor 2D3-like [Sus scrofa]	Organismal Systems	Sensory system	ko04740//Olfactory transduction	K04257	-	-	-
LOC100511966	ID_4969	1	0	-5.55	-5.55	INSM1	PREDICTED: insulinoma-associated protein 1 [Tursiops truncatus]	-	-	-	-	-	-	-
LOC100511996	ID_4984	1	0	-1.58	-1.7	FAM71E1	PREDICTED: protein FAM71E1 isoform X2 [Sus scrofa]	-	-	-	-	-	-	-
LOC100512012	ID_4992	5	0	2.32	0	WFIKKN2	PREDICTED: WAP, Kazal, immunoglobulin, Kunitz and NTR domain-containing protein 2 isoform X1 [Sus scrofa]	-	-	-	-	-	-	-
LOC100512015	ID_4994	2	0	-2.57	-0.14	LGI3	PREDICTED: leucine-rich repeat LGI family member 3 isoform X1 [Sus scrofa]	-	-	-	-	-	-	-
LOC100512029	ID_5002	2	0	-3.7	0.62	SYP	PREDICTED: synaptophysin [Sus scrofa]	-	-	-	-	-	-	-
LOC100512063	ID_5016	3	0	-0.15	-4.91	POU2AF1	POU domain class 2-associating factor 1 [Sus scrofa]	-	-	-	-	-	-	-
LOC100512069	ID_5019	1	0	-4.09	-4.09	Otop2	PREDICTED: otopetrin-2 [Sus scrofa]	-	-	-	-	-	-	-
LOC100512220	ID_5086	1	0	-4.09	-4.09	ACSM3	PREDICTED: acyl-coenzyme A synthetase ACSM3, mitochondrial isoform X1 [Sus scrofa]	Metabolism;Metabolism;Metabolism	Global and overview maps;Carbohydrate metabolism;Metabolism of cofactors and vitamins	ko01100//Metabolic pathways;ko00650//Butanoate metabolism;ko00785//Lipoic acid metabolism	K01896;K01896;K01896	-	-	-
LOC100512251	ID_5102	4	0	-0.52	0.6	USH1G	PREDICTED: Usher syndrome type-1G protein isoform X2 [Sus scrofa]	-	-	-	-	-	-	-
LOC100512264	ID_5107	2	0	-3.7	0	Ntng2	PREDICTED: netrin-G2 [Rhinolophus sinicus]	Organismal Systems;Environmental Information Processing	Development;Signaling molecules and interaction	ko04360//Axon guidance;ko04514//Cell adhesion molecules (CAMs)	K16359;K16359	-	-	-
LOC100512296	ID_5123	2	0	-3.7	2.03	FAM47E	PREDICTED: protein FAM47E [Sus scrofa]	-	-	-	-	-	-	-
LOC100512321	ID_5135	2	0	-2.81	-1.22	SOGA3	PREDICTED: protein SOGA3 [Orcinus orca]	-	-	-	-	-	-	-
LOC100512327	ID_5137	4	0	0	6.38	TMEM252	PREDICTED: transmembrane protein 252 [Sus scrofa]	-	-	-	-	-	-	-
LOC100512329	ID_5138	2	0	-4.75	1.08	Drd4	PREDICTED: D(4) dopamine receptor [Sus scrofa]	Environmental Information Processing;Organismal Systems	Signaling molecules and interaction;Nervous system	ko04080//Neuroactive ligand-receptor interaction;ko04728//Dopaminergic synapse	K04147;K04147	-	-	-
LOC100512346	ID_5146	7	0	1.05	2.49	Slc16a4	PREDICTED: monocarboxylate transporter 5 isoform X1 [Sus scrofa]	-	-	-	-	-	-	-
LOC100512348	ID_5147	7	0	2.81	4.09	FAR2	PREDICTED: fatty acyl-CoA reductase 2 isoform X1 [Sus scrofa]	Cellular Processes;Metabolism	Transport and catabolism;Lipid metabolism	ko04146//Peroxisome;ko00073//Cutin, suberine and wax biosynthesis	K13356;K13356	-	-	-
LOC100512373	ID_5159	5	0	3.32	0	TMEM163	transmembrane protein 163 [Bos taurus]	-	-	-	-	-	-	-
LOC100512378	ID_5161	3	0	-0.25	-1.07	PRND	PREDICTED: prion-like protein doppel [Sus scrofa]	-	-	-	-	-	-	-
LOC100512419	ID_5178	4	0	0	3.32	PLPP3	PREDICTED: lipid phosphate phosphohydrolase 3 isoform X1 [Sus scrofa]	Metabolism;Environmental Information Processing;Metabolism;Human Diseases;Organismal Systems;Metabolism;Organismal Systems;Metabolism;Metabolism	Global and overview maps;Signal transduction;Lipid metabolism;Cancers;Immune system;Lipid metabolism;Digestive system;Lipid metabolism;Lipid metabolism	ko01100//Metabolic pathways;ko04072//Phospholipase D signaling pathway;ko00564//Glycerophospholipid metabolism;ko05231//Choline metabolism in cancer;ko04666//Fc gamma R-mediated phagocytosis;ko00561//Glycerolipid metabolism;ko04975//Fat digestion and absorption;ko00600//Sphingolipid metabolism;ko00565//Ether lipid metabolism	K01080;K01080;K01080;K01080;K01080;K01080;K01080;K01080;K01080	-	-	-
LOC100512420	ID_5179	1	0	-1.73	-1.8	HIST1H2BK	histone H2B type 1-K [Homo sapiens]	Human Diseases;Human Diseases;Human Diseases	Cancers;Substance dependence;Immune diseases	ko05203//Viral carcinogenesis;ko05034//Alcoholism;ko05322//Systemic lupus erythematosus	K11252;K11252;K11252	-	-	-
LOC100512427	ID_5181	6	0	2.81	3.7	CLMP	PREDICTED: CXADR-like membrane protein [Chinchilla lanigera]	-	-	-	-	-	-	-
LOC100512452	ID_5194	5	0	4.09	0	Galnt12	PREDICTED: polypeptide N-acetylgalactosaminyltransferase 12 [Sus scrofa]	Metabolism;Metabolism	Global and overview maps;Glycan biosynthesis and metabolism	ko01100//Metabolic pathways;ko00512//Mucin type O-glycan biosynthesis	K00710;K00710	-	-	-
LOC100512467	ID_5201	1	0	-1.18	-1.09	GPR182	PREDICTED: G-protein coupled receptor 182 [Sus scrofa]	-	-	-	-	-	-	-
LOC100512480	ID_5206	2	0	-1.21	0.93	TLL1	PREDICTED: tolloid-like protein 1 [Orcinus orca]	-	-	-	-	-	-	-
LOC100512496	ID_5214	6	0	1.92	2.12	Rasd1	PREDICTED: dexamethasone-induced Ras-related protein 1 [Sus scrofa]	Human Diseases;Organismal Systems	Endocrine and metabolic diseases;Environmental adaptation	ko04934//Cushing syndrome;ko04713//Circadian entrainment	K07843;K07843	-	-	-
LOC100512562	ID_5244	4	0	0	1.58	CDHR1	PREDICTED: cadherin-related family member 1 [Sus scrofa]	-	-	-	-	-	-	-
LOC100512581	ID_5255	1	0	-4.09	-4.09	LPAR1	PREDICTED: lysophosphatidic acid receptor 1 [Equus przewalskii]	Human Diseases;Environmental Information Processing;Environmental Information Processing;Cellular Processes;Environmental Information Processing;Environmental Information Processing;Cellular Processes	Cancers;Signal transduction;Signaling molecules and interaction;Cell motility;Signal transduction;Signal transduction;Cellular community - eukaryotes	ko05200//Pathways in cancer;ko04151//PI3K-Akt signaling pathway;ko04080//Neuroactive ligand-receptor interaction;ko04810//Regulation of actin cytoskeleton;ko04015//Rap1 signaling pathway;ko04072//Phospholipase D signaling pathway;ko04540//Gap junction	K04289;K04289;K04289;K04289;K04289;K04289;K04289	-	-	-
LOC100512611	ID_5270	5	0	1.33	0.51	GPR3	G-protein coupled receptor 3 [Sus scrofa]	-	-	-	-	-	-	-
LOC100512618	ID_5273	0	0	-1.5	-2.81	COLCA2	PREDICTED: colorectal cancer-associated protein 2 isoform X2 [Sus scrofa]	-	-	-	-	-	-	-
LOC100512643	ID_5285	1	0	-3.7	-3.7	OTX2	PREDICTED: homeobox protein OTX2 isoform X1 [Sus scrofa]	-	-	-	-	-	-	-
LOC100512648	ID_5289	1	0	-0.91	-1.19	Olfm2	PREDICTED: noelin-2 isoform X2 [Ovis aries musimon]	-	-	-	-	-	-	-
LOC100512698	ID_5313	3	0	0.51	-5.04	NPR2	PREDICTED: atrial natriuretic peptide receptor 2 isoform X1 [Sus scrofa]	Metabolism;Environmental Information Processing;Organismal Systems;Organismal Systems	Nucleotide metabolism;Signal transduction;Endocrine system;Circulatory system	ko00230//Purine metabolism;ko04022//cGMP - PKG signaling pathway;ko04921//Oxytocin signaling pathway;ko04270//Vascular smooth muscle contraction	K12324;K12324;K12324;K12324	-	-	-
LOC100512702	ID_5315	2	0	-4.32	-0.23	CABP4	PREDICTED: calcium-binding protein 4 [Sus scrofa]	-	-	-	-	-	-	-
LOC100512708	ID_5319	3	0	0.89	-4.32	PVRIG	PREDICTED: transmembrane protein PVRIG isoform X1 [Sus scrofa]	-	-	-	-	-	-	-
LOC100512716	ID_5322	2	0	-1.72	-0.72	SLC6A12	PREDICTED: sodium- and chloride-dependent betaine transporter [Sus scrofa]	Organismal Systems	Nervous system	ko04727//GABAergic synapse	K05039	-	-	-
LOC100512740	ID_5334	1	0	-4.09	-4.09	ZDHHC19	PREDICTED: probable palmitoyltransferase ZDHHC19 isoform X3 [Sus scrofa]	-	-	-	-	-	-	-
LOC100512750	ID_5338	6	0	4.32	5.43	TSGA13	PREDICTED: testis-specific gene 13 protein [Sus scrofa]	-	-	-	-	-	-	-
LOC100512780	ID_5352	2	0	-1.48	-0.15	CLCA4	PREDICTED: calcium-activated chloride channel regulator 4-like [Sus scrofa]	Organismal Systems;Organismal Systems	Digestive system;Endocrine system	ko04972//Pancreatic secretion;ko04924//Renin secretion	K05030;K05030	-	-	-
LOC100512786	ID_5354	6	0	2.78	1.56	NOVA2	PREDICTED: RNA-binding protein Nova-2 [Sus scrofa]	-	-	-	-	-	-	-
LOC100512793	ID_5357	5	0	2.81	0	Cyp46a1	PREDICTED: cholesterol 24-hydroxylase [Camelus bactrianus]	Metabolism	Lipid metabolism	ko00120//Primary bile acid biosynthesis	K07440	-	-	-
LOC100512797	ID_5360	1	0	-1.58	-1.58	GVINP1	PREDICTED: LOW QUALITY PROTEIN: interferon-induced very large GTPase 1-like [Balaenoptera acutorostrata scammoni]	-	-	-	-	-	-	-
LOC100512799	ID_5361	3	0	-0.25	-1.08	C11orf65	PREDICTED: uncharacterized protein C11orf65 homolog isoform X1 [Sus scrofa]	-	-	-	-	-	-	-
LOC100512828	ID_5375	3	0	0.53	-0.62	MTX3	PREDICTED: metaxin-3 isoform X1 [Sus scrofa]	-	-	-	-	-	-	-
LOC100512891	ID_5404	6	0	1.15	1.56	SPRY4	PREDICTED: protein sprouty homolog 4 [Sus scrofa]	-	-	-	-	-	-	-
LOC100512916	ID_5411	5	0	2.81	0	Teddm1a	PREDICTED: transmembrane epididymal protein 1 [Sus scrofa]	-	-	-	-	-	-	-
LOC100512920	ID_5414	6	0	1.99	2.19	ICAM5	PREDICTED: intercellular adhesion molecule 5-like isoform X1 [Sus scrofa]	-	-	-	-	-	-	-
LOC100512990	ID_5451	2	0	-0.99	0.37	Cbr3	carbonyl reductase 3 [Sus scrofa]	Metabolism;Metabolism;Metabolism	Global and overview maps;Lipid metabolism;Xenobiotics biodegradation and metabolism	ko01100//Metabolic pathways;ko00590//Arachidonic acid metabolism;ko00980//Metabolism of xenobiotics by cytochrome P450	K00084;K00084;K00084	-	-	-
LOC100513010	ID_5460	5	0	0.95	-0.9	FOXRED2	PREDICTED: FAD-dependent oxidoreductase domain-containing protein 2 isoform X1 [Sus scrofa]	-	-	-	-	-	-	-
LOC100513041	ID_5472	2	0	-1.89	0	GSDMB	PREDICTED: gasdermin-B [Sus scrofa]	-	-	-	-	-	-	-
LOC100513046	ID_5475	6	0	1.66	0.89	NT5M	PREDICTED: 5'(3')-deoxyribonucleotidase, mitochondrial [Sus scrofa]	Metabolism;Metabolism;Metabolism;Metabolism	Global and overview maps;Nucleotide metabolism;Nucleotide metabolism;Metabolism of cofactors and vitamins	ko01100//Metabolic pathways;ko00230//Purine metabolism;ko00240//Pyrimidine metabolism;ko00760//Nicotinate and nicotinamide metabolism	K01081;K01081;K01081;K01081	-	-	-
LOC100513049	ID_5478	5	0	1.95	0.89	Drd3	PREDICTED: D(3) dopamine receptor [Sus scrofa]	Environmental Information Processing;Organismal Systems	Signaling molecules and interaction;Nervous system	ko04080//Neuroactive ligand-receptor interaction;ko04728//Dopaminergic synapse	K04146;K04146	-	-	-
LOC100513051	ID_5480	6	0	1.88	2.3	CHN1	PREDICTED: N-chimaerin isoform X1 [Odobenus rosmarus divergens]	-	-	-	-	-	-	-
LOC100513064	ID_5484	1	0	-1.58	-1.58	Bnc2	PREDICTED: zinc finger protein basonuclin-2 isoform X1 [Sus scrofa]	-	-	-	-	-	-	-
LOC100513075	ID_5491	6	0	1.43	1.39	ZCWPW1	PREDICTED: zinc finger CW-type PWWP domain protein 1 isoform X1 [Sus scrofa]	-	-	-	-	-	-	-
LOC100513089	ID_5498	5	0	3.7	0	ANKS1B	PREDICTED: ankyrin repeat and sterile alpha motif domain-containing protein 1B isoform X1 [Homo sapiens]	-	-	-	-	-	-	-
LOC100513091	ID_5499	5	0	4.32	0	Tmem145	PREDICTED: transmembrane protein 145 isoform X1 [Sus scrofa]	-	-	-	-	-	-	-
LOC100513121	ID_5511	5	0	1.58	0	TENM2	PREDICTED: teneurin-2 isoform X1 [Felis catus]	-	-	-	-	-	-	-
LOC100513135	ID_5515	4	0	0	5.64	SLC15A3	PREDICTED: solute carrier family 15 member 3 [Sus scrofa]	-	-	-	-	-	-	-
LOC100513154	ID_5525	7	0	1.22	2.94	WDR87	PREDICTED: WD repeat-containing protein 87, partial [Sus scrofa]	-	-	-	-	-	-	-
LOC100513190	ID_5537	2	0	-1.81	-0.15	ASB15	PREDICTED: ankyrin repeat and SOCS box protein 15 isoform X1 [Sus scrofa]	-	-	-	-	-	-	-
LOC100513194	ID_5539	6	0	4.75	4.32	SPAG8	PREDICTED: sperm-associated antigen 8 [Sus scrofa]	-	-	-	-	-	-	-
LOC100513208	ID_5545	6	0	1.05	1.05	HYDIN	PREDICTED: LOW QUALITY PROTEIN: hydrocephalus-inducing protein homolog [Balaenoptera acutorostrata scammoni]	-	-	-	-	-	-	-
LOC100513251	ID_5565	6	0	1.17	0.88	DNAAF4	PREDICTED: dyslexia susceptibility 1 candidate gene 1 protein homolog isoform X1 [Sus scrofa]	-	-	-	-	-	-	-
LOC100513257	ID_5567	7	0	0.41	1.17	Akap17b	PREDICTED: A-kinase anchor protein 17B isoform X1 [Sus scrofa]	-	-	-	-	-	-	-
LOC100513269	ID_5573	1	0	-0.96	-1.18	Podnl1	PREDICTED: podocan-like protein 1 isoform X1 [Sus scrofa]	-	-	-	-	-	-	-
LOC100513277	ID_5579	6	0	2.24	1.95	SEC31B	PREDICTED: protein transport protein Sec31B isoform X1 [Sus scrofa]	Genetic Information Processing	Folding, sorting and degradation	ko04141//Protein processing in endoplasmic reticulum	K14005	-	-	-
LOC100513308	ID_5594	5	0	1.07	0.33	TM4SF5	PREDICTED: transmembrane 4 L6 family member 5 [Sus scrofa]	-	-	-	-	-	-	-
LOC100513336	ID_5609	3	0	0	-4.09	CD5	T-cell surface glycoprotein CD5 precursor [Sus scrofa]	Organismal Systems	Immune system	ko04640//Hematopoietic cell lineage	K06455	-	-	-
LOC100513356	ID_5620	3	0	0	-1.28	CCDC8	PREDICTED: coiled-coil domain-containing protein 8 [Sus scrofa]	-	-	-	-	-	-	-
LOC100513377	ID_5634	6	0	1.95	1.72	IL17RD	PREDICTED: interleukin-17 receptor D [Camelus dromedarius]	-	-	-	-	-	-	-
LOC100513384	ID_5637	4	0	0	2.74	GLRA1	PREDICTED: glycine receptor subunit alpha-1 isoform X1 [Sus scrofa]	Environmental Information Processing	Signaling molecules and interaction	ko04080//Neuroactive ligand-receptor interaction	K05193	-	-	-
LOC100513386	ID_5639	4	0	-0.16	1.06	IQUB	PREDICTED: IQ and ubiquitin-like domain-containing protein isoform X1 [Sus scrofa]	-	-	-	-	-	-	-
LOC100513414	ID_5652	2	0	-4.52	1.54	CHRNA9	PREDICTED: neuronal acetylcholine receptor subunit alpha-9 isoform X1 [Sus scrofa]	Environmental Information Processing	Signaling molecules and interaction	ko04080//Neuroactive ligand-receptor interaction	K04810	-	-	-
LOC100513469	ID_5678	2	0	-1.11	-0.51	LENEP	PREDICTED: lens epithelial cell protein LEP503 [Sus scrofa]	-	-	-	-	-	-	-
LOC100513475	ID_5681	7	0	1.85	2.91	LIM2	PREDICTED: lens fiber membrane intrinsic protein isoform X1 [Lipotes vexillifer]	-	-	-	-	-	-	-
LOC100513483	ID_5684	2	0	-5.32	-1	DCAF16	PREDICTED: LOW QUALITY PROTEIN: DDB1- and CUL4-associated factor 16 [Sus scrofa]	-	-	-	-	-	-	-
LOC100513495	ID_5692	1	0	-2.81	-2.81	FGD5	PREDICTED: FYVE, RhoGEF and PH domain-containing protein 5 [Lipotes vexillifer]	-	-	-	-	-	-	-
LOC100513500	ID_5693	5	0	1.27	0.36	KIAA2012	PREDICTED: uncharacterized protein KIAA2012 homolog [Sus scrofa]	-	-	-	-	-	-	-
LOC100513515	ID_5700	5	0	1.27	-0.08	CCDC198	PREDICTED: uncharacterized protein C14orf105 homolog isoform X1 [Sus scrofa]	-	-	-	-	-	-	-
LOC100513519	ID_5703	1	0	-3.7	-3.7	CD6	PREDICTED: T-cell differentiation antigen CD6 isoform X1 [Sus scrofa]	Environmental Information Processing	Signaling molecules and interaction	ko04514//Cell adhesion molecules (CAMs)	K06456	-	-	-
LOC100513533	ID_5712	1	0	-5.98	-5.98	TEX37	PREDICTED: testis-expressed sequence 37 protein isoform X1 [Sus scrofa]	-	-	-	-	-	-	-
LOC100513574	ID_5731	2	0	-1.72	0.17	SLC13A1	PREDICTED: solute carrier family 13 member 1 [Sus scrofa]	-	-	-	-	-	-	-
LOC100513584	ID_5736	2	0	-1.09	-0.39	KANK3	PREDICTED: KN motif and ankyrin repeat domain-containing protein 3 [Sus scrofa]	-	-	-	-	-	-	-
LOC100513599	ID_5741	4	0	0	2.81	SYT1	PREDICTED: synaptotagmin-1 isoform X1 [Sus scrofa]	Organismal Systems	Nervous system	ko04721//Synaptic vesicle cycle	K15290	-	-	-
LOC100513608	ID_5748	2	0	-0.68	0.4	PLEKHB1	PREDICTED: pleckstrin homology domain-containing family B member 1 isoform X1 [Sus scrofa]	-	-	-	-	-	-	-
LOC100513612	ID_5751	1	0	-4.32	-4.32	OR2A5	PREDICTED: olfactory receptor 2A2-like [Sus scrofa]	Organismal Systems	Sensory system	ko04740//Olfactory transduction	K04257	-	-	-
LOC100513620	ID_5754	1	0	-1.52	-0.81	RAB37	PREDICTED: ras-related protein Rab-37 isoform X2 [Sus scrofa]	-	-	-	-	-	-	-
LOC100513636	ID_5766	1	0	-1.36	-1.36	MAGEB3	PREDICTED: melanoma-associated antigen B3-like [Sus scrofa]	-	-	-	-	-	-	-
LOC100513671	ID_5781	4	0	0	4.75	Tmprss11b	PREDICTED: transmembrane protease serine 11B-like protein [Sus scrofa]	-	-	-	-	-	-	-
LOC100513692	ID_5791	1	0	-2.81	-2.81	TRPM8	PREDICTED: transient receptor potential cation channel subfamily M member 8 isoform X1 [Sus scrofa]	Organismal Systems	Sensory system	ko04750//Inflammatory mediator regulation of TRP channels	K04983	-	-	-
LOC100513748	ID_5813	6	0	1.08	0.89	C11orf42	PREDICTED: uncharacterized protein C11orf42 homolog isoform X3 [Sus scrofa]	-	-	-	-	-	-	-
LOC100513761	ID_5818	6	0	2.11	1.98	RASL10A	PREDICTED: ras-like protein family member 10A [Sus scrofa]	-	-	-	-	GO:0016020//membrane;GO:0043231//intracellular membrane-bounded organelle	GO:0032550//purine ribonucleoside binding	GO:0035556//intracellular signal transduction
LOC100513809	ID_5846	6	0	6.69	5.43	Mgat4c	PREDICTED: alpha-1,3-mannosyl-glycoprotein 4-beta-N-acetylglucosaminyltransferase C-like [Sus scrofa]	-	-	-	-	-	GO:0016757//transferase activity, transferring glycosyl groups	-
LOC100513819	ID_5853	5	0	0.72	-0.62	SRCIN1	PREDICTED: SRC kinase signaling inhibitor 1 isoform X5 [Mustela putorius furo]	-	-	-	-	GO:0005856//cytoskeleton;GO:0014069//postsynaptic density;GO:0031252//cell leading edge;GO:0043005//neuron projection;GO:0044297//cell body;GO:0097060//synaptic membrane	GO:0019900//kinase binding	GO:0006469//negative regulation of protein kinase activity;GO:0007155//cell adhesion;GO:0016192//vesicle-mediated transport;GO:0016477//cell migration;GO:0045860//positive regulation of protein kinase activity;GO:0048814//regulation of dendrite morphogenesis;GO:0050708//regulation of protein secretion
LOC100513829	ID_5858	0	0	-2.24	-5.04	SNPH	PREDICTED: syntaphilin isoform X2 [Sus scrofa]	-	-	-	-	GO:0005874//microtubule	GO:0019905//syntaxin binding	-
LOC100513866	ID_5874	0	0	-1.15	-1.58	SLC44A5	PREDICTED: choline transporter-like protein 5 isoform X3 [Sus scrofa]	Human Diseases	Cancers	ko05231//Choline metabolism in cancer	K15377	-	-	-
LOC100513882	ID_5878	5	0	2.81	0	GRIP2	PREDICTED: glutamate receptor-interacting protein 2 isoform X1 [Sus scrofa]	-	-	-	-	-	-	-
LOC100513889	ID_5880	5	0	5.04	0	Prss40	PREDICTED: serine protease 42-like isoform X2 [Sus scrofa]	-	-	-	-	-	-	-
LOC100513890	ID_5881	4	0	0	3.7	AGXT2	alanine--glyoxylate aminotransferase 2, mitochondrial [Sus scrofa]	Metabolism;Metabolism;Metabolism;Metabolism;Metabolism	Global and overview maps;Amino acid metabolism;Amino acid metabolism;Amino acid metabolism;Amino acid metabolism	ko01100//Metabolic pathways;ko00280//Valine, leucine and isoleucine degradation;ko00270//Cysteine and methionine metabolism;ko00260//Glycine, serine and threonine metabolism;ko00250//Alanine, aspartate and glutamate metabolism	K00827;K00827;K00827;K00827;K00827	GO:0043231//intracellular membrane-bounded organelle	GO:0008483//transaminase activity;GO:0043168//anion binding	GO:0006545//glycine biosynthetic process;GO:0031328//positive regulation of cellular biosynthetic process;GO:0042853//L-alanine catabolic process;GO:0046185//aldehyde catabolic process
LOC100513899	ID_5884	3	0	-0.23	-1.51	Zdhhc15	PREDICTED: palmitoyltransferase ZDHHC15 isoform X1 [Odobenus rosmarus divergens]	-	-	-	-	GO:0031224//intrinsic component of membrane;GO:0031988//membrane-bounded vesicle	GO:0016409//palmitoyltransferase activity;GO:0046914//transition metal ion binding	GO:0006497//protein lipidation;GO:0008104//protein localization;GO:0016050//vesicle organization
LOC100513941	ID_5900	5	0	4.32	0	LAYN	layilin precursor [Sus scrofa]	-	-	-	-	GO:0005924//cell-substrate adherens junction	-	-
LOC100513976	ID_5919	2	0	-1.58	0.38	--	PREDICTED: uncharacterized protein LOC100513976 isoform X3 [Sus scrofa]	-	-	-	-	-	-	-
LOC100513991	ID_5929	6	0	4.32	4.32	FSD2	PREDICTED: fibronectin type III and SPRY domain-containing protein 2 [Sus scrofa]	-	-	-	-	-	-	-
LOC100514004	ID_5934	2	0	-1.2	-0.2	CARD14	PREDICTED: caspase recruitment domain-containing protein 14 isoform X2 [Sus scrofa]	Environmental Information Processing	Signal transduction	ko04064//NF-kappa B signaling pathway	K20913	GO:0044424//intracellular part	GO:0019904//protein domain specific binding	GO:0019221//cytokine-mediated signaling pathway;GO:0042981//regulation of apoptotic process;GO:0051091//positive regulation of sequence-specific DNA binding transcription factor activity
LOC100514019	ID_5938	5	0	1.58	0	KIF25	PREDICTED: kinesin-like protein KIF25 isoform X2 [Sus scrofa]	-	-	-	-	-	-	-
LOC100514063	ID_5957	5	0	1.17	0.5	UGT2B31	UDP-glucuronosyltransferase 2B31 precursor [Sus scrofa]	Metabolism;Organismal Systems;Human Diseases;Metabolism;Metabolism;Metabolism;Metabolism;Metabolism;Metabolism;Metabolism;Metabolism	Global and overview maps;Digestive system;Cancers;Metabolism of cofactors and vitamins;Xenobiotics biodegradation and metabolism;Xenobiotics biodegradation and metabolism;Lipid metabolism;Xenobiotics biodegradation and metabolism;Metabolism of cofactors and vitamins;Carbohydrate metabolism;Carbohydrate metabolism	ko01100//Metabolic pathways;ko04976//Bile secretion;ko05204//Chemical carcinogenesis;ko00830//Retinol metabolism;ko00983//Drug metabolism - other enzymes;ko00980//Metabolism of xenobiotics by cytochrome P450;ko00140//Steroid hormone biosynthesis;ko00982//Drug metabolism - cytochrome P450;ko00860//Porphyrin and chlorophyll metabolism;ko00040//Pentose and glucuronate interconversions;ko00053//Ascor…	K00699;K00699;K00699;K00699;K00699;K00699;K00699;K00699;K00699;K00699;K00699	-	GO:0016757//transferase activity, transferring glycosyl groups	-
LOC100514098	ID_5975	1	0	-3.32	-3.32	Srl	PREDICTED: sarcalumenin [Vicugna pacos]	-	-	-	-	-	-	-
LOC100514110	ID_5981	3	0	-0.39	-4.09	ZNF211	PREDICTED: LOW QUALITY PROTEIN: zinc finger protein 211-like [Sus scrofa]	-	-	-	-	-	-	-
LOC100514146	ID_5994	4	0	-1.58	2.5	CCDC171	PREDICTED: coiled-coil domain-containing protein 171 isoform X2 [Ovis aries]	-	-	-	-	-	-	-
LOC100514149	ID_5995	6	0	3.32	3.32	SLC22A20P	PREDICTED: solute carrier family 22 member 20 [Sus scrofa]	-	-	-	-	-	GO:0005215//transporter activity	GO:0044763//single-organism cellular process
LOC100514209	ID_6021	1	0	-3.32	-3.32	LCN15	PREDICTED: lipocalin-15 isoform X1 [Sus scrofa]	-	-	-	-	-	GO:0005488//binding	GO:0042749//regulation of circadian sleep/wake cycle;GO:0044238//primary metabolic process;GO:0051234//establishment of localization
LOC100514212	ID_6023	4	0	-0.23	1.27	BTBD18	PREDICTED: BTB/POZ domain-containing protein 18 [Sus scrofa]	-	-	-	-	-	-	-
LOC100514233	ID_6034	1	0	-1.74	-1.74	EID3	PREDICTED: EP300-interacting inhibitor of differentiation 3 [Sus scrofa]	-	-	-	-	-	-	-
LOC100514243	ID_6039	4	0	0	3.32	PRDM8	PR domain zinc finger protein 8 [Castor canadensis]	-	-	-	-	GO:0043231//intracellular membrane-bounded organelle	GO:0003712//transcription cofactor activity;GO:0018024//histone-lysine N-methyltransferase activity	GO:0006355//regulation of transcription, DNA-templated;GO:0021952//central nervous system projection neuron axonogenesis;GO:0034968//histone lysine methylation
LOC100514248	ID_6041	4	0	-0.41	1.81	CD300C	CMRF35-like molecule 6 precursor [Sus scrofa]	-	-	-	-	-	-	-
LOC100514277	ID_6056	3	0	0.48	-1.55	TMEM171	PREDICTED: transmembrane protein 171 isoform X1 [Sus scrofa]	-	-	-	-	-	-	-
LOC100514296	ID_6069	0	0	-0.64	-1.03	RHBDL2	rhomboid-related protein 2 [Sus scrofa]	-	-	-	-	GO:0031224//intrinsic component of membrane	-	GO:0019538//protein metabolic process
LOC100514300	ID_6070	7	0	2.12	3.17	LTBP2	PREDICTED: latent-transforming growth factor beta-binding protein 2 isoform X1 [Sus scrofa]	-	-	-	-	GO:0031988//membrane-bounded vesicle;GO:0043205//fibril	GO:0005515//protein binding;GO:0005539//glycosaminoglycan binding;GO:0046872//metal ion binding	-
LOC100514348	ID_6096	5	0	3.7	0	REP15	PREDICTED: rab15 effector protein [Sus scrofa]	-	-	-	-	GO:0005768//endosome;GO:0031090//organelle membrane	-	GO:0015031//protein transport
LOC100514356	ID_6100	3	0	1	-3.32	KDM4D	PREDICTED: lysine-specific demethylase 4D [Sus scrofa]	-	-	-	-	-	-	-
LOC100514365	ID_6106	6	0	5.91	3.32	EPX	PREDICTED: eosinophil peroxidase [Sus scrofa]	Human Diseases	Immune diseases	ko05310//Asthma	K10788	GO:0031988//membrane-bounded vesicle	GO:0003824//catalytic activity;GO:0016209//antioxidant activity;GO:0043169//cation binding;GO:0046906//tetrapyrrole binding	GO:0001818//negative regulation of cytokine production;GO:0001819//positive regulation of cytokine production;GO:0006950//response to stress;GO:0042743//hydrogen peroxide metabolic process;GO:0044710//single-organism metabolic process;GO:0097530//granulocyte migration
LOC100514433	ID_6137	2	0	-4.91	-0.15	NUTM2B	PREDICTED: NUT family member 2F-like [Sus scrofa]	-	-	-	-	-	-	-
LOC100514453	ID_6146	5	0	5.43	0	TLX2	PREDICTED: T-cell leukemia homeobox protein 2 [Sus scrofa]	-	-	-	-	GO:0043231//intracellular membrane-bounded organelle	GO:0003677//DNA binding	GO:0010468//regulation of gene expression;GO:0010771//negative regulation of cell morphogenesis involved in differentiation;GO:0048731//system development
LOC100514465	ID_6153	5	0	0.56	-0.5	B4GALT3	PREDICTED: beta-1,4-galactosyltransferase 3-like isoform X4 [Sus scrofa]	Metabolism;Metabolism;Metabolism;Metabolism;Metabolism;Metabolism	Global and overview maps;Glycan biosynthesis and metabolism;Glycan biosynthesis and metabolism;Glycan biosynthesis and metabolism;Glycan biosynthesis and metabolism;Glycan biosynthesis and metabolism	ko01100//Metabolic pathways;ko00510//N-Glycan biosynthesis;ko00601//Glycosphingolipid biosynthesis - lacto and neolacto series;ko00515//Mannose type O-glycan biosyntheis;ko00514//Other types of O-glycan biosynthesis;ko00533//Glycosaminoglycan biosynthesis - keratan sulfate	K07968;K07968;K07968;K07968;K07968;K07968	-	GO:0016740//transferase activity	-
LOC100514466	ID_6154	6	0	1.04	0.53	THEMIS2	PREDICTED: protein THEMIS2 [Sus scrofa]	-	-	-	-	GO:0044424//intracellular part	-	GO:0050851//antigen receptor-mediated signaling pathway
LOC100514529	ID_6178	1	0	-4.32	-4.32	ASIC5	PREDICTED: acid-sensing ion channel 5 [Sus scrofa]	Organismal Systems	Sensory system	ko04750//Inflammatory mediator regulation of TRP channels	K04832	GO:0031224//intrinsic component of membrane	GO:0005261//cation channel activity	GO:0006814//sodium ion transport;GO:0006818//hydrogen transport
LOC100514537	ID_6182	1	0	-2.81	-2.81	KCNH6	PREDICTED: potassium voltage-gated channel subfamily H member 6 isoform X7 [Sus scrofa]	-	-	-	-	-	-	-
LOC100514564	ID_6192	2	0	-7.38	-0.06	CAPS	PREDICTED: calcyphosin isoform X1 [Sus scrofa]	-	-	-	-	GO:0016020//membrane;GO:0031988//membrane-bounded vesicle;GO:0043231//intracellular membrane-bounded organelle	GO:0043169//cation binding	-
LOC100514571	ID_6196	2	0	-1.23	0.66	TMEM204	PREDICTED: transmembrane protein 204 isoform X1 [Sus scrofa]	-	-	-	-	GO:0016020//membrane	-	GO:0009966//regulation of signal transduction;GO:0042692//muscle cell differentiation
LOC100514594	ID_6207	5	0	2.81	0	SCN2B	PREDICTED: sodium channel subunit beta-2 isoform X1 [Sus scrofa]	-	-	-	-	-	GO:0005248//voltage-gated sodium channel activity;GO:0016247//channel regulator activity	GO:0002027//regulation of heart rate;GO:0003254//regulation of membrane depolarization;GO:0006814//sodium ion transport;GO:0006941//striated muscle contraction;GO:0032412//regulation of ion transmembrane transporter activity;GO:0086001//cardiac muscle cell action potential;GO:0086010//membrane depolarization during action potential
LOC100514598	ID_6208	4	0	0	1.1	ASB16	PREDICTED: ankyrin repeat and SOCS box protein 16 [Sus scrofa]	-	-	-	-	-	-	GO:0007165//signal transduction
LOC100514599	ID_6209	5	0	5.21	0	KRT32	PREDICTED: keratin, type I cuticular Ha2 isoform X1 [Sus scrofa]	Organismal Systems;Human Diseases;Human Diseases	Endocrine system;Infectious diseases;Infectious diseases	ko04915//Estrogen signaling pathway;ko05130//Pathogenic Escherichia coli infection;ko05150//Staphylococcus aureus infection	K07604;K07604;K07604	GO:0031988//membrane-bounded vesicle;GO:0043234//protein complex	-	GO:0009888//tissue development
LOC100514601	ID_6210	1	0	-2.24	-2.18	IQCG	PREDICTED: IQ domain-containing protein G [Sus scrofa]	-	-	-	-	-	-	-
LOC100514603	ID_6211	6	0	5.04	2.81	CCDC63	PREDICTED: coiled-coil domain-containing protein 63 [Sus scrofa]	-	-	-	-	-	-	-
LOC100514619	ID_6216	6	0	6.91	6.54	ARMH4	chromosome 14 open reading frame 37 ortholog precursor [Sus scrofa]	-	-	-	-	-	-	-
LOC100514638	ID_6227	2	0	-0.82	0.52	KCNG3	PREDICTED: potassium voltage-gated channel subfamily G member 3 isoform X2 [Sus scrofa]	-	-	-	-	-	-	-
LOC100514659	ID_6240	4	0	0	6.6	Cmtm5	CKLF-like MARVEL transmembrane domain-containing protein 5 [Sus scrofa]	-	-	-	-	-	-	GO:0045661//regulation of myoblast differentiation
LOC100514743	ID_6272	1	0	-0.8	-1.08	WIPF3	PREDICTED: WAS/WASL-interacting protein family member 3 isoform X2 [Sus scrofa]	Cellular Processes	Transport and catabolism	ko04144//Endocytosis	K19475	-	GO:0005198//structural molecule activity	-
LOC100514745	ID_6273	0	0	-0.82	-2.1	CACNA1F	PREDICTED: voltage-dependent L-type calcium channel subunit alpha-1F isoform X3 [Sus scrofa]	Environmental Information Processing;Environmental Information Processing;Environmental Information Processing;Human Diseases;Environmental Information Processing;Human Diseases;Organismal Systems;Organismal Systems;Organismal Systems;Organismal Systems;Organismal Systems;Organismal Systems;Organismal Systems;Organismal Systems;Human Diseases;Organismal Systems;Human Diseases;Organismal Systems;O…	Signal transduction;Signal transduction;Signal transduction;Neurodegenerative diseases;Signal transduction;Endocrine and metabolic diseases;Nervous system;Endocrine system;Circulatory system;Circulatory system;Nervous system;Nervous system;Endocrine system;Nervous system;Cardiovascular diseases;Endocrine system;Cardiovascular diseases;Circulatory system;Endocrine system;Cardiovascular diseases;En…	ko04010//MAPK signaling pathway;ko04024//cAMP signaling pathway;ko04020//Calcium signaling pathway;ko05010//Alzheimer disease;ko04022//cGMP - PKG signaling pathway;ko04934//Cushing syndrome;ko04723//Retrograde endocannabinoid signaling;ko04921//Oxytocin signaling pathway;ko04261//Adrenergic signaling in cardiomyocytes;ko04270//Vascular smooth muscle contraction;ko04726//Serotonergic synapse;ko047…	K04853;K04853;K04853;K04853;K04853;K04853;K04853;K04853;K04853;K04853;K04853;K04853;K04853;K04853;K04853;K04853;K04853;K04853;K04853;K04853;K04853;K04853	-	-	-
LOC100514765	ID_6280	2	0	-6.07	-1.31	Vsig8	PREDICTED: V-set and immunoglobulin domain-containing protein 8 [Sus scrofa]	-	-	-	-	GO:0044464//cell part	GO:0003723//RNA binding	-
LOC100514782	ID_6288	5	0	3.7	0	GK2	PREDICTED: glycerol kinase 2 [Sus scrofa]	Metabolism;Organismal Systems;Metabolism	Global and overview maps;Endocrine system;Lipid metabolism	ko01100//Metabolic pathways;ko03320//PPAR signaling pathway;ko00561//Glycerolipid metabolism	K00864;K00864;K00864	GO:0031988//membrane-bounded vesicle;GO:0043231//intracellular membrane-bounded organelle	GO:0016772//transferase activity, transferring phosphorus-containing groups	GO:0044238//primary metabolic process;GO:0052646//alditol phosphate metabolic process
LOC100514786	ID_6292	1	0	-1.58	-1.58	ABCA13	PREDICTED: ATP-binding cassette sub-family A member 13, partial [Sus scrofa]	Environmental Information Processing	Membrane transport	ko02010//ABC transporters	K05647	-	-	-
LOC100514811	ID_6306	3	0	0.51	-1.22	PLA2G4E	PREDICTED: cytosolic phospholipase A2 epsilon [Camelus bactrianus]	Metabolism;Environmental Information Processing;Environmental Information Processing;Cellular Processes;Organismal Systems;Environmental Information Processing;Organismal Systems;Organismal Systems;Organismal Systems;Organismal Systems;Organismal Systems;Metabolism;Human Diseases;Organismal Systems;Organismal Systems;Metabolism;Organismal Systems;Organismal Systems;Environmental Information Proce…	Global and overview maps;Signal transduction;Signal transduction;Cell growth and death;Endocrine system;Signal transduction;Circulatory system;Immune system;Nervous system;Nervous system;Sensory system;Lipid metabolism;Cancers;Immune system;Endocrine system;Lipid metabolism;Immune system;Nervous system;Signal transduction;Endocrine system;Lipid metabolism;Lipid metabolism;Lipid metabolism	ko01100//Metabolic pathways;ko04010//MAPK signaling pathway;ko04014//Ras signaling pathway;ko04217//Necroptosis;ko04921//Oxytocin signaling pathway;ko04072//Phospholipase D signaling pathway;ko04270//Vascular smooth muscle contraction;ko04611//Platelet activation;ko04726//Serotonergic synapse;ko04724//Glutamatergic synapse;ko04750//Inflammatory mediator regulation of TRP channels;ko00564//Glycero…	K16342;K16342;K16342;K16342;K16342;K16342;K16342;K16342;K16342;K16342;K16342;K16342;K16342;K16342;K16342;K16342;K16342;K16342;K16342;K16342;K16342;K16342;K16342	GO:0044424//intracellular part	GO:0004620//phospholipase activity	GO:0006644//phospholipid metabolic process
LOC100514823	ID_6313	5	0	3.32	0	NLRP3	NACHT, LRR and PYD domains-containing protein 3 [Sus scrofa]	Human Diseases;Cellular Processes;Organismal Systems;Organismal Systems;Human Diseases	Infectious diseases;Cell growth and death;Immune system;Immune system;Infectious diseases	ko05164//Influenza A;ko04217//Necroptosis;ko04621//NOD-like receptor signaling pathway;ko04625//C-type lectin receptor signaling pathway;ko05133//Pertussis	K12800;K12800;K12800;K12800;K12800	GO:0043234//protein complex;GO:0044424//intracellular part	GO:0032550//purine ribonucleoside binding	GO:0002252//immune effector process;GO:0002673//regulation of acute inflammatory response;GO:0031348//negative regulation of defense response;GO:0032496//response to lipopolysaccharide;GO:0032691//negative regulation of interleukin-1 beta production;GO:0032731//positive regulation of interleukin-1 beta production;GO:0042345//regulation of NF-kappaB import into nucleus;GO:0043280//positive regulat…
LOC100514842	ID_6326	3	0	-0.51	-3.32	ADGRG3	PREDICTED: coiled-coil domain-containing protein lobo homolog isoform X6 [Balaenoptera acutorostrata scammoni]	-	-	-	-	-	-	-
LOC100514885	ID_6347	2	0	-0.89	0.73	CCDC162P	PREDICTED: transmembrane protein FLJ37396 isoform X1 [Ovis aries]	-	-	-	-	-	-	-
LOC100514909	ID_6357	4	0	0	4.91	OR4F15	PREDICTED: olfactory receptor 4F15-like [Sus scrofa]	Organismal Systems	Sensory system	ko04740//Olfactory transduction	K04257	-	-	-
LOC100514940	ID_6374	4	0	0.3	2.22	MAGEA10	PREDICTED: melanoma-associated antigen 10-like [Sus scrofa]	-	-	-	-	-	-	-
LOC100514949	ID_6380	6	0	3.32	2.81	F2RL3	PREDICTED: proteinase-activated receptor 4 [Sus scrofa]	Human Diseases;Environmental Information Processing;Environmental Information Processing;Organismal Systems;Organismal Systems	Cancers;Signaling molecules and interaction;Signal transduction;Immune system;Immune system	ko05200//Pathways in cancer;ko04080//Neuroactive ligand-receptor interaction;ko04015//Rap1 signaling pathway;ko04611//Platelet activation;ko04610//Complement and coagulation cascades	K04236;K04236;K04236;K04236;K04236	GO:0031224//intrinsic component of membrane	GO:0008528//G-protein coupled peptide receptor activity	GO:0007186//G-protein coupled receptor signaling pathway;GO:0007599//hemostasis;GO:0010524//positive regulation of calcium ion transport into cytosol
LOC100514950	ID_6381	1	0	-3	-1.8	WNT3A	PREDICTED: protein Wnt-3a [Sus scrofa]	Human Diseases;Human Diseases;Human Diseases;Human Diseases;Human Diseases;Human Diseases;Human Diseases;Environmental Information Processing;Environmental Information Processing;Human Diseases;Human Diseases;Cellular Processes;Environmental Information Processing;Organismal Systems;Human Diseases	Cancers;Infectious diseases;Infectious diseases;Cancers;Cancers;Cancers;Endocrine and metabolic diseases;Signal transduction;Signal transduction;Cancers;Cancers;Cellular community - eukaryotes;Signal transduction;Endocrine system;Cancers	ko05200//Pathways in cancer;ko05165//Human papillomavirus infection;ko05166//HTLV-I infection;ko05205//Proteoglycans in cancer;ko05206//MicroRNAs in cancer;ko05225//Hepatocellular carcinoma;ko04934//Cushing syndrome;ko04390//Hippo signaling pathway;ko04150//mTOR signaling pathway;ko05226//Gastric cancer;ko05224//Breast cancer;ko04550//Signaling pathways regulating pluripotency of stem cells;ko043…	K00312;K00312;K00312;K00312;K00312;K00312;K00312;K00312;K00312;K00312;K00312;K00312;K00312;K00312;K00312	GO:0031012//extracellular matrix;GO:0044421//extracellular region part;GO:0044464//cell part	GO:0003712//transcription cofactor activity;GO:0005109//frizzled binding	GO:0001710//mesodermal cell fate commitment;GO:0002090//regulation of receptor internalization;GO:0003143//embryonic heart tube morphogenesis;GO:0003401//axis elongation;GO:0006357//regulation of transcription from RNA polymerase II promoter;GO:0007519//skeletal muscle tissue development;GO:0008284//positive regulation of cell proliferation;GO:0009855//determination of bilateral symmetry;GO:00099…
LOC100514958	ID_6386	4	0	0	4.09	SLAMF8	PREDICTED: SLAM family member 8 isoform X1 [Sus scrofa]	-	-	-	-	GO:0031224//intrinsic component of membrane	-	GO:0009617//response to bacterium;GO:0042325//regulation of phosphorylation;GO:0042493//response to drug;GO:0051341//regulation of oxidoreductase activity;GO:0051452//intracellular pH reduction
LOC100514964	ID_6390	2	0	-1.13	-0.45	GFY	PREDICTED: Golgi-associated olfactory signaling regulator [Sus scrofa]	-	-	-	-	GO:0031228//intrinsic component of Golgi membrane	-	GO:0007606//sensory perception of chemical stimulus;GO:0048858//cell projection morphogenesis;GO:0061512//protein localization to cilium
LOC100515000	ID_6408	7	0	0.94	1.7	ANKDD1A	PREDICTED: ankyrin repeat and death domain-containing protein 1A [Sus scrofa]	-	-	-	-	-	-	-
LOC100515052	ID_6434	5	0	0.7	-0.67	GP1BA	PREDICTED: platelet glycoprotein Ib alpha chain [Sus scrofa]	Organismal Systems;Organismal Systems;Environmental Information Processing	Immune system;Immune system;Signaling molecules and interaction	ko04611//Platelet activation;ko04640//Hematopoietic cell lineage;ko04512//ECM-receptor interaction	K06261;K06261;K06261	GO:0016021//integral component of membrane;GO:0031988//membrane-bounded vesicle;GO:0046658//anchored component of plasma membrane	GO:0005488//binding;GO:0008528//G-protein coupled peptide receptor activity	GO:0001775//cell activation;GO:0007186//G-protein coupled receptor signaling pathway;GO:0022610//biological adhesion;GO:0030195//negative regulation of blood coagulation;GO:0072376//protein activation cascade
LOC100515104	ID_6457	3	0	-0.35	-5.55	Slc36a2	PREDICTED: proton-coupled amino acid transporter 2 [Pantholops hodgsonii]	Organismal Systems	Digestive system	ko04974//Protein digestion and absorption	K14209	-	-	-
LOC100515116	ID_6464	2	0	-0.62	0.41	PPP1R3F	PREDICTED: protein phosphatase 1 regulatory subunit 3F isoform X1 [Sus scrofa]	Organismal Systems	Endocrine system	ko04910//Insulin signaling pathway	K17453	-	GO:0019902//phosphatase binding;GO:0030247//polysaccharide binding	GO:0051338//regulation of transferase activity
LOC100515125	ID_6469	5	0	2.32	0	PEAK3	PREDICTED: putative uncharacterized protein C19orf35 homolog [Sus scrofa]	-	-	-	-	-	-	-
LOC100515134	ID_6473	2	0	-1.13	0.54	TMEM182	PREDICTED: transmembrane protein 182 isoform X1 [Sus scrofa]	-	-	-	-	GO:0031224//intrinsic component of membrane	GO:0005488//binding	-
LOC100515141	ID_6478	6	0	5.04	6.27	PTH2	PREDICTED: tuberoinfundibular peptide of 39 residues isoform X1 [Sus scrofa]	-	-	-	-	-	GO:0004721//phosphoprotein phosphatase activity;GO:0005488//binding;GO:0052866//phosphatidylinositol phosphate phosphatase activity	GO:0006470//protein dephosphorylation;GO:0007186//G-protein coupled receptor signaling pathway;GO:0019637//organophosphate metabolic process;GO:0044710//single-organism metabolic process;GO:0048523//negative regulation of cellular process
LOC100515142	ID_6479	3	0	-1.21	-4.91	SMIM17	PREDICTED: small integral membrane protein 17 [Sus scrofa]	-	-	-	-	-	-	-
LOC100515143	ID_6480	5	0	2.81	0	RNF207	PREDICTED: RING finger protein 207 [Sus scrofa]	-	-	-	-	-	GO:0046914//transition metal ion binding	-
LOC100515166	ID_6486	1	0	-0.96	-1.11	KRT13	PREDICTED: keratin, type I cytoskeletal 13 [Sus scrofa]	Organismal Systems;Human Diseases;Human Diseases	Endocrine system;Infectious diseases;Infectious diseases	ko04915//Estrogen signaling pathway;ko05130//Pathogenic Escherichia coli infection;ko05150//Staphylococcus aureus infection	K07604;K07604;K07604	GO:0005882//intermediate filament;GO:0031988//membrane-bounded vesicle;GO:0043231//intracellular membrane-bounded organelle	GO:0005488//binding	GO:0006996//organelle organization;GO:0009628//response to abiotic stimulus;GO:0009887//organ morphogenesis;GO:0032526//response to retinoic acid
LOC100515171	ID_6488	4	0	0	1.58	SCN2A	PREDICTED: sodium channel protein type 2 subunit alpha isoform X1 [Sus scrofa]	Organismal Systems	Sensory system	ko04742//Taste transduction	K04834	-	-	-
LOC100515186	ID_6495	4	0	0	5.64	OR4D9	PREDICTED: olfactory receptor 4D9-like [Sus scrofa]	Organismal Systems	Sensory system	ko04740//Olfactory transduction	K04257	-	-	-
LOC100515222	ID_6509	1	0	-5.91	-5.91	UGT2C1	PREDICTED: UDP-glucuronosyltransferase 2C1-like isoform X1 [Sus scrofa]	Metabolism;Organismal Systems;Human Diseases;Metabolism;Metabolism;Metabolism;Metabolism;Metabolism;Metabolism;Metabolism;Metabolism	Global and overview maps;Digestive system;Cancers;Metabolism of cofactors and vitamins;Xenobiotics biodegradation and metabolism;Xenobiotics biodegradation and metabolism;Lipid metabolism;Xenobiotics biodegradation and metabolism;Metabolism of cofactors and vitamins;Carbohydrate metabolism;Carbohydrate metabolism	ko01100//Metabolic pathways;ko04976//Bile secretion;ko05204//Chemical carcinogenesis;ko00830//Retinol metabolism;ko00983//Drug metabolism - other enzymes;ko00980//Metabolism of xenobiotics by cytochrome P450;ko00140//Steroid hormone biosynthesis;ko00982//Drug metabolism - cytochrome P450;ko00860//Porphyrin and chlorophyll metabolism;ko00040//Pentose and glucuronate interconversions;ko00053//Ascor…	K00699;K00699;K00699;K00699;K00699;K00699;K00699;K00699;K00699;K00699;K00699	-	-	-
LOC100515264	ID_6525	2	0	-1.24	0.78	CAMK2N1	calcium/calmodulin-dependent protein kinase II inhibitor 1 [Homo sapiens]	-	-	-	-	GO:0043005//neuron projection;GO:0044297//cell body;GO:0097060//synaptic membrane	GO:0004860//protein kinase inhibitor activity;GO:0019900//kinase binding	GO:0001933//negative regulation of protein phosphorylation;GO:0007267//cell-cell signaling
LOC100515270	ID_6530	1	0	-3.7	-3.7	DEUP1	PREDICTED: deuterosome protein 1 isoform X3 [Vicugna pacos]	-	-	-	-	GO:0043232//intracellular non-membrane-bounded organelle	-	GO:0030855//epithelial cell differentiation
LOC100515273	ID_6532	6	0	2.79	1.74	Urad	PREDICTED: putative 2-oxo-4-hydroxy-4-carboxy-5-ureidoimidazoline decarboxylase [Sus scrofa]	Metabolism;Metabolism	Global and overview maps;Nucleotide metabolism	ko01100//Metabolic pathways;ko00230//Purine metabolism	K13485;K13485	-	-	-
LOC100515299	ID_6551	5	0	2.81	0	LINGO3	PREDICTED: leucine-rich repeat and immunoglobulin-like domain-containing nogo receptor-interacting protein 3 [Sus scrofa]	-	-	-	-	-	-	-
LOC100515302	ID_6552	2	0	-5.98	0.15	HIST3H2BB	PREDICTED: histone H2B type 3-B [Canis lupus familiaris]	Human Diseases;Human Diseases;Human Diseases	Cancers;Substance dependence;Immune diseases	ko05203//Viral carcinogenesis;ko05034//Alcoholism;ko05322//Systemic lupus erythematosus	K11252;K11252;K11252	-	-	-
LOC100515310	ID_6556	5	0	0.93	-0.22	WDR97	PREDICTED: WD repeat-containing protein KIAA1875 isoform X6 [Sus scrofa]	-	-	-	-	-	-	-
LOC100515317	ID_6558	5	0	1.12	-0.39	CCDC155	PREDICTED: protein KASH5 isoform X1 [Sus scrofa]	-	-	-	-	GO:0031965//nuclear membrane;GO:0044454//nuclear chromosome part;GO:0098687//chromosomal region	GO:0032403//protein complex binding	GO:0007281//germ cell development;GO:0048232//male gamete generation;GO:0051303//establishment of chromosome localization;GO:0070192//chromosome organization involved in meiotic cell cycle
LOC100515336	ID_6565	1	0	-5.73	-4.14	COL4A1	PREDICTED: collagen alpha-1(IV) chain [Sus scrofa]	Human Diseases;Environmental Information Processing;Human Diseases;Cellular Processes;Organismal Systems;Human Diseases;Human Diseases;Organismal Systems;Human Diseases;Environmental Information Processing	Cancers;Signal transduction;Infectious diseases;Cellular community - eukaryotes;Endocrine system;Infectious diseases;Endocrine and metabolic diseases;Digestive system;Cancers;Signaling molecules and interaction	ko05200//Pathways in cancer;ko04151//PI3K-Akt signaling pathway;ko05165//Human papillomavirus infection;ko04510//Focal adhesion;ko04926//Relaxin signaling pathway;ko05146//Amoebiasis;ko04933//AGE-RAGE signaling pathway in diabetic complications;ko04974//Protein digestion and absorption;ko05222//Small cell lung cancer;ko04512//ECM-receptor interaction	K06237;K06237;K06237;K06237;K06237;K06237;K06237;K06237;K06237;K06237	GO:0005581//collagen trimer;GO:0044420//extracellular matrix component	GO:0005198//structural molecule activity;GO:0019838//growth factor binding	GO:0007417//central nervous system development;GO:0030198//extracellular matrix organization;GO:0043200//response to amino acid;GO:0048514//blood vessel morphogenesis;GO:0050808//synapse organization;GO:0060562//epithelial tube morphogenesis
LOC100515337	ID_6566	5	0	2.81	0	OTOP3	PREDICTED: otopetrin-3 [Sus scrofa]	-	-	-	-	-	-	-
LOC100515366	ID_6582	3	0	0.61	-2.04	GFRA3	PREDICTED: GDNF family receptor alpha-3 isoform X2 [Sus scrofa]	-	-	-	-	GO:0043227//membrane-bounded organelle;GO:0044424//intracellular part;GO:0044459//plasma membrane part	GO:0004888//transmembrane signaling receptor activity	GO:0016477//cell migration;GO:0097485//neuron projection guidance
LOC100515380	ID_6586	7	0	0.83	1.24	DRC7	PREDICTED: coiled-coil domain-containing protein lobo homolog isoform X2 [Balaenoptera acutorostrata scammoni]	-	-	-	-	-	-	-
LOC100515381	ID_6587	7	0	0.7	1.32	DMKN	PREDICTED: dermokine [Sus scrofa]	-	-	-	-	-	-	-
LOC100515383	ID_6589	5	0	5.73	0	SIGLEC5	PREDICTED: sialic acid-binding Ig-like lectin 5 isoform X1 [Sus scrofa]	-	-	-	-	-	-	-
LOC100515389	ID_6591	6	0	5.21	3.32	ADAM21	PREDICTED: disintegrin and metalloproteinase domain-containing protein 21 isoform X1 [Sus scrofa]	-	-	-	-	-	-	-
LOC100515393	ID_6593	5	0	3.62	1.74	ATP8A1	PREDICTED: phospholipid-transporting ATPase IA isoform X1 [Saimiri boliviensis boliviensis]	-	-	-	-	-	-	-
LOC100515394	ID_6594	3	0	0.22	-5.21	UGT2C1	PREDICTED: UDP-glucuronosyltransferase 2C1-like [Sus scrofa]	Metabolism;Organismal Systems;Human Diseases;Metabolism;Metabolism;Metabolism;Metabolism;Metabolism;Metabolism;Metabolism;Metabolism	Global and overview maps;Digestive system;Cancers;Metabolism of cofactors and vitamins;Xenobiotics biodegradation and metabolism;Xenobiotics biodegradation and metabolism;Lipid metabolism;Xenobiotics biodegradation and metabolism;Metabolism of cofactors and vitamins;Carbohydrate metabolism;Carbohydrate metabolism	ko01100//Metabolic pathways;ko04976//Bile secretion;ko05204//Chemical carcinogenesis;ko00830//Retinol metabolism;ko00983//Drug metabolism - other enzymes;ko00980//Metabolism of xenobiotics by cytochrome P450;ko00140//Steroid hormone biosynthesis;ko00982//Drug metabolism - cytochrome P450;ko00860//Porphyrin and chlorophyll metabolism;ko00040//Pentose and glucuronate interconversions;ko00053//Ascor…	K00699;K00699;K00699;K00699;K00699;K00699;K00699;K00699;K00699;K00699;K00699	-	-	-
LOC100515407	ID_6601	5	0	2.81	0	Hsf5	PREDICTED: heat shock factor protein 5 [Sus scrofa]	-	-	-	-	-	-	-
LOC100515433	ID_6617	4	0	-0.62	0.72	CAPN14	PREDICTED: calpain-14 [Sus scrofa]	-	-	-	-	-	-	-
LOC100515450	ID_6626	6	0	1.58	1.58	Csrnp3	PREDICTED: cysteine/serine-rich nuclear protein 3 isoform X1 [Sus scrofa]	-	-	-	-	-	-	-
LOC100515453	ID_6628	3	0	0.38	-1.69	C20orf202	LOC400831 protein, partial [Homo sapiens]	-	-	-	-	-	-	-
LOC100515463	ID_6633	3	0	-1	-4.32	Megf11	PREDICTED: multiple epidermal growth factor-like domains protein 11 [Miniopterus natalensis]	-	-	-	-	-	-	-
LOC100515466	ID_6634	0	0	-0.79	-1.08	RNF208	PREDICTED: RING finger protein 208 [Sus scrofa]	-	-	-	-	-	-	-
LOC100515497	ID_6642	4	0	0	3.7	Atoh1	PREDICTED: protein atonal homolog 1 [Sus scrofa]	-	-	-	-	-	-	-
LOC100515505	ID_6645	1	0	-5.04	-5.04	Mpp2	PREDICTED: MAGUK p55 subfamily member 2 isoform X1 [Equus przewalskii]	-	-	-	-	-	-	-
LOC100515506	ID_6646	6	0	1.9	1.36	KRT15	PREDICTED: keratin, type I cytoskeletal 15 [Sus scrofa]	Organismal Systems;Human Diseases;Human Diseases	Endocrine system;Infectious diseases;Infectious diseases	ko04915//Estrogen signaling pathway;ko05130//Pathogenic Escherichia coli infection;ko05150//Staphylococcus aureus infection	K07604;K07604;K07604	-	-	-
LOC100515521	ID_6654	3	0	0.4	-0.97	SPRY3	PREDICTED: protein sprouty homolog 3 [Sus scrofa]	-	-	-	-	-	-	-
LOC100515533	ID_6661	3	0	0.12	-6.32	slbp2	stem loop binding protein 2 [Sus scrofa]	-	-	-	-	-	-	-
LOC100515544	ID_6664	3	0	1.98	-4.09	SOAT2	PREDICTED: LOW QUALITY PROTEIN: sterol O-acyltransferase 2 [Sus scrofa]	Organismal Systems;Metabolism	Digestive system;Lipid metabolism	ko04979//Cholesterol metabolism;ko00100//Steroid biosynthesis	K00637;K00637	-	-	-
LOC100515552	ID_6670	5	0	2.81	0	GLIS1	PREDICTED: zinc finger protein GLIS1 [Sus scrofa]	-	-	-	-	-	-	-
LOC100515566	ID_6675	0	0	-0.71	-1.93	KIRREL3	PREDICTED: kin of IRRE-like protein 3 isoform X1 [Vicugna pacos]	-	-	-	-	-	-	-
LOC100515567	ID_6676	1	0	-3.7	-3.7	Prps1	PREDICTED: ribose-phosphate pyrophosphokinase 3 [Sus scrofa]	Metabolism;Metabolism;Metabolism;Metabolism;Metabolism	Global and overview maps;Nucleotide metabolism;Global and overview maps;Global and overview maps;Carbohydrate metabolism	ko01100//Metabolic pathways;ko00230//Purine metabolism;ko01200//Carbon metabolism;ko01230//Biosynthesis of amino acids;ko00030//Pentose phosphate pathway	K00948;K00948;K00948;K00948;K00948	-	-	-
LOC100515578	ID_6681	1	0	-4.91	-4.91	PRSS45	PREDICTED: serine protease 45 isoform X1 [Sus scrofa]	-	-	-	-	-	-	-
LOC100515639	ID_6712	1	0	-1.43	-1.95	PCDH19	PREDICTED: protocadherin-19 isoform X4 [Ceratotherium simum simum]	-	-	-	-	-	-	-
LOC100515666	ID_6726	7	0	1.12	1.56	HES2	PREDICTED: transcription factor HES-2 [Sus scrofa]	Human Diseases	Infectious diseases	ko05165//Human papillomavirus infection	K09087	-	-	-
LOC100515668	ID_6727	3	0	0.38	-3.32	BMP8B	PREDICTED: bone morphogenetic protein 8A [Sus scrofa]	Environmental Information Processing;Organismal Systems;Environmental Information Processing;Environmental Information Processing	Signaling molecules and interaction;Environmental adaptation;Signal transduction;Signal transduction	ko04060//Cytokine-cytokine receptor interaction;ko04714//Thermogenesis;ko04390//Hippo signaling pathway;ko04350//TGF-beta signaling pathway	K16622;K16622;K16622;K16622	-	-	-
LOC100515669	ID_6728	4	0	0	3.32	DSC1	PREDICTED: desmocollin-1 isoform X1 [Sus scrofa]	-	-	-	-	-	-	-
LOC100515798	ID_6782	7	0	1.34	2.21	ARL14	PREDICTED: ADP-ribosylation factor-like protein 14 [Sus scrofa]	-	-	-	-	-	-	-
LOC100515828	ID_6793	1	0	-2.1	-2.1	CELF3	PREDICTED: CUGBP Elav-like family member 3 isoform X1 [Sus scrofa]	-	-	-	-	-	-	-
LOC100515847	ID_6803	3	0	-0.14	-2.24	RGL1	PREDICTED: ral guanine nucleotide dissociation stimulator-like 1 isoform X1 [Sus scrofa]	Environmental Information Processing	Signal transduction	ko04014//Ras signaling pathway	K17635	-	-	-
LOC100515859	ID_6809	4	0	-0.07	0.98	EXOG	PREDICTED: nuclease EXOG, mitochondrial [Sus scrofa]	-	-	-	-	-	-	-
LOC100515879	ID_6818	6	0	1.67	1.22	PTGER1	PREDICTED: prostaglandin E2 receptor EP1 subtype isoform X1 [Cercocebus atys]	Human Diseases;Environmental Information Processing;Human Diseases;Environmental Information Processing	Cancers;Signaling molecules and interaction;Infectious diseases;Signal transduction	ko05200//Pathways in cancer;ko04080//Neuroactive ligand-receptor interaction;ko05163//Human cytomegalovirus infection;ko04020//Calcium signaling pathway	K04258;K04258;K04258;K04258	-	-	-
LOC100515882	ID_6819	1	0	-4.75	-4.75	TMEM232	PREDICTED: transmembrane protein 232 isoform X1 [Sus scrofa]	-	-	-	-	-	-	-
LOC100515922	ID_6839	6	0	3.32	3.32	2020-03-10	PREDICTED: probable E3 ubiquitin-protein ligase MARCH10 isoform X2 [Sus scrofa]	-	-	-	-	-	-	-
LOC100515973	ID_6866	2	0	-1.9	0.32	GMFG	PREDICTED: glia maturation factor gamma isoform X2 [Sus scrofa]	-	-	-	-	-	-	-
LOC100515980	ID_6870	4	0	0	4.09	MRAP2	PREDICTED: melanocortin-2 receptor accessory protein 2 isoform X1 [Sus scrofa]	-	-	-	-	-	-	-
LOC100516001	ID_6879	1	0	-5.32	-5.32	OCM	PREDICTED: oncomodulin [Tursiops truncatus]	-	-	-	-	-	-	-
LOC100516012	ID_6884	4	0	0	4.32	MANSC4	PREDICTED: MANSC domain-containing protein 4 isoform X1 [Sus scrofa]	-	-	-	-	-	-	-
LOC100516016	ID_6887	4	0	0	5.43	CCL22	PREDICTED: C-C motif chemokine 22 isoform X1 [Sus scrofa]	Environmental Information Processing;Organismal Systems;Organismal Systems	Signaling molecules and interaction;Immune system;Immune system	ko04060//Cytokine-cytokine receptor interaction;ko04062//Chemokine signaling pathway;ko04625//C-type lectin receptor signaling pathway	K21095;K21095;K21095	-	-	-
LOC100516043	ID_6898	1	0	-5.04	-5.04	CD200R1	cell surface glycoprotein CD200 receptor 2 precursor [Sus scrofa]	Human Diseases	Infectious diseases	ko05167//Kaposi sarcoma-associated herpesvirus infection	K21668	-	-	-
LOC100516055	ID_6904	2	0	-1.16	0.88	CLIC2	chloride intracellular channel protein 2 [Sus scrofa]	-	-	-	-	-	-	-
LOC100516074	ID_6914	2	0	-1.95	-0.43	EML6	PREDICTED: echinoderm microtubule-associated protein-like 6 isoform X1 [Myotis brandtii]	-	-	-	-	-	-	-
LOC100516076	ID_6916	2	0	-2.81	0	PXDN	PREDICTED: peroxidasin homolog isoform X2 [Sus scrofa]	-	-	-	-	-	-	-
LOC100516106	ID_6930	3	0	-0.66	-2.66	MRC2	PREDICTED: C-type mannose receptor 2 [Sus scrofa]	Human Diseases;Cellular Processes	Infectious diseases;Transport and catabolism	ko05152//Tuberculosis;ko04145//Phagosome	K06560;K06560	-	-	-
LOC100516122	ID_6937	6	0	4.32	2.81	CPA4	PREDICTED: carboxypeptidase A4 isoform X1 [Canis lupus familiaris]	-	-	-	-	-	-	-
LOC100516171	ID_6957	3	0	-0.19	-1.36	Gpc3	PREDICTED: glypican-3 [Sus scrofa]	Human Diseases	Cancers	ko05205//Proteoglycans in cancer	K08109	-	-	-
LOC100516199	ID_6971	1	0	-1.12	-1.4	RASGRP4	PREDICTED: RAS guanyl-releasing protein 4 isoform X1 [Sus scrofa]	Human Diseases;Environmental Information Processing;Environmental Information Processing	Cancers;Signal transduction;Signal transduction	ko05200//Pathways in cancer;ko04010//MAPK signaling pathway;ko04014//Ras signaling pathway	K12363;K12363;K12363	-	-	-
LOC100516203	ID_6973	3	0	0	-1.58	Nt5c1a	PREDICTED: cytosolic 5'-nucleotidase 1A [Sus scrofa]	Metabolism;Metabolism;Metabolism;Metabolism	Global and overview maps;Nucleotide metabolism;Nucleotide metabolism;Metabolism of cofactors and vitamins	ko01100//Metabolic pathways;ko00230//Purine metabolism;ko00240//Pyrimidine metabolism;ko00760//Nicotinate and nicotinamide metabolism	K01081;K01081;K01081;K01081	-	-	-
LOC100516208	ID_6976	5	0	4.91	0	OR4F21	PREDICTED: olfactory receptor 4F6-like [Sus scrofa]	Organismal Systems	Sensory system	ko04740//Olfactory transduction	K04257	-	-	-
LOC100516224	ID_6981	3	0	0	-3.17	ABHD15	PREDICTED: abhydrolase domain-containing protein 15 [Sus scrofa]	-	-	-	-	-	-	-
LOC100516246	ID_6989	5	0	0.77	-0.51	ADGRE3	PREDICTED: EGF-like module-containing mucin-like hormone receptor-like 3 isoform X1 [Balaenoptera acutorostrata scammoni]	-	-	-	-	-	-	-
LOC100516249	ID_6990	1	0	-5.04	-5.04	TEX43	FLJ27505 protein, partial [Homo sapiens]	-	-	-	-	-	-	-
LOC100516260	ID_6997	0	0	-0.87	-1.2	ALKAL2	PREDICTED: protein FAM150B [Orcinus orca]	-	-	-	-	-	-	-
LOC100516272	ID_7003	2	0	-4.52	-1.2	SIGLEC14	PREDICTED: sialic acid-binding Ig-like lectin 14 [Sus scrofa]	-	-	-	-	-	-	-
LOC100516292	ID_7014	4	0	0	1.58	IKZF3	PREDICTED: zinc finger protein Aiolos isoform X1 [Sus scrofa]	-	-	-	-	-	-	-
LOC100516315	ID_7027	5	0	2.81	0	CCDC73	PREDICTED: coiled-coil domain-containing protein 73 isoform X7 [Sus scrofa]	-	-	-	-	-	-	-
LOC100516363	ID_7044	4	0	0	3.32	Nat8f3	PREDICTED: N-acetyltransferase 8 [Sus scrofa]	Metabolism	Metabolism of other amino acids	ko00480//Glutathione metabolism	K20838	-	-	-
LOC100516364	ID_7045	4	0	0	5.04	TTC32	PREDICTED: tetratricopeptide repeat protein 32 [Sus scrofa]	-	-	-	-	-	-	-
LOC100516384	ID_7052	4	0	0	1.58	DLG2	PREDICTED: disks large homolog 2 isoform X3 [Canis lupus familiaris]	Human Diseases;Cellular Processes;Environmental Information Processing	Infectious diseases;Cellular community - eukaryotes;Signal transduction	ko05165//Human papillomavirus infection;ko04530//Tight junction;ko04390//Hippo signaling pathway	K12075;K12075;K12075	-	-	-
LOC100516405	ID_7062	4	0	0	4.09	GABRG2	PREDICTED: gamma-aminobutyric acid receptor subunit gamma-2 isoform X1 [Sus scrofa]	Environmental Information Processing;Organismal Systems;Organismal Systems;Human Diseases;Human Diseases	Signaling molecules and interaction;Nervous system;Nervous system;Substance dependence;Substance dependence	ko04080//Neuroactive ligand-receptor interaction;ko04723//Retrograde endocannabinoid signaling;ko04727//GABAergic synapse;ko05032//Morphine addiction;ko05033//Nicotine addiction	K05186;K05186;K05186;K05186;K05186	-	-	-
LOC100516420	ID_7070	1	0	-5.04	-5.04	ADGRE2	PREDICTED: adhesion G protein-coupled receptor E2-like isoform X3 [Sus scrofa]	-	-	-	-	-	-	-
LOC100516438	ID_7080	5	0	3.03	0	GRAP2	PREDICTED: GRB2-related adapter protein 2 isoform X2 [Sus scrofa]	Organismal Systems	Immune system	ko04660//T cell receptor signaling pathway	K07366	-	-	-
LOC100516451	ID_7085	2	0	-2.81	0	LRIT3	PREDICTED: leucine-rich repeat, immunoglobulin-like domain and transmembrane domain-containing protein 3 [Sus scrofa]	-	-	-	-	-	-	-
LOC100516469	ID_7096	4	0	0	4.91	MTMR7	PREDICTED: myotubularin-related protein 7 isoform X3 [Sus scrofa]	Metabolism;Environmental Information Processing;Metabolism	Global and overview maps;Signal transduction;Carbohydrate metabolism	ko01100//Metabolic pathways;ko04070//Phosphatidylinositol signaling system;ko00562//Inositol phosphate metabolism	K18083;K18083;K18083	-	-	-
LOC100516477	ID_7099	5	0	4.09	0	ASZ1	PREDICTED: ankyrin repeat, SAM and basic leucine zipper domain-containing protein 1 [Ursus maritimus]	-	-	-	-	-	-	-
LOC100516491	ID_7107	4	0	0	1.58	CHRNB2	PREDICTED: neuronal acetylcholine receptor subunit beta-2 [Sus scrofa]	Environmental Information Processing;Organismal Systems;Human Diseases	Signaling molecules and interaction;Nervous system;Substance dependence	ko04080//Neuroactive ligand-receptor interaction;ko04725//Cholinergic synapse;ko05033//Nicotine addiction	K04813;K04813;K04813	-	-	-
LOC100516528	ID_7123	5	0	2.81	0	BMX	PREDICTED: cytoplasmic tyrosine-protein kinase BMX [Sus scrofa]	-	-	-	-	-	-	-
LOC100516581	ID_7146	3	0	1.05	-3.7	PLCB4	PREDICTED: 1-phosphatidylinositol 4,5-bisphosphate phosphodiesterase beta-4 isoform X1 [Sus scrofa]	Metabolism;Human Diseases;Human Diseases;Environmental Information Processing;Human Diseases;Environmental Information Processing;Human Diseases;Organismal Systems;Organismal Systems;Environmental Information Processing;Human Diseases;Organismal Systems;Organismal Systems;Environmental Information Processing;Organismal Systems;Environmental Information Processing;Environmental Information Process…	Global and overview maps;Cancers;Infectious diseases;Signal transduction;Neurodegenerative diseases;Signal transduction;Neurodegenerative diseases;Immune system;Immune system;Signal transduction;Endocrine and metabolic diseases;Nervous system;Endocrine system;Signal transduction;Circulatory system;Signal transduction;Signal transduction;Circulatory system;Endocrine system;Endocrine system;Nervous…	ko01100//Metabolic pathways;ko05200//Pathways in cancer;ko05163//Human cytomegalovirus infection;ko04015//Rap1 signaling pathway;ko05016//Huntington disease;ko04020//Calcium signaling pathway;ko05010//Alzheimer disease;ko04062//Chemokine signaling pathway;ko04621//NOD-like receptor signaling pathway;ko04022//cGMP - PKG signaling pathway;ko04934//Cushing syndrome;ko04723//Retrograde endocannabinoi…	K05858;K05858;K05858;K05858;K05858;K05858;K05858;K05858;K05858;K05858;K05858;K05858;K05858;K05858;K05858;K05858;K05858;K05858;K05858;K05858;K05858;K05858;K05858;K05858;K05858;K05858;K05858;K05858;K05858;K05858;K05858;K05858;K05858;K05858;K05858;K05858;K05858;K05858;K05858;K05858;K05858;K05858;K05858;K05858;K05858;K05858;K05858;K05858;K05858;K05858;K05858;K05858;K05858	-	-	-
LOC100516587	ID_7149	1	0	-5.21	-5.21	F8A1	PREDICTED: factor VIII intron 22 protein [Sus scrofa]	-	-	-	-	-	-	-
LOC100516589	ID_7151	6	0	3.7	2.81	SPATA31E1	PREDICTED: LOW QUALITY PROTEIN: uncharacterized protein C9orf131 homolog [Sus scrofa]	-	-	-	-	-	-	-
LOC100516594	ID_7155	6	0	6.13	4.75	Icam4	PREDICTED: intercellular adhesion molecule 4-like [Sus scrofa]	-	-	-	-	-	-	-
LOC100516609	ID_7160	1	0	-4.91	-4.91	DNAJB7	PREDICTED: LOW QUALITY PROTEIN: dnaJ homolog subfamily B member 7 [Sus scrofa]	-	-	-	-	-	-	-
LOC100516620	ID_7166	4	0	0	3.32	RHAG	PREDICTED: ammonium transporter Rh type A [Sus scrofa]	-	-	-	-	-	-	-
LOC100516621	ID_7167	4	0	0	8.08	NRG4	PREDICTED: pro-neuregulin-4, membrane-bound isoform [Sus scrofa]	Environmental Information Processing	Signal transduction	ko04012//ErbB signaling pathway	K05458	-	-	-
LOC100516642	ID_7181	5	0	1.58	0	COL6A6	PREDICTED: LOW QUALITY PROTEIN: collagen alpha-6(VI) chain [Lipotes vexillifer]	Environmental Information Processing;Human Diseases;Cellular Processes;Organismal Systems;Environmental Information Processing	Signal transduction;Infectious diseases;Cellular community - eukaryotes;Digestive system;Signaling molecules and interaction	ko04151//PI3K-Akt signaling pathway;ko05165//Human papillomavirus infection;ko04510//Focal adhesion;ko04974//Protein digestion and absorption;ko04512//ECM-receptor interaction	K06238;K06238;K06238;K06238;K06238	-	-	-
LOC100516697	ID_7206	5	0	1.23	0.43	KALRN	PREDICTED: kalirin isoform X1 [Ovis aries musimon]	-	-	-	-	-	-	-
LOC100516728	ID_7218	2	0	-4.09	0	RFX8	PREDICTED: DNA-binding protein RFX8 [Sus scrofa]	-	-	-	-	-	-	-
LOC100516747	ID_7228	1	0	-1.05	-1.05	GRID2	PREDICTED: glutamate receptor ionotropic, delta-2 isoform X1 [Panthera pardus]	Environmental Information Processing;Organismal Systems	Signaling molecules and interaction;Nervous system	ko04080//Neuroactive ligand-receptor interaction;ko04730//Long-term depression	K05207;K05207	-	-	-
LOC100516757	ID_7232	2	0	-1.72	-0.2	GAS2L2	PREDICTED: GAS2-like protein 2 [Bison bison bison]	-	-	-	-	-	-	-
LOC100516760	ID_7234	4	0	0	1.58	PAQR9	PREDICTED: progestin and adipoQ receptor family member 9 isoform X2 [Sus scrofa]	-	-	-	-	-	-	-
LOC100516791	ID_7251	5	0	1.06	0.17	RAB26	PREDICTED: ras-related protein Rab-26 isoform X1 [Sus scrofa]	-	-	-	-	-	-	-
LOC100516853	ID_7278	6	0	3.05	2.8	ACTL6B	PREDICTED: actin-like protein 6B isoform X1 [Sus scrofa]	Organismal Systems;Human Diseases	Environmental adaptation;Cancers	ko04714//Thermogenesis;ko05225//Hepatocellular carcinoma	K11652;K11652	-	-	-
LOC100516906	ID_7300	3	0	0.3	-1.73	EGR4	early growth response protein 4 [Sus scrofa]	-	-	-	-	-	-	-
LOC100516925	ID_7312	1	0	-1.12	-0.78	ARMC4	PREDICTED: armadillo repeat-containing protein 4 [Sus scrofa]	-	-	-	-	-	-	-
LOC100516949	ID_7323	6	0	1.85	1.51	TMC1	PREDICTED: transmembrane channel-like protein 1 [Sus scrofa]	-	-	-	-	-	-	-
LOC100516957	ID_7328	2	0	-1.05	-0.25	ADGRE2	PREDICTED: LOW QUALITY PROTEIN: EGF-like module-containing mucin-like hormone receptor-like 2 [Equus przewalskii]	-	-	-	-	-	-	-
LOC100516976	ID_7337	3	0	0.29	-4.75	GNAO1	PREDICTED: guanine nucleotide-binding protein G(o) subunit alpha isoform X2 [Papio anubis]	Human Diseases;Environmental Information Processing;Human Diseases;Organismal Systems;Organismal Systems;Organismal Systems;Organismal Systems;Organismal Systems;Organismal Systems;Human Diseases;Organismal Systems;Organismal Systems;Human Diseases;Organismal Systems;Organismal Systems;Organismal Systems;Human Diseases;Organismal Systems	Infectious diseases;Signal transduction;Substance dependence;Nervous system;Endocrine system;Endocrine system;Endocrine system;Nervous system;Nervous system;Infectious diseases;Nervous system;Nervous system;Infectious diseases;Endocrine system;Environmental adaptation;Nervous system;Substance dependence;Nervous system	ko05163//Human cytomegalovirus infection;ko04015//Rap1 signaling pathway;ko05034//Alcoholism;ko04723//Retrograde endocannabinoid signaling;ko04921//Oxytocin signaling pathway;ko04915//Estrogen signaling pathway;ko04926//Relaxin signaling pathway;ko04728//Dopaminergic synapse;ko04726//Serotonergic synapse;ko05142//Chagas disease (American trypanosomiasis);ko04724//Glutamatergic synapse;ko04725//Ch…	K04534;K04534;K04534;K04534;K04534;K04534;K04534;K04534;K04534;K04534;K04534;K04534;K04534;K04534;K04534;K04534;K04534;K04534	-	-	-
LOC100516995	ID_7348	4	0	0	5.32	Susd4	PREDICTED: sushi domain-containing protein 4 isoform X1 [Sus scrofa]	-	-	-	-	-	-	-
LOC100516996	ID_7349	6	0	0.82	1.05	C9orf153	TPA: chromosome 9 open reading frame 153-like [Bos taurus]	-	-	-	-	-	-	-
LOC100517071	ID_7379	5	0	4.52	1.58	DRP2	PREDICTED: dystrophin-related protein 2 isoform X1 [Sus scrofa]	-	-	-	-	-	-	-
LOC100517086	ID_7387	5	0	4.52	0	CSF1R	PREDICTED: macrophage colony-stimulating factor 1 receptor isoform X1 [Sus scrofa]	Human Diseases;Environmental Information Processing;Environmental Information Processing;Environmental Information Processing;Environmental Information Processing;Environmental Information Processing;Human Diseases;Organismal Systems;Organismal Systems;Human Diseases	Cancers;Signal transduction;Signal transduction;Signaling molecules and interaction;Signal transduction;Signal transduction;Cancers;Development;Immune system;Cancers	ko05200//Pathways in cancer;ko04151//PI3K-Akt signaling pathway;ko04010//MAPK signaling pathway;ko04060//Cytokine-cytokine receptor interaction;ko04014//Ras signaling pathway;ko04015//Rap1 signaling pathway;ko05202//Transcriptional misregulation in cancers;ko04380//Osteoclast differentiation;ko04640//Hematopoietic cell lineage;ko05221//Acute myeloid leukemia	K05090;K05090;K05090;K05090;K05090;K05090;K05090;K05090;K05090;K05090	-	-	-
LOC100517087	ID_7388	6	0	1.15	0.92	TNFRSF17	PREDICTED: tumor necrosis factor receptor superfamily member 17 [Sus scrofa]	Environmental Information Processing;Organismal Systems	Signaling molecules and interaction;Immune system	ko04060//Cytokine-cytokine receptor interaction;ko04672//Intestinal immune network for IgA production	K05153;K05153	-	-	-
LOC100517097	ID_7394	3	0	-0.54	-7.32	GAPDHS	PREDICTED: glyceraldehyde-3-phosphate dehydrogenase, testis-specific [Camelus ferus]	Metabolism;Metabolism	Global and overview maps;Carbohydrate metabolism	ko01100//Metabolic pathways;ko00010//Glycolysis / Gluconeogenesis	K10705;K10705	-	-	-
LOC100517143	ID_7416	6	0	1.39	1.17	DTX4	PREDICTED: E3 ubiquitin-protein ligase DTX4 isoform X1 [Sus scrofa]	Environmental Information Processing	Signal transduction	ko04330//Notch signaling pathway	K06058	-	-	-
LOC100517148	ID_7419	5	0	2.23	0.82	SCGB1C1	PREDICTED: secretoglobin family 1C member 1 isoform X2 [Sus scrofa]	-	-	-	-	-	-	-
LOC100517153	ID_7423	6	0	1.2	0.81	GPR75	probable G-protein coupled receptor 75 [Sus scrofa]	-	-	-	-	-	-	-
LOC100517188	ID_7443	1	0	-1.58	-1.58	Col6a4	PREDICTED: collagen alpha-4(VI) chain-like [Pteropus vampyrus]	Environmental Information Processing;Human Diseases;Cellular Processes;Organismal Systems;Environmental Information Processing	Signal transduction;Infectious diseases;Cellular community - eukaryotes;Digestive system;Signaling molecules and interaction	ko04151//PI3K-Akt signaling pathway;ko05165//Human papillomavirus infection;ko04510//Focal adhesion;ko04974//Protein digestion and absorption;ko04512//ECM-receptor interaction	K06238;K06238;K06238;K06238;K06238	-	-	-
LOC100517204	ID_7453	2	0	-2.12	-0.38	TFEC	PREDICTED: transcription factor EC isoform X1 [Sus scrofa]	-	-	-	-	-	-	-
LOC100517209	ID_7455	1	0	-4.09	-4.09	LCTL	PREDICTED: lactase-like protein [Sus scrofa]	-	-	-	-	-	-	-
LOC100517238	ID_7468	4	0	-0.43	1.22	DLX4	PREDICTED: homeobox protein DLX-4 isoform X1 [Ovis aries]	-	-	-	-	-	-	-
LOC100517246	ID_7472	2	0	-1.52	-0.56	KIF1A	PREDICTED: kinesin-like protein KIF1A isoform X6 [Bubalus bubalis]	-	-	-	-	-	-	-
LOC100517257	ID_7477	3	0	1.82	-4.09	TAF7L	PREDICTED: transcription initiation factor TFIID subunit 7-like isoform X1 [Sus scrofa]	Genetic Information Processing	Transcription	ko03022//Basal transcription factors	K03132	-	-	-
LOC100517263	ID_7482	6	0	3.32	3.32	DIRAS1	PREDICTED: GTP-binding protein Di-Ras1 [Orcinus orca]	-	-	-	-	-	-	-
LOC100517266	ID_7483	5	0	3.7	0	TMEM221	PREDICTED: transmembrane protein 221 isoform X1 [Sus scrofa]	-	-	-	-	-	-	-
LOC100517271	ID_7487	5	0	2.81	0	SLC27A6	PREDICTED: long-chain fatty acid transport protein 6 [Sus scrofa]	Human Diseases;Organismal Systems	Endocrine and metabolic diseases;Endocrine system	ko04931//Insulin resistance;ko03320//PPAR signaling pathway	K08749;K08749	-	-	-
LOC100517307	ID_7502	6	0	1.95	1.72	SLC6A4	PREDICTED: sodium-dependent serotonin transporter [Sus scrofa]	Organismal Systems	Nervous system	ko04726//Serotonergic synapse	K05037	-	-	-
LOC100517333	ID_7513	6	0	1.54	1.45	Mefv	PREDICTED: pyrin isoform X1 [Sus scrofa]	Organismal Systems	Immune system	ko04621//NOD-like receptor signaling pathway	K12803	-	-	-
LOC100517408	ID_7543	4	0	0	5.21	COX7B2	PREDICTED: cytochrome c oxidase subunit 7B2, mitochondrial [Sus scrofa]	Metabolism;Organismal Systems;Human Diseases;Human Diseases;Human Diseases;Human Diseases;Metabolism;Organismal Systems	Global and overview maps;Environmental adaptation;Neurodegenerative diseases;Neurodegenerative diseases;Endocrine and metabolic diseases;Neurodegenerative diseases;Energy metabolism;Circulatory system	ko01100//Metabolic pathways;ko04714//Thermogenesis;ko05016//Huntington disease;ko05010//Alzheimer disease;ko04932//Non-alcoholic fatty liver disease (NAFLD);ko05012//Parkinson disease;ko00190//Oxidative phosphorylation;ko04260//Cardiac muscle contraction	K02271;K02271;K02271;K02271;K02271;K02271;K02271;K02271	-	-	-
LOC100517427	ID_7549	5	0	4.75	0	--	PREDICTED: OX-2 membrane glycoprotein-like isoform X3 [Sus scrofa]	-	-	-	-	-	-	-
LOC100517433	ID_7553	5	0	3.32	0	RANBP3L	PREDICTED: ran-binding protein 3-like isoform X1 [Sus scrofa]	-	-	-	-	-	-	-
LOC100517439	ID_7556	5	0	2.38	0	GRPR	gastrin-releasing peptide receptor [Sus scrofa]	Environmental Information Processing;Environmental Information Processing	Signaling molecules and interaction;Signal transduction	ko04080//Neuroactive ligand-receptor interaction;ko04020//Calcium signaling pathway	K04169;K04169	-	-	-
LOC100517467	ID_7570	4	0	0	4.32	ASIC1	PREDICTED: acid-sensing ion channel 1 isoform X3 [Manis javanica]	Organismal Systems	Sensory system	ko04750//Inflammatory mediator regulation of TRP channels	K04829	-	-	-
LOC100517477	ID_7574	3	0	2.1	-4.09	--	PREDICTED: uncharacterized protein LOC100517477 [Sus scrofa]	-	-	-	-	-	-	-
LOC100517496	ID_7581	1	0	-1	-0.62	DNAJB8	PREDICTED: dnaJ homolog subfamily B member 8 [Sus scrofa]	-	-	-	-	-	-	-
LOC100517505	ID_7585	3	0	0	-1.43	CTTNBP2	PREDICTED: cortactin-binding protein 2 [Sus scrofa]	-	-	-	-	-	-	-
LOC100517544	ID_7597	0	0	-0.73	-1.33	OR51I1	PREDICTED: olfactory receptor 51I1 [Sus scrofa]	Organismal Systems	Sensory system	ko04740//Olfactory transduction	K04257	-	-	-
LOC100517547	ID_7600	4	0	0	3.7	BCO2	PREDICTED: beta,beta-carotene 9',10'-oxygenase isoform X1 [Sus scrofa]	-	-	-	-	-	-	-
LOC100517565	ID_7608	6	0	2.81	2.81	STRIP2	PREDICTED: striatin-interacting protein 2 isoform X1 [Sus scrofa]	-	-	-	-	-	-	-
LOC100517580	ID_7614	2	0	-5.04	-0.72	TFR2	PREDICTED: transferrin receptor protein 2 [Sus scrofa]	-	-	-	-	-	-	-
LOC100517588	ID_7619	4	0	-0.51	0.82	DNAAF1	PREDICTED: LOW QUALITY PROTEIN: dynein assembly factor 1, axonemal [Sus scrofa]	-	-	-	-	-	-	-
LOC100517589	ID_7620	3	0	0.89	-4.32	TMED6	PREDICTED: transmembrane emp24 domain-containing protein 6 [Sus scrofa]	-	-	-	-	-	-	-
LOC100517591	ID_7622	1	0	-1.07	-1.22	RNF125	PREDICTED: E3 ubiquitin-protein ligase RNF125 isoform X1 [Sus scrofa]	Organismal Systems	Immune system	ko04622//RIG-I-like receptor signaling pathway	K12170	-	-	-
LOC100517619	ID_7633	6	0	1.83	0.93	Tmem176b	PREDICTED: transmembrane protein 176B isoform X1 [Sus scrofa]	-	-	-	-	-	-	-
LOC100517620	ID_7634	3	0	0.82	-4.09	TMEM213	PREDICTED: transmembrane protein 213 [Sus scrofa]	-	-	-	-	-	-	-
LOC100517630	ID_7640	5	0	4.75	0	QtsA-15013	PREDICTED: uncharacterized protein C9orf43 homolog isoform X1 [Sus scrofa]	-	-	-	-	-	-	-
LOC100517680	ID_7665	3	0	0.97	-1.95	SLC9A9	PREDICTED: sodium/hydrogen exchanger 9 [Orcinus orca]	-	-	-	-	-	-	-
LOC100517707	ID_7680	4	0	0	4.09	VSNL1	PREDICTED: visinin-like protein 1 isoform X2 [Struthio camelus australis]	-	-	-	-	-	-	-
LOC100517735	ID_7691	4	0	0	5.98	Csgalnact1	PREDICTED: chondroitin sulfate N-acetylgalactosaminyltransferase 1 isoform X1 [Bos taurus]	Metabolism;Metabolism	Global and overview maps;Glycan biosynthesis and metabolism	ko01100//Metabolic pathways;ko00532//Glycosaminoglycan biosynthesis - chondroitin sulfate / dermatan sulfate	K00746;K00746	-	-	-
LOC100517738	ID_7693	4	0	0	1.05	KCP	PREDICTED: kielin/chordin-like protein isoform X1 [Sus scrofa]	-	-	-	-	-	-	-
LOC100517760	ID_7703	0	0	-2.1	-4.91	PTPN22	PREDICTED: tyrosine-protein phosphatase non-receptor type 22 isoform X1 [Balaenoptera acutorostrata scammoni]	-	-	-	-	-	-	-
LOC100517790	ID_7717	3	0	0.35	-5.55	CCNO	PREDICTED: cyclin-O [Sus scrofa]	-	-	-	-	-	-	-
LOC100517793	ID_7719	5	0	1.74	0.74	CFAP206	PREDICTED: UPF0704 protein C6orf165 homolog isoform X1 [Sus scrofa]	-	-	-	-	-	-	-
LOC100517808	ID_7727	6	0	1.06	0.88	FAM129C	PREDICTED: niban-like protein 2 isoform X3 [Sus scrofa]	-	-	-	-	-	-	-
LOC100517829	ID_7738	1	0	-2	-1.62	GP6	PREDICTED: platelet glycoprotein VI-like [Sus scrofa]	Organismal Systems;Environmental Information Processing	Immune system;Signaling molecules and interaction	ko04611//Platelet activation;ko04512//ECM-receptor interaction	K06264;K06264	-	-	-
LOC100517857	ID_7754	5	0	3.32	0	Smim29	g20 protein [Homo sapiens]	-	-	-	-	-	-	-
LOC100517861	ID_7756	4	0	0	3.32	CCDC110	PREDICTED: coiled-coil domain-containing protein 110 [Sus scrofa]	-	-	-	-	-	-	-
LOC100517865	ID_7759	5	0	2.81	0	PPP1R16B	PREDICTED: protein phosphatase 1 regulatory inhibitor subunit 16B [Sus scrofa]	-	-	-	-	-	-	-
LOC100517885	ID_7769	0	0	-1.35	-2.94	NT5DC4	PREDICTED: 5'-nucleotidase domain-containing protein 4 [Vicugna pacos]	Metabolism;Metabolism;Metabolism;Metabolism	Global and overview maps;Nucleotide metabolism;Nucleotide metabolism;Metabolism of cofactors and vitamins	ko01100//Metabolic pathways;ko00230//Purine metabolism;ko00240//Pyrimidine metabolism;ko00760//Nicotinate and nicotinamide metabolism	K01081;K01081;K01081;K01081	-	-	-
LOC100517909	ID_7781	5	0	4.32	0	AVPR1B	PREDICTED: vasopressin V1b receptor [Sus scrofa]	Environmental Information Processing;Environmental Information Processing;Environmental Information Processing;Organismal Systems	Signaling molecules and interaction;Signal transduction;Signal transduction;Circulatory system	ko04080//Neuroactive ligand-receptor interaction;ko04020//Calcium signaling pathway;ko04072//Phospholipase D signaling pathway;ko04270//Vascular smooth muscle contraction	K04227;K04227;K04227;K04227	-	-	-
LOC100517927	ID_7791	2	0	-4.91	0.74	Stxbp1	syntaxin-binding protein 1 [Cricetulus griseus]	Organismal Systems	Nervous system	ko04721//Synaptic vesicle cycle	K15292	-	-	-
LOC100517972	ID_7808	4	0	-0.39	0.96	ZBED2	PREDICTED: zinc finger BED domain-containing protein 2 [Sus scrofa]	-	-	-	-	-	-	-
LOC100517977	ID_7811	3	0	-0.39	-4.09	TTC30B	PREDICTED: tetratricopeptide repeat protein 30B-like [Sus scrofa]	-	-	-	-	-	-	-
LOC100517997	ID_7821	2	0	-2.81	2.75	S1PR4	PREDICTED: sphingosine 1-phosphate receptor 4 [Sus scrofa]	Environmental Information Processing;Environmental Information Processing;Environmental Information Processing	Signaling molecules and interaction;Signal transduction;Signal transduction	ko04080//Neuroactive ligand-receptor interaction;ko04068//FoxO signaling pathway;ko04071//Sphingolipid signaling pathway	K04293;K04293;K04293	-	-	-
LOC100517998	ID_7822	0	0	-0.55	-1.91	MYO1F	PREDICTED: unconventional myosin-If [Sus scrofa]	-	-	-	-	-	-	-
LOC100518008	ID_7827	6	0	3.32	3.32	M1AP	PREDICTED: meiosis 1 arrest protein isoform X1 [Sus scrofa]	-	-	-	-	-	-	-
LOC100518075	ID_7863	4	0	0	5.04	PPIE	PREDICTED: peptidyl-prolyl cis-trans isomerase E isoform X7 [Sus scrofa]	Genetic Information Processing	Transcription	ko03040//Spliceosome	K09564	-	-	-
LOC100518094	ID_7871	5	0	4.09	0	SLC22A13	PREDICTED: solute carrier family 22 member 13 [Sus scrofa]	-	-	-	-	-	-	-
LOC100518154	ID_7890	7	0	0.74	1.22	ABCB11	PREDICTED: bile salt export pump isoform X1 [Sus scrofa]	Organismal Systems;Human Diseases;Environmental Information Processing;Organismal Systems	Digestive system;Drug resistance;Membrane transport;Digestive system	ko04976//Bile secretion;ko01522//Endocrine resistance;ko02010//ABC transporters;ko04979//Cholesterol metabolism	K05664;K05664;K05664;K05664	-	-	-
LOC100518237	ID_7925	7	0	0.85	1.6	PSPN	PREDICTED: persephin [Sus scrofa]	-	-	-	-	-	-	-
LOC100518250	ID_7931	6	0	7.73	7.02	NPFF	PREDICTED: pro-FMRFamide-related neuropeptide FF [Sus scrofa]	-	-	-	-	-	-	-
LOC100518253	ID_7933	0	0	-1.11	-1.57	TUBA8	PREDICTED: tubulin alpha-8 chain [Sus scrofa]	Cellular Processes;Cellular Processes;Cellular Processes;Human Diseases;Cellular Processes	Cellular community - eukaryotes;Transport and catabolism;Cell growth and death;Infectious diseases;Cellular community - eukaryotes	ko04530//Tight junction;ko04145//Phagosome;ko04210//Apoptosis;ko05130//Pathogenic Escherichia coli infection;ko04540//Gap junction	K07374;K07374;K07374;K07374;K07374	-	-	-
LOC100518305	ID_7956	4	0	0	4.09	APOL6	PREDICTED: apolipoprotein L6 isoform X1 [Sus scrofa]	Human Diseases	Infectious diseases	ko05143//African trypanosomiasis	K14480	-	-	-
LOC100518330	ID_7966	2	0	-1.51	0	AANAT	PREDICTED: serotonin N-acetyltransferase isoform X1 [Sus scrofa]	Metabolism;Metabolism	Global and overview maps;Amino acid metabolism	ko01100//Metabolic pathways;ko00380//Tryptophan metabolism	K00669;K00669	-	-	-
LOC100518334	ID_7968	1	0	-5.21	-5.21	ZMYND10	PREDICTED: zinc finger MYND domain-containing protein 10 [Camelus bactrianus]	-	-	-	-	-	-	-
LOC100518335	ID_7969	0	0	-0.39	-1.17	Plcxd2	PREDICTED: PI-PLC X domain-containing protein 2 [Sus scrofa]	-	-	-	-	-	-	-
LOC100518337	ID_7971	5	0	4.75	0	ANTXRL	PREDICTED: anthrax toxin receptor-like [Sus scrofa]	-	-	-	-	-	-	-
LOC100518360	ID_7976	6	0	4.32	2.81	RASGEF1C	PREDICTED: ras-GEF domain-containing family member 1C [Elephantulus edwardii]	-	-	-	-	-	-	-
LOC100518382	ID_7984	6	0	3.7	2.81	ISM2	PREDICTED: LOW QUALITY PROTEIN: isthmin-2-like [Sus scrofa]	-	-	-	-	-	-	-
LOC100518397	ID_7990	3	0	1.22	-1.58	DNAH9	PREDICTED: dynein heavy chain 9, axonemal isoform X5 [Equus asinus]	Human Diseases	Neurodegenerative diseases	ko05016//Huntington disease	K10408	-	-	-
LOC100518456	ID_8017	3	0	0	-5.43	--	PREDICTED: zinc finger homeobox protein 2 isoform X1 [Chinchilla lanigera]	-	-	-	-	-	-	-
LOC100518460	ID_8019	4	0	0	2.81	SIGLEC15	PREDICTED: sialic acid-binding Ig-like lectin 15 isoform X1 [Sus scrofa]	-	-	-	-	-	-	-
LOC100518485	ID_8025	1	0	-1.02	-0.89	LRRC10	PREDICTED: leucine-rich repeat-containing protein 10 [Sus scrofa]	-	-	-	-	-	-	-
LOC100518560	ID_8062	5	0	5.21	0	DCDC2B	PREDICTED: doublecortin domain-containing protein 2B [Sus scrofa]	-	-	-	-	-	-	-
LOC100518596	ID_8082	1	0	-4.75	-4.75	Slc29a2	PREDICTED: equilibrative nucleoside transporter 2 isoform X1 [Sus scrofa]	Human Diseases	Substance dependence	ko05034//Alcoholism	K15014	-	-	-
LOC100518597	ID_8083	6	0	4.91	4.09	SLC25A45	PREDICTED: solute carrier family 25 member 45 isoform X1 [Sus scrofa]	-	-	-	-	-	-	-
LOC100518607	ID_8087	5	0	3.7	0	CLIP4	PREDICTED: LOW QUALITY PROTEIN: CAP-Gly domain-containing linker protein 4 [Sus scrofa]	-	-	-	-	-	-	-
LOC100518620	ID_8094	2	0	-1.34	0.08	CYP2U1	PREDICTED: cytochrome P450 2U1 isoform X1 [Sus scrofa]	Metabolism;Metabolism	Global and overview maps;Lipid metabolism	ko01100//Metabolic pathways;ko00590//Arachidonic acid metabolism	K07422;K07422	-	-	-
LOC100518643	ID_8104	2	0	-1.43	-0.67	IL33	PREDICTED: interleukin-33 isoform X1 [Sus scrofa]	Environmental Information Processing;Human Diseases;Cellular Processes;Organismal Systems	Signaling molecules and interaction;Infectious diseases;Cell growth and death;Immune system	ko04060//Cytokine-cytokine receptor interaction;ko05164//Influenza A;ko04217//Necroptosis;ko04623//Cytosolic DNA-sensing pathway	K12967;K12967;K12967;K12967	-	-	-
LOC100518666	ID_8117	5	0	5.43	0	DMRTC2	PREDICTED: doublesex- and mab-3-related transcription factor C2 [Sus scrofa]	-	-	-	-	-	-	-
LOC100518683	ID_8122	1	0	-2.81	-2.81	PRG4	PREDICTED: LOW QUALITY PROTEIN: proteoglycan 4 [Panthera pardus]	-	-	-	-	-	-	-
LOC100518694	ID_8125	1	0	-5.32	-5.32	DNTT	PREDICTED: DNA nucleotidylexotransferase isoform X1 [Sus scrofa]	Organismal Systems;Genetic Information Processing	Immune system;Replication and repair	ko04640//Hematopoietic cell lineage;ko03450//Non-homologous end-joining	K00977;K00977	-	-	-
LOC100518697	ID_8127	2	0	-4.09	0	NOSTRIN	PREDICTED: nostrin isoform X1 [Sus scrofa]	-	-	-	-	-	-	-
LOC100518723	ID_8136	6	0	1.19	1.58	IL21R	PREDICTED: LOW QUALITY PROTEIN: interleukin-21 receptor [Sus scrofa]	Environmental Information Processing;Environmental Information Processing;Organismal Systems;Human Diseases	Signaling molecules and interaction;Signal transduction;Immune system;Immune diseases	ko04060//Cytokine-cytokine receptor interaction;ko04630//Jak-STAT signaling pathway;ko04659//Th17 cell differentiation;ko05321//Inflammatiory bowel disease (IBD)	K05075;K05075;K05075;K05075	-	-	-
LOC100518751	ID_8149	3	0	-0.38	-3.7	PPM1E	PREDICTED: protein phosphatase 1E-like [Physeter catodon]	-	-	-	-	-	-	-
LOC100518768	ID_8155	7	0	0.74	1.16	SPDYC	PREDICTED: speedy protein C isoform X1 [Sus scrofa]	Cellular Processes;Organismal Systems	Cell growth and death;Endocrine system	ko04114//Oocyte meiosis;ko04914//Progesterone-mediated oocyte maturation	K08694;K08694	-	-	-
LOC100518821	ID_8183	3	0	0.25	-1.2	CNTF	ciliary neurotrophic factor [Sus scrofa]	Environmental Information Processing;Environmental Information Processing	Signaling molecules and interaction;Signal transduction	ko04060//Cytokine-cytokine receptor interaction;ko04630//Jak-STAT signaling pathway	K05420;K05420	-	-	-
LOC100518825	ID_8185	5	0	3.32	0	ANKDD1B	PREDICTED: ankyrin repeat and death domain-containing protein 1B isoform X5 [Sus scrofa]	-	-	-	-	-	-	-
LOC100518861	ID_8205	5	0	3.7	0	CYGB	PREDICTED: cytoglobin isoform X2 [Bubalus bubalis]	-	-	-	-	-	-	-
LOC100518920	ID_8228	0	0	-0.87	-1.69	ASCL3	PREDICTED: achaete-scute homolog 3 isoform X1 [Sus scrofa]	-	-	-	-	-	-	-
LOC100518922	ID_8229	5	0	0.57	-0.45	CCDC71L	PREDICTED: coiled-coil domain-containing protein 71L [Sus scrofa]	-	-	-	-	-	-	-
LOC100518923	ID_8230	4	0	0	3.32	GPR52	PREDICTED: probable G-protein coupled receptor 52 [Sus scrofa]	-	-	-	-	-	-	-
LOC100518928	ID_8232	5	0	4.09	0	--	PREDICTED: putative cleavage and polyadenylation specificity factor subunit 4-like protein [Balaenoptera acutorostrata scammoni]	Human Diseases;Genetic Information Processing	Infectious diseases;Translation	ko05164//Influenza A;ko03015//mRNA surveillance pathway	K14404;K14404	-	-	-
LOC100518938	ID_8237	6	0	1.2	0.77	Dner	PREDICTED: delta and Notch-like epidermal growth factor-related receptor [Orcinus orca]	-	-	-	-	-	-	-
LOC100518963	ID_8248	6	0	3.97	2.51	TOGARAM2	PREDICTED: protein FAM179A [Sus scrofa]	-	-	-	-	-	-	-
LOC100518976	ID_8254	5	0	5.04	0	OR4L1	PREDICTED: olfactory receptor 4L1-like [Sus scrofa]	Organismal Systems	Sensory system	ko04740//Olfactory transduction	K04257	-	-	-
LOC100518979	ID_8256	3	0	-0.8	-5.55	RRH	PREDICTED: visual pigment-like receptor peropsin [Sus scrofa]	-	-	-	-	-	-	-
LOC100518993	ID_8263	5	0	0.67	-0.39	PJVK	PREDICTED: pejvakin [Sus scrofa]	-	-	-	-	-	-	-
LOC100519024	ID_8280	2	0	-4.09	0.67	SYN3	PREDICTED: synapsin-3 [Camelus dromedarius]	-	-	-	-	-	-	-
LOC100519030	ID_8283	2	0	-1.07	0.18	SLC8A2	PREDICTED: sodium/calcium exchanger 2 isoform X1 [Sus scrofa]	Organismal Systems;Environmental Information Processing;Environmental Information Processing;Organismal Systems;Environmental Information Processing;Organismal Systems;Human Diseases;Human Diseases;Organismal Systems;Human Diseases;Organismal Systems;Organismal Systems	Sensory system;Signal transduction;Signal transduction;Circulatory system;Signal transduction;Digestive system;Cardiovascular diseases;Cardiovascular diseases;Circulatory system;Cardiovascular diseases;Digestive system;Excretory system	ko04740//Olfactory transduction;ko04020//Calcium signaling pathway;ko04022//cGMP - PKG signaling pathway;ko04261//Adrenergic signaling in cardiomyocytes;ko04371//Apelin signaling pathway;ko04974//Protein digestion and absorption;ko05414//Dilated cardiomyopathy (DCM);ko05410//Hypertrophic cardiomyopathy (HCM);ko04260//Cardiac muscle contraction;ko05412//Arrhythmogenic right ventricular cardiomyopa…	K05849;K05849;K05849;K05849;K05849;K05849;K05849;K05849;K05849;K05849;K05849;K05849	-	-	-
LOC100519041	ID_8286	5	0	1.05	0.39	Ccdc89	PREDICTED: coiled-coil domain-containing protein 89 [Sus scrofa]	-	-	-	-	-	-	-
LOC100519054	ID_8290	5	0	3.32	0	KSR2	PREDICTED: kinase suppressor of Ras 2 [Capra hircus]	Environmental Information Processing	Signal transduction	ko04014//Ras signaling pathway	K18529	-	-	-
LOC100519066	ID_8298	5	0	2.81	0	HOXA9	PREDICTED: homeobox protein Hox-A9 [Sus scrofa]	Human Diseases	Cancers	ko05202//Transcriptional misregulation in cancers	K21950	-	-	-
LOC100519080	ID_8304	3	0	0.26	-0.9	LYRM7	PREDICTED: complex III assembly factor LYRM7 [Sus scrofa]	-	-	-	-	-	-	-
LOC100519087	ID_8308	4	0	0	3.7	Nrxn1	PREDICTED: neurexin-1 isoform X1 [Panthera pardus]	Environmental Information Processing	Signaling molecules and interaction	ko04514//Cell adhesion molecules (CAMs)	K07377	-	-	-
LOC100519132	ID_8326	1	0	-3.7	-3.7	KCNN1	PREDICTED: small conductance calcium-activated potassium channel protein 1 isoform X1 [Sus scrofa]	Organismal Systems	Endocrine system	ko04911//Insulin secretion	K04942	-	-	-
LOC100519150	ID_8333	6	0	6.13	6.13	Pianp	PREDICTED: PILR alpha-associated neural protein [Sus scrofa]	-	-	-	-	-	-	-
LOC100519199	ID_8353	5	0	4.75	0	TEX46	PREDICTED: LOW QUALITY PROTEIN: uncharacterized protein C1orf234 homolog [Lipotes vexillifer]	-	-	-	-	-	-	-
LOC100519211	ID_8358	4	0	0	3.32	Cryba1	PREDICTED: beta-crystallin A3 [Orcinus orca]	-	-	-	-	-	-	-
LOC100519223	ID_8363	2	0	-1.17	0.2	DHRS9	PREDICTED: dehydrogenase/reductase SDR family member 9 [Sus scrofa]	Metabolism;Metabolism	Global and overview maps;Metabolism of cofactors and vitamins	ko01100//Metabolic pathways;ko00830//Retinol metabolism	K11149;K11149	-	-	-
LOC100519245	ID_8374	5	0	0.88	-0.56	NLRP6	PREDICTED: NACHT, LRR and PYD domains-containing protein 6 isoform X1 [Sus scrofa]	Organismal Systems	Immune system	ko04621//NOD-like receptor signaling pathway	K20863	-	-	-
LOC100519258	ID_8378	5	0	1.03	-0.82	CPT1C	PREDICTED: carnitine O-palmitoyltransferase 1, brain isoform isoform X1 [Sus scrofa]	Organismal Systems;Environmental Information Processing;Organismal Systems;Organismal Systems;Organismal Systems;Metabolism;Metabolism	Environmental adaptation;Signal transduction;Endocrine system;Endocrine system;Endocrine system;Global and overview maps;Lipid metabolism	ko04714//Thermogenesis;ko04152//AMPK signaling pathway;ko04922//Glucagon signaling pathway;ko03320//PPAR signaling pathway;ko04920//Adipocytokine signaling pathway;ko01212//Fatty acid metabolism;ko00071//Fatty acid degradation	K19524;K19524;K19524;K19524;K19524;K19524;K19524	-	-	-
LOC100519264	ID_8380	5	0	1.51	0.45	efcab1	PREDICTED: EF-hand calcium-binding domain-containing protein 1-like [Sus scrofa]	Cellular Processes	Transport and catabolism	ko04146//Peroxisome	K13338	-	-	-
LOC100519287	ID_8390	2	0	-4.09	0.67	KLHL13	kelch-like protein 13 isoform X1 [Microcebus murinus]	Genetic Information Processing	Folding, sorting and degradation	ko04120//Ubiquitin mediated proteolysis	K10447	-	-	-
LOC100519288	ID_8391	1	0	-2.81	-2.81	STARD8	PREDICTED: stAR-related lipid transfer protein 8 isoform X1 [Bubalus bubalis]	-	-	-	-	-	-	-
LOC100519341	ID_8420	5	0	1.21	0	IDO2	PREDICTED: indoleamine 2,3-dioxygenase 2 isoform X1 [Balaenoptera acutorostrata scammoni]	Metabolism;Metabolism;Human Diseases	Global and overview maps;Amino acid metabolism;Infectious diseases	ko01100//Metabolic pathways;ko00380//Tryptophan metabolism;ko05143//African trypanosomiasis	K00463;K00463;K00463	-	-	-
LOC100519351	ID_8425	1	0	-6.19	-6.19	OR6Q1	PREDICTED: olfactory receptor 6Q1 [Sus scrofa]	Organismal Systems	Sensory system	ko04740//Olfactory transduction	K04257	-	-	-
LOC100519353	ID_8426	1	0	-1.03	-0.84	Bbox1	PREDICTED: gamma-butyrobetaine dioxygenase [Sus scrofa]	Metabolism	Amino acid metabolism	ko00310//Lysine degradation	K00471	-	-	-
LOC100519366	ID_8433	1	0	-3.32	-3.32	--	-	-	-	-	-	-	-	-
LOC100519384	ID_8442	7	0	0.9	1.31	QRICH2	PREDICTED: glutamine-rich protein 2 [Sus scrofa]	-	-	-	-	-	-	-
LOC100519387	ID_8444	3	0	0.62	-3.7	YBX2	PREDICTED: Y-box-binding protein 2 [Sus scrofa]	-	-	-	-	-	-	-
LOC100519389	ID_8446	7	0	1.58	3.7	DOCK3	PREDICTED: dedicator of cytokinesis protein 3 isoform X1 [Panthera pardus]	-	-	-	-	-	-	-
LOC100519442	ID_8468	3	0	-0.19	-1.52	KCNJ16	PREDICTED: inward rectifier potassium channel 16 isoform X1 [Sus scrofa]	Organismal Systems	Digestive system	ko04971//Gastric acid secretion	K05009	-	-	-
LOC100519447	ID_8471	3	0	0.72	-1.51	MFAP3L	PREDICTED: microfibrillar-associated protein 3-like isoform X1 [Sus scrofa]	-	-	-	-	-	-	-
LOC100519451	ID_8472	5	0	4.32	0	ZCCHC3	PREDICTED: zinc finger CCHC domain-containing protein 3 [Sus scrofa]	-	-	-	-	-	-	-
LOC100519458	ID_8474	4	0	-0.77	1.56	TEX13A	PREDICTED: testis-expressed sequence 13B protein [Sus scrofa]	-	-	-	-	-	-	-
LOC100519473	ID_8480	1	0	-3.7	-3.7	MSLNL	PREDICTED: mesothelin-like protein [Sus scrofa]	-	-	-	-	-	-	-
LOC100519483	ID_8484	3	0	0	-3.7	BPIFC	PREDICTED: BPI fold-containing family C protein isoform X1 [Sus scrofa]	-	-	-	-	-	-	-
LOC100519487	ID_8488	5	0	3.7	0	PLXNC1	PREDICTED: plexin-C1 [Tursiops truncatus]	Organismal Systems	Development	ko04360//Axon guidance	K06572	-	-	-
LOC100519500	ID_8494	3	0	-1.36	-6.27	Mab21l2	protein mab-21-like 2 [Mus musculus]	-	-	-	-	-	-	-
LOC100519527	ID_8506	5	0	3.32	0	TENT5D	PREDICTED: protein FAM46D [Sus scrofa]	-	-	-	-	-	-	-
LOC100519531	ID_8509	2	0	-1.72	-0.52	ACTN3	PREDICTED: alpha-actinin-3 isoform X1 [Sus scrofa]	Human Diseases	Cardiovascular diseases	ko05412//Arrhythmogenic right ventricular cardiomyopathy (ARVC)	K21073	-	-	-
LOC100519542	ID_8517	7	0	0.77	1.89	Col26a1	PREDICTED: collagen alpha-1(XXVI) chain isoform X1 [Otolemur garnettii]	-	-	-	-	-	-	-
LOC100519550	ID_8522	6	0	2.3	2.17	Fam229a	PREDICTED: protein FAM229A [Sus scrofa]	-	-	-	-	-	-	-
LOC100519563	ID_8529	4	0	-0.51	3.46	P2RX5	PREDICTED: P2X purinoceptor 5 [Sus scrofa]	Environmental Information Processing;Environmental Information Processing	Signaling molecules and interaction;Signal transduction	ko04080//Neuroactive ligand-receptor interaction;ko04020//Calcium signaling pathway	K05219;K05219	-	-	-
LOC100519581	ID_8536	2	0	-2.28	-0.89	GJB1	PREDICTED: gap junction beta-1 protein [Sus scrofa]	-	-	-	-	-	-	-
LOC100519582	ID_8537	4	0	0	3.32	NAP1L3	PREDICTED: nucleosome assembly protein 1-like 3 [Sus scrofa]	-	-	-	-	-	-	-
LOC100519618	ID_8557	1	0	-3.7	-3.7	ARMC3	PREDICTED: armadillo repeat-containing protein 3 isoform X1 [Sus scrofa]	-	-	-	-	-	-	-
LOC100519624	ID_8559	2	0	-5.21	1.53	TMEM212	PREDICTED: transmembrane protein 212 [Sus scrofa]	-	-	-	-	-	-	-
LOC100519689	ID_8591	2	0	-1.64	-0.41	LRP2	PREDICTED: low-density lipoprotein receptor-related protein 2 [Tursiops truncatus]	Organismal Systems;Organismal Systems;Environmental Information Processing	Endocrine system;Digestive system;Signal transduction	ko04918//Thyroid hormone synthesis;ko04979//Cholesterol metabolism;ko04340//Hedgehog signaling pathway	K06233;K06233;K06233	-	-	-
LOC100519720	ID_8611	6	0	1.58	1.17	Mapre2	PREDICTED: microtubule-associated protein RP/EB family member 2 isoform X1 [Equus przewalskii]	-	-	-	-	-	-	-
LOC100519721	ID_8612	5	0	3.32	0	--	PREDICTED: uncharacterized protein C1orf141 homolog isoform X1 [Sus scrofa]	-	-	-	-	-	-	-
LOC100519724	ID_8613	0	0	-0.89	-2.74	MAP6	PREDICTED: microtubule-associated protein 6 isoform X1 [Sus scrofa]	-	-	-	-	-	-	-
LOC100519760	ID_8628	6	0	5.73	4.91	--	PREDICTED: uncharacterized protein C19orf71 homolog isoform X1 [Sus scrofa]	-	-	-	-	-	-	-
LOC100519761	ID_8629	3	0	0.67	-1.43	RGL3	PREDICTED: ral guanine nucleotide dissociation stimulator-like 3 [Sus scrofa]	-	-	-	-	-	-	-
LOC100519777	ID_8636	6	0	4.09	2.81	Cpne8	PREDICTED: copine-8 isoform X2 [Sus scrofa]	-	-	-	-	-	-	-
LOC100519779	ID_8637	5	0	1.66	0	CACNG6	PREDICTED: voltage-dependent calcium channel gamma-6 subunit isoform X1 [Sus scrofa]	Environmental Information Processing;Organismal Systems;Organismal Systems;Human Diseases;Human Diseases;Organismal Systems;Human Diseases	Signal transduction;Endocrine system;Circulatory system;Cardiovascular diseases;Cardiovascular diseases;Circulatory system;Cardiovascular diseases	ko04010//MAPK signaling pathway;ko04921//Oxytocin signaling pathway;ko04261//Adrenergic signaling in cardiomyocytes;ko05414//Dilated cardiomyopathy (DCM);ko05410//Hypertrophic cardiomyopathy (HCM);ko04260//Cardiac muscle contraction;ko05412//Arrhythmogenic right ventricular cardiomyopathy (ARVC)	K04871;K04871;K04871;K04871;K04871;K04871;K04871	-	-	-
LOC100519780	ID_8638	1	0	-1.21	-0.82	Helz2	PREDICTED: LOW QUALITY PROTEIN: helicase with zinc finger domain 2 [Sus scrofa]	-	-	-	-	-	-	-
LOC100519789	ID_8643	2	0	-6.27	-0.14	CRYAB	PREDICTED: alpha-crystallin B chain [Sus scrofa]	Genetic Information Processing;Organismal Systems	Folding, sorting and degradation;Aging	ko04141//Protein processing in endoplasmic reticulum;ko04213//Longevity regulating pathway - multiple species	K09542;K09542	-	-	-
LOC100519795	ID_8647	6	0	4.32	4.91	KRT23	PREDICTED: LOW QUALITY PROTEIN: keratin, type I cytoskeletal 23 [Sus scrofa]	Organismal Systems;Human Diseases;Human Diseases	Endocrine system;Infectious diseases;Infectious diseases	ko04915//Estrogen signaling pathway;ko05130//Pathogenic Escherichia coli infection;ko05150//Staphylococcus aureus infection	K07604;K07604;K07604	-	-	-
LOC100519796	ID_8648	4	0	-0.14	1.02	COPZ2	coatomer subunit zeta-2 isoform 1 [Bos taurus]	-	-	-	-	-	-	-
LOC100519809	ID_8655	5	0	2.81	0	HOXA3	PREDICTED: homeobox protein Hox-A3 [Sus scrofa]	-	-	-	-	-	-	-
LOC100519812	ID_8657	2	0	-3.7	-0.89	STRC	PREDICTED: stereocilin [Sus scrofa]	-	-	-	-	-	-	-
LOC100519817	ID_8661	6	0	3.7	4.32	KCNT1	PREDICTED: potassium channel subfamily T member 1 isoform X1 [Sus scrofa]	-	-	-	-	-	-	-
LOC100519821	ID_8663	7	0	3.32	5.98	VAV1	proto-oncogene vav [Sus scrofa]	Cellular Processes;Environmental Information Processing;Environmental Information Processing;Human Diseases;Cellular Processes;Organismal Systems;Organismal Systems;Organismal Systems;Organismal Systems;Organismal Systems;Organismal Systems;Organismal Systems	Cell motility;Signal transduction;Signal transduction;Cancers;Cellular community - eukaryotes;Immune system;Immune system;Immune system;Immune system;Immune system;Immune system;Immune system	ko04810//Regulation of actin cytoskeleton;ko04015//Rap1 signaling pathway;ko04024//cAMP signaling pathway;ko05205//Proteoglycans in cancer;ko04510//Focal adhesion;ko04062//Chemokine signaling pathway;ko04650//Natural killer cell mediated cytotoxicity;ko04670//Leukocyte transendothelial migration;ko04660//T cell receptor signaling pathway;ko04666//Fc gamma R-mediated phagocytosis;ko04662//B cell r…	K05730;K05730;K05730;K05730;K05730;K05730;K05730;K05730;K05730;K05730;K05730;K05730	-	-	-
LOC100519871	ID_8691	5	0	0.75	-0.39	ATP5MC1	PREDICTED: ATP synthase F(0) complex subunit C1, mitochondrial-like [Sus scrofa]	Metabolism;Organismal Systems;Human Diseases;Human Diseases;Human Diseases;Metabolism	Global and overview maps;Environmental adaptation;Neurodegenerative diseases;Neurodegenerative diseases;Neurodegenerative diseases;Energy metabolism	ko01100//Metabolic pathways;ko04714//Thermogenesis;ko05016//Huntington disease;ko05010//Alzheimer disease;ko05012//Parkinson disease;ko00190//Oxidative phosphorylation	K02128;K02128;K02128;K02128;K02128;K02128	-	-	-
LOC100519876	ID_8694	1	0	-1.87	-1.28	Osbpl6	PREDICTED: oxysterol-binding protein-related protein 6 isoform X1 [Sus scrofa]	-	-	-	-	-	-	-
LOC100519877	ID_8695	5	0	1.02	-0.87	IDO1	indoleamine 2,3-dioxygenase 1 [Sus scrofa]	Metabolism;Metabolism;Human Diseases	Global and overview maps;Amino acid metabolism;Infectious diseases	ko01100//Metabolic pathways;ko00380//Tryptophan metabolism;ko05143//African trypanosomiasis	K00463;K00463;K00463	-	-	-
LOC100519889	ID_8703	1	0	-1.58	-1.58	GPR98	PREDICTED: G-protein coupled receptor 98 [Orcinus orca]	-	-	-	-	-	-	-
LOC100519899	ID_8708	1	0	-2.81	-2.81	SALL1	PREDICTED: sal-like protein 1 [Sus scrofa]	-	-	-	-	-	-	-
LOC100519911	ID_8713	4	0	0	4.32	ANGPTL5	PREDICTED: angiopoietin-related protein 5 [Sus scrofa]	-	-	-	-	-	-	-
LOC100519922	ID_8717	6	0	4.32	3.32	EFHB	PREDICTED: EF-hand domain-containing family member B [Sus scrofa]	-	-	-	-	-	-	-
LOC100519925	ID_8719	4	0	0	4.91	SEMA5B	PREDICTED: semaphorin-5B isoform X4 [Panthera pardus]	Organismal Systems	Development	ko04360//Axon guidance	K06841	-	-	-
LOC100519930	ID_8722	4	0	0	5.91	SUBH2BV	PREDICTED: histone H2B subacrosomal variant-like [Sus scrofa]	Human Diseases;Human Diseases;Human Diseases	Cancers;Substance dependence;Immune diseases	ko05203//Viral carcinogenesis;ko05034//Alcoholism;ko05322//Systemic lupus erythematosus	K11252;K11252;K11252	-	-	-
LOC100519939	ID_8726	6	0	1.01	0.65	SMIM10L2A	PREDICTED: small integral membrane protein 10-like protein 2A [Sus scrofa]	-	-	-	-	-	-	-
LOC100519990	ID_8747	6	0	4.52	2.81	FAM71F1	PREDICTED: protein FAM71F1 isoform X14 [Sus scrofa]	-	-	-	-	-	-	-
LOC100519992	ID_8749	1	0	-4.91	-4.91	LSMEM1	PREDICTED: leucine-rich single-pass membrane protein 1 isoform X2 [Sus scrofa]	-	-	-	-	-	-	-
LOC100519993	ID_8750	5	0	5.43	0	HOXA2	PREDICTED: homeobox protein Hox-A2 [Sus scrofa]	-	-	-	-	-	-	-
LOC100520008	ID_8757	1	0	-7.47	-7.47	GNG12	PREDICTED: guanine nucleotide-binding protein G(I)/G(S)/G(O) subunit gamma-7 [Camelus dromedarius]	Human Diseases;Environmental Information Processing;Environmental Information Processing;Human Diseases;Environmental Information Processing;Cellular Processes;Human Diseases;Organismal Systems;Human Diseases;Organismal Systems;Environmental Information Processing;Organismal Systems;Organismal Systems;Organismal Systems;Organismal Systems;Organismal Systems;Organismal Systems;Organismal Systems;H…	Cancers;Signal transduction;Signal transduction;Infectious diseases;Signal transduction;Cell motility;Infectious diseases;Immune system;Substance dependence;Nervous system;Signal transduction;Endocrine system;Nervous system;Nervous system;Nervous system;Nervous system;Environmental adaptation;Nervous system;Substance dependence	ko05200//Pathways in cancer;ko04151//PI3K-Akt signaling pathway;ko04010//MAPK signaling pathway;ko05163//Human cytomegalovirus infection;ko04014//Ras signaling pathway;ko04810//Regulation of actin cytoskeleton;ko05167//Kaposi sarcoma-associated herpesvirus infection;ko04062//Chemokine signaling pathway;ko05034//Alcoholism;ko04723//Retrograde endocannabinoid signaling;ko04371//Apelin signaling pat…	K04347;K04347;K04347;K04347;K04347;K04347;K04347;K04347;K04347;K04347;K04347;K04347;K04347;K04347;K04347;K04347;K04347;K04347;K04347	-	-	-
LOC100520023	ID_8765	3	0	-0.43	-5.64	CD27	CD27 antigen precursor [Sus scrofa]	Environmental Information Processing	Signaling molecules and interaction	ko04060//Cytokine-cytokine receptor interaction	K05144	-	-	-
LOC100520043	ID_8774	2	0	-4.09	0	JAM3	PREDICTED: junctional adhesion molecule C [Sus scrofa]	Cellular Processes;Environmental Information Processing;Organismal Systems;Human Diseases	Cellular community - eukaryotes;Signaling molecules and interaction;Immune system;Infectious diseases	ko04530//Tight junction;ko04514//Cell adhesion molecules (CAMs);ko04670//Leukocyte transendothelial migration;ko05120//Epithelial cell signaling in Helicobacter pylori infection	K06785;K06785;K06785;K06785	-	-	-
LOC100520045	ID_8775	6	0	1.54	1.61	FCMR	PREDICTED: fas apoptotic inhibitory molecule 3 isoform X1 [Sus scrofa]	-	-	-	-	-	-	-
LOC100520061	ID_8786	2	0	-3.7	-0.89	ATP2B3	PREDICTED: plasma membrane calcium-transporting ATPase 3 isoform X5 [Sus scrofa]	Environmental Information Processing;Environmental Information Processing;Environmental Information Processing;Organismal Systems;Organismal Systems;Organismal Systems;Organismal Systems;Organismal Systems;Organismal Systems	Signal transduction;Signal transduction;Signal transduction;Circulatory system;Digestive system;Endocrine system;Digestive system;Digestive system;Excretory system	ko04024//cAMP signaling pathway;ko04020//Calcium signaling pathway;ko04022//cGMP - PKG signaling pathway;ko04261//Adrenergic signaling in cardiomyocytes;ko04972//Pancreatic secretion;ko04925//Aldosterone synthesis and secretion;ko04970//Salivary secretion;ko04978//Mineral absorption;ko04961//Endocrine and other factor-regulated calcium reabsorption	K05850;K05850;K05850;K05850;K05850;K05850;K05850;K05850;K05850	-	-	-
LOC100520068	ID_8791	1	0	-2.81	-2.81	PCDH12	PREDICTED: protocadherin-12 [Sus scrofa]	-	-	-	-	-	-	-
LOC100520087	ID_8799	6	0	2.43	2.03	ATP10D	PREDICTED: probable phospholipid-transporting ATPase VD [Sus scrofa]	-	-	-	-	-	-	-
LOC100520139	ID_8818	3	0	-0.51	-3.32	ZNF8	PREDICTED: zinc finger protein 8-like isoform X4 [Sus scrofa]	-	-	-	-	-	-	-
LOC100520161	ID_8827	6	0	2.81	2.81	LRRN3	PREDICTED: leucine-rich repeat neuronal protein 3 [Sus scrofa]	-	-	-	-	-	-	-
LOC100520167	ID_8830	3	0	0.29	-1.95	Pax5	PREDICTED: paired box protein Pax-5 isoform X1 [Sus scrofa]	Human Diseases	Cancers	ko05202//Transcriptional misregulation in cancers	K09383	-	-	-
LOC100520176	ID_8836	5	0	2.81	0	LUZP2	PREDICTED: leucine zipper protein 2 isoform X1 [Vicugna pacos]	-	-	-	-	-	-	-
LOC100520210	ID_8852	3	0	-1.41	-5.73	C1QTNF5	PREDICTED: complement C1q tumor necrosis factor-related protein 5 [Sus scrofa]	-	-	-	-	-	-	-
LOC100520228	ID_8859	3	0	1.42	-4.91	SMIM1	PREDICTED: small integral membrane protein 1-like [Sus scrofa]	-	-	-	-	-	-	-
LOC100520235	ID_8863	4	0	0	5.21	PDLIM4	PDZ and LIM domain protein 4 [Sus scrofa]	-	-	-	-	-	-	-
LOC100520271	ID_8879	4	0	0	4.52	GRM2	metabotropic glutamate receptor 2 precursor [Bos taurus]	Environmental Information Processing;Environmental Information Processing;Organismal Systems;Human Diseases	Signaling molecules and interaction;Signal transduction;Nervous system;Substance dependence	ko04080//Neuroactive ligand-receptor interaction;ko04072//Phospholipase D signaling pathway;ko04724//Glutamatergic synapse;ko05030//Cocaine addiction	K04605;K04605;K04605;K04605	-	-	-
LOC100520273	ID_8880	4	0	0	1.58	PARP15	PREDICTED: poly [ADP-ribose] polymerase 15, partial [Sus scrofa]	-	-	-	-	-	-	-
LOC100520292	ID_8888	5	0	1.95	0.73	LRRC10B	PREDICTED: leucine-rich repeat-containing protein 10B [Sus scrofa]	-	-	-	-	-	-	-
LOC100520325	ID_8905	5	0	2.81	0	ZEB1	PREDICTED: zinc finger E-box-binding homeobox 1 isoform X1 [Otolemur garnettii]	Human Diseases;Human Diseases;Human Diseases	Cancers;Cancers;Cancers	ko05202//Transcriptional misregulation in cancers;ko05206//MicroRNAs in cancer;ko05215//Prostate cancer	K09299;K09299;K09299	-	-	-
LOC100520397	ID_8937	5	0	4.52	0	MFRP	PREDICTED: membrane frizzled-related protein isoform X1 [Sus scrofa]	-	-	-	-	-	-	-
LOC100520426	ID_8953	4	0	0	6.13	LCMT1	PREDICTED: leucine carboxyl methyltransferase 1 isoform X2 [Sus scrofa]	-	-	-	-	-	-	-
LOC100520444	ID_8964	1	0	-1.37	-1.29	C11orf70	PREDICTED: uncharacterized protein C11orf70 homolog [Sus scrofa]	-	-	-	-	-	-	-
LOC100520513	ID_8993	7	0	0.52	1.2	AOC2	PREDICTED: retina-specific copper amine oxidase isoform X1 [Sus scrofa]	Metabolism;Metabolism;Metabolism;Metabolism;Metabolism	Global and overview maps;Amino acid metabolism;Amino acid metabolism;Metabolism of other amino acids;Amino acid metabolism	ko01100//Metabolic pathways;ko00260//Glycine, serine and threonine metabolism;ko00350//Tyrosine metabolism;ko00410//beta-Alanine metabolism;ko00360//Phenylalanine metabolism	K00276;K00276;K00276;K00276;K00276	-	-	-
LOC100520540	ID_9001	1	0	-5.32	-5.32	SLC22A12	PREDICTED: solute carrier family 22 member 12 isoform X3 [Sus scrofa]	-	-	-	-	-	-	-
LOC100520583	ID_9017	2	0	-0.68	0.65	C4BPB	PREDICTED: C4b-binding protein beta chain [Sus scrofa]	Organismal Systems;Human Diseases	Immune system;Infectious diseases	ko04610//Complement and coagulation cascades;ko05133//Pertussis	K04003;K04003	-	-	-
LOC100520601	ID_9027	6	0	1.54	2.02	TGFBR3L	PREDICTED: LOW QUALITY PROTEIN: transforming growth factor-beta receptor type 3-like protein [Sus scrofa]	-	-	-	-	-	-	-
LOC100520642	ID_9046	3	0	0.23	-1.62	CHODL	PREDICTED: chondrolectin isoform X2 [Sus scrofa]	-	-	-	-	-	-	-
LOC100520647	ID_9048	2	0	-2.1	0	ANKRD55	PREDICTED: ankyrin repeat domain-containing protein 55 [Sus scrofa]	-	-	-	-	-	-	-
LOC100520675	ID_9060	2	0	-4.91	0.3	TTLL8	PREDICTED: protein monoglycylase TTLL8, partial [Sus scrofa]	-	-	-	-	-	-	-
LOC100520687	ID_9065	5	0	3.32	0	PLA2G4A	PREDICTED: cytosolic phospholipase A2 [Sus scrofa]	Metabolism;Environmental Information Processing;Environmental Information Processing;Cellular Processes;Organismal Systems;Environmental Information Processing;Organismal Systems;Organismal Systems;Organismal Systems;Organismal Systems;Organismal Systems;Metabolism;Human Diseases;Organismal Systems;Organismal Systems;Metabolism;Organismal Systems;Organismal Systems;Environmental Information Proce…	Global and overview maps;Signal transduction;Signal transduction;Cell growth and death;Endocrine system;Signal transduction;Circulatory system;Immune system;Nervous system;Nervous system;Sensory system;Lipid metabolism;Cancers;Immune system;Endocrine system;Lipid metabolism;Immune system;Nervous system;Signal transduction;Endocrine system;Lipid metabolism;Lipid metabolism;Lipid metabolism	ko01100//Metabolic pathways;ko04010//MAPK signaling pathway;ko04014//Ras signaling pathway;ko04217//Necroptosis;ko04921//Oxytocin signaling pathway;ko04072//Phospholipase D signaling pathway;ko04270//Vascular smooth muscle contraction;ko04611//Platelet activation;ko04726//Serotonergic synapse;ko04724//Glutamatergic synapse;ko04750//Inflammatory mediator regulation of TRP channels;ko00564//Glycero…	K16342;K16342;K16342;K16342;K16342;K16342;K16342;K16342;K16342;K16342;K16342;K16342;K16342;K16342;K16342;K16342;K16342;K16342;K16342;K16342;K16342;K16342;K16342	-	-	-
LOC100520693	ID_9067	1	0	-3.32	-3.32	Wnk4	PREDICTED: serine/threonine-protein kinase WNK4 isoform X3 [Sus scrofa]	-	-	-	-	-	-	-
LOC100520720	ID_9079	2	0	-3.7	0.82	ZNF564	PREDICTED: zinc finger protein 791-like [Sus scrofa]	-	-	-	-	-	-	-
LOC100520724	ID_9082	1	0	-4.52	-4.52	Otp	homeobox protein orthopedia [Mus musculus]	-	-	-	-	-	-	-
LOC100520753	ID_9094	4	0	0	4.32	CD68	PREDICTED: macrosialin isoform X1 [Sus scrofa]	Cellular Processes	Transport and catabolism	ko04142//Lysosome	K06501	-	-	-
LOC100520812	ID_9122	6	0	1	1.32	CLCN1	PREDICTED: chloride channel protein 1 [Sus scrofa]	-	-	-	-	-	-	-
LOC100520813	ID_9123	6	0	2.06	1.36	AKR1D1	PREDICTED: 3-oxo-5-beta-steroid 4-dehydrogenase isoform X2 [Canis lupus familiaris]	Metabolism;Metabolism;Metabolism	Global and overview maps;Lipid metabolism;Lipid metabolism	ko01100//Metabolic pathways;ko00140//Steroid hormone biosynthesis;ko00120//Primary bile acid biosynthesis	K00251;K00251;K00251	-	-	-
LOC100520839	ID_9136	1	0	-4.52	-4.52	CLEC2B	PREDICTED: C-type lectin domain family 2, member B isoform X2 [Sus scrofa]	Human Diseases	Infectious diseases	ko05167//Kaposi sarcoma-associated herpesvirus infection	K10071	-	-	-
LOC100520842	ID_9138	6	0	1.02	0.86	--	PREDICTED: putative interleukin-17 receptor E-like isoform X4 [Sus scrofa]	-	-	-	-	-	-	-
LOC100520884	ID_9150	2	0	-5.32	-1	TMEM151A	PREDICTED: transmembrane protein 151A [Sus scrofa]	-	-	-	-	-	-	-
LOC100520903	ID_9159	7	0	0.47	1.03	ZNF567	PREDICTED: zinc finger protein 300-like isoform X1 [Sus scrofa]	-	-	-	-	-	-	-
LOC100520905	ID_9160	5	0	2.81	0	PKDREJ	PREDICTED: polycystic kidney disease and receptor for egg jelly-related protein [Sus scrofa]	-	-	-	-	-	-	-
LOC100520915	ID_9167	1	0	-2.62	-2.1	COL11A2	PREDICTED: collagen alpha-2(XI) chain isoform X1 [Equus asinus]	Organismal Systems	Digestive system	ko04974//Protein digestion and absorption	K19721	-	-	-
LOC100520917	ID_9168	1	0	-5.64	-5.64	CPLX3	PREDICTED: complexin-3 [Sus scrofa]	Organismal Systems	Nervous system	ko04721//Synaptic vesicle cycle	K15295	-	-	-
LOC100520971	ID_9193	3	0	0.62	-1.89	WDR64	PREDICTED: WD repeat-containing protein 64 [Balaenoptera acutorostrata scammoni]	-	-	-	-	-	-	-
LOC100520976	ID_9196	6	0	4.75	2.81	SLC13A5	PREDICTED: solute carrier family 13 member 5 [Sus scrofa]	-	-	-	-	-	-	-
LOC100521003	ID_9206	2	0	-1.73	0.3	GPER1	PREDICTED: G-protein coupled estrogen receptor 1 [Sus scrofa]	Organismal Systems;Human Diseases	Endocrine system;Drug resistance	ko04915//Estrogen signaling pathway;ko01522//Endocrine resistance	K04246;K04246	-	-	-
LOC100521058	ID_9228	5	0	3.32	0	CHRDL1	PREDICTED: chordin-like protein 1 isoform X1 [Sus scrofa]	-	-	-	-	-	-	-
LOC100521138	ID_9264	4	0	0	5.04	CELF4	PREDICTED: CUGBP Elav-like family member 4 isoform X7 [Mustela putorius furo]	-	-	-	-	-	-	-
LOC100521141	ID_9266	1	0	-1.58	-1.58	ARRB1	PREDICTED: beta-arrestin-1 isoform X1 [Sus scrofa]	Organismal Systems;Environmental Information Processing;Cellular Processes;Organismal Systems;Organismal Systems;Organismal Systems;Organismal Systems;Human Diseases;Environmental Information Processing	Sensory system;Signal transduction;Transport and catabolism;Immune system;Endocrine system;Nervous system;Endocrine system;Substance dependence;Signal transduction	ko04740//Olfactory transduction;ko04010//MAPK signaling pathway;ko04144//Endocytosis;ko04062//Chemokine signaling pathway;ko04926//Relaxin signaling pathway;ko04728//Dopaminergic synapse;ko04928//Parathyroid hormone synthesis, secretion and action;ko05032//Morphine addiction;ko04340//Hedgehog signaling pathway	K04439;K04439;K04439;K04439;K04439;K04439;K04439;K04439;K04439	-	-	-
LOC100521143	ID_9268	5	0	3.7	0	EPDR1	PREDICTED: mammalian ependymin-related protein 1 [Sus scrofa]	-	-	-	-	-	-	-
LOC100521178	ID_9283	4	0	0	6.19	PPP1R32	PREDICTED: protein phosphatase 1 regulatory subunit 32 [Sus scrofa]	-	-	-	-	-	-	-
LOC100521201	ID_9293	2	0	-5.43	-2.1	PGC	PREDICTED: gastricsin isoform X1 [Sus scrofa]	-	-	-	-	-	-	-
LOC100521208	ID_9297	1	0	-1.24	-0.87	CCDC81	PREDICTED: coiled-coil domain-containing protein 81 isoform X1 [Sus scrofa]	-	-	-	-	-	-	-
LOC100521229	ID_9303	3	0	0.5	-0.77	ALPI	PREDICTED: intestinal-type alkaline phosphatase-like [Sus scrofa]	Metabolism;Metabolism;Metabolism	Global and overview maps;Metabolism of cofactors and vitamins;Metabolism of cofactors and vitamins	ko01100//Metabolic pathways;ko00790//Folate biosynthesis;ko00730//Thiamine metabolism	K01077;K01077;K01077	-	-	-
LOC100521236	ID_9306	6	0	3.7	4.09	Hoxa11	PREDICTED: homeobox protein Hox-A11 [Sus scrofa]	Human Diseases	Cancers	ko05202//Transcriptional misregulation in cancers	K21951	-	-	-
LOC100521246	ID_9310	5	0	1.58	0	SLC6A5	PREDICTED: sodium- and chloride-dependent glycine transporter 2 [Odobenus rosmarus divergens]	-	-	-	-	-	-	-
LOC100521324	ID_9348	3	0	-0.77	-4.09	CWH43	PREDICTED: PGAP2-interacting protein isoform X1 [Sus scrofa]	-	-	-	-	-	-	-
LOC100521330	ID_9352	1	0	-4.32	-2.74	SKIDA1	PREDICTED: SKI/DACH domain-containing protein 1 [Sus scrofa]	-	-	-	-	-	-	-
LOC100521339	ID_9355	4	0	-0.42	0.94	ZNF503	PREDICTED: zinc finger protein 503 [Condylura cristata]	-	-	-	-	-	-	-
LOC100521345	ID_9357	4	0	0	3.32	SOX30	PREDICTED: transcription factor SOX-30 isoform X1 [Sus scrofa]	-	-	-	-	-	-	-
LOC100521346	ID_9358	4	0	0	4.52	SLC6A3	PREDICTED: LOW QUALITY PROTEIN: sodium-dependent dopamine transporter [Sus scrofa]	Human Diseases;Human Diseases;Organismal Systems;Human Diseases;Human Diseases	Substance dependence;Neurodegenerative diseases;Nervous system;Substance dependence;Substance dependence	ko05034//Alcoholism;ko05012//Parkinson disease;ko04728//Dopaminergic synapse;ko05031//Amphetamine addiction;ko05030//Cocaine addiction	K05036;K05036;K05036;K05036;K05036	-	-	-
LOC100521390	ID_9373	3	0	1.22	-1.58	PAPPA2	PREDICTED: pappalysin-2 [Sus scrofa]	-	-	-	-	-	-	-
LOC100521401	ID_9380	5	0	1.31	-0.56	TMIGD1	PREDICTED: transmembrane and immunoglobulin domain-containing protein 1 [Physeter catodon]	-	-	-	-	-	-	-
LOC100521421	ID_9386	1	0	-3.32	-3.32	ARMCX3	PREDICTED: armadillo repeat-containing X-linked protein 3 [Sus scrofa]	-	-	-	-	-	-	-
LOC100521444	ID_9403	1	0	-6.27	-6.27	PFN4	PREDICTED: profilin-4 [Sus scrofa]	Cellular Processes;Environmental Information Processing;Human Diseases;Human Diseases	Cell motility;Signal transduction;Infectious diseases;Infectious diseases	ko04810//Regulation of actin cytoskeleton;ko04015//Rap1 signaling pathway;ko05132//Salmonella infection;ko05131//Shigellosis	K05759;K05759;K05759;K05759	-	-	-
LOC100521450	ID_9406	5	0	1.58	0	RFX4	PREDICTED: transcription factor RFX4 isoform X1 [Orcinus orca]	-	-	-	-	-	-	-
LOC100521486	ID_9425	1	0	-1.4	-1.32	ACCSL	PREDICTED: probable inactive 1-aminocyclopropane-1-carboxylate synthase-like protein 2 [Sus scrofa]	-	-	-	-	-	-	-
LOC100521513	ID_9437	3	0	0	-2.81	NBEA	PREDICTED: neurobeachin isoform X1 [Canis lupus familiaris]	-	-	-	-	-	-	-
LOC100521556	ID_9454	5	0	1	0	STAB2	PREDICTED: stabilin-2 [Orcinus orca]	-	-	-	-	-	-	-
LOC100521569	ID_9462	5	0	3.32	0	JHY	PREDICTED: uncharacterized protein C11orf63 homolog [Sus scrofa]	-	-	-	-	-	-	-
LOC100521594	ID_9473	4	0	0	4.09	--	PREDICTED: uncharacterized protein LOC100521594 [Sus scrofa]	-	-	-	-	-	-	-
LOC100521613	ID_9482	4	0	0	4.75	NPTX2	PREDICTED: neuronal pentraxin-2 [Lipotes vexillifer]	-	-	-	-	-	-	-
LOC100521616	ID_9485	2	0	-1.51	0.3	IL9R	PREDICTED: interleukin-9 receptor [Sus scrofa]	Environmental Information Processing;Environmental Information Processing;Organismal Systems	Signaling molecules and interaction;Signal transduction;Immune system	ko04060//Cytokine-cytokine receptor interaction;ko04630//Jak-STAT signaling pathway;ko04640//Hematopoietic cell lineage	K05073;K05073;K05073	-	-	-
LOC100521627	ID_9491	3	0	0.93	-4.91	SYNGR4	PREDICTED: synaptogyrin-4 [Propithecus coquereli]	-	-	-	-	-	-	-
LOC100521652	ID_9503	4	0	-0.09	0.92	MOV10L1	PREDICTED: cancer/testis antigen 55-like [Sus scrofa]	-	-	-	-	-	-	-
LOC100521662	ID_9508	7	0	3.32	6.38	PDE1B	PREDICTED: calcium/calmodulin-dependent 3',5'-cyclic nucleotide phosphodiesterase 1B isoform X1 [Sus scrofa]	Organismal Systems;Environmental Information Processing;Metabolism;Human Diseases;Organismal Systems;Organismal Systems	Sensory system;Signal transduction;Nucleotide metabolism;Substance dependence;Sensory system;Endocrine system	ko04740//Olfactory transduction;ko04020//Calcium signaling pathway;ko00230//Purine metabolism;ko05032//Morphine addiction;ko04742//Taste transduction;ko04924//Renin secretion	K13755;K13755;K13755;K13755;K13755;K13755	-	-	-
LOC100521743	ID_9545	2	0	-1.58	1.22	CUBN	PREDICTED: cubilin [Lipotes vexillifer]	Organismal Systems	Digestive system	ko04977//Vitamin digestion and absorption	K14616	-	-	-
LOC100521759	ID_9550	1	0	-1.31	-0.93	BFSP1	PREDICTED: filensin isoform X1 [Sus scrofa]	-	-	-	-	-	-	-
LOC100521763	ID_9554	2	0	-4.09	-0.39	SNAP91	PREDICTED: clathrin coat assembly protein AP180 isoform X1 [Sus scrofa]	-	-	-	-	-	-	-
LOC100521776	ID_9561	2	0	-2.81	0.89	--	PREDICTED: LOW QUALITY PROTEIN: zinc finger BED domain-containing protein 3 [Rhinolophus sinicus]	-	-	-	-	-	-	-
LOC100521779	ID_9562	5	0	0.94	-0.65	PCDHB4	PREDICTED: protocadherin beta-4 [Sus scrofa]	-	-	-	-	-	-	-
LOC100521795	ID_9571	7	0	1.2	2.1	SYNE4	PREDICTED: LOW QUALITY PROTEIN: nesprin-4 [Sus scrofa]	-	-	-	-	-	-	-
LOC100521803	ID_9576	5	0	5.73	0	LY6G5C	PREDICTED: lymphocyte antigen 6 complex locus protein G5c isoform X2 [Sus scrofa]	-	-	-	-	-	-	-
LOC100521821	ID_9586	1	0	-4.52	-4.52	STMP1	PREDICTED: uncharacterized protein C7orf73-like [Sus scrofa]	-	-	-	-	-	-	-
LOC100521841	ID_9598	6	0	4.52	4.91	ARL14EPL	PREDICTED: ARL14 effector protein-like isoform X2 [Sus scrofa]	-	-	-	-	-	-	-
LOC100521870	ID_9608	0	0	-0.95	-1.47	OGDHL	PREDICTED: LOW QUALITY PROTEIN: 2-oxoglutarate dehydrogenase-like, mitochondrial [Sus scrofa]	Metabolism;Metabolism;Metabolism;Metabolism;Metabolism	Global and overview maps;Global and overview maps;Amino acid metabolism;Amino acid metabolism;Carbohydrate metabolism	ko01100//Metabolic pathways;ko01200//Carbon metabolism;ko00310//Lysine degradation;ko00380//Tryptophan metabolism;ko00020//Citrate cycle (TCA cycle)	K00164;K00164;K00164;K00164;K00164	-	-	-
LOC100521892	ID_9616	5	0	1.04	0.04	PTX4	PREDICTED: LOW QUALITY PROTEIN: pentraxin-4 [Sus scrofa]	-	-	-	-	-	-	-
LOC100521908	ID_9621	3	0	0	-2.81	DTHD1	PREDICTED: LOW QUALITY PROTEIN: death domain-containing protein 1 [Sus scrofa]	-	-	-	-	-	-	-
LOC100521916	ID_9626	4	0	0	4.32	GRM3	PREDICTED: metabotropic glutamate receptor 3 [Sus scrofa]	Environmental Information Processing;Environmental Information Processing;Organismal Systems;Human Diseases	Signaling molecules and interaction;Signal transduction;Nervous system;Substance dependence	ko04080//Neuroactive ligand-receptor interaction;ko04072//Phospholipase D signaling pathway;ko04724//Glutamatergic synapse;ko05030//Cocaine addiction	K04605;K04605;K04605;K04605	-	-	-
LOC100521919	ID_9628	0	0	-0.82	-1.21	ADARB2	PREDICTED: double-stranded RNA-specific editase B2 [Sus scrofa]	-	-	-	-	-	-	-
LOC100521923	ID_9630	6	0	1.81	1.58	Ccdc103	PREDICTED: coiled-coil domain-containing protein 103 isoform X2 [Sus scrofa]	-	-	-	-	-	-	-
LOC100521938	ID_9637	6	0	3.32	3.7	GPR141	PREDICTED: probable G-protein coupled receptor 141 [Sus scrofa]	-	-	-	-	-	-	-
LOC100522001	ID_9670	5	0	4.09	0	TNFAIP8L3	PREDICTED: tumor necrosis factor alpha-induced protein 8-like protein 3 [Sus scrofa]	-	-	-	-	-	-	-
LOC100522011	ID_9677	6	0	4.91	4.91	PYCARD	PREDICTED: apoptosis-associated speck-like protein containing a CARD [Sus scrofa]	Human Diseases;Cellular Processes;Organismal Systems;Organismal Systems;Human Diseases;Organismal Systems;Human Diseases;Human Diseases	Infectious diseases;Cell growth and death;Immune system;Immune system;Infectious diseases;Immune system;Infectious diseases;Infectious diseases	ko05164//Influenza A;ko04217//Necroptosis;ko04621//NOD-like receptor signaling pathway;ko04625//C-type lectin receptor signaling pathway;ko05132//Salmonella infection;ko04623//Cytosolic DNA-sensing pathway;ko05133//Pertussis;ko05134//Legionellosis	K12799;K12799;K12799;K12799;K12799;K12799;K12799;K12799	-	-	-
LOC100522045	ID_9696	1	0	-2.81	-2.81	HAVCR2	PREDICTED: hepatitis A virus cellular receptor 2 [Sus scrofa]	-	-	-	-	-	-	-
LOC100522079	ID_9709	0	0	-0.49	-1.28	Tsks	PREDICTED: testis-specific serine kinase substrate isoform X4 [Sus scrofa]	-	-	-	-	-	-	-
LOC100522092	ID_9717	6	0	3.32	3.7	RUNDC3B	PREDICTED: RUN domain-containing protein 3B isoform X1 [Sus scrofa]	-	-	-	-	-	-	-
LOC100522128	ID_9733	6	0	2.34	2.31	PRKAR1B	PREDICTED: cAMP-dependent protein kinase type I-beta regulatory subunit [Condylura cristata]	Organismal Systems	Endocrine system	ko04910//Insulin signaling pathway	K04739	-	-	-
LOC100522145	ID_9743	3	0	0.75	-1.31	CYP4A6	PREDICTED: taurochenodeoxycholic 6 alpha-hydroxylase-like isoform X1 [Sus scrofa]	Metabolism;Organismal Systems;Organismal Systems;Organismal Systems;Metabolism;Metabolism;Metabolism	Global and overview maps;Circulatory system;Sensory system;Endocrine system;Lipid metabolism;Metabolism of cofactors and vitamins;Lipid metabolism	ko01100//Metabolic pathways;ko04270//Vascular smooth muscle contraction;ko04750//Inflammatory mediator regulation of TRP channels;ko03320//PPAR signaling pathway;ko00590//Arachidonic acid metabolism;ko00830//Retinol metabolism;ko00071//Fatty acid degradation	K07425;K07425;K07425;K07425;K07425;K07425;K07425	-	-	-
LOC100522150	ID_9745	5	0	6.49	0	Lst1	PREDICTED: leukocyte-specific transcript 1 protein isoform X2 [Sus scrofa]	-	-	-	-	-	-	-
LOC100522160	ID_9749	1	0	-2.5	-1.28	Hoxb3	PREDICTED: homeobox protein Hox-B3 [Sus scrofa]	-	-	-	-	-	-	-
LOC100522166	ID_9751	3	0	0.18	-1.2	TMEM37	PREDICTED: voltage-dependent calcium channel gamma-like subunit [Sus scrofa]	-	-	-	-	-	-	-
LOC100522179	ID_9757	7	0	0.77	1.11	GAL3ST3	PREDICTED: galactose-3-O-sulfotransferase 3 [Sus scrofa]	-	-	-	-	-	-	-
LOC100522182	ID_9759	6	0	4.91	4.91	Elane	PREDICTED: neutrophil elastase [Sus scrofa]	Human Diseases;Human Diseases	Cancers;Immune diseases	ko05202//Transcriptional misregulation in cancers;ko05322//Systemic lupus erythematosus	K01327;K01327	-	-	-
LOC100522189	ID_9764	5	0	0.62	-0.38	SCN8A	PREDICTED: sodium channel protein type 8 subunit alpha isoform X5 [Bos taurus]	-	-	-	-	-	-	-
LOC100522214	ID_9776	1	0	-1.38	-1.38	TM4SF18	PREDICTED: transmembrane 4 L6 family member 18 [Sus scrofa]	-	-	-	-	-	-	-
LOC100522225	ID_9780	0	0	-2.1	-4.91	LILRA6	PREDICTED: leukocyte immunoglobulin-like receptor subfamily B member 3 isoform X4 [Sus scrofa]	Organismal Systems;Organismal Systems	Development;Immune system	ko04380//Osteoclast differentiation;ko04662//B cell receptor signaling pathway	K06512;K06512	-	-	-
LOC100522230	ID_9781	6	0	1.31	1.43	MAGEB16	PREDICTED: melanoma-associated antigen B16-like [Sus scrofa]	-	-	-	-	-	-	-
LOC100522231	ID_9782	3	0	0.35	-1.85	SLC28A1	PREDICTED: sodium/nucleoside cotransporter 2 isoform X1 [Sus scrofa]	-	-	-	-	-	-	-
LOC100522244	ID_9788	3	0	-0.26	-1.06	SCNN1G	PREDICTED: amiloride-sensitive sodium channel subunit gamma [Sus scrofa]	Organismal Systems;Organismal Systems	Sensory system;Excretory system	ko04742//Taste transduction;ko04960//Aldosterone-regulated sodium reabsorption	K04827;K04827	-	-	-
LOC100522259	ID_9795	4	0	0	3.32	FOXE3	PREDICTED: forkhead box protein E3 [Sus scrofa]	-	-	-	-	-	-	-
LOC100522273	ID_9804	2	0	-1.23	0.1	FAM20A	PREDICTED: pseudokinase FAM20A [Equus asinus]	-	-	-	-	-	-	-
LOC100522279	ID_9806	5	0	2.5	-1.58	NAALADL2	PREDICTED: inactive N-acetylated-alpha-linked acidic dipeptidase-like protein 2 [Tursiops truncatus]	-	-	-	-	-	-	-
LOC100522290	ID_9811	2	0	-4.09	-0.39	AOAH	PREDICTED: acyloxyacyl hydrolase isoform X1 [Sus scrofa]	-	-	-	-	-	-	-
LOC100522293	ID_9812	0	0	-0.93	-1.5	CFP	PREDICTED: properdin isoform X1 [Sus scrofa]	Human Diseases	Infectious diseases	ko05168//Herpes simplex infection	K15412	-	-	-
LOC100522322	ID_9819	2	0	-5.32	-1.23	TMEM82	PREDICTED: transmembrane protein 82 isoform X2 [Sus scrofa]	-	-	-	-	-	-	-
LOC100522336	ID_9824	4	0	0	1.58	SLC9B2	PREDICTED: mitochondrial sodium/hydrogen exchanger 9B2 isoform X1 [Sus scrofa]	-	-	-	-	-	-	-
LOC100522338	ID_9826	7	0	0.82	1.47	VSIG2	PREDICTED: V-set and immunoglobulin domain-containing protein 2 isoform X1 [Sus scrofa]	-	-	-	-	-	-	-
LOC100522363	ID_9834	6	0	5.43	4.52	AZU1	PREDICTED: azurocidin [Sus scrofa]	-	-	-	-	-	-	-
LOC100522395	ID_9851	4	0	0	2.81	NEBL	PREDICTED: nebulette isoform X8 [Sus scrofa]	-	-	-	-	-	-	-
LOC100522400	ID_9853	5	0	5.32	0	TM4SF4	PREDICTED: transmembrane 4 L6 family member 4 [Sus scrofa]	-	-	-	-	-	-	-
LOC100522405	ID_9857	5	0	1.34	0.39	PLCXD3	PREDICTED: PI-PLC X domain-containing protein 3 [Sus scrofa]	-	-	-	-	-	-	-
LOC100522409	ID_9858	6	0	1.42	0.93	CEP85L	PREDICTED: centrosomal protein of 85 kDa-like isoform X1 [Sus scrofa]	-	-	-	-	-	-	-
LOC100522411	ID_9859	2	0	-4.09	0	MAGEB16	PREDICTED: melanoma-associated antigen B16-like [Sus scrofa]	-	-	-	-	-	-	-
LOC100522432	ID_9870	2	0	-3.32	0	Reep1	PREDICTED: receptor expression-enhancing protein 1 isoform X1 [Sus scrofa]	-	-	-	-	-	-	-
LOC100522433	ID_9871	2	0	-1.22	-0.27	C2orf74	PREDICTED: uncharacterized protein C2orf74 homolog isoform X1 [Sus scrofa]	-	-	-	-	-	-	-
LOC100522434	ID_9872	3	0	-1.21	-4.91	MFSD2B	PREDICTED: major facilitator superfamily domain-containing protein 2B [Sus scrofa]	-	-	-	-	-	-	-
LOC100522452	ID_9881	2	0	-5.21	-1.51	LRRC32	PREDICTED: leucine-rich repeat-containing protein 32 [Sus scrofa]	-	-	-	-	-	-	-
LOC100522498	ID_9906	7	0	1.05	1.62	EIF5	PREDICTED: LOW QUALITY PROTEIN: eukaryotic translation initiation factor 5-like [Sus scrofa]	Genetic Information Processing	Translation	ko03013//RNA transport	K03262	-	-	-
LOC100522513	ID_9914	7	0	0.83	1.83	HOXB7	PREDICTED: homeobox protein Hox-B7 [Sus scrofa]	-	-	-	-	-	-	-
LOC100522546	ID_9923	2	0	-2.81	0	STPG4	PREDICTED: uncharacterized protein C2orf61 homolog isoform X1 [Sus scrofa]	-	-	-	-	-	-	-
LOC100522547	ID_9924	2	0	-0.93	0.3	PRR30	PREDICTED: proline-rich protein 30 [Sus scrofa]	-	-	-	-	-	-	-
LOC100522567	ID_9932	7	0	0.58	1.41	ST8SIA6	PREDICTED: alpha-2,8-sialyltransferase 8F isoform X2 [Ovis aries musimon]	-	-	-	-	-	-	-
LOC100522569	ID_9934	6	0	4.32	4.32	C1QTNF9	PREDICTED: complement C1q and tumor necrosis factor-related protein 9 [Sus scrofa]	-	-	-	-	-	-	-
LOC100522579	ID_9940	4	0	0	2.81	LILRB3	PREDICTED: leukocyte immunoglobulin-like receptor subfamily B member 3 isoform X5 [Sus scrofa]	Organismal Systems;Organismal Systems	Development;Immune system	ko04380//Osteoclast differentiation;ko04662//B cell receptor signaling pathway	K06512;K06512	-	-	-
LOC100522582	ID_9941	3	0	0.3	-1.21	SLC35F1	PREDICTED: solute carrier family 35 member F1 [Bison bison bison]	-	-	-	-	-	-	-
LOC100522599	ID_9946	2	0	-6.19	0.97	EBI3	Epstein-Barr virus induced 3 precursor [Sus scrofa]	-	-	-	-	-	-	-
LOC100522624	ID_9956	0	0	-1.21	-2.1	ABLIM2	PREDICTED: actin-binding LIM protein 2 isoform X26 [Sus scrofa]	Organismal Systems	Development	ko04360//Axon guidance	K07520	-	-	-
LOC100522632	ID_9961	0	0	-2.99	-6.69	SMRP1	PREDICTED: spermatid-specific manchette-related protein 1 isoform X2 [Sus scrofa]	-	-	-	-	-	-	-
LOC100522665	ID_9975	6	0	2.16	1.85	FAM81B	PREDICTED: protein FAM81B isoform X1 [Sus scrofa]	-	-	-	-	-	-	-
LOC100522670	ID_9979	1	0	-5.73	-5.73	ZNF789	PREDICTED: zinc finger protein 789-like [Sus scrofa]	-	-	-	-	-	-	-
LOC100522700	ID_9993	3	0	0	-1	Hoxb5	homeobox protein Hox-B5 [Macaca fascicularis]	-	-	-	-	-	-	-
LOC100522732	ID_10008	4	0	0	1.58	DYSF	PREDICTED: dysferlin isoform X13 [Physeter catodon]	-	-	-	-	-	-	-
LOC100522747	ID_10019	3	0	0.09	-5.55	CHRNA10	PREDICTED: neuronal acetylcholine receptor subunit alpha-10 [Sus scrofa]	Environmental Information Processing	Signaling molecules and interaction	ko04080//Neuroactive ligand-receptor interaction	K04811	-	-	-
LOC100522753	ID_10020	7	0	0.38	1.2	DNAH14	PREDICTED: dynein heavy chain 14, axonemal isoform X1 [Ovis aries musimon]	Human Diseases	Neurodegenerative diseases	ko05016//Huntington disease	K10408	-	-	-
LOC100522830	ID_10052	5	0	4.09	0	RAB6B	ras-related protein Rab-6B [Mus musculus]	-	-	-	-	-	-	-
LOC100522832	ID_10054	2	0	-1.51	-0.45	GPR156	PREDICTED: probable G-protein coupled receptor 156 [Sus scrofa]	Environmental Information Processing	Signaling molecules and interaction	ko04080//Neuroactive ligand-receptor interaction	K04617	-	-	-
LOC100522866	ID_10069	6	0	2.86	2.45	DMC1	PREDICTED: meiotic recombination protein DMC1/LIM15 homolog isoform X1 [Sus scrofa]	-	-	-	-	-	-	-
LOC100522876	ID_10077	5	0	1.58	0	TTLL7	PREDICTED: tubulin polyglutamylase TTLL7-like isoform X2 [Physeter catodon]	-	-	-	-	-	-	-
LOC100522885	ID_10082	5	0	4.32	0	PRDM5	PREDICTED: PR domain zinc finger protein 5 isoform X1 [Tursiops truncatus]	-	-	-	-	-	-	-
LOC100522937	ID_10108	4	0	-0.45	0.73	Ccdc158	PREDICTED: coiled-coil domain-containing protein 158 isoform X1 [Sus scrofa]	-	-	-	-	-	-	-
LOC100522957	ID_10116	5	0	1.58	0	UNC80	PREDICTED: protein unc-80 homolog isoform X1 [Bubalus bubalis]	-	-	-	-	-	-	-
LOC100523031	ID_10141	5	0	3.32	0	Efcab9	PREDICTED: EF-hand calcium-binding domain-containing protein 9 [Sus scrofa]	-	-	-	-	-	-	-
LOC100523054	ID_10151	7	0	0.92	2.43	SLC25A2	PREDICTED: mitochondrial ornithine transporter 2 [Sus scrofa]	-	-	-	-	-	-	-
LOC100523076	ID_10161	5	0	6.13	0	OR11H12	PREDICTED: olfactory receptor 11H1-like, partial [Sus scrofa]	Organismal Systems	Sensory system	ko04740//Olfactory transduction	K04257	-	-	-
LOC100523093	ID_10169	6	0	4.75	4.91	ANKUB1	PREDICTED: protein ANKUB1 [Sus scrofa]	-	-	-	-	-	-	-
LOC100523095	ID_10170	1	0	-4.09	-4.09	Tmem177	PREDICTED: transmembrane protein 177 [Sus scrofa]	-	-	-	-	-	-	-
LOC100523123	ID_10181	2	0	-1.07	-0.42	KRT83	PREDICTED: keratin, type II cuticular Hb1 [Sus scrofa]	-	-	-	-	-	-	-
LOC100523190	ID_10211	3	0	0.28	-1.49	CYP2F3	cytochrome P450 2F5 [Microcebus murinus]	Metabolism	Xenobiotics biodegradation and metabolism	ko00980//Metabolism of xenobiotics by cytochrome P450	K07416	-	-	-
LOC100523198	ID_10214	5	0	4.52	0	HEPACAM	PREDICTED: hepatocyte cell adhesion molecule isoform X1 [Sus scrofa]	-	-	-	-	-	-	-
LOC100523209	ID_10219	3	0	0.42	-0.58	COL7A1	PREDICTED: collagen alpha-1(VII) chain [Sus scrofa]	Organismal Systems	Digestive system	ko04974//Protein digestion and absorption	K16628	-	-	-
LOC100523254	ID_10238	5	0	5.21	0	CTBS	PREDICTED: di-N-acetylchitobiase isoform X2 [Ovis aries musimon]	-	-	-	-	-	-	-
LOC100523256	ID_10240	4	0	0	4.09	OR2D3	PREDICTED: olfactory receptor 2A12-like [Sus scrofa]	Organismal Systems	Sensory system	ko04740//Olfactory transduction	K04257	-	-	-
LOC100523279	ID_10252	2	0	-3.7	-0.89	CDRT4	PREDICTED: CMT1A duplicated region transcript 4 protein [Sus scrofa]	-	-	-	-	-	-	-
LOC100523293	ID_10260	4	0	0	4.52	KCNH2	PREDICTED: potassium voltage-gated channel subfamily H member 2 [Sus scrofa]	-	-	-	-	-	-	-
LOC100523298	ID_10261	7	0	3.32	5.73	ABHD12B	PREDICTED: abhydrolase domain-containing protein 12B [Sus scrofa]	-	-	-	-	-	-	-
LOC100523303	ID_10265	0	0	-0.89	-1.51	SHD	PREDICTED: SH2 domain-containing adapter protein D [Sus scrofa]	-	-	-	-	-	-	-
LOC100523314	ID_10269	2	0	-1.02	-0.25	C1QTNF12	PREDICTED: adipolin isoform X1 [Sus scrofa]	-	-	-	-	-	-	-
LOC100523318	ID_10271	3	0	-0.87	-6.19	GPR132	PREDICTED: probable G-protein coupled receptor 132 [Sus scrofa]	-	-	-	-	-	-	-
LOC100523325	ID_10276	6	0	5.73	3.32	ASB4	PREDICTED: ankyrin repeat and SOCS box protein 4 isoform X1 [Sus scrofa]	-	-	-	-	-	-	-
LOC100523329	ID_10279	5	0	4.32	0	DDX25	PREDICTED: ATP-dependent RNA helicase DDX25 isoform X1 [Condylura cristata]	-	-	-	-	-	-	-
LOC100523341	ID_10284	2	0	-3.32	0	ARMC2	PREDICTED: armadillo repeat-containing protein 2 isoform X1 [Balaenoptera acutorostrata scammoni]	-	-	-	-	-	-	-
LOC100523354	ID_10288	6	0	6.69	5.55	KCNG2	PREDICTED: potassium voltage-gated channel subfamily G member 2 [Sus scrofa]	-	-	-	-	-	-	-
LOC100523389	ID_10303	6	0	1.01	0.6	Slc37a2	PREDICTED: sugar phosphate exchanger 2 isoform X1 [Sus scrofa]	-	-	-	-	-	-	-
LOC100523414	ID_10309	3	0	0	-2.81	Mapk4	PREDICTED: mitogen-activated protein kinase 4 [Sus scrofa]	Organismal Systems	Immune system	ko04657//IL-17 signaling pathway	K06855	-	-	-
LOC100523415	ID_10310	7	0	2.81	4.09	GPRASP2	PREDICTED: G-protein coupled receptor-associated sorting protein 2 [Sus scrofa]	-	-	-	-	-	-	-
LOC100523437	ID_10320	3	0	-0.05	-1.05	STYK1	PREDICTED: tyrosine-protein kinase STYK1 isoform X1 [Sus scrofa]	-	-	-	-	-	-	-
LOC100523440	ID_10321	6	0	5.04	4.32	SLC7A3	PREDICTED: cationic amino acid transporter 3-like isoform X1 [Sus scrofa]	-	-	-	-	-	-	-
LOC100523460	ID_10332	6	0	1.39	1.48	TMEM236	PREDICTED: transmembrane protein 236 [Camelus ferus]	-	-	-	-	-	-	-
LOC100523474	ID_10342	6	0	1.48	1.22	ITK	PREDICTED: tyrosine-protein kinase ITK/TSK [Pantholops hodgsonii]	Organismal Systems;Organismal Systems;Organismal Systems	Immune system;Immune system;Immune system	ko04062//Chemokine signaling pathway;ko04670//Leukocyte transendothelial migration;ko04660//T cell receptor signaling pathway	K07363;K07363;K07363	-	-	-
LOC100523475	ID_10343	3	0	-0.38	-3.7	GNRH2	PREDICTED: progonadoliberin-2 isoform X1 [Sus scrofa]	Organismal Systems	Endocrine system	ko04912//GnRH signaling pathway	K05252	-	-	-
LOC100523485	ID_10346	6	0	1.49	0.95	FSD1	PREDICTED: fibronectin type III and SPRY domain-containing protein 1 [Sus scrofa]	-	-	-	-	-	-	-
LOC100523492	ID_10349	4	0	-0.3	0.76	GBP5	PREDICTED: guanylate-binding protein 5 isoform X1 [Sus scrofa]	Organismal Systems	Immune system	ko04621//NOD-like receptor signaling pathway	K20898	-	-	-
LOC100523504	ID_10354	4	0	0	5.21	Grik4	PREDICTED: glutamate receptor ionotropic, kainate 4 [Canis lupus familiaris]	Environmental Information Processing;Organismal Systems	Signaling molecules and interaction;Nervous system	ko04080//Neuroactive ligand-receptor interaction;ko04724//Glutamatergic synapse	K05204;K05204	-	-	-
LOC100523519	ID_10361	1	0	-5.55	-5.55	CCDC152	PREDICTED: coiled-coil domain-containing protein 152 isoform X1 [Sus scrofa]	-	-	-	-	-	-	-
LOC100523537	ID_10369	5	0	4.32	0	OR1I1	PREDICTED: olfactory receptor 1I1 [Sus scrofa]	Organismal Systems	Sensory system	ko04740//Olfactory transduction	K04257	-	-	-
LOC100523557	ID_10378	3	0	0.63	-1	IRGC	PREDICTED: interferon-inducible GTPase 5-like [Sus scrofa]	-	-	-	-	-	-	-
LOC100523579	ID_10387	3	0	-0.2	-4.52	PAX4	PREDICTED: paired box protein Pax-4 [Camelus bactrianus]	Human Diseases	Endocrine and metabolic diseases	ko04950//Maturity onset diabetes of the young	K08032	-	-	-
LOC100523581	ID_10388	3	0	0.65	-1.58	POF1B	PREDICTED: protein POF1B isoform X1 [Sus scrofa]	-	-	-	-	-	-	-
LOC100523600	ID_10397	3	0	0.58	-0.62	PCP4L1	PREDICTED: Purkinje cell protein 4-like protein 1 [Sus scrofa]	-	-	-	-	-	-	-
LOC100523609	ID_10399	4	0	0	2.81	SLC7A3	PREDICTED: cationic amino acid transporter 3-like isoform X1 [Sus scrofa]	-	-	-	-	-	-	-
LOC100523659	ID_10420	1	0	-4.52	-4.52	ARHGAP4	PREDICTED: rho GTPase-activating protein 4 isoform X1 [Sus scrofa]	-	-	-	-	-	-	-
LOC100523660	ID_10421	4	0	0	7.13	OR1J4	PREDICTED: olfactory receptor 1J4-like [Sus scrofa]	Organismal Systems	Sensory system	ko04740//Olfactory transduction	K04257	-	-	-
LOC100523671	ID_10429	2	0	-1.43	1.15	CDH15	PREDICTED: cadherin-15 [Miniopterus natalensis]	Environmental Information Processing	Signaling molecules and interaction	ko04514//Cell adhesion molecules (CAMs)	K06809	-	-	-
LOC100523695	ID_10443	1	0	-0.9	-1.1	KLHL40	PREDICTED: kelch-like protein 40 isoform X1 [Sus scrofa]	-	-	-	-	-	-	-
LOC100523703	ID_10447	3	0	-0.14	-1.34	RAB3C	PREDICTED: ras-related protein Rab-3C isoform X1 [Sus scrofa]	-	-	-	-	-	-	-
LOC100523715	ID_10453	4	0	0	5.55	TARSL2	PREDICTED: probable threonine--tRNA ligase 2, cytoplasmic [Sus scrofa]	Genetic Information Processing	Translation	ko00970//Aminoacyl-tRNA biosynthesis	K01868	-	-	-
LOC100523719	ID_10457	2	0	-2.03	0.46	Plk5	PREDICTED: inactive serine/threonine-protein kinase PLK5 isoform X1 [Sus scrofa]	-	-	-	-	-	-	-
LOC100523732	ID_10464	1	0	-1.69	-1.05	Slc7a9	PREDICTED: b(0,+)-type amino acid transporter 1-like isoform X1 [Sus scrofa]	-	-	-	-	-	-	-
LOC100523750	ID_10473	3	0	-0.14	-2.18	SMTNL2	PREDICTED: smoothelin-like protein 2 isoform X1 [Sus scrofa]	-	-	-	-	-	-	-
LOC100523765	ID_10482	0	0	-0.43	-1.26	TCEAL8	PREDICTED: transcription elongation factor A protein-like 8 isoform X1 [Sus scrofa]	-	-	-	-	-	-	-
LOC100523793	ID_10498	1	0	-2.81	-2.81	DISP3	PREDICTED: patched domain-containing protein 2 isoform X1 [Sus scrofa]	-	-	-	-	-	-	-
LOC100523794	ID_10499	2	0	-1.23	0.66	MFAP2	PREDICTED: microfibrillar-associated protein 2 isoform X1 [Sus scrofa]	-	-	-	-	-	-	-
LOC100523818	ID_10509	6	0	3.32	3.7	TTLL6	PREDICTED: tubulin polyglutamylase TTLL6 isoform X1 [Sus scrofa]	-	-	-	-	-	-	-
LOC100523824	ID_10511	5	0	1.12	-0.11	MYOM2	PREDICTED: myomesin-2 [Capra hircus]	-	-	-	-	-	-	-
LOC100523833	ID_10515	5	0	3.7	0	Fgf13	PREDICTED: fibroblast growth factor 13 isoform X1 [Myotis brandtii]	-	-	-	-	-	-	-
LOC100523835	ID_10517	1	0	-1.76	-0.91	OR1L8	PREDICTED: olfactory receptor 1L8-like [Sus scrofa]	Organismal Systems	Sensory system	ko04740//Olfactory transduction	K04257	-	-	-
LOC100523855	ID_10531	4	0	-0.05	1.92	--	PREDICTED: uncharacterized protein C11orf71 homolog [Sus scrofa]	-	-	-	-	-	-	-
LOC100523865	ID_10534	5	0	4.91	0	HHATL	PREDICTED: protein-cysteine N-palmitoyltransferase HHAT-like protein isoform X1 [Sus scrofa]	-	-	-	-	-	-	-
LOC100523876	ID_10538	6	0	1.05	0.75	SESN1	PREDICTED: sestrin-1 isoform X1 [Orcinus orca]	Organismal Systems;Cellular Processes	Aging;Cell growth and death	ko04211//Longevity regulating pathway - mammal;ko04115//p53 signaling pathway	K10141;K10141	-	-	-
LOC100523898	ID_10550	3	0	-0.27	-1.54	TSGA10	PREDICTED: testis-specific gene 10 protein isoform X1 [Bos taurus]	-	-	-	-	-	-	-
LOC100523937	ID_10567	4	0	0	1.13	CFAP53	PREDICTED: cilia- and flagella-associated protein 53 [Camelus ferus]	-	-	-	-	-	-	-
LOC100523949	ID_10574	2	0	-0.94	0.11	LYL1	PREDICTED: protein lyl-1 [Sus scrofa]	Human Diseases	Cancers	ko05202//Transcriptional misregulation in cancers	K15604	-	-	-
LOC100524003	ID_10598	7	0	4.32	5.91	Tas2r41	PREDICTED: taste receptor type 2 member 41 [Sus scrofa]	Organismal Systems	Sensory system	ko04742//Taste transduction	K08474	-	-	-
LOC100524022	ID_10611	4	0	0	5.32	KRT85	PREDICTED: keratin, type II cuticular Hb5 [Sus scrofa]	-	-	-	-	-	-	-
LOC100524034	ID_10616	1	0	-4.52	-4.52	TRIM64	PREDICTED: tripartite motif-containing protein 64 [Sus scrofa]	-	-	-	-	-	-	-
LOC100524076	ID_10633	4	0	0.45	1.74	VWA3A	PREDICTED: von Willebrand factor A domain-containing protein 3A-like, partial [Lipotes vexillifer]	-	-	-	-	-	-	-
LOC100524083	ID_10638	2	0	-2	0.66	C8orf34	PREDICTED: LOW QUALITY PROTEIN: uncharacterized protein C8orf34 homolog [Panthera pardus]	-	-	-	-	-	-	-
LOC100524088	ID_10642	6	0	4.91	5.73	Zc3h11a	PREDICTED: uncharacterized protein C12orf50 homolog isoform X3 [Sus scrofa]	-	-	-	-	-	-	-
LOC100524100	ID_10650	4	0	0	3.32	SEMA3E	PREDICTED: semaphorin-3E isoform X1 [Sus scrofa]	Organismal Systems	Development	ko04360//Axon guidance	K06840	-	-	-
LOC100524101	ID_10651	0	0	-0.7	-1.15	CACNB2	PREDICTED: voltage-dependent L-type calcium channel subunit beta-2 [Sus scrofa]	Environmental Information Processing;Organismal Systems;Organismal Systems;Human Diseases;Human Diseases;Organismal Systems;Human Diseases	Signal transduction;Endocrine system;Circulatory system;Cardiovascular diseases;Cardiovascular diseases;Circulatory system;Cardiovascular diseases	ko04010//MAPK signaling pathway;ko04921//Oxytocin signaling pathway;ko04261//Adrenergic signaling in cardiomyocytes;ko05414//Dilated cardiomyopathy (DCM);ko05410//Hypertrophic cardiomyopathy (HCM);ko04260//Cardiac muscle contraction;ko05412//Arrhythmogenic right ventricular cardiomyopathy (ARVC)	K04863;K04863;K04863;K04863;K04863;K04863;K04863	-	-	-
LOC100524108	ID_10656	6	0	2.9	2.37	LMOD3	PREDICTED: leiomodin-3 [Sus scrofa]	-	-	-	-	-	-	-
LOC100524123	ID_10663	5	0	4.91	0	CXCR3	PREDICTED: C-X-C chemokine receptor type 3 [Sus scrofa]	Environmental Information Processing;Organismal Systems	Signaling molecules and interaction;Immune system	ko04060//Cytokine-cytokine receptor interaction;ko04062//Chemokine signaling pathway	K04188;K04188	-	-	-
LOC100524137	ID_10670	2	0	-0.94	0.06	Sowaha	PREDICTED: ankyrin repeat domain-containing protein SOWAHA [Sus scrofa]	-	-	-	-	-	-	-
LOC100524220	ID_10708	3	0	-0.08	-1.64	P2RY14	PREDICTED: P2Y purinoceptor 14 [Sus scrofa]	Environmental Information Processing	Signaling molecules and interaction	ko04080//Neuroactive ligand-receptor interaction	K04299	-	-	-
LOC100524259	ID_10726	5	0	1.32	0.63	APLP1	PREDICTED: amyloid-like protein 1 isoform X1 [Balaenoptera acutorostrata scammoni]	-	-	-	-	-	-	-
LOC100524288	ID_10741	1	0	-3.7	-3.7	MYLK2	PREDICTED: LOW QUALITY PROTEIN: myosin light chain kinase 2, skeletal/cardiac muscle [Sus scrofa]	Cellular Processes;Cellular Processes;Environmental Information Processing;Environmental Information Processing;Organismal Systems;Environmental Information Processing;Organismal Systems;Organismal Systems;Organismal Systems	Cell motility;Cellular community - eukaryotes;Signal transduction;Signal transduction;Endocrine system;Signal transduction;Circulatory system;Immune system;Digestive system	ko04810//Regulation of actin cytoskeleton;ko04510//Focal adhesion;ko04020//Calcium signaling pathway;ko04022//cGMP - PKG signaling pathway;ko04921//Oxytocin signaling pathway;ko04371//Apelin signaling pathway;ko04270//Vascular smooth muscle contraction;ko04611//Platelet activation;ko04971//Gastric acid secretion	K00907;K00907;K00907;K00907;K00907;K00907;K00907;K00907;K00907	-	-	-
LOC100524309	ID_10750	1	0	-4.91	-4.91	LRRTM2	PREDICTED: leucine-rich repeat transmembrane neuronal protein 2 [Sus scrofa]	-	-	-	-	-	-	-
LOC100524337	ID_10761	5	0	4.09	0	KRT25	PREDICTED: keratin, type I cytoskeletal 25 [Sus scrofa]	Organismal Systems;Human Diseases;Human Diseases	Endocrine system;Infectious diseases;Infectious diseases	ko04915//Estrogen signaling pathway;ko05130//Pathogenic Escherichia coli infection;ko05150//Staphylococcus aureus infection	K07604;K07604;K07604	-	-	-
LOC100524360	ID_10772	1	0	-1.58	-1.58	DMRT2	PREDICTED: doublesex- and mab-3-related transcription factor 2 isoform X1 [Sus scrofa]	-	-	-	-	-	-	-
LOC100524361	ID_10773	5	0	3.32	1.58	QRFP	PREDICTED: orexigenic neuropeptide QRFP [Sus scrofa]	-	-	-	-	-	-	-
LOC100524379	ID_10783	2	0	-3.32	0.77	PADI3	PREDICTED: protein-arginine deiminase type-3 [Sus scrofa]	-	-	-	-	-	-	-
LOC100524382	ID_10785	6	0	2.81	2.81	--	PREDICTED: LOW QUALITY PROTEIN: L-amino-acid oxidase-like [Sus scrofa]	Metabolism;Metabolism;Metabolism;Metabolism;Metabolism;Metabolism;Metabolism;Metabolism	Global and overview maps;Amino acid metabolism;Amino acid metabolism;Amino acid metabolism;Amino acid metabolism;Amino acid metabolism;Amino acid metabolism;Amino acid metabolism	ko01100//Metabolic pathways;ko00280//Valine, leucine and isoleucine degradation;ko00270//Cysteine and methionine metabolism;ko00380//Tryptophan metabolism;ko00350//Tyrosine metabolism;ko00250//Alanine, aspartate and glutamate metabolism;ko00360//Phenylalanine metabolism;ko00400//Phenylalanine, tyrosine and tryptophan biosynthesis	K03334;K03334;K03334;K03334;K03334;K03334;K03334;K03334	-	-	-
LOC100524392	ID_10792	5	0	4.32	0	PATE3	PREDICTED: prostate and testis expressed protein 3, partial [Sus scrofa]	-	-	-	-	-	-	-
LOC100524422	ID_10808	1	0	-5.32	-5.32	PTPN5	PREDICTED: tyrosine-protein phosphatase non-receptor type 5 isoform X1 [Sus scrofa]	Environmental Information Processing	Signal transduction	ko04010//MAPK signaling pathway	K18018	-	-	-
LOC100524424	ID_10810	4	0	0	2.81	RASAL3	PREDICTED: RAS protein activator like-3 [Sus scrofa]	Environmental Information Processing	Signal transduction	ko04014//Ras signaling pathway	K17634	-	-	-
LOC100524474	ID_10832	7	0	1.01	1.46	TCEAL1	PREDICTED: transcription elongation factor A protein-like 1 [Sus scrofa]	-	-	-	-	-	-	-
LOC100524499	ID_10844	2	0	-4.32	-0.23	SLC7A3	PREDICTED: cationic amino acid transporter 3-like [Sus scrofa]	-	-	-	-	-	-	-
LOC100524503	ID_10847	1	0	-2.81	-2.81	ZBED9	PREDICTED: SCAN domain-containing protein 3 isoform X1 [Sus scrofa]	-	-	-	-	-	-	-
LOC100524515	ID_10852	1	0	-4.32	-4.32	FAM163A	PREDICTED: protein FAM163A [Sus scrofa]	-	-	-	-	-	-	-
LOC100524518	ID_10854	2	0	-0.85	0.61	CNTFR	PREDICTED: ciliary neurotrophic factor receptor subunit alpha isoform X1 [Sus scrofa]	Environmental Information Processing;Environmental Information Processing	Signaling molecules and interaction;Signal transduction	ko04060//Cytokine-cytokine receptor interaction;ko04630//Jak-STAT signaling pathway	K05059;K05059	-	-	-
LOC100524557	ID_10873	2	0	-5.32	-0.42	VIT	PREDICTED: vitrin isoform X1 [Sus scrofa]	-	-	-	-	-	-	-
LOC100524609	ID_10893	5	0	3.7	0	Tmed9	PREDICTED: transmembrane emp24 domain-containing protein 9-like [Sus scrofa]	-	-	-	-	-	-	-
LOC100524623	ID_10900	2	0	-4.52	-0.2	TMEM117	PREDICTED: transmembrane protein 117 [Sus scrofa]	-	-	-	-	-	-	-
LOC100524628	ID_10902	6	0	2.67	1.83	Tnfrsf4	PREDICTED: tumor necrosis factor receptor superfamily member 4 [Sus scrofa]	Environmental Information Processing	Signaling molecules and interaction	ko04060//Cytokine-cytokine receptor interaction	K05142	-	-	-
LOC100524629	ID_10903	4	0	0	3.32	DRAXIN	PREDICTED: draxin [Sus scrofa]	-	-	-	-	-	-	-
LOC100524637	ID_10907	5	0	2.81	0	ROBO3	PREDICTED: roundabout homolog 3 [Sus scrofa]	Organismal Systems	Development	ko04360//Axon guidance	K06755	-	-	-
LOC100524655	ID_10913	5	0	5.55	0	TMEM244	PREDICTED: transmembrane protein 244 [Ovis aries]	-	-	-	-	-	-	-
LOC100524667	ID_10920	7	0	1.58	4.75	PLIN4	PREDICTED: perilipin-4 [Sus scrofa]	Organismal Systems	Endocrine system	ko03320//PPAR signaling pathway	K20254	-	-	-
LOC100524679	ID_10927	5	0	1.1	0	OVOS2	PREDICTED: LOW QUALITY PROTEIN: ovostatin homolog 2-like [Sus scrofa]	-	-	-	-	-	-	-
LOC100524697	ID_10939	1	0	-4.52	-4.52	Omp	PREDICTED: olfactory marker protein [Sus scrofa]	-	-	-	-	-	-	-
LOC100524701	ID_10942	5	0	4.09	0	FAM71A	PREDICTED: protein FAM71A [Sus scrofa]	-	-	-	-	-	-	-
LOC100524750	ID_10967	4	0	0	5.04	CYP2J2	cytochrome P450, family 2, subfamily J, polypeptide 34 [Sus scrofa]	Metabolism;Organismal Systems;Organismal Systems;Metabolism;Organismal Systems;Metabolism	Global and overview maps;Nervous system;Sensory system;Lipid metabolism;Endocrine system;Lipid metabolism	ko01100//Metabolic pathways;ko04726//Serotonergic synapse;ko04750//Inflammatory mediator regulation of TRP channels;ko00590//Arachidonic acid metabolism;ko04913//Ovarian Steroidogenesis;ko00591//Linoleic acid metabolism	K07418;K07418;K07418;K07418;K07418;K07418	-	-	-
LOC100524752	ID_10969	1	0	-5.21	-5.21	OR4F21	PREDICTED: olfactory receptor 4F3/4F16/4F29-like [Sus scrofa]	Organismal Systems	Sensory system	ko04740//Olfactory transduction	K04257	-	-	-
LOC100524764	ID_10975	5	0	2.28	0.82	ZCWPW2	PREDICTED: zinc finger CW-type PWWP domain protein 2 [Rhinolophus sinicus]	-	-	-	-	-	-	-
LOC100524790	ID_10985	2	0	-1.11	0	RGS14	PREDICTED: regulator of G-protein signaling 14 isoform X1 [Sus scrofa]	Environmental Information Processing	Signal transduction	ko04015//Rap1 signaling pathway	K17706	-	-	-
LOC100524797	ID_10989	5	0	4.32	0	NEURL3	PREDICTED: E3 ubiquitin-protein ligase NEURL3 [Sus scrofa]	-	-	-	-	-	-	-
LOC100524814	ID_10999	2	0	-1.31	0.53	FGD2	PREDICTED: FYVE, RhoGEF and PH domain-containing protein 2 isoform X1 [Sus scrofa]	-	-	-	-	-	-	-
LOC100524837	ID_11011	5	0	4.32	0	HYAL4	PREDICTED: hyaluronidase-4-like isoform X1 [Sus scrofa]	Metabolism;Cellular Processes;Metabolism	Global and overview maps;Transport and catabolism;Glycan biosynthesis and metabolism	ko01100//Metabolic pathways;ko04142//Lysosome;ko00531//Glycosaminoglycan degradation	K01197;K01197;K01197	-	-	-
LOC100524848	ID_11017	2	0	-1.42	-0.55	LRG1	PREDICTED: leucine-rich alpha-2-glycoprotein [Sus scrofa]	-	-	-	-	-	-	-
LOC100524870	ID_11026	5	0	1	-0.23	ZNF683	PREDICTED: LOW QUALITY PROTEIN: zinc finger protein 683 [Balaenoptera acutorostrata scammoni]	-	-	-	-	-	-	-
LOC100524874	ID_11029	5	0	1.72	0	ZNF311	PREDICTED: zinc finger protein 311 isoform X1 [Sus scrofa]	-	-	-	-	-	-	-
LOC100524886	ID_11036	5	0	1.37	-0.23	Gria4	PREDICTED: glutamate receptor 4 isoform X1 [Sus scrofa]	Environmental Information Processing;Environmental Information Processing;Organismal Systems;Organismal Systems;Organismal Systems;Organismal Systems;Human Diseases;Human Diseases	Signaling molecules and interaction;Signal transduction;Nervous system;Nervous system;Nervous system;Environmental adaptation;Substance dependence;Substance dependence	ko04080//Neuroactive ligand-receptor interaction;ko04024//cAMP signaling pathway;ko04723//Retrograde endocannabinoid signaling;ko04728//Dopaminergic synapse;ko04724//Glutamatergic synapse;ko04713//Circadian entrainment;ko05031//Amphetamine addiction;ko05033//Nicotine addiction	K05200;K05200;K05200;K05200;K05200;K05200;K05200;K05200	-	-	-
LOC100524890	ID_11039	3	0	0.51	-2.81	C1ql3	complement C1q-like protein 3 precursor [Mus musculus]	-	-	-	-	-	-	-
LOC100524906	ID_11045	6	0	1.45	1.61	WDR66	PREDICTED: LOW QUALITY PROTEIN: WD repeat-containing protein 66 [Sus scrofa]	-	-	-	-	-	-	-
LOC100524912	ID_11048	1	0	-4.32	-4.32	Olfr12	PREDICTED: olfactory receptor 12-like [Sus scrofa]	Organismal Systems	Sensory system	ko04740//Olfactory transduction	K04257	-	-	-
LOC100524940	ID_11058	5	0	1.42	0.66	CYP2J2	PREDICTED: cytochrome P450 2J2-like isoform X1 [Sus scrofa]	Metabolism;Organismal Systems;Organismal Systems;Metabolism;Organismal Systems;Metabolism	Global and overview maps;Nervous system;Sensory system;Lipid metabolism;Endocrine system;Lipid metabolism	ko01100//Metabolic pathways;ko04726//Serotonergic synapse;ko04750//Inflammatory mediator regulation of TRP channels;ko00590//Arachidonic acid metabolism;ko04913//Ovarian Steroidogenesis;ko00591//Linoleic acid metabolism	K07418;K07418;K07418;K07418;K07418;K07418	-	-	-
LOC100524958	ID_11065	6	0	2.81	2.81	DTX1	PREDICTED: E3 ubiquitin-protein ligase DTX1 [Capra hircus]	Environmental Information Processing	Signal transduction	ko04330//Notch signaling pathway	K06058	-	-	-
LOC100525008	ID_11086	2	0	-2.02	-0.27	CCDC39	PREDICTED: coiled-coil domain-containing protein 39 isoform X1 [Sus scrofa]	-	-	-	-	-	-	-
LOC100525029	ID_11098	6	0	1.64	1.89	FAM111A	PREDICTED: protein FAM111A isoform X1 [Sus scrofa]	-	-	-	-	-	-	-
LOC100525061	ID_11113	5	0	2.81	0	BANK1	PREDICTED: B-cell scaffold protein with ankyrin repeats isoform X4 [Balaenoptera acutorostrata scammoni]	-	-	-	-	-	-	-
LOC100525071	ID_11116	2	0	-3.7	0.82	NPTX1	PREDICTED: neuronal pentraxin-1 [Sus scrofa]	-	-	-	-	-	-	-
LOC100525091	ID_11128	4	0	0	3.7	ZNF157	PREDICTED: LOW QUALITY PROTEIN: zinc finger protein 157 [Sus scrofa]	-	-	-	-	-	-	-
LOC100525093	ID_11130	4	0	0	1.94	OTUD7A	PREDICTED: OTU domain-containing protein 7A [Sus scrofa]	-	-	-	-	-	-	-
LOC100525099	ID_11132	2	0	-3.7	0	--	PREDICTED: L-amino-acid oxidase-like [Sus scrofa]	Metabolism;Metabolism;Metabolism;Metabolism;Metabolism;Metabolism;Metabolism;Metabolism	Global and overview maps;Amino acid metabolism;Amino acid metabolism;Amino acid metabolism;Amino acid metabolism;Amino acid metabolism;Amino acid metabolism;Amino acid metabolism	ko01100//Metabolic pathways;ko00280//Valine, leucine and isoleucine degradation;ko00270//Cysteine and methionine metabolism;ko00380//Tryptophan metabolism;ko00350//Tyrosine metabolism;ko00250//Alanine, aspartate and glutamate metabolism;ko00360//Phenylalanine metabolism;ko00400//Phenylalanine, tyrosine and tryptophan biosynthesis	K03334;K03334;K03334;K03334;K03334;K03334;K03334;K03334	-	-	-
LOC100525112	ID_11137	5	0	4.09	0	CYP2J2	PREDICTED: cytochrome P450 2J2-like, partial [Sus scrofa]	Metabolism;Organismal Systems;Organismal Systems;Metabolism;Organismal Systems;Metabolism	Global and overview maps;Nervous system;Sensory system;Lipid metabolism;Endocrine system;Lipid metabolism	ko01100//Metabolic pathways;ko04726//Serotonergic synapse;ko04750//Inflammatory mediator regulation of TRP channels;ko00590//Arachidonic acid metabolism;ko04913//Ovarian Steroidogenesis;ko00591//Linoleic acid metabolism	K07418;K07418;K07418;K07418;K07418;K07418	-	-	-
LOC100525132	ID_11148	7	0	1.58	3.32	PDZD2	PREDICTED: LOW QUALITY PROTEIN: PDZ domain-containing protein 2 [Sus scrofa]	-	-	-	-	-	-	-
LOC100525138	ID_11152	3	0	-0.23	-5.55	Stra8	stimulated by retinoic acid 8 [Sus scrofa]	-	-	-	-	-	-	-
LOC100525144	ID_11154	3	0	-0.12	-1.15	SLC51B	PREDICTED: organic solute transporter subunit beta [Sus scrofa]	Organismal Systems	Digestive system	ko04976//Bile secretion	K14361	-	-	-
LOC100525186	ID_11173	2	0	-1.07	-0.17	PHYHIPL	phytanoyl-CoA hydroxylase-interacting protein-like [Sus scrofa]	-	-	-	-	-	-	-
LOC100525189	ID_11175	1	0	-1.52	-0.77	ADAM5	PREDICTED: disintegrin and metalloproteinase domain-containing protein 5 isoform X1 [Sus scrofa]	-	-	-	-	-	-	-
LOC100525197	ID_11178	4	0	0	4.32	BMPER	PREDICTED: BMP-binding endothelial regulator protein isoform X1 [Sus scrofa]	-	-	-	-	-	-	-
LOC100525215	ID_11183	1	0	-4.09	-4.09	GJC3	PREDICTED: LOW QUALITY PROTEIN: gap junction gamma-3 protein [Sus scrofa]	-	-	-	-	-	-	-
LOC100525230	ID_11190	6	0	4.09	4.32	LURAP1	PREDICTED: leucine rich adaptor protein 1 [Sus scrofa]	-	-	-	-	-	-	-
LOC100525250	ID_11199	0	0	-1.51	-2.4	Cacng5	PREDICTED: voltage-dependent calcium channel gamma-5 subunit [Miniopterus natalensis]	Environmental Information Processing;Organismal Systems;Organismal Systems;Human Diseases;Human Diseases;Organismal Systems;Human Diseases	Signal transduction;Endocrine system;Circulatory system;Cardiovascular diseases;Cardiovascular diseases;Circulatory system;Cardiovascular diseases	ko04010//MAPK signaling pathway;ko04921//Oxytocin signaling pathway;ko04261//Adrenergic signaling in cardiomyocytes;ko05414//Dilated cardiomyopathy (DCM);ko05410//Hypertrophic cardiomyopathy (HCM);ko04260//Cardiac muscle contraction;ko05412//Arrhythmogenic right ventricular cardiomyopathy (ARVC)	K04870;K04870;K04870;K04870;K04870;K04870;K04870	-	-	-
LOC100525259	ID_11203	1	0	-2.81	-2.81	FAM171B	PREDICTED: protein FAM171B [Sus scrofa]	-	-	-	-	-	-	-
LOC100525267	ID_11208	3	0	0.97	-5.98	SPIN2	PREDICTED: spindlin-2B isoform X1 [Sus scrofa]	-	-	-	-	-	-	-
LOC100525318	ID_11230	2	0	-4.91	1.28	Slc23a2	PREDICTED: solute carrier family 23 member 1-like isoform X1 [Vicugna pacos]	Organismal Systems	Digestive system	ko04977//Vitamin digestion and absorption	K14611	-	-	-
LOC100525326	ID_11233	5	0	1.51	-1.43	FERMT3	PREDICTED: fermitin family homolog 3 [Sus scrofa]	Organismal Systems	Immune system	ko04611//Platelet activation	K17084	-	-	-
LOC100525378	ID_11260	2	0	-2.12	-0.89	PHF24	PREDICTED: protein KIAA1045 homolog isoform X1 [Sus scrofa]	-	-	-	-	-	-	-
LOC100525387	ID_11263	1	0	-3.32	-3.32	CACNA1A	PREDICTED: voltage-dependent P/Q-type calcium channel subunit alpha-1A isoform X6 [Ovis aries musimon]	Environmental Information Processing;Environmental Information Processing;Organismal Systems;Organismal Systems;Organismal Systems;Organismal Systems;Organismal Systems;Organismal Systems;Human Diseases;Organismal Systems;Organismal Systems;Organismal Systems;Human Diseases;Human Diseases	Signal transduction;Signal transduction;Nervous system;Nervous system;Nervous system;Nervous system;Nervous system;Nervous system;Substance dependence;Sensory system;Nervous system;Nervous system;Endocrine and metabolic diseases;Substance dependence	ko04010//MAPK signaling pathway;ko04020//Calcium signaling pathway;ko04723//Retrograde endocannabinoid signaling;ko04728//Dopaminergic synapse;ko04726//Serotonergic synapse;ko04724//Glutamatergic synapse;ko04725//Cholinergic synapse;ko04727//GABAergic synapse;ko05032//Morphine addiction;ko04742//Taste transduction;ko04721//Synaptic vesicle cycle;ko04730//Long-term depression;ko04930//Type II diab…	K04344;K04344;K04344;K04344;K04344;K04344;K04344;K04344;K04344;K04344;K04344;K04344;K04344;K04344	-	-	-
LOC100525409	ID_11274	1	0	-3.7	-3.7	ADAM20	PREDICTED: disintegrin and metalloproteinase domain-containing protein 20-like [Sus scrofa]	-	-	-	-	-	-	-
LOC100525414	ID_11276	7	0	1.58	3.7	Synpo2	PREDICTED: synaptopodin-2 [Sus scrofa]	-	-	-	-	-	-	-
LOC100525416	ID_11277	4	0	0	4.09	ART1	PREDICTED: GPI-linked NAD(P)(+)--arginine ADP-ribosyltransferase 1 [Sus scrofa]	-	-	-	-	-	-	-
LOC100525436	ID_11284	5	0	5.43	0	OTOS	PREDICTED: otospiralin [Sus scrofa]	-	-	-	-	-	-	-
LOC100525440	ID_11287	1	0	-2.1	-1.21	SPIN3	PREDICTED: spindlin-3 [Sus scrofa]	-	-	-	-	-	-	-
LOC100525452	ID_11294	2	0	-5.04	-1.34	ZNF474	PREDICTED: zinc finger protein 474 isoform X1 [Sus scrofa]	-	-	-	-	-	-	-
LOC100525462	ID_11300	2	0	-0.87	0.33	WNT1	PREDICTED: proto-oncogene Wnt-1 [Sus scrofa]	Human Diseases;Human Diseases;Human Diseases;Human Diseases;Human Diseases;Human Diseases;Environmental Information Processing;Environmental Information Processing;Human Diseases;Human Diseases;Cellular Processes;Environmental Information Processing;Organismal Systems;Human Diseases	Cancers;Infectious diseases;Infectious diseases;Cancers;Cancers;Endocrine and metabolic diseases;Signal transduction;Signal transduction;Cancers;Cancers;Cellular community - eukaryotes;Signal transduction;Endocrine system;Cancers	ko05200//Pathways in cancer;ko05165//Human papillomavirus infection;ko05166//HTLV-I infection;ko05205//Proteoglycans in cancer;ko05225//Hepatocellular carcinoma;ko04934//Cushing syndrome;ko04390//Hippo signaling pathway;ko04150//mTOR signaling pathway;ko05226//Gastric cancer;ko05224//Breast cancer;ko04550//Signaling pathways regulating pluripotency of stem cells;ko04310//Wnt signaling pathway;ko0…	K03209;K03209;K03209;K03209;K03209;K03209;K03209;K03209;K03209;K03209;K03209;K03209;K03209;K03209	-	-	-
LOC100525483	ID_11309	1	0	-2.19	-2.04	SLC47A2	PREDICTED: multidrug and toxin extrusion protein 2 isoform X1 [Sus scrofa]	-	-	-	-	-	-	-
LOC100525506	ID_11314	6	0	2.63	2.4	PCP2	PREDICTED: Purkinje cell protein 2 homolog isoform X1 [Sus scrofa]	-	-	-	-	-	-	-
LOC100525508	ID_11316	7	0	0.96	1.35	GPRIN1	PREDICTED: G protein-regulated inducer of neurite outgrowth 1 [Sus scrofa]	-	-	-	-	-	-	-
LOC100525536	ID_11330	6	0	5.21	4.32	Scimp	PREDICTED: SLP adapter and CSK-interacting membrane protein [Sus scrofa]	-	-	-	-	-	-	-
LOC100525542	ID_11334	5	0	5.04	0	ADAM32	PREDICTED: disintegrin and metalloproteinase domain-containing protein 32 [Physeter catodon]	-	-	-	-	-	-	-
LOC100525565	ID_11350	4	0	0	1.58	FSTL4	PREDICTED: follistatin-related protein 4 [Camelus bactrianus]	-	-	-	-	-	-	-
LOC100525582	ID_11357	4	0	0	4.32	Lair1	PREDICTED: leukocyte-associated immunoglobulin-like receptor 1 isoform X4 [Sus scrofa]	-	-	-	-	-	-	-
LOC100525589	ID_11361	4	0	0	4.75	ADAM20	PREDICTED: disintegrin and metalloproteinase domain-containing protein 20-like isoform X1 [Sus scrofa]	-	-	-	-	-	-	-
LOC100525599	ID_11366	1	0	-4.52	-4.52	OR2A1	PREDICTED: olfactory receptor 2A1/2A42-like [Sus scrofa]	Organismal Systems	Sensory system	ko04740//Olfactory transduction	K04257	-	-	-
LOC100525607	ID_11370	2	0	-3.32	1.72	NGFR	PREDICTED: tumor necrosis factor receptor superfamily member 16 [Capra hircus]	Environmental Information Processing;Environmental Information Processing;Environmental Information Processing;Environmental Information Processing;Environmental Information Processing;Human Diseases;Organismal Systems;Cellular Processes	Signal transduction;Signal transduction;Signaling molecules and interaction;Signal transduction;Signal transduction;Cancers;Nervous system;Cell growth and death	ko04151//PI3K-Akt signaling pathway;ko04010//MAPK signaling pathway;ko04060//Cytokine-cytokine receptor interaction;ko04014//Ras signaling pathway;ko04015//Rap1 signaling pathway;ko05202//Transcriptional misregulation in cancers;ko04722//Neurotrophin signaling pathway;ko04215//Apoptosis - multiple species	K02583;K02583;K02583;K02583;K02583;K02583;K02583;K02583	-	-	-
LOC100525613	ID_11376	1	0	-6.99	-6.99	Rps27	PREDICTED: 40S ribosomal protein S27-like [Sus scrofa]	Genetic Information Processing	Translation	ko03010//Ribosome	K02978	-	-	-
LOC100525616	ID_11377	1	0	-2.81	-2.81	AOX2	aldehyde oxidase 2 [Sus scrofa]	Metabolism;Environmental Information Processing;Metabolism;Metabolism;Metabolism;Metabolism;Metabolism;Metabolism;Metabolism	Global and overview maps;Signal transduction;Metabolism of cofactors and vitamins;Xenobiotics biodegradation and metabolism;Amino acid metabolism;Amino acid metabolism;Amino acid metabolism;Metabolism of cofactors and vitamins;Metabolism of cofactors and vitamins	ko01100//Metabolic pathways;ko04630//Jak-STAT signaling pathway;ko00830//Retinol metabolism;ko00982//Drug metabolism - cytochrome P450;ko00280//Valine, leucine and isoleucine degradation;ko00380//Tryptophan metabolism;ko00350//Tyrosine metabolism;ko00760//Nicotinate and nicotinamide metabolism;ko00750//Vitamin B6 metabolism	K00157;K00157;K00157;K00157;K00157;K00157;K00157;K00157;K00157	-	-	-
LOC100525635	ID_11384	1	0	-4.52	-4.52	PLAC8L1	PREDICTED: PLAC8-like protein 1 isoform X1 [Sus scrofa]	-	-	-	-	-	-	-
LOC100525642	ID_11386	1	0	-5.04	-5.04	DDN	PREDICTED: dendrin [Sus scrofa]	-	-	-	-	-	-	-
LOC100525656	ID_11394	1	0	-1.17	-1	PKNOX2	PREDICTED: homeobox protein PKNOX2 isoform X1 [Sus scrofa]	-	-	-	-	-	-	-
LOC100525671	ID_11401	2	0	-4.09	0.44	CADPS2	PREDICTED: calcium-dependent secretion activator 2 isoform X1 [Sus scrofa]	-	-	-	-	-	-	-
LOC100525685	ID_11411	5	0	3.46	1.51	CDHR2	PREDICTED: cadherin-related family member 2 [Sus scrofa]	-	-	-	-	-	-	-
LOC100525692	ID_11416	7	0	1.39	2	RPL7A	PREDICTED: 60S ribosomal protein L7a [Sus scrofa]	Genetic Information Processing	Translation	ko03010//Ribosome	K02936	-	-	-
LOC100525717	ID_11430	1	0	-2.51	-1.62	CAND2	PREDICTED: cullin-associated NEDD8-dissociated protein 2 isoform X1 [Sus scrofa]	-	-	-	-	-	-	-
LOC100525721	ID_11432	3	0	0.12	-1.11	Dusp15	PREDICTED: dual specificity protein phosphatase 15 [Sus scrofa]	-	-	-	-	-	-	-
LOC100525750	ID_11444	2	0	-4.75	0.89	--	PREDICTED: RNA-binding Raly-like protein isoform X1 [Sus scrofa]	-	-	-	-	-	-	-
LOC100525762	ID_11451	1	0	-4.75	-4.75	DDIT4L	PREDICTED: DNA damage-inducible transcript 4-like protein [Sus scrofa]	-	-	-	-	-	-	-
LOC100525798	ID_11468	3	0	0.59	-0.66	NAP1L2	PREDICTED: nucleosome assembly protein 1-like 2 [Sus scrofa]	-	-	-	-	-	-	-
LOC100525811	ID_11473	7	0	0.75	1.32	C16orf71	PREDICTED: uncharacterized protein C16orf71 homolog isoform X1 [Sus scrofa]	-	-	-	-	-	-	-
LOC100525817	ID_11476	6	0	1.72	1.43	NELL2	PREDICTED: LOW QUALITY PROTEIN: protein kinase C-binding protein NELL2 [Ursus maritimus]	-	-	-	-	-	-	-
LOC100525821	ID_11478	7	0	0.41	1.14	H3110	PREDICTED: uncharacterized protein LOC100406435 [Callithrix jacchus]	Human Diseases;Human Diseases;Human Diseases	Cancers;Substance dependence;Immune diseases	ko05202//Transcriptional misregulation in cancers;ko05034//Alcoholism;ko05322//Systemic lupus erythematosus	K11253;K11253;K11253	-	-	-
LOC100525825	ID_11479	2	0	-0.85	0.26	KLB	PREDICTED: beta-klotho [Sus scrofa]	Organismal Systems	Environmental adaptation	ko04714//Thermogenesis	K22404	-	-	-
LOC100525835	ID_11483	3	0	1.62	-3.7	ALOX15B	PREDICTED: arachidonate 15-lipoxygenase B [Sus scrofa]	Metabolism;Organismal Systems;Metabolism	Global and overview maps;Nervous system;Lipid metabolism	ko01100//Metabolic pathways;ko04726//Serotonergic synapse;ko00590//Arachidonic acid metabolism	K08022;K08022;K08022	-	-	-
LOC100525853	ID_11490	5	0	1.78	0	CTSW	PREDICTED: cathepsin W [Sus scrofa]	Cellular Processes;Cellular Processes	Cell growth and death;Transport and catabolism	ko04210//Apoptosis;ko04142//Lysosome	K08569;K08569	-	-	-
LOC100525880	ID_11501	5	0	4.09	0	SCMH1	PREDICTED: polycomb protein SCMH1 isoform X4 [Rhinolophus sinicus]	-	-	-	-	-	-	-
LOC100525886	ID_11504	0	0	-1.22	-2.81	METTL21C	PREDICTED: protein-lysine methyltransferase METTL21C [Sus scrofa]	-	-	-	-	-	-	-
LOC100525890	ID_11506	6	0	1.39	0.77	FAM198A	PREDICTED: LOW QUALITY PROTEIN: protein FAM198A, partial [Sus scrofa]	-	-	-	-	-	-	-
LOC100525915	ID_11511	0	0	-1.5	-3.3	Ccdc78	PREDICTED: coiled-coil domain-containing protein 78 [Sus scrofa]	-	-	-	-	-	-	-
LOC100525922	ID_11513	6	0	2.65	2.65	CLEC18A	PREDICTED: C-type lectin domain family 18 member A [Sus scrofa]	-	-	-	-	-	-	-
LOC100525926	ID_11515	1	0	-4.91	-4.91	SPIB	PREDICTED: transcription factor Spi-B isoform X2 [Sus scrofa]	-	-	-	-	-	-	-
LOC100525944	ID_11523	5	0	2.81	0	FAM171A1	PREDICTED: LOW QUALITY PROTEIN: protein FAM171A1 [Sus scrofa]	-	-	-	-	-	-	-
LOC100525987	ID_11538	2	0	-3.7	-0.38	TMEM74	PREDICTED: transmembrane protein 74 [Sus scrofa]	-	-	-	-	-	-	-
LOC100525994	ID_11540	6	0	3.7	3.32	ARHGEF10L	PREDICTED: rho guanine nucleotide exchange factor 10-like protein isoform X5 [Camelus bactrianus]	-	-	-	-	-	-	-
LOC100526019	ID_11547	3	0	2.24	-2.81	INPP5D	PREDICTED: phosphatidylinositol 3,4,5-trisphosphate 5-phosphatase 1 [Ceratotherium simum simum]	Metabolism;Environmental Information Processing;Organismal Systems;Organismal Systems;Metabolism;Organismal Systems	Global and overview maps;Signal transduction;Immune system;Immune system;Carbohydrate metabolism;Immune system	ko01100//Metabolic pathways;ko04070//Phosphatidylinositol signaling system;ko04666//Fc gamma R-mediated phagocytosis;ko04662//B cell receptor signaling pathway;ko00562//Inositol phosphate metabolism;ko04664//Fc epsilon RI signaling pathway	K03084;K03084;K03084;K03084;K03084;K03084	-	-	-
LOC100526023	ID_11549	2	0	-2.81	0	LRGUK	PREDICTED: leucine-rich repeat and guanylate kinase domain-containing protein isoform X1 [Sus scrofa]	-	-	-	-	-	-	-
LOC100526085	ID_11583	1	0	-4.09	-4.09	HCK	PREDICTED: tyrosine-protein kinase HCK isoform X1 [Sus scrofa]	Human Diseases;Organismal Systems;Organismal Systems	Infectious diseases;Immune system;Immune system	ko05167//Kaposi sarcoma-associated herpesvirus infection;ko04062//Chemokine signaling pathway;ko04666//Fc gamma R-mediated phagocytosis	K08893;K08893;K08893	-	-	-
LOC100526107	ID_11594	1	0	-1.43	-1.43	FOXC2	PREDICTED: forkhead box protein C2 [Orcinus orca]	-	-	-	-	-	-	-
LOC100526109	ID_11595	5	0	4.32	0	WDR88	PREDICTED: WD repeat-containing protein 88 [Sus scrofa]	-	-	-	-	-	-	-
LOC100526143	ID_11609	2	0	-4.91	-2.1	ANKMY1	PREDICTED: ankyrin repeat and MYND domain-containing protein 1 [Sus scrofa]	-	-	-	-	-	-	-
LOC100526144	ID_11610	6	0	5.21	3.7	NNT	PREDICTED: NAD(P) transhydrogenase, mitochondrial [Sus scrofa]	Metabolism;Metabolism	Global and overview maps;Metabolism of cofactors and vitamins	ko01100//Metabolic pathways;ko00760//Nicotinate and nicotinamide metabolism	K00323;K00323	-	-	-
LOC100526167	ID_11625	1	0	-2.81	-2.81	ASPH	PREDICTED: aspartyl/asparaginyl beta-hydroxylase isoform X2 [Bos indicus]	-	-	-	-	-	-	-
LOC100526183	ID_11630	7	0	0.37	1.17	SLAIN1	PREDICTED: SLAIN motif-containing protein 1 isoform X1 [Cebus capucinus imitator]	-	-	-	-	-	-	-
LOC100526195	ID_11636	3	0	0.3	-4.91	B3GAT2	PREDICTED: LOW QUALITY PROTEIN: galactosylgalactosylxylosylprotein 3-beta-glucuronosyltransferase 2 [Sus scrofa]	Metabolism;Metabolism	Global and overview maps;Glycan biosynthesis and metabolism	ko01100//Metabolic pathways;ko00515//Mannose type O-glycan biosyntheis	K10157;K10157	-	-	-
LOC100526213	ID_11641	3	0	-1.05	-4.75	EDAR	PREDICTED: tumor necrosis factor receptor superfamily member EDAR isoform X1 [Sus scrofa]	Environmental Information Processing	Signaling molecules and interaction	ko04060//Cytokine-cytokine receptor interaction	K05162	-	-	-
LOC100526237	ID_11651	5	0	3.32	0	FMOD	PREDICTED: fibromodulin [Sus scrofa]	-	-	-	-	-	-	-
LOC100526242	ID_11654	2	0	-1.24	0.06	P3H4	PREDICTED: synaptonemal complex protein SC65 [Sus scrofa]	-	-	-	-	-	-	-
LOC100526246	ID_11655	6	0	6.87	4.75	ALOX12B	PREDICTED: arachidonate 12-lipoxygenase, 12R-type [Odobenus rosmarus divergens]	Metabolism;Organismal Systems;Metabolism	Global and overview maps;Nervous system;Lipid metabolism	ko01100//Metabolic pathways;ko04726//Serotonergic synapse;ko00590//Arachidonic acid metabolism	K08021;K08021;K08021	-	-	-
LOC100533201	ID_11670	2	0	-1.13	-0.54	PDCD1	programmed cell death protein 1 precursor [Sus scrofa]	Environmental Information Processing;Organismal Systems	Signaling molecules and interaction;Immune system	ko04514//Cell adhesion molecules (CAMs);ko04660//T cell receptor signaling pathway	K06744;K06744	-	-	-
LOC100533477	ID_11673	5	0	5.21	0	P2RY11	P2Y purinoceptor 11 [Sus scrofa]	Environmental Information Processing	Signaling molecules and interaction	ko04080//Neuroactive ligand-receptor interaction	K08387	-	-	-
LOC100620084	ID_11691	4	0	0	3.7	INHBC	PREDICTED: inhibin beta C chain [Sus scrofa]	Environmental Information Processing;Cellular Processes;Environmental Information Processing	Signaling molecules and interaction;Cellular community - eukaryotes;Signal transduction	ko04060//Cytokine-cytokine receptor interaction;ko04550//Signaling pathways regulating pluripotency of stem cells;ko04350//TGF-beta signaling pathway	K22688;K22688;K22688	-	-	-
LOC100620089	ID_11692	0	0	-0.96	-1.34	ZNF141	PREDICTED: zinc finger protein 11-like isoform X1 [Sus scrofa]	-	-	-	-	-	-	-
LOC100620126	ID_11705	4	0	0	4.32	TBX4	T-box transcription factor TBX4 [Sus scrofa]	-	-	-	-	-	-	-
LOC100620145	ID_11710	6	0	5.32	5.43	GJA4	gap junction alpha-4 protein [Sus scrofa]	-	-	-	-	-	-	-
LOC100620189	ID_11726	4	0	0	2.81	NRXN3	PREDICTED: neurexin 3 isoform X2 [Panthera pardus]	Environmental Information Processing	Signaling molecules and interaction	ko04514//Cell adhesion molecules (CAMs)	K07377	-	-	-
LOC100620237	ID_11742	1	0	-2.81	-2.81	FRMPD3	PREDICTED: FERM and PDZ domain-containing protein 3, partial [Sus scrofa]	-	-	-	-	-	-	-
LOC100620244	ID_11746	1	0	-0.97	-1.09	TVP23A	PREDICTED: Golgi apparatus membrane protein TVP23 homolog A isoform X1 [Sus scrofa]	-	-	-	-	-	-	-
LOC100620265	ID_11752	1	0	-3.7	-3.7	CYP4F22	PREDICTED: cytochrome P450 4F22 [Sus scrofa]	-	-	-	-	-	-	-
LOC100620275	ID_11755	4	0	0	3.7	Ntsr2	PREDICTED: neurotensin receptor type 2 [Bos taurus]	Environmental Information Processing	Signaling molecules and interaction	ko04080//Neuroactive ligand-receptor interaction	K04212	-	-	-
LOC100620286	ID_11761	6	0	0.99	1.2	MKX	homeobox protein Mohawk [Bos taurus]	-	-	-	-	-	-	-
LOC100620290	ID_11764	6	0	1.47	1.71	DPPA4	PREDICTED: developmental pluripotency-associated protein 4 [Sus scrofa]	-	-	-	-	-	-	-
LOC100620296	ID_11766	1	0	-4.09	-4.09	SYNDIG1	PREDICTED: synapse differentiation-inducing gene protein 1-like [Leptonychotes weddellii]	-	-	-	-	-	-	-
LOC100620314	ID_11772	2	0	-1.83	-0.76	Ermap	PREDICTED: erythroid membrane-associated protein [Camelus ferus]	-	-	-	-	-	-	-
LOC100620323	ID_11775	1	0	-1.58	-1.58	ILDR1	PREDICTED: immunoglobulin-like domain-containing receptor 1 isoform X1 [Sus scrofa]	-	-	-	-	-	-	-
LOC100620381	ID_11792	6	0	5.21	4.32	DPPA2	PREDICTED: developmental pluripotency-associated protein 2 [Sus scrofa]	-	-	-	-	-	-	-
LOC100620394	ID_11796	2	0	-2.81	0.89	COL15A1	PREDICTED: collagen alpha-1(XV) chain isoform X1 [Physeter catodon]	Organismal Systems	Digestive system	ko04974//Protein digestion and absorption	K08135	-	-	-
LOC100620399	ID_11801	2	0	-3.32	0.77	GPR20	PREDICTED: G-protein coupled receptor 20 isoform X2 [Sus scrofa]	-	-	-	-	-	-	-
LOC100620415	ID_11806	2	0	-4.75	2.27	SLC35G2	PREDICTED: solute carrier family 35 member G2 [Sus scrofa]	-	-	-	-	-	-	-
LOC100620442	ID_11819	5	0	6.07	0	Teddm1a	PREDICTED: transmembrane epididymal protein 1A-like [Sus scrofa]	-	-	-	-	-	-	-
LOC100620475	ID_11828	3	0	1.74	-6.27	ZNF718	PREDICTED: zinc finger protein 708-like [Sus scrofa]	-	-	-	-	-	-	-
LOC100620479	ID_11830	4	0	0	3.32	NRROS	PREDICTED: negative regulator of reactive oxygen species [Sus scrofa]	-	-	-	-	-	-	-
LOC100620489	ID_11834	1	0	-4.52	-4.52	TM4SF19	PREDICTED: transmembrane 4 L6 family member 19 [Sus scrofa]	-	-	-	-	-	-	-
LOC100620511	ID_11847	2	0	-1.66	-0.79	CLEC3B	PREDICTED: tetranectin [Sus scrofa]	-	-	-	-	-	-	-
LOC100620522	ID_11851	5	0	3.32	0	BACH2	PREDICTED: transcription regulator protein BACH2 [Orcinus orca]	-	-	-	-	-	-	-
LOC100620523	ID_11852	3	0	-0.38	-3.7	Olfm1	PREDICTED: noelin isoform X1 [Equus caballus]	-	-	-	-	-	-	-
LOC100620538	ID_11857	3	0	1.58	-3.32	PRDM9	PREDICTED: probable histone-lysine N-methyltransferase PRDM7 isoform X1 [Sus scrofa]	Metabolism	Amino acid metabolism	ko00310//Lysine degradation	K20796	-	-	-
LOC100620544	ID_11862	5	0	2.81	0	Lhx4	PREDICTED: LIM/homeobox protein Lhx4 [Orcinus orca]	-	-	-	-	-	-	-
LOC100620608	ID_11886	6	0	5.32	5.55	LEXM	PREDICTED: lymphocyte expansion molecule [Ailuropoda melanoleuca]	-	-	-	-	-	-	-
LOC100620620	ID_11890	4	0	0	4.91	--	-	Cellular Processes;Human Diseases;Human Diseases	Cell growth and death;Substance dependence;Immune diseases	ko04217//Necroptosis;ko05034//Alcoholism;ko05322//Systemic lupus erythematosus	K11251;K11251;K11251	-	-	-
LOC100620628	ID_11894	0	0	-1.12	-2.84	SLC4A5	PREDICTED: electrogenic sodium bicarbonate cotransporter 4 [Sus scrofa]	Organismal Systems	Digestive system	ko04976//Bile secretion	K13857	-	-	-
LOC100620646	ID_11897	5	0	5.04	0	Grk1	PREDICTED: rhodopsin kinase [Sus scrofa]	Cellular Processes;Organismal Systems;Organismal Systems	Transport and catabolism;Immune system;Sensory system	ko04144//Endocytosis;ko04062//Chemokine signaling pathway;ko04744//Phototransduction	K00909;K00909;K00909	-	-	-
LOC100620649	ID_11899	4	0	0	5.32	IQCF1	PREDICTED: IQ domain-containing protein F1 [Sus scrofa]	-	-	-	-	-	-	-
LOC100620650	ID_11900	5	0	3.7	0	RARRES1	PREDICTED: retinoic acid receptor responder protein 1 [Sus scrofa]	-	-	-	-	-	-	-
LOC100620724	ID_11924	1	0	-1.43	-1.95	COL4A6	PREDICTED: collagen alpha-6(IV) chain, partial [Sus scrofa]	Human Diseases;Environmental Information Processing;Human Diseases;Cellular Processes;Organismal Systems;Human Diseases;Human Diseases;Organismal Systems;Human Diseases;Environmental Information Processing	Cancers;Signal transduction;Infectious diseases;Cellular community - eukaryotes;Endocrine system;Infectious diseases;Endocrine and metabolic diseases;Digestive system;Cancers;Signaling molecules and interaction	ko05200//Pathways in cancer;ko04151//PI3K-Akt signaling pathway;ko05165//Human papillomavirus infection;ko04510//Focal adhesion;ko04926//Relaxin signaling pathway;ko05146//Amoebiasis;ko04933//AGE-RAGE signaling pathway in diabetic complications;ko04974//Protein digestion and absorption;ko05222//Small cell lung cancer;ko04512//ECM-receptor interaction	K06237;K06237;K06237;K06237;K06237;K06237;K06237;K06237;K06237;K06237	-	-	-
LOC100620758	ID_11936	4	0	-0.1	0.95	KCND1	PREDICTED: potassium voltage-gated channel subfamily D member 1 isoform X1 [Sus scrofa]	-	-	-	-	-	-	-
LOC100620777	ID_11940	5	0	1.2	0.23	TMEM158	PREDICTED: transmembrane protein 158 [Sus scrofa]	-	-	-	-	-	-	-
LOC100620833	ID_11961	2	0	-1.43	0.45	NSUN5	PREDICTED: putative methyltransferase NSUN7 [Sus scrofa]	-	-	-	-	-	-	-
LOC100620836	ID_11962	6	0	1.31	1.31	MLNR	PREDICTED: motilin receptor [Sus scrofa]	Environmental Information Processing	Signaling molecules and interaction	ko04080//Neuroactive ligand-receptor interaction	K05266	-	-	-
LOC100620900	ID_11986	6	0	4.75	3.7	eef1as	PREDICTED: LOW QUALITY PROTEIN: elongation factor 1-alpha, somatic form-like [Sus scrofa]	Genetic Information Processing;Human Diseases	Translation;Infectious diseases	ko03013//RNA transport;ko05134//Legionellosis	K03231;K03231	-	-	-
LOC100620902	ID_11987	3	0	0.89	-2.81	--	mCG4182, partial [Mus musculus]	-	-	-	-	-	-	-
LOC100620912	ID_11990	6	0	2.45	1.64	STEAP3	PREDICTED: metalloreductase STEAP3 isoform X1 [Sus scrofa]	Cellular Processes;Cellular Processes	Cell growth and death;Cell growth and death	ko04115//p53 signaling pathway;ko04216//Ferroptosis	K10142;K10142	-	-	-
LOC100620950	ID_12005	6	0	6.07	5.98	NYX	PREDICTED: nyctalopin isoform X1 [Sus scrofa]	-	-	-	-	-	-	-
LOC100620986	ID_12018	2	0	-0.84	0.25	GDPD3	PREDICTED: glycerophosphodiester phosphodiesterase domain-containing protein 3 [Sus scrofa]	Metabolism	Lipid metabolism	ko00565//Ether lipid metabolism	K22387	-	-	-
LOC100621027	ID_12034	5	0	0.92	-0.17	CX3CL1	PREDICTED: fractalkine isoform X1 [Sus scrofa]	Environmental Information Processing;Human Diseases;Organismal Systems;Environmental Information Processing	Signaling molecules and interaction;Infectious diseases;Immune system;Signal transduction	ko04060//Cytokine-cytokine receptor interaction;ko05163//Human cytomegalovirus infection;ko04062//Chemokine signaling pathway;ko04668//TNF signaling pathway	K05508;K05508;K05508;K05508	-	-	-
LOC100621043	ID_12041	6	0	2.4	1.95	GDA	PREDICTED: guanine deaminase isoform X5 [Camelus dromedarius]	Metabolism;Metabolism	Global and overview maps;Nucleotide metabolism	ko01100//Metabolic pathways;ko00230//Purine metabolism	K01487;K01487	-	-	-
LOC100621048	ID_12044	4	0	0	4.75	GCNA	PREDICTED: acidic repeat-containing protein isoform X1 [Sus scrofa]	-	-	-	-	-	-	-
LOC100621059	ID_12047	6	0	2.81	2.81	ADGRF2	PREDICTED: adhesion G-protein coupled receptor F2 [Sus scrofa]	-	-	-	-	-	-	-
LOC100621068	ID_12051	2	0	-5.73	1.09	TMCO2	PREDICTED: transmembrane and coiled-coil domain-containing protein 2 [Sus scrofa]	-	-	-	-	-	-	-
LOC100621069	ID_12052	7	0	0.82	1.47	SLC26A8	PREDICTED: LOW QUALITY PROTEIN: testis anion transporter 1 [Sus scrofa]	-	-	-	-	-	-	-
LOC100621117	ID_12071	4	0	0	5.64	Gip	gastric inhibitory polypeptide precursor [Sus scrofa]	Organismal Systems	Endocrine system	ko04911//Insulin secretion	K05258	-	-	-
LOC100621121	ID_12074	5	0	3.32	0	CLDN22	PREDICTED: claudin-22 [Camelus ferus]	Cellular Processes;Environmental Information Processing;Human Diseases;Organismal Systems;Human Diseases	Cellular community - eukaryotes;Signaling molecules and interaction;Infectious diseases;Immune system;Infectious diseases	ko04530//Tight junction;ko04514//Cell adhesion molecules (CAMs);ko05160//Hepatitis C;ko04670//Leukocyte transendothelial migration;ko05130//Pathogenic Escherichia coli infection	K06087;K06087;K06087;K06087;K06087	-	-	-
LOC100621128	ID_12079	2	0	-1.72	0.93	ELFN1	PREDICTED: LOW QUALITY PROTEIN: protein ELFN1 [Sus scrofa]	-	-	-	-	-	-	-
LOC100621146	ID_12085	6	0	1.03	0.85	NUPL2	PREDICTED: nucleoporin-like protein 2 [Sus scrofa]	Genetic Information Processing	Translation	ko03013//RNA transport	K14321	-	-	-
LOC100621190	ID_12097	1	0	-2.81	-2.81	A4GNT	PREDICTED: alpha-1,4-N-acetylglucosaminyltransferase [Sus scrofa]	-	-	-	-	-	-	-
LOC100621284	ID_12128	3	0	-0.39	-2.5	UNC5C	PREDICTED: netrin receptor UNC5C isoform X1 [Tursiops truncatus]	Organismal Systems	Development	ko04360//Axon guidance	K07521	-	-	-
LOC100621356	ID_12150	6	0	2.24	2.1	Padi2	PREDICTED: protein-arginine deiminase type-2 isoform X1 [Sus scrofa]	-	-	-	-	-	-	-
LOC100621428	ID_12178	6	0	1.41	1.16	MRFAP1L1	PREDICTED: MORF4 family-associated protein 1-like 1 [Dasypus novemcinctus]	-	-	-	-	-	-	-
LOC100621441	ID_12180	3	0	0.04	-1.89	NME5	PREDICTED: nucleoside diphosphate kinase homolog 5 isoform X1 [Sus scrofa]	-	-	-	-	-	-	-
LOC100621483	ID_12194	5	0	2.36	0.62	CORO1A	PREDICTED: coronin-1A [Sus scrofa]	Human Diseases;Cellular Processes	Infectious diseases;Transport and catabolism	ko05152//Tuberculosis;ko04145//Phagosome	K13882;K13882	-	-	-
LOC100621504	ID_12202	0	0	-1.22	-2.81	Col4a3	PREDICTED: collagen alpha-3(IV) chain [Physeter catodon]	Human Diseases;Environmental Information Processing;Human Diseases;Cellular Processes;Organismal Systems;Human Diseases;Human Diseases;Organismal Systems;Human Diseases;Environmental Information Processing	Cancers;Signal transduction;Infectious diseases;Cellular community - eukaryotes;Endocrine system;Infectious diseases;Endocrine and metabolic diseases;Digestive system;Cancers;Signaling molecules and interaction	ko05200//Pathways in cancer;ko04151//PI3K-Akt signaling pathway;ko05165//Human papillomavirus infection;ko04510//Focal adhesion;ko04926//Relaxin signaling pathway;ko05146//Amoebiasis;ko04933//AGE-RAGE signaling pathway in diabetic complications;ko04974//Protein digestion and absorption;ko05222//Small cell lung cancer;ko04512//ECM-receptor interaction	K06237;K06237;K06237;K06237;K06237;K06237;K06237;K06237;K06237;K06237	-	-	-
LOC100621521	ID_12209	5	0	5.32	0	ABI3	PREDICTED: ABI gene family member 3 isoform X1 [Sus scrofa]	-	-	-	-	-	-	-
LOC100621540	ID_12216	6	0	6.19	6.69	LDHB	PREDICTED: L-lactate dehydrogenase B chain [Sus scrofa]	Metabolism;Environmental Information Processing;Organismal Systems;Human Diseases;Metabolism;Metabolism;Metabolism;Metabolism	Global and overview maps;Signal transduction;Endocrine system;Cancers;Carbohydrate metabolism;Amino acid metabolism;Carbohydrate metabolism;Carbohydrate metabolism	ko01100//Metabolic pathways;ko04066//HIF-1 signaling pathway;ko04922//Glucagon signaling pathway;ko05230//Central carbon metabolism in cancer;ko00010//Glycolysis / Gluconeogenesis;ko00270//Cysteine and methionine metabolism;ko00620//Pyruvate metabolism;ko00640//Propanoate metabolism	K00016;K00016;K00016;K00016;K00016;K00016;K00016;K00016	-	-	-
LOC100621554	ID_12223	4	0	-1.2	1.4	DNMT3L	PREDICTED: LOW QUALITY PROTEIN: DNA (cytosine-5)-methyltransferase 3-like [Sus scrofa]	-	-	-	-	-	-	-
LOC100621607	ID_12242	5	0	4.09	0	Nsg1	PREDICTED: neuron-specific protein family member 1 [Sus scrofa]	-	-	-	-	-	-	-
LOC100621609	ID_12244	3	0	1.68	-1.74	CTRL	PREDICTED: chymotrypsin-like protease CTRL-1 isoform X1 [Canis lupus familiaris]	Organismal Systems;Organismal Systems	Digestive system;Digestive system	ko04974//Protein digestion and absorption;ko04972//Pancreatic secretion	K09632;K09632	-	-	-
LOC100621611	ID_12246	4	0	-0.14	1.08	MOCOS	PREDICTED: molybdenum cofactor sulfurase isoform X1 [Sus scrofa]	Metabolism	Metabolism of cofactors and vitamins	ko00790//Folate biosynthesis	K15631	-	-	-
LOC100621642	ID_12258	3	0	-0.16	-1.78	CTRB2	PREDICTED: chymotrypsinogen B isoform X2 [Sus scrofa]	Organismal Systems;Organismal Systems	Digestive system;Digestive system	ko04974//Protein digestion and absorption;ko04972//Pancreatic secretion	K01310;K01310	-	-	-
LOC100621677	ID_12270	1	0	-4.52	-4.52	DPEP3	PREDICTED: dipeptidase 3 [Sus scrofa]	-	-	-	-	-	-	-
LOC100621729	ID_12286	0	0	-1.36	-1.89	OR1L8	PREDICTED: olfactory receptor 1L8-like [Sus scrofa]	Organismal Systems	Sensory system	ko04740//Olfactory transduction	K04257	-	-	-
LOC100621753	ID_12293	7	0	4.09	6.6	PHOSPHO1	PREDICTED: phosphoethanolamine/phosphocholine phosphatase isoform X2 [Sus scrofa]	Metabolism;Metabolism	Global and overview maps;Lipid metabolism	ko01100//Metabolic pathways;ko00564//Glycerophospholipid metabolism	K06124;K06124	-	-	-
LOC100621778	ID_12303	5	0	5.64	0	DPEP2	PREDICTED: dipeptidase 2 isoform X1 [Sus scrofa]	-	-	-	-	-	-	-
LOC100621820	ID_12318	1	0	-4.52	-4.52	CTRB1	PREDICTED: chymotrypsinogen 2-like [Sus scrofa]	Organismal Systems;Organismal Systems	Digestive system;Digestive system	ko04974//Protein digestion and absorption;ko04972//Pancreatic secretion	K01310;K01310	-	-	-
LOC100621831	ID_12322	5	0	4.91	0	MDH3	PREDICTED: putative malate dehydrogenase 1B [Sus scrofa]	-	-	-	-	-	-	-
LOC100621843	ID_12328	6	0	1.51	0.89	EFR3B	PREDICTED: protein EFR3 homolog B isoform X1 [Camelus dromedarius]	-	-	-	-	-	-	-
LOC100621844	ID_12329	6	0	1.1	1.1	KRT83	PREDICTED: keratin, type II cuticular Hb1 [Sus scrofa]	-	-	-	-	-	-	-
LOC100621868	ID_12339	0	0	-0.58	-1.58	GULP1	PREDICTED: PTB domain-containing engulfment adapter protein 1 [Sus scrofa]	-	-	-	-	-	-	-
LOC100621910	ID_12349	2	0	-4.75	-0.67	ACP7	PREDICTED: iron/zinc purple acid phosphatase-like protein [Sus scrofa]	-	-	-	-	-	-	-
LOC100621980	ID_12374	2	0	-0.9	0.64	TMEM95	PREDICTED: transmembrane protein 95 isoform X2 [Sus scrofa]	-	-	-	-	-	-	-
LOC100621986	ID_12375	6	0	5.55	4.09	ERAS	PREDICTED: GTPase ERas [Sus scrofa]	-	-	-	-	-	-	-
LOC100621997	ID_12376	1	0	-2.81	-2.81	FMN2	PREDICTED: formin-2-like, partial [Physeter catodon]	-	-	-	-	-	-	-
LOC100622006	ID_12380	2	0	-1.03	-0.44	Fhod3	PREDICTED: FH1/FH2 domain-containing protein 3 [Sus scrofa]	-	-	-	-	-	-	-
LOC100622012	ID_12382	3	0	-0.32	-5.64	AS3MT	PREDICTED: arsenite methyltransferase [Sus scrofa]	-	-	-	-	-	-	-
LOC100622018	ID_12384	1	0	-1.37	-1.61	CCDC33	PREDICTED: coiled-coil domain-containing protein 33 isoform X2 [Ceratotherium simum simum]	-	-	-	-	-	-	-
LOC100622032	ID_12391	3	0	0.43	-4.32	TRPM2	PREDICTED: transient receptor potential cation channel subfamily M member 2 [Camelus dromedarius]	Organismal Systems;Organismal Systems	Immune system;Endocrine system	ko04621//NOD-like receptor signaling pathway;ko04921//Oxytocin signaling pathway	K04977;K04977	-	-	-
LOC100622036	ID_12392	3	0	0.14	-2.1	Rnf183	PREDICTED: RING finger protein 183 isoform X1 [Sus scrofa]	-	-	-	-	-	-	-
LOC100622067	ID_12401	2	0	-1.66	0.29	EMB	PREDICTED: LOW QUALITY PROTEIN: embigin [Sus scrofa]	-	-	-	-	-	-	-
LOC100622074	ID_12403	3	0	0.42	-0.68	PCDHA10	PREDICTED: LOW QUALITY PROTEIN: protocadherin alpha-10 [Orcinus orca]	-	-	-	-	-	-	-
LOC100622093	ID_12408	4	0	0	3.7	GPR32	PREDICTED: LOW QUALITY PROTEIN: probable G-protein coupled receptor 32 [Sus scrofa]	-	-	-	-	-	-	-
LOC100622098	ID_12410	7	0	0.76	1.49	GPR158	PREDICTED: probable G-protein coupled receptor 158 [Vicugna pacos]	-	-	-	-	-	-	-
LOC100622102	ID_12411	4	0	0	1.72	KIF5C	PREDICTED: kinesin heavy chain isoform 5C [Sus scrofa]	Cellular Processes;Organismal Systems	Transport and catabolism;Nervous system	ko04144//Endocytosis;ko04728//Dopaminergic synapse	K10396;K10396	-	-	-
LOC100622113	ID_12416	3	0	-0.39	-4.09	RSPO1	PREDICTED: R-spondin-1 [Ailuropoda melanoleuca]	-	-	-	-	-	-	-
LOC100622154	ID_12434	6	0	1.02	1.39	SETD4	PREDICTED: SET domain-containing protein 4 isoform X2 [Sus scrofa]	-	-	-	-	-	-	-
LOC100622202	ID_12452	7	0	2.12	4.06	WDR31	PREDICTED: WD repeat-containing protein 31 isoform X1 [Sus scrofa]	-	-	-	-	-	-	-
LOC100622214	ID_12455	3	0	0.51	-0.71	PODN	PREDICTED: podocan [Sus scrofa]	-	-	-	-	-	-	-
LOC100622228	ID_12459	7	0	0.54	1.1	ARHGEF6	PREDICTED: rho guanine nucleotide exchange factor 6 [Orcinus orca]	Cellular Processes;Human Diseases	Cell motility;Cancers	ko04810//Regulation of actin cytoskeleton;ko05212//Pancreatic cancer	K05729;K05729	-	-	-
LOC100622240	ID_12464	5	0	1.18	-0.09	TSPAN5	PREDICTED: tetraspanin-5 isoform X2 [Chlorocebus sabaeus]	-	-	-	-	-	-	-
LOC100622246	ID_12466	5	0	5.83	0	CBR1	carbonyl reductase [NADPH] 1 [Sus scrofa]	Metabolism;Human Diseases;Metabolism;Metabolism;Metabolism	Global and overview maps;Cancers;Lipid metabolism;Xenobiotics biodegradation and metabolism;Metabolism of cofactors and vitamins	ko01100//Metabolic pathways;ko05204//Chemical carcinogenesis;ko00590//Arachidonic acid metabolism;ko00980//Metabolism of xenobiotics by cytochrome P450;ko00790//Folate biosynthesis	K00079;K00079;K00079;K00079;K00079	-	-	-
LOC100622296	ID_12480	4	0	0	5.43	MGST2	PREDICTED: microsomal glutathione S-transferase 2 [Sus scrofa]	Human Diseases;Human Diseases;Human Diseases;Human Diseases;Human Diseases;Human Diseases;Metabolism;Metabolism;Metabolism;Metabolism	Cancers;Cancers;Cardiovascular diseases;Cancers;Cancers;Drug resistance;Xenobiotics biodegradation and metabolism;Xenobiotics biodegradation and metabolism;Xenobiotics biodegradation and metabolism;Metabolism of other amino acids	ko05200//Pathways in cancer;ko05225//Hepatocellular carcinoma;ko05418//Fluid shear stress and atherosclerosis;ko05215//Prostate cancer;ko05204//Chemical carcinogenesis;ko01524//Platinum drug resistance;ko00983//Drug metabolism - other enzymes;ko00980//Metabolism of xenobiotics by cytochrome P450;ko00982//Drug metabolism - cytochrome P450;ko00480//Glutathione metabolism	K00799;K00799;K00799;K00799;K00799;K00799;K00799;K00799;K00799;K00799	-	-	-
LOC100622305	ID_12484	3	0	-0.51	-3.32	PTGIR	PREDICTED: prostacyclin receptor [Sus scrofa]	Environmental Information Processing;Organismal Systems;Organismal Systems	Signaling molecules and interaction;Circulatory system;Immune system	ko04080//Neuroactive ligand-receptor interaction;ko04270//Vascular smooth muscle contraction;ko04611//Platelet activation	K04263;K04263;K04263	-	-	-
LOC100622324	ID_12491	6	0	3.62	2.5	NFE2L3	PREDICTED: LOW QUALITY PROTEIN: nuclear factor erythroid 2-related factor 3 [Sus scrofa]	-	-	-	-	-	-	-
LOC100622362	ID_12502	2	0	-3.7	0.82	EFHC2	PREDICTED: EF-hand domain-containing family member C2 [Sus scrofa]	-	-	-	-	-	-	-
LOC100622364	ID_12503	6	0	5.32	5.83	ST8SIA5	PREDICTED: alpha-2,8-sialyltransferase 8E isoform X1 [Mustela putorius furo]	Metabolism;Metabolism	Global and overview maps;Glycan biosynthesis and metabolism	ko01100//Metabolic pathways;ko00604//Glycosphingolipid biosynthesis - ganglio series	K03369;K03369	-	-	-
LOC100622387	ID_12513	6	0	0.99	1.31	HIST1H2AG	PREDICTED: histone H2A type 1-like [Cavia porcellus]	Cellular Processes;Human Diseases;Human Diseases	Cell growth and death;Substance dependence;Immune diseases	ko04217//Necroptosis;ko05034//Alcoholism;ko05322//Systemic lupus erythematosus	K11251;K11251;K11251	-	-	-
LOC100622393	ID_12516	1	0	-3.32	-3.32	CCR8	PREDICTED: C-C chemokine receptor type 8 [Sus scrofa]	Environmental Information Processing;Human Diseases;Human Diseases;Organismal Systems	Signaling molecules and interaction;Infectious diseases;Cancers;Immune system	ko04060//Cytokine-cytokine receptor interaction;ko05167//Kaposi sarcoma-associated herpesvirus infection;ko05203//Viral carcinogenesis;ko04062//Chemokine signaling pathway	K04183;K04183;K04183;K04183	-	-	-
LOC100622411	ID_12520	6	0	3.32	4.52	TKTL1	PREDICTED: transketolase-like protein 1 [Camelus dromedarius]	Metabolism;Metabolism;Metabolism;Metabolism	Global and overview maps;Global and overview maps;Global and overview maps;Carbohydrate metabolism	ko01100//Metabolic pathways;ko01200//Carbon metabolism;ko01230//Biosynthesis of amino acids;ko00030//Pentose phosphate pathway	K00615;K00615;K00615;K00615	-	-	-
LOC100622446	ID_12532	3	0	0.77	-3.32	Nrn1l	PREDICTED: neuritin-like protein [Sus scrofa]	-	-	-	-	-	-	-
LOC100622450	ID_12535	5	0	5.04	0	TNNT2	PREDICTED: troponin T, cardiac muscle isoform X6 [Sus scrofa]	Organismal Systems;Human Diseases;Human Diseases;Organismal Systems	Circulatory system;Cardiovascular diseases;Cardiovascular diseases;Circulatory system	ko04261//Adrenergic signaling in cardiomyocytes;ko05414//Dilated cardiomyopathy (DCM);ko05410//Hypertrophic cardiomyopathy (HCM);ko04260//Cardiac muscle contraction	K12045;K12045;K12045;K12045	-	-	-
LOC100622474	ID_12541	2	0	-1	0	Mpv17l	PREDICTED: mpv17-like protein [Orcinus orca]	Cellular Processes	Transport and catabolism	ko04146//Peroxisome	K13349	-	-	-
LOC100622483	ID_12546	4	0	0	5.43	LDLRAD1	PREDICTED: low-density lipoprotein receptor class A domain-containing protein 1 [Sus scrofa]	-	-	-	-	-	-	-
LOC100622487	ID_12547	2	0	-2.59	0.06	TTC36	PREDICTED: tetratricopeptide repeat protein 36 [Sus scrofa]	-	-	-	-	-	-	-
LOC100622490	ID_12549	1	0	-4.09	-4.09	ST6GALNAC1	PREDICTED: alpha-N-acetylgalactosaminide alpha-2,6-sialyltransferase 1 [Sus scrofa]	Metabolism;Metabolism	Global and overview maps;Glycan biosynthesis and metabolism	ko01100//Metabolic pathways;ko00512//Mucin type O-glycan biosynthesis	K03479;K03479	-	-	-
LOC100622492	ID_12550	1	0	-2.21	-1.38	--	PREDICTED: uncharacterized protein KIAA1257 homolog isoform X1 [Sus scrofa]	-	-	-	-	-	-	-
LOC100622520	ID_12560	3	0	1.32	-2.23	GNG8	PREDICTED: guanine nucleotide-binding protein G(I)/G(S)/G(O) subunit gamma-8 isoform X1 [Sus scrofa]	Human Diseases;Environmental Information Processing;Human Diseases;Environmental Information Processing;Human Diseases;Organismal Systems;Human Diseases;Organismal Systems;Environmental Information Processing;Organismal Systems;Organismal Systems;Organismal Systems;Organismal Systems;Organismal Systems;Organismal Systems;Organismal Systems;Human Diseases	Cancers;Signal transduction;Infectious diseases;Signal transduction;Infectious diseases;Immune system;Substance dependence;Nervous system;Signal transduction;Endocrine system;Nervous system;Nervous system;Nervous system;Nervous system;Environmental adaptation;Nervous system;Substance dependence	ko05200//Pathways in cancer;ko04151//PI3K-Akt signaling pathway;ko05163//Human cytomegalovirus infection;ko04014//Ras signaling pathway;ko05167//Kaposi sarcoma-associated herpesvirus infection;ko04062//Chemokine signaling pathway;ko05034//Alcoholism;ko04723//Retrograde endocannabinoid signaling;ko04371//Apelin signaling pathway;ko04926//Relaxin signaling pathway;ko04728//Dopaminergic synapse;ko04…	K04544;K04544;K04544;K04544;K04544;K04544;K04544;K04544;K04544;K04544;K04544;K04544;K04544;K04544;K04544;K04544;K04544	-	-	-
LOC100622572	ID_12575	3	0	0.19	-1.54	CST6	PREDICTED: cystatin-M [Sus scrofa]	-	-	-	-	-	-	-
LOC100622606	ID_12589	5	0	2.81	0	Abca3	PREDICTED: ATP-binding cassette sub-family A member 3-like isoform X3 [Sus scrofa]	Environmental Information Processing	Membrane transport	ko02010//ABC transporters	K05643	-	-	-
LOC100622617	ID_12595	2	0	-2.12	0	GABRA2	PREDICTED: gamma-aminobutyric acid receptor subunit alpha-2 isoform X1 [Sus scrofa]	Environmental Information Processing;Organismal Systems;Organismal Systems;Human Diseases;Organismal Systems;Human Diseases	Signaling molecules and interaction;Nervous system;Nervous system;Substance dependence;Sensory system;Substance dependence	ko04080//Neuroactive ligand-receptor interaction;ko04723//Retrograde endocannabinoid signaling;ko04727//GABAergic synapse;ko05032//Morphine addiction;ko04742//Taste transduction;ko05033//Nicotine addiction	K05175;K05175;K05175;K05175;K05175;K05175	-	-	-
LOC100622618	ID_12596	2	0	-2.81	0	FAT4	PREDICTED: protocadherin Fat 4 isoform X1 [Bos taurus]	Environmental Information Processing	Signal transduction	ko04392//Hippo signaling pathway - multiple species	K16669	-	-	-
LOC100622673	ID_12614	4	0	0	3.7	C7orf31	Chromosome 7 open reading frame 31 [Homo sapiens]	-	-	-	-	-	-	-
LOC100622679	ID_12617	3	0	0.18	-1.51	RPL3L	PREDICTED: 60S ribosomal protein L3-like [Miniopterus natalensis]	Genetic Information Processing	Translation	ko03010//Ribosome	K02925	-	-	-
LOC100622710	ID_12626	2	0	-3.7	1.34	LILRB3	PREDICTED: leukocyte immunoglobulin-like receptor subfamily B member 3 isoform X1 [Sus scrofa]	Organismal Systems;Organismal Systems	Development;Immune system	ko04380//Osteoclast differentiation;ko04662//B cell receptor signaling pathway	K06512;K06512	-	-	-
LOC100622712	ID_12627	5	0	1.26	0.4	GABRA4	PREDICTED: gamma-aminobutyric acid receptor subunit alpha-4 [Sus scrofa]	Environmental Information Processing;Organismal Systems;Organismal Systems;Human Diseases;Organismal Systems;Human Diseases	Signaling molecules and interaction;Nervous system;Nervous system;Substance dependence;Sensory system;Substance dependence	ko04080//Neuroactive ligand-receptor interaction;ko04723//Retrograde endocannabinoid signaling;ko04727//GABAergic synapse;ko05032//Morphine addiction;ko04742//Taste transduction;ko05033//Nicotine addiction	K05175;K05175;K05175;K05175;K05175;K05175	-	-	-
LOC100622748	ID_12637	4	0	0	3.7	TDRKH	PREDICTED: tudor and KH domain-containing protein isoform X1 [Sus scrofa]	-	-	-	-	-	-	-
LOC100622802	ID_12656	4	0	0	2.81	CXorf36	PREDICTED: deleted in autism-related protein 1, partial [Sus scrofa]	-	-	-	-	-	-	-
LOC100622812	ID_12659	4	0	0	4.09	DUSP2	PREDICTED: dual specificity protein phosphatase 2 [Felis catus]	Environmental Information Processing	Signal transduction	ko04010//MAPK signaling pathway	K04459	-	-	-
LOC100622822	ID_12661	5	0	1.58	0	SLC26A4	PREDICTED: pendrin [Sus scrofa]	Organismal Systems	Endocrine system	ko04918//Thyroid hormone synthesis	K14702	-	-	-
LOC100622851	ID_12669	6	0	4.09	4.32	C17orf98	PREDICTED: uncharacterized protein C17orf98 homolog isoform X1 [Sus scrofa]	-	-	-	-	-	-	-
LOC100622884	ID_12679	5	0	2.81	0	RUNX3	PREDICTED: runt-related transcription factor 3 [Rhinolophus sinicus]	Organismal Systems	Immune system	ko04658//Th1 and Th2 cell differentiation	K09279	-	-	-
LOC100622906	ID_12687	6	0	3.32	3.7	NTN3	PREDICTED: netrin-3 isoform X1 [Sus scrofa]	Organismal Systems	Development	ko04360//Axon guidance	K06844	-	-	-
LOC100622922	ID_12696	6	0	3.32	2.81	ERICH6	PREDICTED: glutamate-rich protein 6 isoform X1 [Sus scrofa]	-	-	-	-	-	-	-
LOC100622925	ID_12698	6	0	3.32	4.32	TSPEAR	PREDICTED: thrombospondin-type laminin G domain and EAR repeat-containing protein [Bubalus bubalis]	-	-	-	-	-	-	-
LOC100622956	ID_12705	4	0	-0.39	0.65	FOXL2	forkhead box protein L2 [Sus scrofa]	-	-	-	-	-	-	-
LOC100622999	ID_12723	4	0	0	2.81	ADCY8	PREDICTED: adenylate cyclase type 8 isoform X1 [Odobenus rosmarus divergens]	Human Diseases;Human Diseases;Human Diseases;Organismal Systems;Environmental Information Processing;Environmental Information Processing;Environmental Information Processing;Organismal Systems;Metabolism;Environmental Information Processing;Human Diseases;Organismal Systems;Organismal Systems;Environmental Information Processing;Organismal Systems;Environmental Information Processing;Organismal …	Cancers;Infectious diseases;Infectious diseases;Environmental adaptation;Signal transduction;Signal transduction;Signal transduction;Immune system;Nucleotide metabolism;Signal transduction;Endocrine and metabolic diseases;Nervous system;Endocrine system;Signal transduction;Circulatory system;Signal transduction;Circulatory system;Endocrine system;Endocrine system;Immune system;Cell growth and dea…	ko05200//Pathways in cancer;ko05166//HTLV-I infection;ko05163//Human cytomegalovirus infection;ko04714//Thermogenesis;ko04015//Rap1 signaling pathway;ko04024//cAMP signaling pathway;ko04020//Calcium signaling pathway;ko04062//Chemokine signaling pathway;ko00230//Purine metabolism;ko04022//cGMP - PKG signaling pathway;ko04934//Cushing syndrome;ko04723//Retrograde endocannabinoid signaling;ko04921/…	K08048;K08048;K08048;K08048;K08048;K08048;K08048;K08048;K08048;K08048;K08048;K08048;K08048;K08048;K08048;K08048;K08048;K08048;K08048;K08048;K08048;K08048;K08048;K08048;K08048;K08048;K08048;K08048;K08048;K08048;K08048;K08048;K08048;K08048;K08048;K08048;K08048;K08048;K08048;K08048;K08048;K08048;K08048;K08048;K08048;K08048;K08048;K08048	-	-	-
LOC100623087	ID_12752	3	0	2.69	-4.09	C16orf86	PREDICTED: uncharacterized protein C16orf86 homolog isoform X1 [Sus scrofa]	-	-	-	-	-	-	-
LOC100623097	ID_12757	4	0	0	1.58	SLC30A10	PREDICTED: zinc transporter 10 isoform X1 [Sus scrofa]	-	-	-	-	-	-	-
LOC100623100	ID_12759	7	0	0.69	1.25	SCARF1	PREDICTED: scavenger receptor class F member 1 [Sus scrofa]	-	-	-	-	-	-	-
LOC100623109	ID_12764	2	0	-7.47	-1.49	FAM229B	PREDICTED: protein FAM229B [Sus scrofa]	-	-	-	-	-	-	-
LOC100623121	ID_12768	4	0	0	3.32	MYADML2	PREDICTED: LOW QUALITY PROTEIN: myeloid-associated differentiation marker-like protein 2 [Odobenus rosmarus divergens]	-	-	-	-	-	-	-
LOC100623157	ID_12780	6	0	3.32	4.09	--	-	-	-	-	-	-	-	-
LOC100623166	ID_12782	1	0	-1.58	-1.58	Dchs1	PREDICTED: protocadherin-16 [Sus scrofa]	Environmental Information Processing	Signal transduction	ko04392//Hippo signaling pathway - multiple species	K16507	-	-	-
LOC100623167	ID_12783	4	0	0	4.91	TRIM43	PREDICTED: tripartite motif-containing protein 43-like [Balaenoptera acutorostrata scammoni]	-	-	-	-	-	-	-
LOC100623198	ID_12798	5	0	6.27	0	KRTAP10-6	PREDICTED: keratin-associated protein 10-3-like [Sus scrofa]	-	-	-	-	-	-	-
LOC100623214	ID_12801	7	0	0.35	1.23	Dlgap3	disks large-associated protein 3 [Bos taurus]	-	-	-	-	-	-	-
LOC100623235	ID_12803	3	0	0.16	-0.89	Capsl	PREDICTED: calcyphosin-like protein [Sus scrofa]	-	-	-	-	-	-	-
LOC100623239	ID_12804	2	0	-1.03	-0.51	ARHGAP45	PREDICTED: minor histocompatibility protein HA-1 isoform X4 [Bubalus bubalis]	-	-	-	-	-	-	-
LOC100623246	ID_12807	3	0	3.04	-3.7	C16orf54	PREDICTED: transmembrane protein C16orf54 homolog isoform X1 [Sus scrofa]	-	-	-	-	-	-	-
LOC100623260	ID_12814	5	0	1.02	-0.38	CCDC36	PREDICTED: coiled-coil domain-containing protein 36 [Balaenoptera acutorostrata scammoni]	-	-	-	-	-	-	-
LOC100623276	ID_12819	5	0	3.7	0	TMEM253	PREDICTED: transmembrane protein 253 isoform X1 [Sus scrofa]	-	-	-	-	-	-	-
LOC100623299	ID_12831	6	0	0.85	1.1	IL22RA1	PREDICTED: interleukin-22 receptor subunit alpha-1 [Sus scrofa]	Environmental Information Processing;Environmental Information Processing	Signaling molecules and interaction;Signal transduction	ko04060//Cytokine-cytokine receptor interaction;ko04630//Jak-STAT signaling pathway	K05138;K05138	-	-	-
LOC100623314	ID_12835	4	0	0	1.37	Kcna7	PREDICTED: potassium voltage-gated channel subfamily A member 7 [Sus scrofa]	-	-	-	-	-	-	-
LOC100623319	ID_12836	4	0	0	4.75	--	PREDICTED: uncharacterized protein C17orf78 homolog isoform X1 [Marmota marmota marmota]	-	-	-	-	-	-	-
LOC100623321	ID_12837	3	0	-0.2	-4.52	NMNAT3	PREDICTED: nicotinamide/nicotinic acid mononucleotide adenylyltransferase 3 isoform X1 [Sus scrofa]	Metabolism;Metabolism	Global and overview maps;Metabolism of cofactors and vitamins	ko01100//Metabolic pathways;ko00760//Nicotinate and nicotinamide metabolism	K06210;K06210	-	-	-
LOC100623339	ID_12844	5	0	4.32	0	QPRT	PREDICTED: nicotinate-nucleotide pyrophosphorylase [carboxylating] [Sus scrofa]	Metabolism;Metabolism	Global and overview maps;Metabolism of cofactors and vitamins	ko01100//Metabolic pathways;ko00760//Nicotinate and nicotinamide metabolism	K00767;K00767	-	-	-
LOC100623355	ID_12849	4	0	-0.22	1.11	TUBAL3	PREDICTED: tubulin alpha chain-like 3 [Sus scrofa]	Cellular Processes;Cellular Processes;Cellular Processes;Human Diseases;Cellular Processes	Cellular community - eukaryotes;Transport and catabolism;Cell growth and death;Infectious diseases;Cellular community - eukaryotes	ko04530//Tight junction;ko04145//Phagosome;ko04210//Apoptosis;ko05130//Pathogenic Escherichia coli infection;ko04540//Gap junction	K07374;K07374;K07374;K07374;K07374	-	-	-
LOC100623389	ID_12865	6	0	1.11	0.77	TDGF1	PREDICTED: teratocarcinoma-derived growth factor 1, partial [Tursiops truncatus]	-	-	-	-	-	-	-
LOC100623423	ID_12877	3	0	-0.44	-4.52	GAP43	neuromodulin [Sus scrofa]	-	-	-	-	-	-	-
LOC100623437	ID_12881	1	0	-2.81	-2.81	DSC3	PREDICTED: desmocollin-3 isoform X1 [Equus caballus]	-	-	-	-	-	-	-
LOC100623453	ID_12889	6	0	4.75	5.91	KIF19	PREDICTED: kinesin-like protein KIF19 isoform X1 [Sus scrofa]	-	-	-	-	-	-	-
LOC100623476	ID_12894	1	0	-1.62	-1.62	HTR6	PREDICTED: 5-hydroxytryptamine receptor 6 [Sus scrofa]	Environmental Information Processing;Environmental Information Processing;Environmental Information Processing;Organismal Systems	Signaling molecules and interaction;Signal transduction;Signal transduction;Nervous system	ko04080//Neuroactive ligand-receptor interaction;ko04024//cAMP signaling pathway;ko04020//Calcium signaling pathway;ko04726//Serotonergic synapse	K04162;K04162;K04162;K04162	-	-	-
LOC100623494	ID_12898	2	0	-1.05	0.16	MGAM2	PREDICTED: probable maltase-glucoamylase 2 [Bos taurus]	Metabolism;Organismal Systems;Metabolism;Metabolism	Global and overview maps;Digestive system;Carbohydrate metabolism;Carbohydrate metabolism	ko01100//Metabolic pathways;ko04973//Carbohydrate digestion and absorption;ko00500//Starch and sucrose metabolism;ko00052//Galactose metabolism	K12047;K12047;K12047;K12047	-	-	-
LOC100623531	ID_12906	4	0	0	4.52	Fam169b	PREDICTED: protein FAM169B [Sus scrofa]	-	-	-	-	-	-	-
LOC100623564	ID_12916	6	0	0.85	1.02	TLE6	PREDICTED: transducin-like enhancer protein 6 isoform X2 [Capra hircus]	-	-	-	-	-	-	-
LOC100623590	ID_12927	4	0	0	2.81	PKP1	PREDICTED: plakophilin-1 [Cebus capucinus imitator]	-	-	-	-	-	-	-
LOC100623597	ID_12930	4	0	0	4.52	KRTAP10-6	PREDICTED: keratin-associated protein 10-7-like [Sus scrofa]	-	-	-	-	-	-	-
LOC100623615	ID_12936	1	0	-5.32	-5.32	LY6D	PREDICTED: lymphocyte antigen 6D, partial [Sus scrofa]	-	-	-	-	-	-	-
LOC100623621	ID_12940	1	0	-0.77	-1.02	CA7	PREDICTED: carbonic anhydrase 7 [Equus asinus]	Metabolism	Energy metabolism	ko00910//Nitrogen metabolism	K01672	-	-	-
LOC100623627	ID_12941	2	0	-4.32	-0.23	ZNF583	PREDICTED: zinc finger protein 583 isoform X1 [Sus scrofa]	-	-	-	-	-	-	-
LOC100623646	ID_12946	3	0	0.56	-0.9	WNT10A	PREDICTED: protein Wnt-10a isoform X1 [Bos taurus]	Human Diseases;Human Diseases;Human Diseases;Human Diseases;Human Diseases;Human Diseases;Environmental Information Processing;Environmental Information Processing;Human Diseases;Human Diseases;Cellular Processes;Environmental Information Processing;Organismal Systems;Human Diseases	Cancers;Infectious diseases;Infectious diseases;Cancers;Cancers;Endocrine and metabolic diseases;Signal transduction;Signal transduction;Cancers;Cancers;Cellular community - eukaryotes;Signal transduction;Endocrine system;Cancers	ko05200//Pathways in cancer;ko05165//Human papillomavirus infection;ko05166//HTLV-I infection;ko05205//Proteoglycans in cancer;ko05225//Hepatocellular carcinoma;ko04934//Cushing syndrome;ko04390//Hippo signaling pathway;ko04150//mTOR signaling pathway;ko05226//Gastric cancer;ko05224//Breast cancer;ko04550//Signaling pathways regulating pluripotency of stem cells;ko04310//Wnt signaling pathway;ko0…	K01357;K01357;K01357;K01357;K01357;K01357;K01357;K01357;K01357;K01357;K01357;K01357;K01357;K01357	-	-	-
LOC100623721	ID_12976	4	0	0	4.09	LRRC39	PREDICTED: leucine-rich repeat-containing protein 39 [Sus scrofa]	-	-	-	-	-	-	-
LOC100623770	ID_12991	4	0	0	4.32	SOX3	PREDICTED: transcription factor SOX-3 [Sus scrofa]	-	-	-	-	-	-	-
LOC100623809	ID_13005	2	0	-3.32	0.77	TMC5	PREDICTED: transmembrane channel-like protein 5 isoform X1 [Sus scrofa]	-	-	-	-	-	-	-
LOC100623824	ID_13010	4	0	0	1.58	DCLK1	PREDICTED: serine/threonine-protein kinase DCLK1 isoform X1 [Bubalus bubalis]	-	-	-	-	-	-	-
LOC100623825	ID_13011	2	0	-1.33	0.25	ZACN	PREDICTED: zinc-activated ligand-gated ion channel [Sus scrofa]	-	-	-	-	-	-	-
LOC100623848	ID_13019	7	0	2.81	6.07	EXTL1	PREDICTED: exostosin-like 1 isoform X1 [Sus scrofa]	Metabolism;Metabolism	Global and overview maps;Glycan biosynthesis and metabolism	ko01100//Metabolic pathways;ko00534//Glycosaminoglycan biosynthesis - heparan sulfate / heparin	K02368;K02368	-	-	-
LOC100623862	ID_13021	1	0	-4.09	-4.09	ECM2	PREDICTED: extracellular matrix protein 2 [Sus scrofa]	-	-	-	-	-	-	-
LOC100623872	ID_13025	5	0	1.45	-1.2	CMPK2	PREDICTED: UMP-CMP kinase 2, mitochondrial [Sus scrofa]	Metabolism;Metabolism	Global and overview maps;Nucleotide metabolism	ko01100//Metabolic pathways;ko00240//Pyrimidine metabolism	K13809;K13809	-	-	-
LOC100623884	ID_13028	5	0	4.09	0	SI	PREDICTED: sucrase-isomaltase, intestinal [Orcinus orca]	Metabolism;Organismal Systems;Metabolism;Metabolism	Global and overview maps;Digestive system;Carbohydrate metabolism;Carbohydrate metabolism	ko01100//Metabolic pathways;ko04973//Carbohydrate digestion and absorption;ko00500//Starch and sucrose metabolism;ko00052//Galactose metabolism	K01203;K01203;K01203;K01203	-	-	-
LOC100623906	ID_13038	5	0	5.32	0	KCNK13	potassium channel subfamily K member 13 [Sus scrofa]	-	-	-	-	-	-	-
LOC100623914	ID_13042	4	0	0	4.32	SLC12A8	PREDICTED: solute carrier family 12 member 8 [Bison bison bison]	-	-	-	-	-	-	-
LOC100623939	ID_13051	6	0	6.82	4.75	FXYD7	PREDICTED: FXYD domain-containing ion transport regulator 7 isoform X1 [Balaenoptera acutorostrata scammoni]	-	-	-	-	-	-	-
LOC100623940	ID_13052	5	0	2.81	0	Plch2	PREDICTED: 1-phosphatidylinositol 4,5-bisphosphate phosphodiesterase eta-2 isoform X3 [Sus scrofa]	Metabolism;Metabolism	Global and overview maps;Carbohydrate metabolism	ko01100//Metabolic pathways;ko00562//Inositol phosphate metabolism	K19006;K19006	-	-	-
LOC100623963	ID_13059	4	0	0	2.81	VWA3B	PREDICTED: LOW QUALITY PROTEIN: von Willebrand factor A domain-containing protein 3B [Balaenoptera acutorostrata scammoni]	-	-	-	-	-	-	-
LOC100623981	ID_13063	3	0	-0.22	-1.17	CAMKV	PREDICTED: caM kinase-like vesicle-associated protein isoform X1 [Sus scrofa]	-	-	-	-	-	-	-
LOC100624019	ID_13078	5	0	1.34	-0.89	OBSL1	PREDICTED: LOW QUALITY PROTEIN: obscurin-like protein 1, partial [Sus scrofa]	-	-	-	-	-	-	-
LOC100624035	ID_13083	6	0	4.09	5.04	--	PREDICTED: LOW QUALITY PROTEIN: zinc finger protein 260-like [Sus scrofa]	-	-	-	-	-	-	-
LOC100624047	ID_13088	3	0	0	-1.58	LRP1B	PREDICTED: low-density lipoprotein receptor-related protein 1B [Tursiops truncatus]	-	-	-	-	-	-	-
LOC100624051	ID_13090	4	0	-0.13	1.79	TTC16	PREDICTED: tetratricopeptide repeat protein 16 [Physeter catodon]	-	-	-	-	-	-	-
LOC100624064	ID_13097	0	0	-1.98	-7.02	RNF151	PREDICTED: LOW QUALITY PROTEIN: RING finger protein 151, partial [Sus scrofa]	-	-	-	-	-	-	-
LOC100624075	ID_13101	2	0	-0.85	0.3	Aif1l	PREDICTED: allograft inflammatory factor 1-like isoform X3 [Sus scrofa]	-	-	-	-	-	-	-
LOC100624099	ID_13110	6	0	3.78	2.1	TIGIT	PREDICTED: T-cell immunoreceptor with Ig and ITIM domains-like isoform X1 [Sus scrofa]	Environmental Information Processing	Signaling molecules and interaction	ko04514//Cell adhesion molecules (CAMs)	K16350	-	-	-
LOC100624161	ID_13129	1	0	-2.77	-2.94	G0s2	G0/G1 switch 2 protein [Sus scrofa]	-	-	-	-	-	-	-
LOC100624174	ID_13132	3	0	0.52	-0.69	PCDHB18	PREDICTED: LOW QUALITY PROTEIN: protocadherin beta-18-like [Sus scrofa]	-	-	-	-	-	-	-
LOC100624179	ID_13133	2	0	-2.81	0	COCH	PREDICTED: cochlin [Sus scrofa]	-	-	-	-	-	-	-
LOC100624189	ID_13137	3	0	0.8	-4.52	FAM187B	PREDICTED: protein FAM187B isoform X1 [Sus scrofa]	-	-	-	-	-	-	-
LOC100624193	ID_13139	4	0	0	3.7	LAPTM5	PREDICTED: lysosomal-associated transmembrane protein 5 [Sus scrofa]	Cellular Processes	Transport and catabolism	ko04142//Lysosome	K12387	-	-	-
LOC100624218	ID_13147	3	0	-0.17	-1.01	MORN1	PREDICTED: MORN repeat-containing protein 1 isoform X1 [Sus scrofa]	-	-	-	-	-	-	-
LOC100624241	ID_13153	1	0	-4.32	-4.32	HGD	PREDICTED: homogentisate 1,2-dioxygenase isoform X1 [Sus scrofa]	Metabolism;Metabolism	Global and overview maps;Amino acid metabolism	ko01100//Metabolic pathways;ko00350//Tyrosine metabolism	K00451;K00451	-	-	-
LOC100624251	ID_13157	4	0	-0.16	0.96	CACNB2	PREDICTED: voltage-dependent L-type calcium channel subunit beta-2 [Sus scrofa]	Environmental Information Processing;Organismal Systems;Organismal Systems;Human Diseases;Human Diseases;Organismal Systems;Human Diseases	Signal transduction;Endocrine system;Circulatory system;Cardiovascular diseases;Cardiovascular diseases;Circulatory system;Cardiovascular diseases	ko04010//MAPK signaling pathway;ko04921//Oxytocin signaling pathway;ko04261//Adrenergic signaling in cardiomyocytes;ko05414//Dilated cardiomyopathy (DCM);ko05410//Hypertrophic cardiomyopathy (HCM);ko04260//Cardiac muscle contraction;ko05412//Arrhythmogenic right ventricular cardiomyopathy (ARVC)	K04863;K04863;K04863;K04863;K04863;K04863;K04863	-	-	-
LOC100624254	ID_13159	4	0	0	5.64	FANCD2OS	PREDICTED: FANCD2 opposite strand protein isoform X3 [Sus scrofa]	-	-	-	-	-	-	-
LOC100624256	ID_13161	2	0	-4.52	0	Map3k7cl	PREDICTED: MAP3K7 C-terminal-like protein isoform X1 [Equus przewalskii]	-	-	-	-	-	-	-
LOC100624261	ID_13163	4	0	0.03	1.21	--	PREDICTED: uncharacterized protein C11orf74 homolog isoform X1 [Mustela putorius furo]	-	-	-	-	-	-	-
LOC100624292	ID_13174	6	0	1.43	0.72	Fam78a	PREDICTED: protein FAM78A [Sus scrofa]	-	-	-	-	-	-	-
LOC100624414	ID_13203	4	0	0	6.74	--	-	-	-	-	-	-	-	-
LOC100624460	ID_13219	6	0	1.58	1.58	MUC16	PREDICTED: mucin-16 isoform X2 [Capra hircus]	-	-	-	-	-	-	-
LOC100624475	ID_13225	5	0	3.7	0	TMTC1	PREDICTED: transmembrane and TPR repeat-containing protein 1 [Tursiops truncatus]	-	-	-	-	-	-	-
LOC100624513	ID_13237	5	0	1.58	0	Grik1	PREDICTED: glutamate receptor ionotropic, kainate 1 isoform X1 [Ailuropoda melanoleuca]	Environmental Information Processing;Organismal Systems	Signaling molecules and interaction;Nervous system	ko04080//Neuroactive ligand-receptor interaction;ko04724//Glutamatergic synapse	K05201;K05201	-	-	-
LOC100624519	ID_13239	1	0	-3.32	-3.32	Adamts10	A disintegrin and metalloproteinase with thrombospondin motifs 10 precursor [Sus scrofa]	-	-	-	-	-	-	-
LOC100624545	ID_13250	5	0	3.32	0	COLQ	PREDICTED: LOW QUALITY PROTEIN: acetylcholinesterase collagenic tail peptide [Sus scrofa]	-	-	-	-	-	-	-
LOC100624588	ID_13261	1	0	-4.91	-4.91	NMRK2	PREDICTED: nicotinamide riboside kinase 2 isoform X1 [Sus scrofa]	Metabolism;Metabolism	Global and overview maps;Metabolism of cofactors and vitamins	ko01100//Metabolic pathways;ko00760//Nicotinate and nicotinamide metabolism	K10524;K10524	-	-	-
LOC100624594	ID_13264	3	0	-0.19	-1.25	FBXL22	PREDICTED: F-box and leucine-rich protein 22 [Sus scrofa]	-	-	-	-	-	-	-
LOC100624617	ID_13270	2	0	-4.32	0.43	GPR152	PREDICTED: probable G-protein coupled receptor 152 [Equus asinus]	-	-	-	-	-	-	-
LOC100624653	ID_13280	4	0	-0.39	0.96	PRSS38	PREDICTED: serine protease 38 [Sus scrofa]	-	-	-	-	-	-	-
LOC100624654	ID_13281	5	0	3.7	0	Doc2a	PREDICTED: double C2-like domain-containing protein alpha isoform X1 [Canis lupus familiaris]	-	-	-	-	-	-	-
LOC100624660	ID_13284	4	0	0	2.81	SH3TC2	PREDICTED: SH3 domain and tetratricopeptide repeat-containing protein 2 [Orcinus orca]	-	-	-	-	-	-	-
LOC100624664	ID_13286	5	0	1.51	0.41	SNX22	PREDICTED: sorting nexin-22 [Sus scrofa]	-	-	-	-	-	-	-
LOC100624731	ID_13311	5	0	1.58	0	Shisa6	PREDICTED: protein shisa-6 homolog isoform X1 [Lipotes vexillifer]	-	-	-	-	-	-	-
LOC100624742	ID_13314	2	0	-4.91	0.93	Fam57b	PREDICTED: protein FAM57B [Odobenus rosmarus divergens]	-	-	-	-	-	-	-
LOC100624789	ID_13331	7	0	0.62	1.34	RNF150	PREDICTED: RING finger protein 150 [Lipotes vexillifer]	-	-	-	-	-	-	-
LOC100624894	ID_13364	3	0	0.77	-3.32	Ptprv	PREDICTED: receptor-type tyrosine-protein phosphatase V-like [Sus scrofa]	-	-	-	-	-	-	-
LOC100624901	ID_13366	4	0	-0.52	1.08	MYPN	PREDICTED: myopalladin isoform X1 [Sus scrofa]	-	-	-	-	-	-	-
LOC100624918	ID_13374	5	0	1.07	0.21	FLVCR2	PREDICTED: feline leukemia virus subgroup C receptor-related protein 2-like isoform X2 [Sus scrofa]	-	-	-	-	-	-	-
LOC100624924	ID_13376	5	0	3.7	0	COLGALT2	PREDICTED: LOW QUALITY PROTEIN: procollagen galactosyltransferase 2 [Sus scrofa]	Metabolism;Metabolism	Amino acid metabolism;Glycan biosynthesis and metabolism	ko00310//Lysine degradation;ko00514//Other types of O-glycan biosynthesis	K11703;K11703	-	-	-
LOC100624964	ID_13388	2	0	-0.65	0.35	JAKMIP3	PREDICTED: janus kinase and microtubule-interacting protein 3 isoform X1 [Sus scrofa]	-	-	-	-	-	-	-
LOC100624969	ID_13391	6	0	5.43	4.52	TNFSF15	tumor necrosis factor ligand superfamily member 15 [Sus scrofa]	Environmental Information Processing	Signaling molecules and interaction	ko04060//Cytokine-cytokine receptor interaction	K05478	-	-	-
LOC100624991	ID_13399	6	0	1.14	1.04	CLGN	PREDICTED: calmegin isoform X1 [Sus scrofa]	-	-	-	-	-	-	-
LOC100625006	ID_13405	1	0	-1	-1	APLN	PREDICTED: apelin [Sus scrofa]	Environmental Information Processing	Signal transduction	ko04371//Apelin signaling pathway	K05225	-	-	-
LOC100625054	ID_13419	5	0	6.19	0	Spatc1l	PREDICTED: speriolin-like protein isoform X2 [Ovis aries musimon]	-	-	-	-	-	-	-
LOC100625066	ID_13423	0	0	-3.05	-6.38	ZNF500	PREDICTED: LOW QUALITY PROTEIN: zinc finger protein 500 [Sus scrofa]	-	-	-	-	-	-	-
LOC100625126	ID_13444	7	0	0.92	1.37	EMP3	epithelial membrane protein 3 [Sus scrofa]	-	-	-	-	-	-	-
LOC100625143	ID_13452	1	0	-1.92	-1.4	Asic3	PREDICTED: acid-sensing ion channel 3 isoform X2 [Sus scrofa]	Organismal Systems	Sensory system	ko04750//Inflammatory mediator regulation of TRP channels	K04830	-	-	-
LOC100625145	ID_13453	2	0	-1.85	-0.41	GPR173	probable G-protein coupled receptor 173 [Homo sapiens]	-	-	-	-	-	-	-
LOC100625149	ID_13456	4	0	0	1.58	Gucy1b2	PREDICTED: guanylate cyclase soluble subunit beta-2-like [Felis catus]	Metabolism;Environmental Information Processing;Organismal Systems;Organismal Systems;Organismal Systems;Organismal Systems;Organismal Systems;Cellular Processes;Organismal Systems;Organismal Systems	Nucleotide metabolism;Signal transduction;Endocrine system;Circulatory system;Immune system;Environmental adaptation;Digestive system;Cellular community - eukaryotes;Endocrine system;Nervous system	ko00230//Purine metabolism;ko04022//cGMP - PKG signaling pathway;ko04921//Oxytocin signaling pathway;ko04270//Vascular smooth muscle contraction;ko04611//Platelet activation;ko04713//Circadian entrainment;ko04970//Salivary secretion;ko04540//Gap junction;ko04924//Renin secretion;ko04730//Long-term depression	K12319;K12319;K12319;K12319;K12319;K12319;K12319;K12319;K12319;K12319	-	-	-
LOC100625171	ID_13467	5	0	3.32	0	DSE	PREDICTED: dermatan-sulfate epimerase [Sus scrofa]	Metabolism;Metabolism	Global and overview maps;Glycan biosynthesis and metabolism	ko01100//Metabolic pathways;ko00532//Glycosaminoglycan biosynthesis - chondroitin sulfate / dermatan sulfate	K01794;K01794	-	-	-
LOC100625172	ID_13468	6	0	5.91	4.32	Als2cr12	PREDICTED: amyotrophic lateral sclerosis 2 chromosomal region candidate gene 12 protein isoform X2 [Sus scrofa]	-	-	-	-	-	-	-
LOC100625216	ID_13481	0	0	-0.78	-1.09	LIME1	lck-interacting transmembrane adapter 1 precursor [Sus scrofa]	-	-	-	-	-	-	-
LOC100625223	ID_13484	1	0	-4.75	-4.75	PDE6B	PREDICTED: rod cGMP-specific 3',5'-cyclic phosphodiesterase subunit beta [Camelus bactrianus]	Metabolism;Organismal Systems	Nucleotide metabolism;Sensory system	ko00230//Purine metabolism;ko04744//Phototransduction	K13756;K13756	-	-	-
LOC100625236	ID_13489	6	0	5.55	4.52	GDAP1L1	PREDICTED: ganglioside-induced differentiation-associated protein 1-like 1 isoform X1 [Sus scrofa]	-	-	-	-	-	-	-
LOC100625252	ID_13494	6	0	1.89	1.69	JCHAIN	PREDICTED: immunoglobulin J chain [Sus scrofa]	-	-	-	-	-	-	-
LOC100625258	ID_13496	1	0	-4.09	-4.09	Tp63	PREDICTED: tumor protein 63 isoform X1 [Equus caballus]	Human Diseases	Cancers	ko05206//MicroRNAs in cancer	K10149	-	-	-
LOC100625267	ID_13501	0	0	-0.49	-1.24	SYT12	PREDICTED: synaptotagmin-12 [Sus scrofa]	-	-	-	-	-	-	-
LOC100625335	ID_13526	3	0	0	-1.58	CSMD1	PREDICTED: LOW QUALITY PROTEIN: CUB and sushi domain-containing protein 1 [Capra hircus]	-	-	-	-	-	-	-
LOC100625479	ID_13574	4	0	-0.51	1	CYP1B1	PREDICTED: cytochrome P450 1B1-like [Balaenoptera acutorostrata scammoni]	Human Diseases;Human Diseases;Metabolism;Metabolism;Organismal Systems;Metabolism	Cancers;Cancers;Xenobiotics biodegradation and metabolism;Lipid metabolism;Endocrine system;Amino acid metabolism	ko05206//MicroRNAs in cancer;ko05204//Chemical carcinogenesis;ko00980//Metabolism of xenobiotics by cytochrome P450;ko00140//Steroid hormone biosynthesis;ko04913//Ovarian Steroidogenesis;ko00380//Tryptophan metabolism	K07410;K07410;K07410;K07410;K07410;K07410	-	-	-
LOC100625534	ID_13584	7	0	3.7	5.43	--	-	-	-	-	-	-	-	-
LOC100625536	ID_13585	6	0	3.7	2.81	GUCY2D	PREDICTED: retinal guanylyl cyclase 1 isoform X1 [Sus scrofa]	Organismal Systems;Metabolism;Organismal Systems	Sensory system;Nucleotide metabolism;Sensory system	ko04740//Olfactory transduction;ko00230//Purine metabolism;ko04744//Phototransduction	K12321;K12321;K12321	-	-	-
LOC100625559	ID_13593	3	0	0.35	-0.72	TTC6	PREDICTED: tetratricopeptide repeat protein 6 [Sus scrofa]	-	-	-	-	-	-	-
LOC100625610	ID_13611	5	0	1.58	0	GRM1	PREDICTED: metabotropic glutamate receptor 1 isoform X1 [Panthera pardus]	Environmental Information Processing;Environmental Information Processing;Organismal Systems;Environmental Information Processing;Organismal Systems;Environmental Information Processing;Organismal Systems;Cellular Processes;Organismal Systems;Organismal Systems;Organismal Systems	Signaling molecules and interaction;Signal transduction;Nervous system;Signal transduction;Endocrine system;Signal transduction;Nervous system;Cellular community - eukaryotes;Sensory system;Nervous system;Nervous system	ko04080//Neuroactive ligand-receptor interaction;ko04020//Calcium signaling pathway;ko04723//Retrograde endocannabinoid signaling;ko04072//Phospholipase D signaling pathway;ko04915//Estrogen signaling pathway;ko04068//FoxO signaling pathway;ko04724//Glutamatergic synapse;ko04540//Gap junction;ko04742//Taste transduction;ko04720//Long-term potentiation;ko04730//Long-term depression	K04603;K04603;K04603;K04603;K04603;K04603;K04603;K04603;K04603;K04603;K04603	-	-	-
LOC100625743	ID_13654	1	0	-0.91	-1.05	GAS2	PREDICTED: growth arrest-specific protein 2 [Sus scrofa]	-	-	-	-	-	-	-
LOC100625751	ID_13655	2	0	-2.3	-0.04	ST3GAL5	PREDICTED: lactosylceramide alpha-2,3-sialyltransferase isoform X1 [Cebus capucinus imitator]	Metabolism;Metabolism	Global and overview maps;Glycan biosynthesis and metabolism	ko01100//Metabolic pathways;ko00604//Glycosphingolipid biosynthesis - ganglio series	K03370;K03370	-	-	-
LOC100625784	ID_13667	2	0	-5.04	-0.96	Fzd9	PREDICTED: frizzled-9 [Hipposideros armiger]	Human Diseases;Human Diseases;Human Diseases;Human Diseases;Human Diseases;Human Diseases;Environmental Information Processing;Environmental Information Processing;Human Diseases;Human Diseases;Cellular Processes;Environmental Information Processing;Organismal Systems;Human Diseases	Cancers;Infectious diseases;Infectious diseases;Cancers;Cancers;Endocrine and metabolic diseases;Signal transduction;Signal transduction;Cancers;Cancers;Cellular community - eukaryotes;Signal transduction;Endocrine system;Cancers	ko05200//Pathways in cancer;ko05165//Human papillomavirus infection;ko05166//HTLV-I infection;ko05205//Proteoglycans in cancer;ko05225//Hepatocellular carcinoma;ko04934//Cushing syndrome;ko04390//Hippo signaling pathway;ko04150//mTOR signaling pathway;ko05226//Gastric cancer;ko05224//Breast cancer;ko04550//Signaling pathways regulating pluripotency of stem cells;ko04310//Wnt signaling pathway;ko0…	K02842;K02842;K02842;K02842;K02842;K02842;K02842;K02842;K02842;K02842;K02842;K02842;K02842;K02842	-	-	-
LOC100625797	ID_13672	5	0	5.21	0	KLHDC8A	PREDICTED: kelch domain-containing protein 8A [Sus scrofa]	-	-	-	-	-	-	-
LOC100625836	ID_13685	2	0	-2.81	0	HS3ST3A1	PREDICTED: heparan sulfate glucosamine 3-O-sulfotransferase 3A1 [Sus scrofa]	Metabolism	Glycan biosynthesis and metabolism	ko00534//Glycosaminoglycan biosynthesis - heparan sulfate / heparin	K07809	-	-	-
LOC100625848	ID_13689	3	0	-1.73	-6.94	TPPP2	PREDICTED: tubulin polymerization-promoting protein family member 2 [Sus scrofa]	-	-	-	-	-	-	-
LOC100625893	ID_13705	3	0	0.1	-1.23	LRRC34	PREDICTED: leucine-rich repeat-containing protein 34 [Sus scrofa]	-	-	-	-	-	-	-
LOC100625897	ID_13707	4	0	-1.58	1.74	LCT	PREDICTED: lactase-phlorizin hydrolase [Sus scrofa]	Metabolism;Organismal Systems;Metabolism	Global and overview maps;Digestive system;Carbohydrate metabolism	ko01100//Metabolic pathways;ko04973//Carbohydrate digestion and absorption;ko00052//Galactose metabolism	K01229;K01229;K01229	-	-	-
LOC100625918	ID_13713	1	0	-1.26	-0.75	CCDC74B	PREDICTED: coiled-coil domain-containing protein 74B isoform X1 [Sus scrofa]	-	-	-	-	-	-	-
LOC100625935	ID_13721	5	0	1.58	0	CRACR2A	PREDICTED: EF-hand calcium-binding domain-containing protein 4B isoform X1 [Bubalus bubalis]	-	-	-	-	-	-	-
LOC100625953	ID_13728	4	0	0	4.09	CEL	PREDICTED: bile salt-activated lipase [Sus scrofa]	Metabolism;Organismal Systems;Metabolism;Organismal Systems;Metabolism	Global and overview maps;Digestive system;Lipid metabolism;Digestive system;Lipid metabolism	ko01100//Metabolic pathways;ko04972//Pancreatic secretion;ko00561//Glycerolipid metabolism;ko04975//Fat digestion and absorption;ko00100//Steroid biosynthesis	K12298;K12298;K12298;K12298;K12298	-	-	-
LOC100625977	ID_13740	0	0	-0.46	-1.25	DNAI1	PREDICTED: dynein intermediate chain 1, axonemal isoform X2 [Capra hircus]	Human Diseases	Neurodegenerative diseases	ko05016//Huntington disease	K10409	-	-	-
LOC100625981	ID_13741	3	0	-0.21	-1.78	PLCL2	PREDICTED: inactive phospholipase C-like protein 2 [Sus scrofa]	-	-	-	-	-	-	-
LOC100626008	ID_13748	2	0	-3.7	0	LCA5L	PREDICTED: lebercilin-like protein isoform X1 [Sus scrofa]	-	-	-	-	-	-	-
LOC100626022	ID_13754	5	0	1.58	0	Grin2b	PREDICTED: glutamate receptor ionotropic, NMDA 2B [Sus scrofa]	Environmental Information Processing;Environmental Information Processing;Environmental Information Processing;Environmental Information Processing;Human Diseases;Human Diseases;Human Diseases;Organismal Systems;Human Diseases;Organismal Systems;Organismal Systems;Human Diseases;Organismal Systems;Human Diseases;Human Diseases;Human Diseases	Signaling molecules and interaction;Signal transduction;Signal transduction;Signal transduction;Neurodegenerative diseases;Neurodegenerative diseases;Substance dependence;Nervous system;Immune diseases;Nervous system;Environmental adaptation;Substance dependence;Nervous system;Neurodegenerative diseases;Substance dependence;Substance dependence	ko04080//Neuroactive ligand-receptor interaction;ko04014//Ras signaling pathway;ko04015//Rap1 signaling pathway;ko04024//cAMP signaling pathway;ko05016//Huntington disease;ko05010//Alzheimer disease;ko05034//Alcoholism;ko04728//Dopaminergic synapse;ko05322//Systemic lupus erythematosus;ko04724//Glutamatergic synapse;ko04713//Circadian entrainment;ko05031//Amphetamine addiction;ko04720//Long-term …	K05210;K05210;K05210;K05210;K05210;K05210;K05210;K05210;K05210;K05210;K05210;K05210;K05210;K05210;K05210;K05210	-	-	-
LOC100626063	ID_13767	6	0	1.47	1.82	Olfr12	PREDICTED: olfactory receptor 12-like [Sus scrofa]	Organismal Systems	Sensory system	ko04740//Olfactory transduction	K04257	-	-	-
LOC100626068	ID_13768	2	0	-1.4	0.46	IGIP	PREDICTED: IgA-inducing protein homolog [Ailuropoda melanoleuca]	-	-	-	-	-	-	-
LOC100626077	ID_13774	0	0	-1.1	-2.1	DLG4	PREDICTED: disks large homolog 4 isoform X3 [Sus scrofa]	Human Diseases;Environmental Information Processing;Organismal Systems;Human Diseases	Neurodegenerative diseases;Signal transduction;Nervous system;Substance dependence	ko05016//Huntington disease;ko04390//Hippo signaling pathway;ko04724//Glutamatergic synapse;ko05030//Cocaine addiction	K11828;K11828;K11828;K11828	-	-	-
LOC100626093	ID_13777	4	0	0	5.32	RASGRP2	RAS guanyl-releasing protein 2 [Sus scrofa]	Human Diseases;Environmental Information Processing;Environmental Information Processing;Environmental Information Processing;Organismal Systems;Organismal Systems	Cancers;Signal transduction;Signal transduction;Signal transduction;Immune system;Immune system	ko05200//Pathways in cancer;ko04010//MAPK signaling pathway;ko04014//Ras signaling pathway;ko04015//Rap1 signaling pathway;ko04062//Chemokine signaling pathway;ko04611//Platelet activation	K12361;K12361;K12361;K12361;K12361;K12361	-	-	-
LOC100626121	ID_13788	2	0	-1.58	0	MUC6	PREDICTED: LOW QUALITY PROTEIN: mucin-6 [Sus scrofa]	-	-	-	-	-	-	-
LOC100626173	ID_13806	1	0	-1.1	-1.32	FAM83E	PREDICTED: protein FAM83E isoform X2 [Sus scrofa]	-	-	-	-	-	-	-
LOC100626185	ID_13809	5	0	2.81	0	KCNS1	PREDICTED: potassium voltage-gated channel subfamily S member 1 [Sus scrofa]	-	-	-	-	-	-	-
LOC100626195	ID_13814	4	0	0	1.58	HIVEP3	PREDICTED: transcription factor HIVEP3 [Physeter catodon]	-	-	-	-	-	-	-
LOC100626294	ID_13842	5	0	2.81	0	CADM2	cell adhesion molecule 2 isoform X1 [Microcebus murinus]	-	-	-	-	-	-	-
LOC100626316	ID_13844	5	0	3.7	0	SLC26A7	PREDICTED: anion exchange transporter [Balaenoptera acutorostrata scammoni]	Organismal Systems	Digestive system	ko04971//Gastric acid secretion	K13962	-	-	-
LOC100626336	ID_13853	6	0	1.72	2.1	ITGAD	PREDICTED: integrin alpha-D [Balaenoptera acutorostrata scammoni]	Cellular Processes	Cell motility	ko04810//Regulation of actin cytoskeleton	K06594	-	-	-
LOC100626347	ID_13858	1	0	-5.83	-5.83	MPL	PREDICTED: thrombopoietin receptor [Balaenoptera acutorostrata scammoni]	Environmental Information Processing;Environmental Information Processing	Signaling molecules and interaction;Signal transduction	ko04060//Cytokine-cytokine receptor interaction;ko04630//Jak-STAT signaling pathway	K05082;K05082	-	-	-
LOC100626354	ID_13860	6	0	4.09	3.32	CDH4	PREDICTED: cadherin-4 [Bos taurus]	Environmental Information Processing	Signaling molecules and interaction	ko04514//Cell adhesion molecules (CAMs)	K06797	-	-	-
LOC100626390	ID_13874	2	0	-5.43	-1.1	PCED1B	PREDICTED: PC-esterase domain-containing protein 1B-like [Sus scrofa]	-	-	-	-	-	-	-
LOC100626406	ID_13879	3	0	-0.6	-2.68	Lypd5	PREDICTED: ly6/PLAUR domain-containing protein 5 [Camelus ferus]	-	-	-	-	-	-	-
LOC100626413	ID_13885	7	0	1.22	1.93	ELMOD1	PREDICTED: ELMO domain-containing protein 1 isoform X3 [Sus scrofa]	-	-	-	-	-	-	-
LOC100626473	ID_13904	3	0	-0.46	-3.38	HEPACAM2	PREDICTED: HEPACAM family member 2 isoform X4 [Lipotes vexillifer]	-	-	-	-	-	-	-
LOC100626506	ID_13913	4	0	0	3.32	LDLRAD2	LOW QUALITY PROTEIN: low-density lipoprotein receptor class A domain-containing protein 2 [Castor canadensis]	-	-	-	-	-	-	-
LOC100626512	ID_13915	2	0	-8.69	0.16	GDPD1	PREDICTED: glycerophosphodiester phosphodiesterase domain-containing protein 1 isoform X1 [Ovis aries]	Metabolism	Lipid metabolism	ko00565//Ether lipid metabolism	K22387	-	-	-
LOC100626523	ID_13918	2	0	-2.37	0.38	PCSK4	PREDICTED: proprotein convertase subtilisin/kexin type 4 isoform X1 [Sus scrofa]	-	-	-	-	-	-	-
LOC100626562	ID_13931	1	0	-1.64	-0.82	RAX2	PREDICTED: retina and anterior neural fold homeobox protein 2 [Sus scrofa]	-	-	-	-	-	-	-
LOC100626604	ID_13940	3	0	-0.29	-1.77	BTN2A2	PREDICTED: butyrophilin subfamily 2 member A2 isoform X1 [Sus scrofa]	-	-	-	-	-	-	-
LOC100626618	ID_13947	6	0	4.09	2.81	Ccnjl	PREDICTED: cyclin-J-like protein, partial [Sus scrofa]	-	-	-	-	-	-	-
LOC100626661	ID_13964	5	0	5.83	0	LCMT1	PREDICTED: leucine carboxyl methyltransferase 1 isoform X2 [Sus scrofa]	-	-	-	-	-	-	-
LOC100626662	ID_13965	2	0	-3.7	1.05	VSIG1	PREDICTED: V-set and immunoglobulin domain-containing protein 1-like [Sus scrofa]	-	-	-	-	-	-	-
LOC100626687	ID_13973	4	0	0	2.81	PIEZO2	PREDICTED: piezo-type mechanosensitive ion channel component 2 [Orcinus orca]	-	-	-	-	-	-	-
LOC100626716	ID_13986	7	0	1.08	2.03	COL1A2	collagen alpha-2(I) chain precursor [Sus scrofa]	Environmental Information Processing;Human Diseases;Human Diseases;Cellular Processes;Organismal Systems;Organismal Systems;Human Diseases;Human Diseases;Organismal Systems;Environmental Information Processing	Signal transduction;Infectious diseases;Cancers;Cellular community - eukaryotes;Endocrine system;Immune system;Infectious diseases;Endocrine and metabolic diseases;Digestive system;Signaling molecules and interaction	ko04151//PI3K-Akt signaling pathway;ko05165//Human papillomavirus infection;ko05205//Proteoglycans in cancer;ko04510//Focal adhesion;ko04926//Relaxin signaling pathway;ko04611//Platelet activation;ko05146//Amoebiasis;ko04933//AGE-RAGE signaling pathway in diabetic complications;ko04974//Protein digestion and absorption;ko04512//ECM-receptor interaction	K06236;K06236;K06236;K06236;K06236;K06236;K06236;K06236;K06236;K06236	-	-	-
LOC100626754	ID_13999	2	0	-1.12	-0.33	IGSF9B	PREDICTED: protein turtle homolog B isoform X4 [Manis javanica]	-	-	-	-	-	-	-
LOC100626756	ID_14000	6	0	1.37	0.87	ACBD7	PREDICTED: acyl-CoA-binding domain-containing protein 7 [Sus scrofa]	-	-	-	-	-	-	-
LOC100626812	ID_14017	3	0	-0.77	-4.09	SORL1	PREDICTED: sortilin-related receptor [Sus scrofa]	-	-	-	-	-	-	-
LOC100626830	ID_14020	7	0	0.62	1.05	ATCAY	PREDICTED: caytaxin [Sus scrofa]	-	-	-	-	-	-	-
LOC100626847	ID_14025	5	0	1.49	-0.08	MEIG1	PREDICTED: meiosis expressed gene 1 protein homolog [Manis javanica]	-	-	-	-	-	-	-
LOC100626912	ID_14049	4	0	0	5.55	BHLHE41	PREDICTED: class E basic helix-loop-helix protein 41 isoform X1 [Sus scrofa]	Organismal Systems	Environmental adaptation	ko04710//Circadian rhythm	K03730	-	-	-
LOC100626937	ID_14056	2	0	-5.83	-0.19	Nxnl1	PREDICTED: nucleoredoxin-like protein 1 [Sus scrofa]	-	-	-	-	-	-	-
LOC100626954	ID_14063	4	0	0	3.32	Cntd1	PREDICTED: cyclin N-terminal domain-containing protein 1 isoform X1 [Sus scrofa]	-	-	-	-	-	-	-
LOC100626975	ID_14068	0	0	-0.48	-1.02	BHLHA15	PREDICTED: class A basic helix-loop-helix protein 15 [Sus scrofa]	Human Diseases	Endocrine and metabolic diseases	ko04950//Maturity onset diabetes of the young	K08040	-	-	-
LOC100627012	ID_14077	2	0	-1.08	-0.41	DLGAP1	PREDICTED: disks large-associated protein 1 isoform X1 [Orcinus orca]	Organismal Systems	Nervous system	ko04724//Glutamatergic synapse	K15008	-	-	-
LOC100627043	ID_14087	0	0	-1.19	-3.06	Rap1gap	PREDICTED: rap1 GTPase-activating protein 1 isoform X1 [Rousettus aegyptiacus]	Environmental Information Processing	Signal transduction	ko04015//Rap1 signaling pathway	K17700	-	-	-
LOC100627072	ID_14093	1	0	-2.81	-2.81	PTPRD	PREDICTED: receptor-type tyrosine-protein phosphatase delta isoform X1 [Equus caballus]	-	-	-	-	-	-	-
LOC100627117	ID_14109	3	0	-0.11	-2.24	STAC3	PREDICTED: SH3 and cysteine-rich domain-containing protein 3 isoform X1 [Sus scrofa]	-	-	-	-	-	-	-
LOC100627119	ID_14110	6	0	6.54	6.49	ZBTB32	PREDICTED: zinc finger and BTB domain-containing protein 32 isoform X1 [Sus scrofa]	-	-	-	-	-	-	-
LOC100627139	ID_14118	2	0	-1.89	-0.89	ARX	PREDICTED: homeobox protein ARX isoform X2 [Ovis aries musimon]	-	-	-	-	-	-	-
LOC100627163	ID_14122	2	0	-1.58	0	PLCH1	PREDICTED: 1-phosphatidylinositol 4,5-bisphosphate phosphodiesterase eta-1 isoform X1 [Sus scrofa]	Metabolism;Metabolism	Global and overview maps;Carbohydrate metabolism	ko01100//Metabolic pathways;ko00562//Inositol phosphate metabolism	K19006;K19006	-	-	-
LOC100627178	ID_14129	4	0	0	1.93	CPPED1	serine/threonine-protein phosphatase CPPED1 [Sus scrofa]	-	-	-	-	-	-	-
LOC100627191	ID_14133	2	0	-3.32	-0.51	MSH4	PREDICTED: mutS protein homolog 4 [Vicugna pacos]	-	-	-	-	-	-	-
LOC100627237	ID_14151	1	0	-1.51	-1.36	TTC29	PREDICTED: tetratricopeptide repeat protein 29 [Balaenoptera acutorostrata scammoni]	-	-	-	-	-	-	-
LOC100627254	ID_14159	4	0	0	1.58	ERC2	PREDICTED: ERC protein 2 isoform X1 [Panthera pardus]	-	-	-	-	-	-	-
LOC100627282	ID_14167	6	0	1.91	2.22	PRSS54	PREDICTED: inactive serine protease 54 isoform X2 [Sus scrofa]	-	-	-	-	-	-	-
LOC100627308	ID_14174	3	0	2.21	-3.7	BTK	PREDICTED: tyrosine-protein kinase BTK [Sus scrofa]	Organismal Systems;Organismal Systems;Environmental Information Processing;Organismal Systems;Organismal Systems;Human Diseases	Development;Immune system;Signal transduction;Immune system;Immune system;Immune diseases	ko04380//Osteoclast differentiation;ko04611//Platelet activation;ko04064//NF-kappa B signaling pathway;ko04662//B cell receptor signaling pathway;ko04664//Fc epsilon RI signaling pathway;ko05340//Primary immunodeficiency	K07370;K07370;K07370;K07370;K07370;K07370	-	-	-
LOC100627361	ID_14192	1	0	-4.09	-4.09	RIPPLY1	PREDICTED: protein ripply1 isoform X1 [Sus scrofa]	-	-	-	-	-	-	-
LOC100627380	ID_14197	2	0	-4.09	-0.39	KDM4D	PREDICTED: lysine-specific demethylase 4D-like [Sus scrofa]	-	-	-	-	-	-	-
LOC100627389	ID_14199	4	0	0	3.7	Fam163b	PREDICTED: protein FAM163B [Sus scrofa]	-	-	-	-	-	-	-
LOC100627390	ID_14200	5	0	2.81	0	BBS1	PREDICTED: Bardet-Biedl syndrome 1 protein isoform X1 [Sus scrofa]	-	-	-	-	-	-	-
LOC100627417	ID_14210	4	0	-0.89	1.51	C4orf36	PREDICTED: uncharacterized protein C4orf36 [Sus scrofa]	-	-	-	-	-	-	-
LOC100627442	ID_14219	5	0	4.75	1.58	LMNTD1	PREDICTED: lamin tail domain-containing protein 1 [Sus scrofa]	-	-	-	-	-	-	-
LOC100627454	ID_14224	5	0	3.32	0	HUNK	PREDICTED: hormonally up-regulated neu tumor-associated kinase [Orcinus orca]	-	-	-	-	-	-	-
LOC100627489	ID_14241	5	0	2.27	1.02	RPL11	PREDICTED: 60S ribosomal protein L11 isoform X1 [Saimiri boliviensis boliviensis]	Genetic Information Processing	Translation	ko03010//Ribosome	K02868	-	-	-
LOC100627569	ID_14267	4	0	0	3.7	CPN2	PREDICTED: carboxypeptidase N subunit 2, partial [Sus scrofa]	-	-	-	-	-	-	-
LOC100627661	ID_14299	5	0	4.09	0	HOXB8	homeobox protein Hox-B8 [Homo sapiens]	-	-	-	-	-	-	-
LOC100627702	ID_14312	4	0	0	3.7	Oacyl	PREDICTED: nose resistant to fluoxetine protein 6-like [Sus scrofa]	-	-	-	-	-	-	-
LOC100627720	ID_14318	4	0	0	5.43	NBPF6	PREDICTED: neuroblastoma breakpoint family member 6-like protein [Sus scrofa]	-	-	-	-	-	-	-
LOC100627724	ID_14321	5	0	0.81	-0.19	Mafa	transcription factor MafA [Castor canadensis]	Human Diseases;Human Diseases	Endocrine and metabolic diseases;Endocrine and metabolic diseases	ko04930//Type II diabetes mellitus;ko04950//Maturity onset diabetes of the young	K07595;K07595	-	-	-
LOC100627747	ID_14328	1	0	-1.58	-1.58	--	PREDICTED: putative tetraspanin-19 [Sus scrofa]	-	-	-	-	-	-	-
LOC100627798	ID_14343	4	0	0	3.32	FAM124B	PREDICTED: protein FAM124B [Sus scrofa]	-	-	-	-	-	-	-
LOC100627877	ID_14364	6	0	2.81	2.81	Phox2a	PREDICTED: paired mesoderm homeobox protein 2A [Sus scrofa]	-	-	-	-	-	-	-
LOC100627879	ID_14365	1	0	-1.09	-1	--	PREDICTED: uncharacterized protein LOC100627879 [Sus scrofa]	-	-	-	-	-	-	-
LOC100627900	ID_14371	1	0	-1.58	-1.58	ABCC12	PREDICTED: multidrug resistance-associated protein 9 [Bubalus bubalis]	Environmental Information Processing	Membrane transport	ko02010//ABC transporters	K05672	-	-	-
LOC100627932	ID_14386	4	0	0	5.32	HOXC6	PREDICTED: homeobox protein Hox-C6 [Sus scrofa]	-	-	-	-	-	-	-
LOC100627969	ID_14401	1	0	-1.51	-1.51	FAM184B	PREDICTED: LOW QUALITY PROTEIN: protein FAM184B [Sus scrofa]	-	-	-	-	-	-	-
LOC100627988	ID_14406	2	0	-4.75	1.85	HSPB7	heat shock protein beta-7 [Sus scrofa]	-	-	-	-	-	-	-
LOC100627993	ID_14408	6	0	4.09	4.32	IGSF6	immunoglobulin superfamily member 6 [Sus scrofa]	-	-	-	-	-	-	-
LOC100628002	ID_14411	6	0	3.7	3.32	BSND	PREDICTED: barttin [Sus scrofa]	-	-	-	-	-	-	-
LOC100628004	ID_14412	3	0	-0.93	-5.83	SLC10A6	PREDICTED: solute carrier family 10 member 6 isoform X1 [Sus scrofa]	-	-	-	-	-	-	-
LOC100628076	ID_14442	6	0	5.04	4.32	SCARA3	PREDICTED: scavenger receptor class A member 3 [Sus scrofa]	-	-	-	-	-	-	-
LOC100628096	ID_14449	4	0	0.13	1.16	TMEM61	transmembrane protein 61 [Sus scrofa]	-	-	-	-	-	-	-
LOC100628121	ID_14457	3	0	0	-1.58	GPR179	PREDICTED: probable G-protein coupled receptor 179 [Physeter catodon]	-	-	-	-	-	-	-
LOC100628124	ID_14459	4	0	0	4.09	HAPLN2	PREDICTED: hyaluronan and proteoglycan link protein 2 [Sus scrofa]	-	-	-	-	-	-	-
LOC100628151	ID_14474	4	0	0	4.91	Prrt4	PREDICTED: proline-rich transmembrane protein 4 [Ovis aries musimon]	-	-	-	-	-	-	-
LOC100628171	ID_14483	0	0	-0.46	-1.4	EVA1C	protein eva-1 homolog C [Bos taurus]	-	-	-	-	-	-	-
LOC100628221	ID_14500	3	0	-0.68	-5.73	CPM	PREDICTED: carboxypeptidase M [Sus scrofa]	-	-	-	-	-	-	-
LOC100628236	ID_14509	5	0	1.58	0	POM121L2	PREDICTED: POM121-like protein 2 [Sus scrofa]	Genetic Information Processing	Translation	ko03013//RNA transport	K14316	-	-	-
LOC100653516	ID_14514	4	0	0	6.19	DUOXA1	dual oxidase maturation factor 1 [Sus scrofa]	-	-	-	-	-	-	-
LOC100689266	ID_14518	1	0	-1.5	-1.05	Pitx1	pituitary homeobox 1 [Sus scrofa]	-	-	-	-	-	-	-
LOC100736581	ID_14526	4	0	0	2.04	P2RX2	PREDICTED: P2X purinoceptor 2 isoform X1 [Bubalus bubalis]	Environmental Information Processing;Environmental Information Processing;Organismal Systems	Signaling molecules and interaction;Signal transduction;Sensory system	ko04080//Neuroactive ligand-receptor interaction;ko04020//Calcium signaling pathway;ko04742//Taste transduction	K05216;K05216;K05216	-	-	-
LOC100736591	ID_14530	4	0	-0.22	0.78	LYPD3	PREDICTED: ly6/PLAUR domain-containing protein 3 [Sus scrofa]	-	-	-	-	-	-	-
LOC100736632	ID_14543	7	0	0.5	1.27	FBXO36	PREDICTED: F-box only protein 36 [Pantholops hodgsonii]	-	-	-	-	-	-	-
LOC100736645	ID_14549	6	0	1.46	0.88	B3GNT4	PREDICTED: N-acetyllactosaminide beta-1,3-N-acetylglucosaminyltransferase 4 [Sus scrofa]	Metabolism;Metabolism	Global and overview maps;Glycan biosynthesis and metabolism	ko01100//Metabolic pathways;ko00601//Glycosphingolipid biosynthesis - lacto and neolacto series	K07971;K07971	-	-	-
LOC100736664	ID_14557	1	0	-6.07	-6.07	GPR162	PREDICTED: probable G-protein coupled receptor 162 isoform X1 [Sus scrofa]	-	-	-	-	-	-	-
LOC100736677	ID_14561	4	0	-0.41	1.43	GNAL	PREDICTED: guanine nucleotide-binding protein G(olf) subunit alpha isoform X1 [Condylura cristata]	Organismal Systems;Environmental Information Processing;Human Diseases;Organismal Systems;Human Diseases;Human Diseases	Sensory system;Signal transduction;Neurodegenerative diseases;Nervous system;Infectious diseases;Infectious diseases	ko04740//Olfactory transduction;ko04020//Calcium signaling pathway;ko05012//Parkinson disease;ko04728//Dopaminergic synapse;ko05142//Chagas disease (American trypanosomiasis);ko05146//Amoebiasis	K04633;K04633;K04633;K04633;K04633;K04633	-	-	-
LOC100736720	ID_14572	4	0	0	5.64	CALR	PREDICTED: calreticulin-like [Ceratotherium simum simum]	Human Diseases;Human Diseases;Genetic Information Processing;Cellular Processes;Human Diseases;Organismal Systems	Infectious diseases;Infectious diseases;Folding, sorting and degradation;Transport and catabolism;Infectious diseases;Immune system	ko05166//HTLV-I infection;ko05163//Human cytomegalovirus infection;ko04141//Protein processing in endoplasmic reticulum;ko04145//Phagosome;ko05142//Chagas disease (American trypanosomiasis);ko04612//Antigen processing and presentation	K08057;K08057;K08057;K08057;K08057;K08057	-	-	-
LOC100736738	ID_14578	0	0	-1.1	-1.53	PDGFRL	PREDICTED: platelet-derived growth factor receptor-like protein [Sus scrofa]	-	-	-	-	-	-	-
LOC100736742	ID_14580	5	0	1.66	-1	GJA8	PREDICTED: gap junction alpha-8 protein [Panthera pardus]	-	-	-	-	-	-	-
LOC100736753	ID_14583	6	0	1.74	0.96	COLEC11	PREDICTED: collectin-11 isoform X1 [Sus scrofa]	Cellular Processes	Transport and catabolism	ko04145//Phagosome	K10066	-	-	-
LOC100736760	ID_14584	5	0	2.81	0	GIMAP8	PREDICTED: GTPase IMAP family member 8 [Sus scrofa]	-	-	-	-	-	-	-
LOC100736765	ID_14585	3	0	-1	-4.32	Myh6	PREDICTED: myosin-6 [Capra hircus]	Environmental Information Processing;Organismal Systems;Organismal Systems;Human Diseases;Human Diseases;Organismal Systems;Human Diseases	Signal transduction;Circulatory system;Endocrine system;Cardiovascular diseases;Cardiovascular diseases;Circulatory system;Cardiovascular diseases	ko04022//cGMP - PKG signaling pathway;ko04261//Adrenergic signaling in cardiomyocytes;ko04919//Thyroid hormone signaling pathway;ko05414//Dilated cardiomyopathy (DCM);ko05410//Hypertrophic cardiomyopathy (HCM);ko04260//Cardiac muscle contraction;ko05416//Viral myocarditis	K17751;K17751;K17751;K17751;K17751;K17751;K17751	-	-	-
LOC100736784	ID_14588	1	0	-5.04	-5.04	CRYBB2	PREDICTED: beta-crystallin B2 [Sus scrofa]	-	-	-	-	-	-	-
LOC100736799	ID_14594	7	0	1	1.64	BPIFB6	PREDICTED: BPI fold-containing family B member 6 isoform X1 [Sus scrofa]	-	-	-	-	-	-	-
LOC100736825	ID_14604	3	0	1.21	-3.7	Ccdc3	Coiled-coil domain-containing protein 3 [Pteropus alecto]	-	-	-	-	-	-	-
LOC100736832	ID_14608	4	0	0	1.58	Grin2a	PREDICTED: glutamate receptor ionotropic, NMDA 2A isoform X1 [Tupaia chinensis]	Environmental Information Processing;Environmental Information Processing;Environmental Information Processing;Environmental Information Processing;Environmental Information Processing;Human Diseases;Human Diseases;Organismal Systems;Human Diseases;Organismal Systems;Organismal Systems;Human Diseases;Organismal Systems;Human Diseases;Human Diseases;Human Diseases	Signaling molecules and interaction;Signal transduction;Signal transduction;Signal transduction;Signal transduction;Neurodegenerative diseases;Substance dependence;Nervous system;Immune diseases;Nervous system;Environmental adaptation;Substance dependence;Nervous system;Neurodegenerative diseases;Substance dependence;Substance dependence	ko04080//Neuroactive ligand-receptor interaction;ko04014//Ras signaling pathway;ko04015//Rap1 signaling pathway;ko04024//cAMP signaling pathway;ko04020//Calcium signaling pathway;ko05010//Alzheimer disease;ko05034//Alcoholism;ko04728//Dopaminergic synapse;ko05322//Systemic lupus erythematosus;ko04724//Glutamatergic synapse;ko04713//Circadian entrainment;ko05031//Amphetamine addiction;ko04720//Lon…	K05209;K05209;K05209;K05209;K05209;K05209;K05209;K05209;K05209;K05209;K05209;K05209;K05209;K05209;K05209;K05209	-	-	-
LOC100736835	ID_14610	6	0	1.73	1.73	FAM227A	PREDICTED: protein FAM227A [Acinonyx jubatus]	-	-	-	-	-	-	-
LOC100736864	ID_14615	3	0	0.21	-1.86	TMEM262	PREDICTED: transmembrane protein 262 isoform X1 [Sus scrofa]	-	-	-	-	-	-	-
LOC100736874	ID_14620	3	0	0.72	-4.32	ADGRD1	PREDICTED: probable G-protein coupled receptor 133 isoform X1 [Balaenoptera acutorostrata scammoni]	-	-	-	-	-	-	-
LOC100736929	ID_14631	3	0	-0.26	-2.44	--	PREDICTED: basic proline-rich protein-like isoform X1 [Canis lupus familiaris]	-	-	-	-	-	-	-
LOC100736939	ID_14633	6	0	4.91	5.73	MROH8	PREDICTED: LOW QUALITY PROTEIN: protein MROH8 [Sus scrofa]	-	-	-	-	-	-	-
LOC100736950	ID_14635	0	0	-0.87	-1.69	RASL11A	PREDICTED: ras-like protein family member 11A [Sus scrofa]	-	-	-	-	-	-	-
LOC100736962	ID_14640	5	0	4.52	0	CES1	liver carboxylesterase precursor [Sus scrofa]	Metabolism;Metabolism	Global and overview maps;Xenobiotics biodegradation and metabolism	ko01100//Metabolic pathways;ko00983//Drug metabolism - other enzymes	K01044;K01044	-	-	-
LOC100736968	ID_14644	1	0	-1.89	-1.07	WDR27	PREDICTED: WD repeat-containing protein 27 isoform X3 [Equus caballus]	-	-	-	-	-	-	-
LOC100736975	ID_14647	3	0	0	-2.62	ATP6V1E2	PREDICTED: V-type proton ATPase subunit E 2 isoform X1 [Sus scrofa]	Metabolism;Human Diseases;Cellular Processes;Environmental Information Processing;Metabolism;Human Diseases;Human Diseases;Organismal Systems;Human Diseases;Organismal Systems	Global and overview maps;Infectious diseases;Transport and catabolism;Signal transduction;Energy metabolism;Immune diseases;Infectious diseases;Nervous system;Infectious diseases;Excretory system	ko01100//Metabolic pathways;ko05165//Human papillomavirus infection;ko04145//Phagosome;ko04150//mTOR signaling pathway;ko00190//Oxidative phosphorylation;ko05323//Rheumatoid arthritis;ko05120//Epithelial cell signaling in Helicobacter pylori infection;ko04721//Synaptic vesicle cycle;ko05110//Vibrio cholerae infection;ko04966//Collecting duct acid secretion	K02150;K02150;K02150;K02150;K02150;K02150;K02150;K02150;K02150;K02150	-	-	-
LOC100736987	ID_14651	3	0	0.38	-3.32	GPR85	probable G-protein coupled receptor 85 [Rattus norvegicus]	-	-	-	-	-	-	-
LOC100737017	ID_14660	7	0	1.95	3.32	celf2	PREDICTED: CUGBP Elav-like family member 2 isoform X1 [Canis lupus familiaris]	-	-	-	-	-	-	-
LOC100737075	ID_14679	1	0	-0.93	-1.11	Sp9	transcription factor Sp9 [Rattus norvegicus]	-	-	-	-	-	-	-
LOC100737086	ID_14683	4	0	0.22	1.01	Slc38a2	PREDICTED: putative sodium-coupled neutral amino acid transporter 11 isoform X1 [Rhinolophus sinicus]	-	-	-	-	-	-	-
LOC100737096	ID_14687	5	0	1.14	0.33	Lgi4	PREDICTED: leucine-rich repeat LGI family member 4 [Sus scrofa]	-	-	-	-	-	-	-
LOC100737183	ID_14709	0	0	-0.52	-1.2	GBA3	PREDICTED: cytosolic beta-glucosidase [Sus scrofa]	Metabolism;Metabolism	Global and overview maps;Carbohydrate metabolism	ko01100//Metabolic pathways;ko00500//Starch and sucrose metabolism	K05350;K05350	-	-	-
LOC100737194	ID_14714	7	0	1.58	2.81	SEMA5A	PREDICTED: semaphorin-5A [Camelus dromedarius]	Organismal Systems	Development	ko04360//Axon guidance	K06841	-	-	-
LOC100737195	ID_14715	0	0	-0.75	-1.24	SMKR1	PREDICTED: small lysine-rich protein 1 [Sus scrofa]	-	-	-	-	-	-	-
LOC100737209	ID_14718	4	0	0	2.81	CNMD	PREDICTED: leukocyte cell-derived chemotaxin 1 [Sus scrofa]	-	-	-	-	-	-	-
LOC100737216	ID_14721	0	0	-1.92	-3.64	CAPS2	PREDICTED: calcyphosin-2 isoform X1 [Panthera pardus]	-	-	-	-	-	-	-
LOC100737283	ID_14740	2	0	-3.7	0	TRIML2	PREDICTED: probable E3 ubiquitin-protein ligase TRIML2 [Balaenoptera acutorostrata scammoni]	-	-	-	-	-	-	-
LOC100737316	ID_14747	1	0	-1.89	-1.51	PCDHB11	PREDICTED: protocadherin beta-11-like [Sus scrofa]	-	-	-	-	-	-	-
LOC100737336	ID_14753	4	0	0	3.7	NBPF6	PREDICTED: neuroblastoma breakpoint family member 6-like isoform X3 [Sus scrofa]	-	-	-	-	-	-	-
LOC100737352	ID_14758	1	0	-1.08	-1.08	ACKR2	PREDICTED: atypical chemokine receptor 2 isoform X1 [Sus scrofa]	-	-	-	-	-	-	-
LOC100737468	ID_14782	0	0	-1.19	-2.42	IL34	interleukin-34 precursor [Sus scrofa]	Environmental Information Processing	Signaling molecules and interaction	ko04060//Cytokine-cytokine receptor interaction	K22633	-	-	-
LOC100737472	ID_14783	1	0	-6.44	-6.44	--	PREDICTED: uncharacterized protein LOC101906682 [Bos taurus]	-	-	-	-	-	-	-
LOC100737508	ID_14789	1	0	-2.81	-2.81	CYP2G1	PREDICTED: cytochrome P450 2G1 [Camelus ferus]	-	-	-	-	-	-	-
LOC100737524	ID_14794	6	0	1.51	0.82	PSD2	PREDICTED: PH and SEC7 domain-containing protein 2 isoform X1 [Capra hircus]	Cellular Processes	Transport and catabolism	ko04144//Endocytosis	K12494	-	-	-
LOC100737536	ID_14797	6	0	2.03	2.03	BTBD16	PREDICTED: BTB/POZ domain-containing protein 16 [Camelus ferus]	-	-	-	-	-	-	-
LOC100737597	ID_14812	2	0	-5.73	-1.2	Lage3	PREDICTED: EKC/KEOPS complex subunit LAGE3 [Sus scrofa]	-	-	-	-	-	-	-
LOC100737633	ID_14826	6	0	4.52	6.07	TRIM43	PREDICTED: tripartite motif-containing protein 43B-like, partial [Sus scrofa]	-	-	-	-	-	-	-
LOC100737660	ID_14833	1	0	-1.95	-1.95	PCDHGB5	PREDICTED: protocadherin gamma-B5 [Camelus dromedarius]	-	-	-	-	-	-	-
LOC100737666	ID_14835	3	0	0.09	-1.46	COL16A1	PREDICTED: LOW QUALITY PROTEIN: collagen alpha-1(XVI) chain [Sus scrofa]	-	-	-	-	-	-	-
LOC100737701	ID_14844	4	0	-0.81	0.97	PDE2A	PREDICTED: cGMP-dependent 3',5'-cyclic phosphodiesterase isoform X1 [Sus scrofa]	Organismal Systems;Metabolism;Environmental Information Processing;Organismal Systems;Human Diseases	Sensory system;Nucleotide metabolism;Signal transduction;Endocrine system;Substance dependence	ko04740//Olfactory transduction;ko00230//Purine metabolism;ko04022//cGMP - PKG signaling pathway;ko04925//Aldosterone synthesis and secretion;ko05032//Morphine addiction	K18283;K18283;K18283;K18283;K18283	-	-	-
LOC100737722	ID_14847	5	0	1.74	-1.58	SPEG	PREDICTED: LOW QUALITY PROTEIN: striated muscle preferentially expressed protein kinase [Sus scrofa]	-	-	-	-	-	-	-
LOC100737777	ID_14866	5	0	1.94	0.62	HS3ST3B1	PREDICTED: heparan sulfate glucosamine 3-O-sulfotransferase 3B1 [Sus scrofa]	Metabolism	Glycan biosynthesis and metabolism	ko00534//Glycosaminoglycan biosynthesis - heparan sulfate / heparin	K07809	-	-	-
LOC100737810	ID_14877	7	0	1.07	1.91	Ucn3	PREDICTED: urocortin-3 [Sus scrofa]	-	-	-	-	-	-	-
LOC100737845	ID_14890	2	0	-0.74	0.68	Fbxl13	PREDICTED: LOW QUALITY PROTEIN: F-box/LRR-repeat protein 13 [Balaenoptera acutorostrata scammoni]	-	-	-	-	-	-	-
LOC100737880	ID_14899	4	0	-0.38	1.21	PHETA2	PREDICTED: sesquipedalian-2-like [Sus scrofa]	-	-	-	-	-	-	-
LOC100737909	ID_14911	3	0	0.96	-4.09	ADAD2	PREDICTED: adenosine deaminase domain-containing protein 2-like isoform X1 [Sus scrofa]	-	-	-	-	-	-	-
LOC100737912	ID_14913	3	0	-0.46	-2	ZNF211	PREDICTED: oocyte zinc finger protein XlCOF6-like [Sus scrofa]	-	-	-	-	-	-	-
LOC100737927	ID_14918	1	0	-3.7	-3.7	ADCY10	PREDICTED: adenylate cyclase type 10-like [Sus scrofa]	Organismal Systems;Environmental Information Processing;Metabolism;Environmental Information Processing;Organismal Systems	Environmental adaptation;Signal transduction;Nucleotide metabolism;Signal transduction;Environmental adaptation	ko04714//Thermogenesis;ko04024//cAMP signaling pathway;ko00230//Purine metabolism;ko04371//Apelin signaling pathway;ko04713//Circadian entrainment	K11265;K11265;K11265;K11265;K11265	-	-	-
LOC100737937	ID_14919	5;6	0	2	1	Otof	PREDICTED: otoferlin isoform X4 [Felis catus]	-	-	-	-	-	-	-
LOC100737998	ID_14942	1	0	-1.32	-0.88	C12orf56	PREDICTED: LOW QUALITY PROTEIN: uncharacterized protein C12orf56 homolog [Vicugna pacos]	-	-	-	-	-	-	-
LOC100738024	ID_14946	1	0	-4.75	-4.75	KHDC3L	TPA: oocyte expressed protein homolog [Bos taurus]	-	-	-	-	-	-	-
LOC100738048	ID_14953	6	0	1.62	1.31	CORIN	PREDICTED: atrial natriuretic peptide-converting enzyme isoform X1 [Sus scrofa]	-	-	-	-	-	-	-
LOC100738056	ID_14956	6	0	3.32	3.32	Tmprss11g	PREDICTED: transmembrane protease serine 11G-like [Sus scrofa]	-	-	-	-	-	-	-
LOC100738070	ID_14962	4	0	-0.22	1.24	Rnf224	PREDICTED: RING finger protein 224 [Sus scrofa]	-	-	-	-	-	-	-
LOC100738097	ID_14969	3	0	0	-5.04	OR4F15	PREDICTED: olfactory receptor 4F6-like [Sus scrofa]	Organismal Systems	Sensory system	ko04740//Olfactory transduction	K04257	-	-	-
LOC100738112	ID_14972	6	0	1.08	1.41	OR10AC1	PREDICTED: olfactory receptor 10AC1-like [Sus scrofa]	Organismal Systems	Sensory system	ko04740//Olfactory transduction	K04257	-	-	-
LOC100738142	ID_14983	5	0	6.44	0	DNASE1L2	PREDICTED: LOW QUALITY PROTEIN: deoxyribonuclease-1-like 2 [Pteropus alecto]	-	-	-	-	-	-	-
LOC100738244	ID_15004	4	0	0	5.55	MIXL1	PREDICTED: homeobox protein MIXL1 isoform X1 [Sus scrofa]	-	-	-	-	-	-	-
LOC100738275	ID_15014	5	0	1.23	0.09	REPS2	PREDICTED: ralBP1-associated Eps domain-containing protein 2 isoform X1 [Tursiops truncatus]	-	-	-	-	-	-	-
LOC100738280	ID_15015	3	0	0.29	-4.75	ZNF132	PREDICTED: zinc finger protein 132-like [Sus scrofa]	-	-	-	-	-	-	-
LOC100738328	ID_15025	3	0	-1.1	-5.43	HBQ1	PREDICTED: hemoglobin subunit theta-1 [Sus scrofa]	-	-	-	-	-	-	-
LOC100738344	ID_15029	2	0	-3.32	2	PKLR	PREDICTED: LOW QUALITY PROTEIN: pyruvate kinase PKLR [Balaenoptera acutorostrata scammoni]	Metabolism;Metabolism;Human Diseases;Organismal Systems;Metabolism;Metabolism;Metabolism;Human Diseases;Metabolism;Human Diseases	Global and overview maps;Nucleotide metabolism;Endocrine and metabolic diseases;Endocrine system;Global and overview maps;Global and overview maps;Carbohydrate metabolism;Endocrine and metabolic diseases;Carbohydrate metabolism;Endocrine and metabolic diseases	ko01100//Metabolic pathways;ko00230//Purine metabolism;ko04932//Non-alcoholic fatty liver disease (NAFLD);ko04910//Insulin signaling pathway;ko01200//Carbon metabolism;ko01230//Biosynthesis of amino acids;ko00010//Glycolysis / Gluconeogenesis;ko04930//Type II diabetes mellitus;ko00620//Pyruvate metabolism;ko04950//Maturity onset diabetes of the young	K12406;K12406;K12406;K12406;K12406;K12406;K12406;K12406;K12406;K12406	-	-	-
LOC100738368	ID_15035	3	0	0	-3.7	FBN3	PREDICTED: fibrillin-3 isoform X2 [Ovis aries musimon]	-	-	-	-	-	-	-
LOC100738387	ID_15040	7	0	3.32	4.75	Olfr12	PREDICTED: olfactory receptor 12-like [Sus scrofa]	Organismal Systems	Sensory system	ko04740//Olfactory transduction	K04257	-	-	-
LOC100738405	ID_15044	5	0	4.52	0	GFRA4	PREDICTED: GDNF family receptor alpha-4 [Odobenus rosmarus divergens]	-	-	-	-	-	-	-
LOC100738467	ID_15062	4	0	0	2.81	NEU2	PREDICTED: sialidase-2 [Sus scrofa]	Metabolism;Metabolism	Lipid metabolism;Glycan biosynthesis and metabolism	ko00600//Sphingolipid metabolism;ko00511//Other glycan degradation	K12357;K12357	-	-	-
LOC100738561	ID_15092	6	0	1.92	1.67	ZNF251	PREDICTED: LOW QUALITY PROTEIN: zinc finger protein 251-like [Sus scrofa]	-	-	-	-	-	-	-
LOC100738625	ID_15106	6	0	5.83	5.21	NKX3-1	PREDICTED: homeobox protein Nkx-3.1 [Sus scrofa]	Human Diseases;Human Diseases	Cancers;Cancers	ko05200//Pathways in cancer;ko05215//Prostate cancer	K09348;K09348	-	-	-
LOC100738645	ID_15114	4	0	0.15	1.08	CABP7	calcium-binding protein 7 [Mus musculus]	-	-	-	-	-	-	-
LOC100738704	ID_15129	4	0	-0.28	0.72	TNIP3	PREDICTED: TNFAIP3-interacting protein 3 [Sus scrofa]	-	-	-	-	-	-	-
LOC100738766	ID_15146	4	0	0	2.81	ARHGEF38	PREDICTED: rho guanine nucleotide exchange factor 38 [Camelus bactrianus]	-	-	-	-	-	-	-
LOC100738776	ID_15148	6	0	2.84	2.1	RNF17	PREDICTED: RING finger protein 17 [Sus scrofa]	-	-	-	-	-	-	-
LOC100738810	ID_15158	5	0	5.04	1.58	SLC13A3	PREDICTED: solute carrier family 13 member 3 [Camelus ferus]	-	-	-	-	-	-	-
LOC100738818	ID_15161	3	0	-0.44	-4.52	NME9	PREDICTED: thioredoxin domain-containing protein 6 [Sus scrofa]	-	-	-	-	-	-	-
LOC100738889	ID_15176	2	0	-2.36	-1.12	EFCC1	PREDICTED: EF-hand and coiled-coil domain-containing protein 1 isoform X1 [Sus scrofa]	-	-	-	-	-	-	-
LOC100738949	ID_15194	5	0	1.58	0	TMEM178B	transmembrane protein 178B precursor [Rattus norvegicus]	-	-	-	-	-	-	-
LOC100738953	ID_15195	5	0	5.83	0	BRICD5	PREDICTED: BRICHOS domain-containing protein 5 isoform X1 [Sus scrofa]	-	-	-	-	-	-	-
LOC100738961	ID_15197	5	0	3.32	0	CSNKA2IP	PREDICTED: flocculation protein FLO11 isoform X1 [Mustela putorius furo]	-	-	-	-	-	-	-
LOC100739001	ID_15207	5	0	5.91	0	Nxnl2	PREDICTED: nucleoredoxin-like protein 2 [Bos mutus]	-	-	-	-	-	-	-
LOC100739006	ID_15208	6	0	1.31	0.89	OC90	PREDICTED: LOW QUALITY PROTEIN: otoconin-90 [Sus scrofa]	-	-	-	-	-	-	-
LOC100739011	ID_15211	5	0	0.77	-0.29	lipB	PREDICTED: putative lipoyltransferase 2, mitochondrial [Sus scrofa]	Metabolism;Metabolism	Global and overview maps;Metabolism of cofactors and vitamins	ko01100//Metabolic pathways;ko00785//Lipoic acid metabolism	K03801;K03801	-	-	-
[truncated: 1,349 more rows]
